# Supplementary material for: Single-cell transcriptomic analysis of bloodstream Trypanosoma brucei reconstructs cell cycle progression and developmental quorum sensing
Source: Nat Commun. 2021 Sep 6;12:5268. doi: 10.1038/s41467-021-25607-2 (PMC8421343; doi:10.1038/s41467-021-25607-2)
Supplement: Supplementary file 4 — Supplementary Data 1 [file 41467_2021_25607_MOESM4_ESM.xlsx]

## Sheet: Cell metrics
Numbers of cells recovered before (captured cells) and after quality control (QC) filtering are shown for each sample. Median genes and UMI were calculated with cells which passed QC
Each sample started with 15,000 parasites.
	Sample
	WT 1	WT 2	ZC3H20 KO
Captured T. brucei	7209	4263	3438
Percentage T. brucei recovered	48.06	28.42	22.92
Interspecies multipet pre-filtering	0.086	0.072	0.026
Contaimating cross-species transcripts	2.1%	0.56%	0%
Median rRNA per cell	0.61%	0.85%	0.08%
Median kDNA transcripts per cell	0.56%	0.43%	0.33%
Cells after QC filtering	5321	3278	2295
Median UMIs post-filter	1552	2078	1487
Median Genes post-filtering	1052	1445	1052
	35.4733	21.8533

## Sheet: De-multiplexing
Each T. brucei sample was multiplexed with L. mexicana (unpublished data). Multiplets were identified with Cell ranger v3.6.2 using the count function and default parameters.
All multiplets, L. mexicana cells and L. mexicana transcripts were removed (see scripts for details; https://github.com/emma23ed/Tbrucei_scRNA-seq)
WT_01					WT_02					ZC3H20 KO
barcode	Tbrucei	Lmexicana	call		barcode	Tbrucei	Lmexicana	call		barcode	Tbrucei	Lmexicana	call
AAACCCAAGTCACACT-1	29	1218	Lmexicana		AAACCCAAGCTCGCAC-1	2228	12	Tbrucei		AAACCCAAGCGCTGCT-1	817	0	Tbrucei
AAACCCACAAATGATG-1	546	584	Lmexicana		AAACCCAAGGGAACAA-1	2794	12	Tbrucei		AAACCCAAGGGTATAT-1	1309	0	Tbrucei
AAACCCACAACACGTT-1	32	1135	Lmexicana		AAACCCACAGGCGAAT-1	779	10	Tbrucei		AAACCCATCAACCCGG-1	2089	0	Tbrucei
AAACCCAGTTAAGGGC-1	279	284	Lmexicana		AAACCCAGTCTACAAC-1	1417	9	Tbrucei		AAACCCATCGCAATTG-1	1669	0	Tbrucei
AAACCCATCAACCTCC-1	53	887	Lmexicana		AAACCCATCTTGATTC-1	1550	13	Tbrucei		AAACGAAAGGACAAGA-1	1865	0	Tbrucei
AAACCCATCGTCGCTT-1	40	3457	Lmexicana		AAACGAAAGTCAGAGC-1	2590	13	Tbrucei		AAACGAACACGGCACT-1	1518	0	Tbrucei
AAACGAAAGGGCAAGG-1	47	1868	Lmexicana		AAACGAAGTATTCTCT-1	2020	13	Tbrucei		AAACGAACATGAGATA-1	3299	0	Tbrucei
AAACGAAGTAGATCCT-1	62	1293	Lmexicana		AAACGAATCTAGTTCT-1	1330	10	Tbrucei		AAACGAAGTGCGACAA-1	2543	0	Tbrucei
AAACGAATCTTAATCC-1	59	3235	Lmexicana		AAACGAATCTTCCTAA-1	1734	11	Tbrucei		AAACGAATCCAATCCC-1	1603	0	Tbrucei
AAACGCTAGACCCTTA-1	44	941	Lmexicana		AAACGCTAGTCTCCTC-1	1788	5	Tbrucei		AAACGCTCACCTCTGT-1	1096	1	Tbrucei
AAACGCTAGACGACGT-1	22	853	Lmexicana		AAACGCTCAATGGGTG-1	531	16	Tbrucei		AAACGCTGTATCGCTA-1	1516	0	Tbrucei
AAACGCTAGGCTTTCA-1	50	1854	Lmexicana		AAACGCTGTCTTCTAT-1	1424	3	Tbrucei		AAACGCTGTGAGTTTC-1	1548	0	Tbrucei
AAACGCTAGTGGCCTC-1	43	3614	Lmexicana		AAACGCTGTGTGTCCG-1	2447	14	Tbrucei		AAAGAACCAAATGCTC-1	1908	1	Tbrucei
AAACGCTCACCAACAT-1	159	1112	Lmexicana		AAAGAACCAGTTGTCA-1	2373	8	Tbrucei		AAAGAACCATCTAGAC-1	2106	0	Tbrucei
AAACGCTGTAGATCGG-1	12	815	Lmexicana		AAAGAACGTCTGATAC-1	1992	11	Tbrucei		AAAGAACGTCCTTAAG-1	761	0	Tbrucei
AAACGCTTCGCGTGAC-1	49	596	Lmexicana		AAAGAACGTTACCCAA-1	1772	8	Tbrucei		AAAGAACGTTGCATCA-1	1596	0	Tbrucei
AAACGCTTCTCGTCAC-1	60	3808	Lmexicana		AAAGAACGTTGATCGT-1	2619	22	Tbrucei		AAAGAACGTTGGGATG-1	1799	0	Tbrucei
AAAGAACAGCTGTTCA-1	43	1603	Lmexicana		AAAGGATCAAGAGAGA-1	2051	12	Tbrucei		AAAGGATCACAGCTTA-1	1917	0	Tbrucei
AAAGAACCAACCACGC-1	74	912	Lmexicana		AAAGGATGTAGCTTTG-1	585	6	Tbrucei		AAAGGATCACATTGTG-1	3642	0	Tbrucei
AAAGAACCACTGCGTG-1	62	1436	Lmexicana		AAAGGATGTAGTATAG-1	662	12	Tbrucei		AAAGGATCATGTGCTA-1	1605	0	Tbrucei
AAAGAACCAGTGTACT-1	388	391	Lmexicana		AAAGGATGTGGACAGT-1	4958	14	Tbrucei		AAAGGATGTGAGCAGT-1	1207	0	Tbrucei
AAAGAACGTTCCAGGC-1	44	805	Lmexicana		AAAGGATGTTTACGTG-1	556	9	Tbrucei		AAAGGATTCCCTCAAC-1	501	0	Tbrucei
AAAGAACTCATGCCAA-1	43	1251	Lmexicana		AAAGGGCCATCGAGCC-1	1641	10	Tbrucei		AAAGGGCAGCCGCTTG-1	1180	0	Tbrucei
AAAGAACTCGTGCATA-1	51	1137	Lmexicana		AAAGGGCGTGTACATC-1	1614	5	Tbrucei		AAAGGGCAGGGCCTCT-1	770	0	Tbrucei
AAAGGATAGGAGTCTG-1	104	1700	Lmexicana		AAAGGGCTCCACATAG-1	4858	10	Tbrucei		AAAGGGCAGTAGTCTC-1	1924	0	Tbrucei
AAAGGATAGGTGAGCT-1	77	3228	Lmexicana		AAAGGGCTCTCTTGCG-1	721	8	Tbrucei		AAAGGGCCAATTTCGG-1	946	0	Tbrucei
AAAGGATAGTGTACAA-1	34	541	Lmexicana		AAAGGTAAGGCATGGT-1	1202	8	Tbrucei		AAAGGGCGTACCTATG-1	2632	1	Tbrucei
AAAGGATCAACCGCCA-1	45	960	Lmexicana		AAAGTCCAGCACTTTG-1	730	11	Tbrucei		AAAGGGCTCATCTCTA-1	810	0	Tbrucei
AAAGGATCAATGTTGC-1	50	1738	Lmexicana		AAAGTCCCAAGAGGCT-1	540	4	Tbrucei		AAAGGGCTCTAGCATG-1	1761	0	Tbrucei
AAAGGATCACTCCGAG-1	39	1376	Lmexicana		AAAGTCCTCCGGACTG-1	847	7	Tbrucei		AAAGGTAAGCACTAGG-1	1094	6	Tbrucei
AAAGGATCAGACAATA-1	321	337	Lmexicana		AAAGTGAAGAGAGTTT-1	2609	14	Tbrucei		AAAGGTATCGGTCATA-1	370	0	Tbrucei
AAAGGATCATAGAGGC-1	44	2619	Lmexicana		AAAGTGAAGGTTCATC-1	2608	30	Tbrucei		AAAGTCCAGATGTAGT-1	1014	0	Tbrucei
AAAGGATGTGCCCTTT-1	45	2064	Lmexicana		AAAGTGAGTAGCACAG-1	1916	14	Tbrucei		AAAGTCCCAGGTAGTG-1	1785	0	Tbrucei
AAAGGATGTTCTGAGT-1	57	1705	Lmexicana		AAAGTGATCATCACTT-1	944	5	Tbrucei		AAAGTCCGTAGTGATA-1	1919	0	Tbrucei
AAAGGATTCCTTCAGC-1	52	1334	Lmexicana		AAATGGAAGATAACAC-1	3384	25	Tbrucei		AAAGTCCGTCGTCGGT-1	1182	0	Tbrucei
AAAGGATTCGGCTTGG-1	24	613	Lmexicana		AAATGGAAGCCATCCG-1	1370	13	Tbrucei		AAAGTGACATCGGAAG-1	1484	0	Tbrucei
AAAGGGCAGTAATTGG-1	34	1635	Lmexicana		AAATGGAGTAGGCTCC-1	1368	8	Tbrucei		AAAGTGATCAACGTGT-1	1768	0	Tbrucei
AAAGGGCCAAGGTCTT-1	32	1751	Lmexicana		AAATGGAGTGACCGTC-1	2330	14	Tbrucei		AAAGTGATCAAGGACG-1	793	0	Tbrucei
AAAGGGCCACTAGAGG-1	356	369	Lmexicana		AAATGGATCCAGCTCT-1	3398	8	Tbrucei		AAAGTGATCATCGACA-1	1722	0	Tbrucei
AAAGGGCCAGCCTTCT-1	40	2152	Lmexicana		AACAAAGAGCCAGTAG-1	2974	11	Tbrucei		AAAGTGATCCGTATGA-1	3048	0	Tbrucei
AAAGGGCCAGTTAAAG-1	75	1357	Lmexicana		AACAAAGCAAGATTGA-1	1836	19	Tbrucei		AAAGTGATCCTCACTG-1	4337	0	Tbrucei
AAAGGGCGTAGCGTCC-1	43	1446	Lmexicana		AACAAAGCACATTCTT-1	3883	32	Tbrucei		AAAGTGATCTGATTCT-1	488	1	Tbrucei
AAAGGGCGTGCATCTA-1	25	1843	Lmexicana		AACAAAGTCCCTTCCC-1	2501	12	Tbrucei		AAATGGAAGACCTCCG-1	2054	0	Tbrucei
AAAGGGCGTTGGCCTG-1	36	1835	Lmexicana		AACAAAGTCTCATGCC-1	574	12	Tbrucei		AAATGGACAACTTGCA-1	1492	0	Tbrucei
AAAGGGCGTTGTGTTG-1	529	540	Lmexicana		AACAACCAGATAGGGA-1	1596	9	Tbrucei		AAATGGAGTAGCGCTC-1	1947	0	Tbrucei
AAAGGGCTCACGTCCT-1	58	3994	Lmexicana		AACAACCCAAGGACAC-1	2471	16	Tbrucei		AAATGGAGTGGTTTGT-1	396	0	Tbrucei
AAAGGGCTCGCCAGAC-1	43	628	Lmexicana		AACAACCCAGCGAACA-1	2579	6	Tbrucei		AAATGGATCCTACGGG-1	1134	3	Tbrucei
AAAGGGCTCGGAGTAG-1	55	2095	Lmexicana		AACAACCTCACCCATC-1	3339	10	Tbrucei		AAATGGATCGATTCCC-1	1662	0	Tbrucei
AAAGGGCTCGGTCTAA-1	47	756	Lmexicana		AACAACCTCCCAAGCG-1	1738	10	Tbrucei		AACAAAGAGCATGATA-1	376	0	Tbrucei
AAAGGTAAGCCTCGTG-1	42	670	Lmexicana		AACAAGAAGACTCTAC-1	1833	11	Tbrucei		AACAAAGGTAGTCACT-1	483	0	Tbrucei
AAAGGTACAAGAGATT-1	37	802	Lmexicana		AACAAGAAGGTGCGAT-1	2572	5	Tbrucei		AACAACCAGGGAGATA-1	1899	0	Tbrucei
AAAGGTACACTACCGG-1	31	623	Lmexicana		AACAAGACAAGTATCC-1	1880	19	Tbrucei		AACAACCTCATGACAC-1	1171	0	Tbrucei
AAAGGTACATAGCTGT-1	36	1020	Lmexicana		AACACACAGATCACCT-1	3798	14	Tbrucei		AACAACCTCCGCACGA-1	502	0	Tbrucei
AAAGGTATCACATACG-1	48	1641	Lmexicana		AACACACCAGCTGAAG-1	2042	25	Tbrucei		AACAACCTCGTGCTCT-1	1227	0	Tbrucei
AAAGGTATCATCGGGC-1	47	506	Lmexicana		AACACACCATGCGGTC-1	1609	14	Tbrucei		AACAACCTCTTTGATC-1	1299	0	Tbrucei
AAAGGTATCGCCAGTG-1	22	510	Lmexicana		AACACACGTAAGTAGT-1	537	8	Tbrucei		AACAAGATCGTGGGAA-1	969	1	Tbrucei
AAAGGTATCTCCTACG-1	74	1852	Lmexicana		AACACACGTCATATGC-1	598	17	Tbrucei		AACACACAGGAGGCAG-1	1386	0	Tbrucei
AAAGGTATCTCCTGTG-1	48	1913	Lmexicana		AACACACGTTAACAGA-1	939	8	Tbrucei		AACACACAGGTTAGTA-1	670	0	Tbrucei
AAAGTCCCATCTAACG-1	69	2158	Lmexicana		AACACACTCACACCCT-1	3882	18	Tbrucei		AACAGGGCACAGAGCA-1	1846	0	Tbrucei
AAAGTCCCATGAAAGT-1	73	1501	Lmexicana		AACAGGGAGCAAGGAA-1	1105	9	Tbrucei		AACCAACAGATGTTGA-1	1350	0	Tbrucei
AAAGTCCGTTCCTACC-1	59	2041	Lmexicana		AACAGGGGTCAACGCC-1	1826	11	Tbrucei		AACCAACAGGTTATAG-1	1373	0	Tbrucei
AAAGTCCTCCGATCGG-1	57	2218	Lmexicana		AACAGGGTCTTGGCTC-1	2128	20	Tbrucei		AACCAACTCAGGGATG-1	940	0	Tbrucei
AAAGTGAAGATTTGCC-1	63	2696	Lmexicana		AACCAACAGACATAGT-1	1881	14	Tbrucei		AACCAACTCGTCAACA-1	1637	0	Tbrucei
AAAGTGAAGTCTGGAG-1	64	4162	Lmexicana		AACCAACAGTATGAAC-1	2159	18	Tbrucei		AACCACACACTTTAGG-1	1350	0	Tbrucei
AAAGTGACAACCCTCT-1	56	3005	Lmexicana		AACCAACCATTGTACG-1	1534	20	Tbrucei		AACCACATCTACGGTA-1	3060	0	Tbrucei
AAAGTGACAGACCGCT-1	40	2843	Lmexicana		AACCAACGTTGCCAAT-1	655	9	Tbrucei		AACCATGCATTGCTGA-1	1366	0	Tbrucei
AAAGTGACAGTCGCAC-1	44	2174	Lmexicana		AACCAACTCAAACGTC-1	3508	15	Tbrucei		AACCATGTCATCGCCT-1	1415	1	Tbrucei
AAAGTGACATACTGTG-1	52	1374	Lmexicana		AACCAACTCGTTCTGC-1	2183	21	Tbrucei		AACCCAAAGCGTGTTT-1	759	0	Tbrucei
AAAGTGACATCATCTT-1	52	1695	Lmexicana		AACCACAAGCGCCTCA-1	1532	15	Tbrucei		AACCCAACACTGCGTG-1	1217	0	Tbrucei
AAAGTGACATCGATGT-1	34	668	Lmexicana		AACCACACAAGTGCAG-1	1475	20	Tbrucei		AACCCAAGTTTCTTAC-1	983	0	Tbrucei
AAAGTGATCCGGCAGT-1	62	2236	Lmexicana		AACCACAGTACTAACC-1	3471	17	Tbrucei		AACCCAATCCATCTAT-1	2298	0	Tbrucei
AAATGGAAGATACAGT-1	49	1275	Lmexicana		AACCACAGTAGCGATG-1	1730	19	Tbrucei		AACCCAATCCTTTAGT-1	1664	0	Tbrucei
AAATGGAGTAGGAAAG-1	20	955	Lmexicana		AACCACAGTAGTAAGT-1	3668	13	Tbrucei		AACCTGACAAGCTGTT-1	1273	0	Tbrucei
AAATGGAGTGTCCACG-1	52	3640	Lmexicana		AACCACAGTGACGTCC-1	3604	9	Tbrucei		AACCTGAGTACAGGTG-1	1077	0	Tbrucei
AACAAAGAGAAGATCT-1	41	981	Lmexicana		AACCATGAGCACCCAC-1	2332	6	Tbrucei		AACCTGAGTGACCTGC-1	1691	0	Tbrucei
AACAAAGAGGCATTTC-1	63	3744	Lmexicana		AACCATGCAGTGACCC-1	1771	11	Tbrucei		AACCTTTAGTTCATCG-1	1346	0	Tbrucei
AACAAAGCAATGAACA-1	54	1312	Lmexicana		AACCATGGTATTAAGG-1	2640	19	Tbrucei		AACGAAAAGACGCAGT-1	626	0	Tbrucei
AACAAAGCATAGGAGC-1	56	1610	Lmexicana		AACCCAAAGAAGCGCT-1	1647	6	Tbrucei		AACGAAAAGCCGTAAG-1	650	0	Tbrucei
AACAAAGGTAGCTAAA-1	60	1508	Lmexicana		AACCCAAAGATGACCG-1	3146	15	Tbrucei		AACGAAACAAAGCACG-1	1399	0	Tbrucei
AACAAAGGTATGCTTG-1	30	1186	Lmexicana		AACCCAATCTGAGCAT-1	1778	8	Tbrucei		AACGAAAGTCACTACA-1	507	0	Tbrucei
AACAACCAGCGTACAG-1	44	932	Lmexicana		AACCTGAAGCGATGCA-1	1824	11	Tbrucei		AACGAAATCAGACATC-1	3348	0	Tbrucei
AACAACCAGGTACATA-1	43	600	Lmexicana		AACCTGAGTTGCTCAA-1	2582	8	Tbrucei		AACGAAATCGTAGCTA-1	1511	0	Tbrucei
AACAACCAGTATGGCG-1	51	1072	Lmexicana		AACCTGATCGCATTAG-1	2287	16	Tbrucei		AACGGGACATCCTAAG-1	600	0	Tbrucei
AACAACCCAACACAGG-1	48	1725	Lmexicana		AACCTTTAGGTGGGTT-1	2017	13	Tbrucei		AACGGGACATGACAAA-1	975	0	Tbrucei
AACAACCGTCCACAGC-1	31	1274	Lmexicana		AACCTTTCAGGGAATC-1	1598	10	Tbrucei		AACGGGATCAAGCCAT-1	371	0	Tbrucei
AACAACCTCATTGGTG-1	38	1463	Lmexicana		AACCTTTGTAGAATGT-1	620	7	Tbrucei		AACGTCAAGAGGCCAT-1	638	0	Tbrucei
AACAAGAAGTAGACCG-1	66	3625	Lmexicana		AACCTTTTCAATCGGT-1	2999	11	Tbrucei		AACGTCAAGGTTACAA-1	1475	0	Tbrucei
AACAAGACAATACGAA-1	40	2040	Lmexicana		AACCTTTTCGAGTCCG-1	1246	9	Tbrucei		AACGTCACAACGATTC-1	1496	0	Tbrucei
AACAAGAGTGACTCTA-1	67	3169	Lmexicana		AACGAAAAGCAACAGC-1	3568	18	Tbrucei		AACGTCAGTACCGTGC-1	839	0	Tbrucei
AACAAGAGTGCCAAGA-1	42	1996	Lmexicana		AACGAAAGTCGCGGTT-1	511	5	Tbrucei		AACTTCTAGGGCAACT-1	1978	0	Tbrucei
AACAAGAGTGTCTTCC-1	77	624	Lmexicana		AACGAAAGTGCATCTA-1	589	9	Tbrucei		AACTTCTCACCAACAT-1	3509	0	Tbrucei
AACAAGAGTTGGGTTT-1	46	2392	Lmexicana		AACGAAAGTGCCGTTG-1	1662	6	Tbrucei		AACTTCTGTACGGGAT-1	810	0	Tbrucei
AACAAGAGTTGGTAGG-1	61	2653	Lmexicana		AACGAAATCTCCGATC-1	2947	15	Tbrucei		AACTTCTGTCACTCTC-1	1412	0	Tbrucei
AACAAGATCCTCTCGA-1	58	1887	Lmexicana		AACGGGAAGGGTTAAT-1	1519	17	Tbrucei		AACTTCTGTCGGCTAC-1	1557	0	Tbrucei
AACAAGATCGACATAC-1	70	2205	Lmexicana		AACGGGACACAGGATG-1	2978	17	Tbrucei		AAGAACACATCCAATG-1	3258	0	Tbrucei
AACAAGATCGCGAAGA-1	29	708	Lmexicana		AACGGGACATTGAGCT-1	1039	10	Tbrucei		AAGAACAGTAGGAGTC-1	1492	0	Tbrucei
AACAAGATCGTTAGTG-1	71	4440	Lmexicana		AACGGGAGTAGCGTCC-1	2068	10	Tbrucei		AAGAACAGTGGCCCAT-1	1507	0	Tbrucei
AACAAGATCTACGGTA-1	24	1476	Lmexicana		AACGGGAGTGGGATTG-1	2130	12	Tbrucei		AAGACAACACCATAAC-1	1608	0	Tbrucei
AACACACAGTATAGAC-1	106	5062	Lmexicana		AACGGGAGTTCAGGTT-1	2360	14	Tbrucei		AAGACAAGTCCCGGTA-1	2069	0	Tbrucei
AACACACCAAATGGAT-1	78	2182	Lmexicana		AACGTCACATTGAAAG-1	598	8	Tbrucei		AAGACAATCGATGCAT-1	1165	0	Tbrucei
AACACACCACATTGTG-1	23	696	Lmexicana		AACGTCAGTCTAGGCC-1	542	9	Tbrucei		AAGACAATCGGCCAAC-1	1286	1	Tbrucei
AACACACCACCATTCC-1	30	2897	Lmexicana		AACTTCTAGCTCAGAG-1	3007	11	Tbrucei		AAGACTCAGAGGTCGT-1	392	0	Tbrucei
AACACACCAGAAGCTG-1	51	2774	Lmexicana		AACTTCTAGTGGTGGT-1	1366	12	Tbrucei		AAGACTCAGGCCTGCT-1	914	0	Tbrucei
AACACACCAGGGCTTC-1	33	1910	Lmexicana		AACTTCTCAAAGCTCT-1	609	11	Tbrucei		AAGACTCCAATTCTCT-1	1749	2	Tbrucei
AACACACTCATATGGC-1	49	1842	Lmexicana		AACTTCTTCCGTCAAA-1	1999	8	Tbrucei		AAGACTCCACGACGTC-1	500	0	Tbrucei
AACACACTCCATTCAT-1	52	1979	Lmexicana		AAGAACACACCAGCGT-1	2717	10	Tbrucei		AAGACTCCAGCGTGAA-1	1391	0	Tbrucei
AACACACTCCTTATCA-1	46	1170	Lmexicana		AAGAACAGTAGATCGG-1	3465	75	Tbrucei		AAGACTCTCGGAAACG-1	1397	0	Tbrucei
AACACACTCTGAGTCA-1	34	1621	Lmexicana		AAGAACAGTGACCGAA-1	1424	13	Tbrucei		AAGACTCTCTTGAACG-1	1257	0	Tbrucei
AACAGGGAGAAGCTGC-1	40	1308	Lmexicana		AAGAACATCAGCTGTA-1	1222	9	Tbrucei		AAGATAGGTATCTCGA-1	369	0	Tbrucei
AACAGGGAGCGCCATC-1	43	1394	Lmexicana		AAGACAAGTCAAACGG-1	3550	11	Tbrucei		AAGCATCAGCCACAAG-1	1080	1	Tbrucei
AACAGGGCACCAGACC-1	38	828	Lmexicana		AAGACAATCATTATCC-1	2340	14	Tbrucei		AAGCATCAGCTCCCTT-1	1231	0	Tbrucei
AACAGGGCACGGTAGA-1	44	1815	Lmexicana		AAGACAATCCCATTCG-1	559	12	Tbrucei		AAGCATCAGTATCTGC-1	1131	0	Tbrucei
AACAGGGCAGCTGCCA-1	52	1729	Lmexicana		AAGACAATCGTGTTCC-1	3068	12	Tbrucei		AAGCATCCAATCTCGA-1	1974	0	Tbrucei
AACAGGGCATAGCTGT-1	59	1147	Lmexicana		AAGACAATCTGGCCGA-1	2850	17	Tbrucei		AAGCATCTCGTTCAGA-1	1061	0	Tbrucei
AACAGGGCATCATCTT-1	55	1096	Lmexicana		AAGACTCAGGCTCCCA-1	1358	15	Tbrucei		AAGCCATAGAAAGCGA-1	936	0	Tbrucei
AACAGGGTCACTCACC-1	38	1442	Lmexicana		AAGACTCAGTCACGCC-1	1985	12	Tbrucei		AAGCCATAGTAAAGCT-1	2467	1	Tbrucei
AACAGGGTCATGCAGT-1	45	2718	Lmexicana		AAGACTCGTTGTATGC-1	2973	15	Tbrucei		AAGCCATCAAACTCTG-1	1815	0	Tbrucei
AACAGGGTCCTCACGT-1	41	1816	Lmexicana		AAGACTCTCAGGAAAT-1	3446	11	Tbrucei		AAGCCATCATTGCAAC-1	1391	0	Tbrucei
AACCAACCACTAACGT-1	46	1965	Lmexicana		AAGACTCTCGACGCTG-1	3740	4	Tbrucei		AAGCCATGTAGAGGAA-1	391	0	Tbrucei
AACCAACCACTGTCCT-1	72	2542	Lmexicana		AAGATAGAGAAACTGT-1	2155	20	Tbrucei		AAGCCATGTCATAACC-1	1437	0	Tbrucei
AACCAACCAGCCCAGT-1	37	1297	Lmexicana		AAGATAGAGCCTAGGA-1	1567	15	Tbrucei		AAGCCATTCCGTGGGT-1	2241	0	Tbrucei
AACCAACGTATGCTAC-1	56	2385	Lmexicana		AAGATAGAGCCTTGAT-1	2054	20	Tbrucei		AAGCGAGAGAAGATCT-1	1002	0	Tbrucei
AACCACAAGGCCTTGC-1	40	1648	Lmexicana		AAGATAGAGGTGCCAA-1	2019	13	Tbrucei		AAGCGAGCACCGGCTA-1	1047	0	Tbrucei
AACCACACACGAGAAC-1	58	2046	Lmexicana		AAGATAGCACCATTCC-1	2594	15	Tbrucei		AAGCGTTCACGGCTAC-1	1015	0	Tbrucei
AACCACATCACACCCT-1	42	1351	Lmexicana		AAGATAGTCATGGATC-1	663	8	Tbrucei		AAGCGTTCATCCGGCA-1	1436	0	Tbrucei
AACCACATCCAGCTCT-1	44	1184	Lmexicana		AAGCATCAGAAGATCT-1	2972	14	Tbrucei		AAGCGTTTCACGGGCT-1	1019	0	Tbrucei
AACCACATCCCAGCGA-1	40	950	Lmexicana		AAGCATCGTAACCCTA-1	3356	14	Tbrucei		AAGGAATAGATGGTCG-1	1265	0	Tbrucei
AACCACATCCCATGGG-1	77	2010	Lmexicana		AAGCATCTCCTAACAG-1	2391	12	Tbrucei		AAGGAATAGTGTAGAT-1	1985	0	Tbrucei
AACCATGAGCTAGTTC-1	44	2050	Lmexicana		AAGCATCTCGGTAAGG-1	1845	10	Tbrucei		AAGGTAAAGCCGCACT-1	494	0	Tbrucei
AACCATGAGGTGCTAG-1	58	949	Lmexicana		AAGCCATAGCGACAGT-1	4548	14	Tbrucei		AAGGTAACATGGCTGC-1	1069	0	Tbrucei
AACCATGAGTCGAAGC-1	40	1243	Lmexicana		AAGCCATAGCGAGTCA-1	1306	10	Tbrucei		AAGGTAATCTCTTAAC-1	478	0	Tbrucei
AACCATGCACGCACCA-1	262	270	Lmexicana		AAGCCATCACAGCCTG-1	1962	7	Tbrucei		AAGTACCAGGTTCTAC-1	2600	3	Tbrucei
AACCATGCAGGCCCTA-1	37	1953	Lmexicana		AAGCCATCAGCTGCCA-1	1138	17	Tbrucei		AAGTACCCAACGACTT-1	2506	0	Tbrucei
AACCATGCAGTCAACT-1	61	3618	Lmexicana		AAGCGAGAGTGACACG-1	3307	20	Tbrucei		AAGTACCCACCACATA-1	1556	0	Tbrucei
AACCATGGTCGGATTT-1	37	720	Lmexicana		AAGCGAGTCAGCTGTA-1	3402	13	Tbrucei		AAGTACCCACCGTGCA-1	3456	0	Tbrucei
AACCATGGTCTGCATA-1	31	1857	Lmexicana		AAGCGTTAGATGATTG-1	1494	6	Tbrucei		AAGTACCTCAAACCCA-1	595	0	Tbrucei
AACCATGTCACCGCTT-1	36	1020	Lmexicana		AAGCGTTGTCCAGCCA-1	1751	10	Tbrucei		AAGTACCTCACTACTT-1	1351	0	Tbrucei
AACCATGTCGCTACAA-1	30	1433	Lmexicana		AAGCGTTGTGTTTACG-1	2041	356	Tbrucei		AAGTCGTCAACGGGTA-1	2265	0	Tbrucei
AACCCAAAGTCCTACA-1	60	678	Lmexicana		AAGCGTTTCTCGGTAA-1	1432	14	Tbrucei		AAGTCGTCATGGTGGA-1	1263	0	Tbrucei
AACCCAACACTATCCC-1	51	3219	Lmexicana		AAGGAATAGAAGCGAA-1	3012	21	Tbrucei		AAGTGAAAGTGAGGTC-1	976	0	Tbrucei
AACCCAATCAGTGTTG-1	45	1777	Lmexicana		AAGGAATAGCACAAAT-1	3008	7	Tbrucei		AAGTGAAGTCAGGCAA-1	1250	0	Tbrucei
AACCCAATCATACAGC-1	49	2119	Lmexicana		AAGGAATCAGTAACCT-1	1539	15	Tbrucei		AAGTGAAGTGGATACG-1	689	0	Tbrucei
AACCCAATCCAGGACC-1	36	1228	Lmexicana		AAGGAATGTAATGCGG-1	2397	9	Tbrucei		AAGTGAAGTTGGGATG-1	1273	1	Tbrucei
AACCTGAAGCTTTCCC-1	59	1131	Lmexicana		AAGGAATGTCACGACC-1	779	6	Tbrucei		AAGTGAATCTAGCAAC-1	1647	0	Tbrucei
AACCTGAAGTAGACAT-1	49	878	Lmexicana		AAGGAATGTCATCGGC-1	1598	13	Tbrucei		AAGTGAATCTATTCGT-1	1225	0	Tbrucei
AACCTGACAATTCACG-1	37	2652	Lmexicana		AAGGTAACACAGCATT-1	2806	17	Tbrucei		AAGTTCGAGCACCGTC-1	1495	0	Tbrucei
AACCTGACACAGTATC-1	54	1461	Lmexicana		AAGGTAACAGACAAAT-1	2240	14	Tbrucei		AAGTTCGAGTACAACA-1	1076	0	Tbrucei
AACCTGACACTCTCGT-1	55	679	Lmexicana		AAGTACCAGGATGCGT-1	2027	14	Tbrucei		AAGTTCGCAACGTAAA-1	921	0	Tbrucei
AACCTGACAGCGGTCT-1	34	1760	Lmexicana		AAGTACCGTTCTTGCC-1	2066	5	Tbrucei		AAGTTCGCAATTGAAG-1	1152	0	Tbrucei
AACCTGAGTCTACAAC-1	35	930	Lmexicana		AAGTACCTCAAGGTGG-1	5398	13	Tbrucei		AAGTTCGCAGACTCTA-1	1535	0	Tbrucei
AACCTGAGTGCGTTTA-1	45	2258	Lmexicana		AAGTCGTGTTGTTGAC-1	1658	10	Tbrucei		AAGTTCGCAGGCAATG-1	447	0	Tbrucei
AACCTGATCAGCTAGT-1	454	489	Lmexicana		AAGTCGTTCCTAGAGT-1	2517	8	Tbrucei		AAGTTCGCATCTAGAC-1	1705	0	Tbrucei
AACCTGATCCACACAA-1	56	2909	Lmexicana		AAGTCGTTCTTGCGCT-1	2736	22	Tbrucei		AAGTTCGTCTGATTCT-1	1330	0	Tbrucei
AACCTGATCCCTCTTT-1	31	661	Lmexicana		AAGTGAACATGAGGGT-1	1071	7	Tbrucei		AAGTTCGTCTTAGCAG-1	933	0	Tbrucei
AACCTTTAGAAACACT-1	59	2091	Lmexicana		AAGTGAAGTAAGCTCT-1	2392	14	Tbrucei		AATAGAGCATGACGGA-1	635	0	Tbrucei
AACCTTTAGGCCACCT-1	44	757	Lmexicana		AAGTGAAGTGAGATTA-1	1776	15	Tbrucei		AATAGAGTCTCCGATC-1	366	0	Tbrucei
AACCTTTAGGGTTTCT-1	40	1025	Lmexicana		AAGTGAATCCTATGGA-1	1647	246	Tbrucei		AATCACGAGCCACCGT-1	1283	0	Tbrucei
AACCTTTCAAATGGCG-1	40	2394	Lmexicana		AAGTGAATCGGAACTT-1	2105	3	Tbrucei		AATCACGCAATGGCCC-1	1361	0	Tbrucei
AACCTTTCACAACATC-1	58	3304	Lmexicana		AAGTTCGAGAATCGTA-1	2265	13	Tbrucei		AATCACGGTCGGCTAC-1	370	0	Tbrucei
AACCTTTGTACAGAAT-1	63	1781	Lmexicana		AAGTTCGAGGTAGATT-1	3174	13	Tbrucei		AATCACGTCCCTTTGG-1	1965	0	Tbrucei
AACCTTTGTAGTTCCA-1	50	965	Lmexicana		AAGTTCGCAGGATTCT-1	1372	20	Tbrucei		AATCACGTCCTACCAC-1	1803	0	Tbrucei
AACCTTTTCCGCATAA-1	60	1236	Lmexicana		AAGTTCGTCTAGGCAT-1	2284	11	Tbrucei		AATCGACAGCAGGCTA-1	2116	0	Tbrucei
AACGAAAAGCTAAATG-1	51	790	Lmexicana		AATAGAGCACCTGAAT-1	1794	11	Tbrucei		AATCGACAGCGCCGTT-1	1206	0	Tbrucei
AACGAAACAATCGTCA-1	32	785	Lmexicana		AATAGAGGTCAGTCGC-1	3467	7	Tbrucei		AATCGTGCACGCGGTT-1	1053	1	Tbrucei
AACGAAACACTAGGCC-1	335	357	Lmexicana		AATAGAGGTTGCGTAT-1	2776	10	Tbrucei		AATCGTGGTGAGAACC-1	3544	0	Tbrucei
AACGAAAGTGATTGGG-1	49	996	Lmexicana		AATAGAGTCTGGACCG-1	1336	13	Tbrucei		AATCGTGGTGTACAGG-1	875	0	Tbrucei
AACGGGAAGGATTTGA-1	38	739	Lmexicana		AATCACGAGAGCAACC-1	2007	11	Tbrucei		AATCGTGTCGCACTCT-1	1667	0	Tbrucei
AACGGGACACTCAAGT-1	55	2447	Lmexicana		AATCACGAGCGAATGC-1	1091	16	Tbrucei		AATGAAGAGCATCTTG-1	2205	0	Tbrucei
AACGGGAGTGGACCTC-1	47	1043	Lmexicana		AATCACGCAAGGTCGA-1	2251	12	Tbrucei		AATGAAGAGGGAGTGG-1	4705	0	Tbrucei
AACGGGAGTTGCGGCT-1	44	3162	Lmexicana		AATCACGCAGGTCAGA-1	5013	15	Tbrucei		AATGAAGAGGTACAGC-1	1690	3	Tbrucei
AACGGGATCTATCGTT-1	52	1324	Lmexicana		AATCGACCAACACGTT-1	885	9	Tbrucei		AATGAAGCACTGCGAC-1	1243	0	Tbrucei
AACGTCAAGCGCCTCA-1	38	1849	Lmexicana		AATCGACCATCGAGCC-1	1463	5	Tbrucei		AATGAAGTCGTTATCT-1	1696	0	Tbrucei
AACGTCAAGCTACTAC-1	50	1140	Lmexicana		AATGAAGAGATACAGT-1	1598	18	Tbrucei		AATGACCGTCGAGTTT-1	1052	0	Tbrucei
AACGTCAAGTTTCGGT-1	40	1924	Lmexicana		AATGAAGAGCCAAGGT-1	2202	17	Tbrucei		AATGACCGTTGTGGAG-1	635	0	Tbrucei
AACGTCACAGCGGTTC-1	50	1913	Lmexicana		AATGAAGCAATGCTCA-1	3637	17	Tbrucei		AATGACCTCTCTGACC-1	1306	0	Tbrucei
AACGTCACATGGTACT-1	61	3046	Lmexicana		AATGAAGCATTCTCTA-1	2018	13	Tbrucei		AATGACCTCTGTCCCA-1	1953	0	Tbrucei
AACGTCATCAACGAGG-1	33	1275	Lmexicana		AATGAAGGTGCTTCAA-1	2512	16	Tbrucei		AATGCCAAGGCTCACC-1	477	0	Tbrucei
AACGTCATCCGAACGC-1	39	1623	Lmexicana		AATGAAGTCCTACCGT-1	2414	23	Tbrucei		AATGCCACAAATGAGT-1	1348	0	Tbrucei
AACGTCATCCGATAAC-1	53	4975	Lmexicana		AATGACCAGGTTCACT-1	2727	9	Tbrucei		AATGCCACACTGTCGG-1	1080	1	Tbrucei
AACGTCATCTCTCCGA-1	46	1800	Lmexicana		AATGACCCAAATCGGG-1	2128	13	Tbrucei		AATGCCATCCGTAGTA-1	2353	0	Tbrucei
AACTTCTAGCTGAGTG-1	19	727	Lmexicana		AATGACCCACGATAGG-1	2734	25	Tbrucei		AATGGAACAACAGAGC-1	871	0	Tbrucei
AACTTCTCACAGAAGC-1	86	6158	Lmexicana		AATGACCTCAAGAATG-1	755	15	Tbrucei		AATGGAACAGCTGTGC-1	1136	0	Tbrucei
AACTTCTGTAATCAGA-1	41	1569	Lmexicana		AATGCCAAGCAACTCT-1	2892	27	Tbrucei		AATGGAAGTGCCTGAC-1	2268	0	Tbrucei
AACTTCTGTCCCGGTA-1	39	1409	Lmexicana		AATGCCAAGCGCCTCA-1	2700	16	Tbrucei		AATGGCTCACCGTGGT-1	669	0	Tbrucei
AACTTCTGTGAGACGT-1	38	1567	Lmexicana		AATGGAAAGAGGGTCT-1	1932	17	Tbrucei		AATGGCTCAGCTCATA-1	2389	0	Tbrucei
AACTTCTTCCCAGCGA-1	62	1307	Lmexicana		AATGGAAAGGCAGGTT-1	1627	16	Tbrucei		AATGGCTGTTCCACAA-1	1984	0	Tbrucei
AAGAACACAACTCCCT-1	62	740	Lmexicana		AATGGAAGTAATACCC-1	3735	12	Tbrucei		AATGGCTTCTGACAGT-1	2056	0	Tbrucei
AAGAACACACAAGGTG-1	66	960	Lmexicana		AATGGCTAGGGCAAGG-1	1909	13	Tbrucei		AATTCCTAGCAGCCCT-1	477	0	Tbrucei
AAGAACACACGGTGTC-1	42	667	Lmexicana		AATGGCTCACATATGC-1	1886	17	Tbrucei		AATTCCTCACTCAAGT-1	1559	1	Tbrucei
AAGAACACACTTGGCG-1	60	3129	Lmexicana		AATGGCTCATCGAGCC-1	511	10	Tbrucei		AATTCCTGTCTCAGAT-1	1961	0	Tbrucei
AAGAACACATCTCCCA-1	75	606	Lmexicana		AATGGCTCATGACTAC-1	2343	20	Tbrucei		AATTCCTTCACGGTCG-1	1213	0	Tbrucei
AAGAACACATGTTTGG-1	59	2987	Lmexicana		AATGGCTTCACTGAAC-1	2721	20	Tbrucei		AATTCCTTCCGAGAAG-1	3681	0	Tbrucei
AAGAACAGTCCTTAAG-1	70	4350	Lmexicana		AATGGCTTCGTGCATA-1	1934	10	Tbrucei		AATTTCCAGAGAGTTT-1	511	0	Tbrucei
AAGAACAGTGCCTAAT-1	44	1112	Lmexicana		AATTCCTAGAGCAGCT-1	591	6	Tbrucei		AATTTCCAGCACAAAT-1	1570	0	Tbrucei
AAGAACAGTTGACTAC-1	44	1374	Lmexicana		AATTCCTCAGCCTATA-1	1597	14	Tbrucei		AATTTCCCAGCTGAGA-1	1600	0	Tbrucei
AAGAACATCACGGACC-1	63	1841	Lmexicana		AATTCCTTCCGGGACT-1	2893	15	Tbrucei		AATTTCCGTCCCTGAG-1	381	0	Tbrucei
AAGAACATCCGAAATC-1	88	4630	Lmexicana		AATTCCTTCGGTGTTA-1	1348	4	Tbrucei		AATTTCCTCCCTAGGG-1	3000	0	Tbrucei
AAGAACATCGCACGGT-1	43	1571	Lmexicana		AATTTCCGTACTAAGA-1	2197	7	Tbrucei		AATTTCCTCCTATTTG-1	798	0	Tbrucei
AAGACAAAGACACACG-1	40	2411	Lmexicana		ACAAAGAAGCTAATCC-1	1219	16	Tbrucei		ACAAAGACATCCGGCA-1	911	0	Tbrucei
AAGACAAAGAGAGGGC-1	46	1384	Lmexicana		ACAAAGACACTGGAAG-1	3072	14	Tbrucei		ACAAAGATCGTCGGGT-1	836	0	Tbrucei
AAGACAACAATAAGGT-1	56	1381	Lmexicana		ACAAAGAGTACTCAAC-1	2247	14	Tbrucei		ACAACCAAGGGTCACA-1	2232	1	Tbrucei
AAGACAACACACAGAG-1	39	1007	Lmexicana		ACAAAGATCGCTGACG-1	1534	10	Tbrucei		ACAACCACAGCTACCG-1	1248	0	Tbrucei
AAGACAACAGCCCACA-1	68	613	Lmexicana		ACAACCAAGACCAGCA-1	3083	17	Tbrucei		ACAACCATCTCTCGAC-1	1305	0	Tbrucei
AAGACAATCCACGTCT-1	48	2780	Lmexicana		ACAACCACAGTGACCC-1	2923	11	Tbrucei		ACAAGCTAGTACCATC-1	824	0	Tbrucei
AAGACAATCCATCGTC-1	53	2604	Lmexicana		ACAAGCTAGGCAGCTA-1	1782	14	Tbrucei		ACAAGCTAGTATAGGT-1	376	0	Tbrucei
AAGACTCAGAACAAGG-1	44	1520	Lmexicana		ACAAGCTGTGGGAGAG-1	2083	7	Tbrucei		ACAAGCTGTGCTTATG-1	1630	0	Tbrucei
AAGACTCAGAGCCATG-1	47	1093	Lmexicana		ACAAGCTTCAGTGTCA-1	2348	10	Tbrucei		ACAAGCTTCGGCATAT-1	1353	0	Tbrucei
AAGACTCAGTCGAGGT-1	32	891	Lmexicana		ACAAGCTTCATGCCAA-1	3630	15	Tbrucei		ACAAGCTTCTCGGTCT-1	1695	0	Tbrucei
AAGACTCCACCTCTAC-1	40	1887	Lmexicana		ACAAGCTTCTTGGTGA-1	1300	7	Tbrucei		ACACAGTCAGCGGATA-1	1931	0	Tbrucei
AAGACTCCAGGAATCG-1	30	476	Lmexicana		ACACAGTAGCCATTTG-1	624	10	Tbrucei		ACACAGTGTCTCCCTA-1	471	0	Tbrucei
AAGACTCCAGTATGAA-1	40	2124	Lmexicana		ACACAGTCAACAGTGG-1	736	1	Tbrucei		ACACCAAAGCGTCTCG-1	1232	0	Tbrucei
AAGACTCCATAGTCAC-1	28	669	Lmexicana		ACACAGTTCCGACAGC-1	4892	10	Tbrucei		ACACCAAAGTAAGAGG-1	893	0	Tbrucei
AAGACTCCATGAGAAT-1	40	1243	Lmexicana		ACACAGTTCCGCGGAT-1	3945	9	Tbrucei		ACACCAAAGTGCGTCC-1	2265	1	Tbrucei
AAGACTCTCCACGGGT-1	48	2657	Lmexicana		ACACCAACAATGAGCG-1	1749	12	Tbrucei		ACACCAACAGCTGCCA-1	2501	0	Tbrucei
AAGACTCTCCCTTCCC-1	72	1986	Lmexicana		ACACCAAGTCCCGGTA-1	547	9	Tbrucei		ACACCAATCGCCCAGA-1	3328	0	Tbrucei
AAGACTCTCGTCTAAG-1	34	1165	Lmexicana		ACACCAAGTTGCAACT-1	2752	8	Tbrucei		ACACGCGAGCTTAGTC-1	403	0	Tbrucei
AAGATAGAGCAAGGAA-1	48	1315	Lmexicana		ACACCAATCGTGGGAA-1	2041	3	Tbrucei		ACACGCGAGTGGACGT-1	1425	0	Tbrucei
AAGATAGAGTTTCGAC-1	36	538	Lmexicana		ACACGCGAGGGCAACT-1	2187	9	Tbrucei		ACACGCGCAGGTGGAT-1	1117	0	Tbrucei
AAGATAGCATCGATCA-1	44	859	Lmexicana		ACACGCGCAAACGTGG-1	2785	7	Tbrucei		ACACGCGGTGTTTACG-1	2574	0	Tbrucei
AAGATAGCATCTATCT-1	59	2144	Lmexicana		ACACGCGCACCCTCTA-1	2006	546	Tbrucei		ACACGCGTCTTACGTT-1	944	0	Tbrucei
AAGATAGCATTCGATG-1	49	1545	Lmexicana		ACACGCGCACGGGTAA-1	1783	6	Tbrucei		ACACTGAAGGATTTGA-1	4380	0	Tbrucei
AAGATAGGTATTGAGA-1	44	1830	Lmexicana		ACACGCGGTTTATGCG-1	2525	14	Tbrucei		ACACTGATCGCGCCAA-1	1043	1	Tbrucei
AAGATAGGTGTTGCCG-1	51	3138	Lmexicana		ACACGCGTCAACTTTC-1	2131	14	Tbrucei		ACAGAAAAGCGGCTCT-1	1255	0	Tbrucei
AAGATAGTCAAACTGC-1	76	2371	Lmexicana		ACACGCGTCCTAAACG-1	1567	11	Tbrucei		ACAGAAAAGGCCGCTT-1	1397	1	Tbrucei
AAGCATCAGCCGAACA-1	46	2019	Lmexicana		ACACTGACAAAGGGTC-1	2058	12	Tbrucei		ACAGAAACAGACCCGT-1	392	0	Tbrucei
AAGCATCAGTTTCTTC-1	45	734	Lmexicana		ACACTGAGTCCGTTTC-1	1209	16	Tbrucei		ACAGAAACAGCCCAGT-1	1348	1	Tbrucei
AAGCATCCAATCTCGA-1	26	1150	Lmexicana		ACACTGAGTCGACGCT-1	1984	8	Tbrucei		ACAGAAATCCTGTTGC-1	1556	1	Tbrucei
AAGCATCCATCCGAAT-1	60	3798	Lmexicana		ACAGAAACAACTTCTT-1	817	14	Tbrucei		ACAGCCGAGCACTTTG-1	993	0	Tbrucei
AAGCATCGTAGTTACC-1	41	1328	Lmexicana		ACAGAAAGTCACTACA-1	2317	19	Tbrucei		ACAGCCGAGTGAGGTC-1	466	0	Tbrucei
AAGCATCGTCTGTCAA-1	61	2608	Lmexicana		ACAGCCGCAGCCTATA-1	809	12	Tbrucei		ACAGCCGCAACCAGAG-1	2111	0	Tbrucei
AAGCATCGTGATAGTA-1	31	794	Lmexicana		ACAGCCGGTGCCCAGT-1	3024	16	Tbrucei		ACAGCCGCAGTCAGCC-1	1286	0	Tbrucei
AAGCATCGTGCCCTTT-1	33	1038	Lmexicana		ACAGCCGTCATTGCTT-1	1442	12	Tbrucei		ACAGCCGGTAGCTGAG-1	1202	0	Tbrucei
AAGCATCGTTAAGACA-1	61	1218	Lmexicana		ACAGCCGTCCATAAGC-1	1640	13	Tbrucei		ACAGCCGTCCTCATAT-1	2540	0	Tbrucei
AAGCATCTCCCTCTAG-1	43	1384	Lmexicana		ACAGGGAAGATCACCT-1	1431	20	Tbrucei		ACAGGGAGTAACATGA-1	1713	0	Tbrucei
AAGCATCTCGCCCAGA-1	39	1109	Lmexicana		ACAGGGACAATCTCGA-1	3308	6	Tbrucei		ACAGGGAGTGCGGTAA-1	2740	0	Tbrucei
AAGCCATAGCCGTCGT-1	38	761	Lmexicana		ACAGGGAGTACACTCA-1	2151	14	Tbrucei		ACAGGGAGTGGCTGAA-1	1221	0	Tbrucei
AAGCCATCAAGAAACT-1	45	1195	Lmexicana		ACAGGGATCTAACGGT-1	1914	15	Tbrucei		ACAGGGATCTAATTCC-1	365	0	Tbrucei
AAGCCATGTAATTAGG-1	259	262	Lmexicana		ACAGGGATCTGGTTGA-1	1262	8	Tbrucei		ACATCCCCACAGCGCT-1	762	0	Tbrucei
AAGCCATTCACTGCTC-1	59	1408	Lmexicana		ACATCCCAGATTGAGT-1	908	13	Tbrucei		ACATCCCCAGCGTTTA-1	2124	0	Tbrucei
AAGCGAGAGATGCTTC-1	60	3302	Lmexicana		ACATCCCAGCTTCTAG-1	1991	573	Tbrucei		ACATCCCTCGCGTAGC-1	902	0	Tbrucei
AAGCGAGAGGGTACAC-1	67	2033	Lmexicana		ACATCCCAGTCTACCA-1	1924	11	Tbrucei		ACATCGAAGAAGCTCG-1	1054	1	Tbrucei
AAGCGAGAGTAGACAT-1	45	903	Lmexicana		ACATCCCCACATGGTT-1	1845	10	Tbrucei		ACATCGAAGATGTAGT-1	2030	0	Tbrucei
AAGCGAGAGTCGCCAC-1	31	1766	Lmexicana		ACATCCCCAGTGGTGA-1	557	8	Tbrucei		ACATCGAAGCGTGTTT-1	1241	0	Tbrucei
AAGCGAGCAACTCGTA-1	42	1599	Lmexicana		ACATCCCGTAGCGAGT-1	2246	14	Tbrucei		ACATCGACAGAGATTA-1	405	1	Tbrucei
AAGCGAGCACCAGACC-1	63	586	Lmexicana		ACATCCCGTCGTGGAA-1	1072	6	Tbrucei		ACATCGACAGCGTGAA-1	813	0	Tbrucei
AAGCGAGGTAGCCCTG-1	55	3189	Lmexicana		ACATCCCTCAATCTTC-1	3835	19	Tbrucei		ACATCGAGTATCTCGA-1	1139	0	Tbrucei
AAGCGAGTCAGTCAGT-1	33	919	Lmexicana		ACATCCCTCTCGCCTA-1	1856	3	Tbrucei		ACATCGAGTCTTTCAT-1	1092	0	Tbrucei
AAGCGAGTCAGTGGGA-1	43	1801	Lmexicana		ACATCGAAGCTAGAAT-1	1665	5	Tbrucei		ACATCGATCTTTACAC-1	426	0	Tbrucei
AAGCGAGTCGTGCGAC-1	36	1214	Lmexicana		ACATCGACAAAGAACT-1	2048	12	Tbrucei		ACATGCAAGCGTTACT-1	513	7	Tbrucei
AAGCGTTAGCATATGA-1	52	1340	Lmexicana		ACATCGACAAGTGGCA-1	3391	9	Tbrucei		ACATGCAAGGTACAGC-1	866	0	Tbrucei
AAGCGTTAGTAAGGGA-1	469	499	Lmexicana		ACATCGACAGGCCCTA-1	1519	8	Tbrucei		ACATGCAAGTCCCGAC-1	1349	0	Tbrucei
AAGCGTTCAAATAGCA-1	42	1397	Lmexicana		ACATCGAGTCCACGCA-1	1810	13	Tbrucei		ACATGCACAGGTCTCG-1	1150	0	Tbrucei
AAGCGTTGTGGTCTAT-1	32	637	Lmexicana		ACATCGAGTTTATGCG-1	3315	15	Tbrucei		ACATGCATCTATACGG-1	974	0	Tbrucei
AAGCGTTTCAGAGCAG-1	37	866	Lmexicana		ACATCGATCACATCAG-1	1644	9	Tbrucei		ACATTTCAGGTCACCC-1	1373	0	Tbrucei
AAGCGTTTCATGGTAC-1	53	2420	Lmexicana		ACATCGATCGACACCG-1	1764	14	Tbrucei		ACATTTCAGGTTTGAA-1	482	0	Tbrucei
AAGCGTTTCCTAGCGG-1	49	1307	Lmexicana		ACATTTCCACTAGAGG-1	694	6	Tbrucei		ACATTTCCAAGAGTGC-1	682	1	Tbrucei
AAGGAATAGAAGTCCG-1	47	1889	Lmexicana		ACATTTCCATACTTTC-1	1215	9	Tbrucei		ACATTTCCACGCAAAG-1	1981	0	Tbrucei
AAGGAATAGATGATTG-1	61	2159	Lmexicana		ACCAAACAGAACCGCA-1	778	12	Tbrucei		ACATTTCGTGAGATCG-1	1246	3	Tbrucei
AAGGAATAGTAGGAAG-1	18	673	Lmexicana		ACCAAACAGCGACTTT-1	3114	28	Tbrucei		ACCAAACCATGTGGTT-1	484	0	Tbrucei
AAGGAATCATGCAGCC-1	70	2349	Lmexicana		ACCAAACAGGATACGC-1	634	22	Tbrucei		ACCAACAAGCCAGTAG-1	1717	0	Tbrucei
AAGGAATGTAGGAGGG-1	22	672	Lmexicana		ACCAAACCAACCCTAA-1	581	5	Tbrucei		ACCAACAAGGTAATCA-1	1596	0	Tbrucei
AAGGAATGTATCTTCT-1	54	998	Lmexicana		ACCAAACGTCCCGCAA-1	1764	18	Tbrucei		ACCAACAAGTGGTTCT-1	1351	0	Tbrucei
AAGGAATGTCACTCGG-1	32	1229	Lmexicana		ACCAACAAGATACTGA-1	3209	15	Tbrucei		ACCAACACAAGCCATT-1	373	0	Tbrucei
AAGGAATGTCATTCCC-1	64	664	Lmexicana		ACCAACATCCCTTCCC-1	2135	12	Tbrucei		ACCAACACATAGCACT-1	1493	0	Tbrucei
AAGGAATTCAGACAAA-1	72	4324	Lmexicana		ACCACAACAGGTCTCG-1	1529	16	Tbrucei		ACCAACAGTAGTGATA-1	2583	2	Tbrucei
AAGGAATTCCGTGACG-1	42	2246	Lmexicana		ACCACAACAGGTTCCG-1	600	24	Tbrucei		ACCAACAGTCACCTTC-1	1633	0	Tbrucei
AAGGAATTCGAATCCA-1	70	1906	Lmexicana		ACCACAAGTGAGATAT-1	4692	16	Tbrucei		ACCAACAGTGAATAAC-1	1472	0	Tbrucei
AAGGAATTCTGTGCTC-1	30	1416	Lmexicana		ACCACAATCGGTTAGT-1	1445	21	Tbrucei		ACCAACATCAAATAGG-1	825	0	Tbrucei
AAGGTAAAGCCGAACA-1	41	2289	Lmexicana		ACCACAATCGTAGGAG-1	2069	8	Tbrucei		ACCAACATCAGCTTGA-1	2568	0	Tbrucei
AAGGTAAAGCGCTGCT-1	48	1206	Lmexicana		ACCATTTAGTCGAAAT-1	1588	16	Tbrucei		ACCACAAAGCTTTCCC-1	1618	0	Tbrucei
AAGGTAAAGGTTGAGC-1	44	1137	Lmexicana		ACCATTTGTCTACGAT-1	2864	10	Tbrucei		ACCACAAAGGAAACGA-1	2186	1	Tbrucei
AAGGTAACAAAGGCGT-1	30	1065	Lmexicana		ACCATTTTCGTCCTTG-1	756	12	Tbrucei		ACCACAAAGTGCCTCG-1	715	0	Tbrucei
AAGGTAACAAGGAGTC-1	48	2481	Lmexicana		ACCCAAAAGAAACTCA-1	2379	24	Tbrucei		ACCACAAGTATAATGG-1	1767	0	Tbrucei
AAGGTAACAGCCCACA-1	43	2897	Lmexicana		ACCCAAAGTTACACAC-1	1624	13	Tbrucei		ACCACAATCCACTTTA-1	1007	0	Tbrucei
AAGGTAACATAGATCC-1	56	1143	Lmexicana		ACCCAAATCACCTACC-1	2024	6	Tbrucei		ACCATTTAGGAAGTCC-1	1667	0	Tbrucei
AAGGTAAGTAAGTTAG-1	55	2159	Lmexicana		ACCCAAATCATTACGG-1	1746	11	Tbrucei		ACCATTTCAGCTCGGT-1	875	0	Tbrucei
AAGGTAAGTCTTGAGT-1	52	1504	Lmexicana		ACCCTCAAGCTTGTTG-1	977	3	Tbrucei		ACCATTTGTCTCGACG-1	2226	0	Tbrucei
AAGGTAAGTGGTCCGT-1	39	1388	Lmexicana		ACCCTCAAGTGAGGCT-1	4820	14	Tbrucei		ACCCAAACAGAACTAA-1	394	0	Tbrucei
AAGGTAATCCTGCCAT-1	64	1270	Lmexicana		ACCCTCACATACAGCT-1	534	9	Tbrucei		ACCCAAACAGAGTGAC-1	724	0	Tbrucei
AAGGTAATCGTAACCA-1	44	910	Lmexicana		ACCCTCATCGCAAGAG-1	2067	11	Tbrucei		ACCCAAAGTCCACTTC-1	1639	0	Tbrucei
AAGTACCAGCTGAGCA-1	268	274	Lmexicana		ACCCTTGAGGAGCAAA-1	530	14	Tbrucei		ACCCAAATCAGTGTCA-1	369	0	Tbrucei
AAGTACCCATGACCCG-1	50	1113	Lmexicana		ACCCTTGGTAACGGTG-1	2003	5	Tbrucei		ACCCTCAGTCACGCTG-1	2298	0	Tbrucei
AAGTACCGTATAGGAT-1	66	1261	Lmexicana		ACCCTTGGTCCACACG-1	2584	13	Tbrucei		ACCCTCAGTTGTTGCA-1	1860	0	Tbrucei
AAGTACCGTTCGGGTC-1	39	747	Lmexicana		ACCGTTCAGCGCTGCT-1	1730	4	Tbrucei		ACCCTTGAGATCCAAA-1	480	0	Tbrucei
AAGTACCTCACCGCTT-1	52	2680	Lmexicana		ACCGTTCAGTCACGAG-1	4095	11	Tbrucei		ACCCTTGAGGTTCCGC-1	1383	0	Tbrucei
AAGTACCTCCCGTGAG-1	71	2572	Lmexicana		ACCGTTCTCCCGAGGT-1	1918	14	Tbrucei		ACCCTTGGTACTAAGA-1	444	0	Tbrucei
AAGTCGTAGCCTGAAG-1	25	1160	Lmexicana		ACCGTTCTCTCAACCC-1	3136	10	Tbrucei		ACCCTTGTCACCACAA-1	1517	0	Tbrucei
AAGTCGTCAACTGATC-1	39	1040	Lmexicana		ACCTACCAGAGAGAAC-1	2158	14	Tbrucei		ACCCTTGTCGTTCAGA-1	1985	0	Tbrucei
AAGTCGTCACAAATCC-1	53	1971	Lmexicana		ACCTACCAGGGTACAC-1	3459	17	Tbrucei		ACCGTTCAGTCGCGAA-1	696	0	Tbrucei
AAGTCGTGTGGTTTAC-1	33	707	Lmexicana		ACCTACCCACTGTCCT-1	2445	21	Tbrucei		ACCGTTCAGTTCATGC-1	1034	3	Tbrucei
AAGTCGTTCGTTAGTG-1	48	1145	Lmexicana		ACCTACCCAGAGACTG-1	1563	5	Tbrucei		ACCGTTCCATGGGTTT-1	925	0	Tbrucei
AAGTGAAAGGGAGTGG-1	39	1915	Lmexicana		ACCTACCCATCGGAAG-1	2110	7	Tbrucei		ACCGTTCGTAGAGCTG-1	1000	0	Tbrucei
AAGTGAAAGTTGTCAC-1	59	5695	Lmexicana		ACCTACCTCGATTGGT-1	4454	11	Tbrucei		ACCGTTCGTCCCTGTT-1	2840	0	Tbrucei
AAGTGAACAGATTAAG-1	20	953	Lmexicana		ACCTGAAAGCATGGGT-1	1743	12	Tbrucei		ACCGTTCTCGTCGATA-1	1678	0	Tbrucei
AAGTGAACATCCGAAT-1	71	694	Lmexicana		ACCTGAACAGAGAATT-1	1596	9	Tbrucei		ACCTACCAGTAGCAAT-1	2160	1	Tbrucei
AAGTGAATCATACGAC-1	50	1153	Lmexicana		ACCTGAACAGGCCCTA-1	3248	15	Tbrucei		ACCTACCGTACCCGCA-1	1410	0	Tbrucei
AAGTTCGAGATGTTGA-1	18	899	Lmexicana		ACCTGAATCGAGTCCG-1	1736	8	Tbrucei		ACCTACCGTTCTCCAC-1	439	0	Tbrucei
AAGTTCGCAAGATCCT-1	46	1786	Lmexicana		ACCTGAATCTTAGCTT-1	543	14	Tbrucei		ACCTGAAAGAGAGGTA-1	1153	0	Tbrucei
AAGTTCGCAGCCTTCT-1	26	1122	Lmexicana		ACCTGTCAGTTGGAAT-1	2633	9	Tbrucei		ACCTGAAAGAGTAACT-1	1169	0	Tbrucei
AAGTTCGTCCGTCCTA-1	38	1282	Lmexicana		ACCTGTCCAACTGGTT-1	1761	12	Tbrucei		ACCTGAAAGTGTAGTA-1	1445	0	Tbrucei
AAGTTCGTCCTAGCGG-1	26	1527	Lmexicana		ACCTGTCTCCGTAGTA-1	1493	17	Tbrucei		ACCTGAACAAGTCCAT-1	1670	0	Tbrucei
AAGTTCGTCTCCAAGA-1	37	1424	Lmexicana		ACGATCAAGATCCGAG-1	2028	9	Tbrucei		ACCTGAACATGCCGCA-1	1171	0	Tbrucei
AATAGAGAGAGAGTTT-1	53	1002	Lmexicana		ACGATCAAGCCGAACA-1	2618	8	Tbrucei		ACCTGTCAGCTAGAAT-1	2869	0	Tbrucei
AATAGAGAGCAACAGC-1	48	723	Lmexicana		ACGATCAAGCTGAGCA-1	2716	10	Tbrucei		ACCTGTCCAAGCGAGT-1	1048	0	Tbrucei
AATAGAGAGCGCACAA-1	90	4213	Lmexicana		ACGATCAAGGGAGTTC-1	2320	8	Tbrucei		ACCTGTCCACTATCGA-1	2863	0	Tbrucei
AATAGAGAGGTCGTAG-1	30	1185	Lmexicana		ACGATCAGTTATGACC-1	1406	3	Tbrucei		ACGATCAAGAAGAGCA-1	1305	0	Tbrucei
AATAGAGAGGTTTACC-1	55	924	Lmexicana		ACGATCATCGTCGACG-1	777	482	Tbrucei		ACGATCATCATTTGCT-1	751	0	Tbrucei
AATAGAGCAACTGAAA-1	55	1113	Lmexicana		ACGATGTAGAATTGCA-1	3063	11	Tbrucei		ACGATCATCTACTTCA-1	744	0	Tbrucei
AATAGAGCACATAGCT-1	66	1269	Lmexicana		ACGATGTAGCGACAGT-1	2216	12	Tbrucei		ACGATGTAGACGACGT-1	2035	0	Tbrucei
AATAGAGCACTGGATT-1	51	963	Lmexicana		ACGATGTAGTAGCAAT-1	2120	8	Tbrucei		ACGATGTAGCATGATA-1	2736	0	Tbrucei
AATAGAGCAGCAAGAC-1	52	1660	Lmexicana		ACGATGTGTAACATCC-1	1498	2	Tbrucei		ACGATGTAGGTATAGT-1	2593	0	Tbrucei
AATAGAGCAGCCCAGT-1	244	275	Lmexicana		ACGCACGAGCAACCAG-1	531	9	Tbrucei		ACGCACGCAATGAACA-1	1493	0	Tbrucei
AATAGAGTCACGTCCT-1	59	1472	Lmexicana		ACGCACGCATCATTTC-1	1589	11	Tbrucei		ACGCACGCATCCTATT-1	1429	0	Tbrucei
AATCACGAGCCTTCTC-1	52	1896	Lmexicana		ACGCACGGTAGCTTGT-1	3087	13	Tbrucei		ACGCACGCATGGGAAC-1	394	1	Tbrucei
AATCACGAGCCTTGAT-1	53	748	Lmexicana		ACGGAAGCACGCGCAT-1	2544	16	Tbrucei		ACGCACGGTAGAAACT-1	2027	0	Tbrucei
AATCACGAGCGTGAGT-1	60	676	Lmexicana		ACGGAAGGTCCAATCA-1	1638	16	Tbrucei		ACGCACGGTTTAGAGA-1	1128	0	Tbrucei
AATCACGAGCTGACCC-1	52	1704	Lmexicana		ACGGAAGTCGCGTAGC-1	832	0	Tbrucei		ACGCACGTCGTCAAAC-1	854	0	Tbrucei
AATCACGAGGGAGGAC-1	44	694	Lmexicana		ACGGGTCAGCGGCTCT-1	2280	14	Tbrucei		ACGGGTCAGTGAGCCA-1	1007	1	Tbrucei
AATCACGCAGTCTGGC-1	40	1416	Lmexicana		ACGGGTCCAAGCCCAC-1	564	5	Tbrucei		ACGGGTCCACCCTTGT-1	1128	0	Tbrucei
AATCACGCAGTGAGCA-1	34	645	Lmexicana		ACGGGTCGTAGTCGGA-1	1467	15	Tbrucei		ACGGGTCCACTTGGGC-1	981	0	Tbrucei
AATCACGGTGGCTGAA-1	55	3257	Lmexicana		ACGGGTCGTCCTGTTC-1	2237	11	Tbrucei		ACGGGTCCAGAATTCC-1	1534	0	Tbrucei
AATCACGGTTGGAGAC-1	30	799	Lmexicana		ACGGGTCGTGATAGTA-1	2111	8	Tbrucei		ACGGGTCCAGCAGTCC-1	440	0	Tbrucei
AATCACGTCCGTTTCG-1	67	2946	Lmexicana		ACGGGTCGTGGAAGTC-1	1690	6	Tbrucei		ACGGGTCGTGTAAACA-1	1012	0	Tbrucei
AATCACGTCTGGGCGT-1	42	1682	Lmexicana		ACGGGTCGTTGTGCAT-1	595	9	Tbrucei		ACGGTCGAGATGTTGA-1	1151	2	Tbrucei
AATCGACAGCTGAAAT-1	50	743	Lmexicana		ACGGGTCTCCACACAA-1	2832	557	Tbrucei		ACGGTCGCATCTCATT-1	1524	0	Tbrucei
AATCGACCACAAAGCG-1	51	1371	Lmexicana		ACGGTCGAGCACCGAA-1	3864	12	Tbrucei		ACGGTCGGTTGCAAGG-1	858	0	Tbrucei
AATCGACGTAGGTCAG-1	336	360	Lmexicana		ACGGTCGAGTTCCGTA-1	2661	10	Tbrucei		ACGGTTAAGGAGCTGT-1	988	0	Tbrucei
AATCGTGAGATAACAC-1	61	1762	Lmexicana		ACGGTCGGTGACCGAA-1	3215	6	Tbrucei		ACGGTTAAGGTAAGTT-1	1092	0	Tbrucei
AATCGTGAGTCATCGT-1	54	674	Lmexicana		ACGGTCGGTTAGGGTG-1	2124	8	Tbrucei		ACGGTTAAGTTTAGGA-1	948	0	Tbrucei
AATCGTGCACACACGC-1	45	1109	Lmexicana		ACGGTCGTCTGTAAGC-1	1846	10	Tbrucei		ACGTAACCAGACCTAT-1	1497	0	Tbrucei
AATCGTGCACTAGAGG-1	41	1980	Lmexicana		ACGGTTAAGCTGTGCC-1	2806	10	Tbrucei		ACGTAACCAGGTATGG-1	1141	2	Tbrucei
AATCGTGCAGAGGAAA-1	57	2741	Lmexicana		ACGGTTAGTCCATACA-1	2772	13	Tbrucei		ACGTAACTCTTGGAAC-1	1813	0	Tbrucei
AATCGTGCATCGGAGA-1	28	1118	Lmexicana		ACGTAACGTTCACGAT-1	2833	16	Tbrucei		ACGTACACACTAGGTT-1	747	1	Tbrucei
AATCGTGGTAGACGGT-1	52	2622	Lmexicana		ACGTAACTCCGGACGT-1	2474	11	Tbrucei		ACGTACACAGCTGTTA-1	415	0	Tbrucei
AATCGTGGTTTCCAAG-1	53	1597	Lmexicana		ACGTACAAGGCTCCCA-1	2828	17	Tbrucei		ACGTACAGTCTTGCGG-1	1558	0	Tbrucei
AATCGTGGTTTGAAAG-1	253	256	Lmexicana		ACGTACAAGGTATTGA-1	3207	15	Tbrucei		ACGTAGTCACATTACG-1	1547	0	Tbrucei
AATCGTGTCGCAGTTA-1	39	1104	Lmexicana		ACGTACACAGAGATTA-1	5237	14	Tbrucei		ACGTAGTCATAGATCC-1	1211	0	Tbrucei
AATGAAGAGGACAACC-1	52	1256	Lmexicana		ACGTACATCACCGCTT-1	1443	9	Tbrucei		ACGTAGTGTGTAGGAC-1	2074	0	Tbrucei
AATGAAGAGGTTCTTG-1	51	1208	Lmexicana		ACGTACATCGATCCAA-1	1466	3	Tbrucei		ACGTAGTGTTCCTAGA-1	1567	0	Tbrucei
AATGAAGAGTAGCCAG-1	42	2256	Lmexicana		ACGTAGTTCAAGTAAG-1	499	312	Tbrucei		ACGTAGTTCAGGAACG-1	487	0	Tbrucei
AATGAAGCATTGCAAC-1	45	846	Lmexicana		ACGTCCTGTTAGGACG-1	1970	8	Tbrucei		ACGTAGTTCGCTCTCA-1	1082	0	Tbrucei
AATGAAGGTCACATTG-1	35	1404	Lmexicana		ACGTTCCCAGAGGCTA-1	1550	13	Tbrucei		ACGTCCTAGCCAGAGT-1	1531	0	Tbrucei
AATGAAGTCAGAACCT-1	55	2193	Lmexicana		ACGTTCCGTCTTTCAT-1	3278	5	Tbrucei		ACGTCCTAGCGCCTCA-1	2318	0	Tbrucei
AATGAAGTCAGCGCAC-1	42	1228	Lmexicana		ACGTTCCTCTCAGAAC-1	550	6	Tbrucei		ACGTCCTGTTATCTTC-1	1493	0	Tbrucei
AATGAAGTCCTGTTGC-1	51	2081	Lmexicana		ACTACGACACTAAACC-1	635	40	Tbrucei		ACGTCCTTCCACAGCG-1	3251	0	Tbrucei
AATGAAGTCTTAGTTC-1	43	1002	Lmexicana		ACTACGAGTCGAAGCA-1	2044	18	Tbrucei		ACGTCCTTCCGCAAAT-1	369	0	Tbrucei
AATGAAGTCTTGCGCT-1	66	2424	Lmexicana		ACTACGAGTTATCTTC-1	3509	11	Tbrucei		ACGTCCTTCTTCTTCC-1	1211	0	Tbrucei
AATGACCAGAGGCGTT-1	29	2657	Lmexicana		ACTATCTAGCCACAAG-1	1579	9	Tbrucei		ACGTTCCTCTGCTTAT-1	551	1	Tbrucei
AATGACCAGGTTTACC-1	38	619	Lmexicana		ACTATCTCAGCTGTCG-1	1426	4	Tbrucei		ACGTTCCTCTTGGTCC-1	376	0	Tbrucei
AATGACCCACACTGGC-1	48	2838	Lmexicana		ACTATCTGTGCCCTTT-1	2161	10	Tbrucei		ACTACGAAGCGTCAAG-1	654	0	Tbrucei
AATGACCGTCACGACC-1	42	2203	Lmexicana		ACTATCTGTGGTCCCA-1	998	14	Tbrucei		ACTACGACAAGAGAGA-1	976	0	Tbrucei
AATGACCTCAAGAAAC-1	59	1241	Lmexicana		ACTATGGCACTATGTG-1	1950	17	Tbrucei		ACTACGACAGAAGCTG-1	1790	0	Tbrucei
AATGACCTCCCTATTA-1	57	931	Lmexicana		ACTATGGTCAGGAACG-1	2986	11	Tbrucei		ACTACGACATATCGGT-1	4108	1	Tbrucei
AATGACCTCTGAATGC-1	38	1715	Lmexicana		ACTATGGTCGAAATCC-1	2845	9	Tbrucei		ACTACGAGTACAATAG-1	600	0	Tbrucei
AATGCCAAGAGATTCA-1	58	1652	Lmexicana		ACTATGGTCTGGTGCG-1	2380	12	Tbrucei		ACTACGAGTCATGACT-1	1889	0	Tbrucei
AATGCCAAGGGCTAAC-1	82	4241	Lmexicana		ACTATTCCACCGTCTT-1	2440	23	Tbrucei		ACTACGATCAAATGCC-1	444	0	Tbrucei
AATGCCAAGTCATCCA-1	38	1305	Lmexicana		ACTATTCCATCCGATA-1	2903	13	Tbrucei		ACTACGATCCAAGCTA-1	1382	0	Tbrucei
AATGCCAAGTTTGGCT-1	72	4927	Lmexicana		ACTCCCAAGTTGAATG-1	1165	12	Tbrucei		ACTATCTAGAAGCGAA-1	876	0	Tbrucei
AATGCCACAATAACCC-1	46	2339	Lmexicana		ACTCCCACACTCTAGA-1	2550	10	Tbrucei		ACTATCTCAACATACC-1	1865	0	Tbrucei
AATGCCACAGAGCGTA-1	30	1367	Lmexicana		ACTCCCAGTACCGCGT-1	1406	5	Tbrucei		ACTATCTGTCCAAAGG-1	1788	0	Tbrucei
AATGCCATCAGAACCT-1	77	5459	Lmexicana		ACTCCCATCTAGTGAC-1	1809	8	Tbrucei		ACTATCTGTCGTCTCT-1	1257	0	Tbrucei
AATGCCATCCACAAGT-1	52	1786	Lmexicana		ACTCCCATCTGGAAGG-1	3723	6	Tbrucei		ACTATCTGTGTAAATG-1	4385	0	Tbrucei
AATGCCATCCTTGGAA-1	61	2377	Lmexicana		ACTCTCGAGGTCCCTG-1	2561	15	Tbrucei		ACTATGGCAAAGGGCT-1	359	0	Tbrucei
AATGCCATCGCAACAT-1	45	1727	Lmexicana		ACTCTCGGTGTAAATG-1	3537	16	Tbrucei		ACTATGGCACTGTGAT-1	861	0	Tbrucei
AATGGAAAGGCATTTC-1	37	1584	Lmexicana		ACTCTCGTCACTCTTA-1	1192	8	Tbrucei		ACTATGGTCAAACCCA-1	427	0	Tbrucei
AATGGAAAGTATTCCG-1	63	1622	Lmexicana		ACTGATGCATGTTACG-1	1105	15	Tbrucei		ACTATTCAGATGCGAC-1	2336	0	Tbrucei
AATGGAAAGTTCCGGC-1	46	1794	Lmexicana		ACTGATGGTGGAGGTT-1	2386	6	Tbrucei		ACTATTCAGCCATTCA-1	1615	0	Tbrucei
AATGGAACACGGTGAA-1	50	1112	Lmexicana		ACTGATGGTTCGGCTG-1	2786	18	Tbrucei		ACTATTCCAAGGATGC-1	539	0	Tbrucei
AATGGAAGTCGCTTGG-1	43	924	Lmexicana		ACTGATGTCATGAGGG-1	757	4	Tbrucei		ACTATTCCACTGCGTG-1	1749	0	Tbrucei
AATGGAAGTCTTTATC-1	80	3597	Lmexicana		ACTGCAAAGCGGGTTA-1	2178	17	Tbrucei		ACTATTCTCTAGATCG-1	1359	0	Tbrucei
AATGGAAGTTAGCGGA-1	48	1593	Lmexicana		ACTGCAAAGCGTATGG-1	2450	15	Tbrucei		ACTCCCACATCTGTTT-1	1764	0	Tbrucei
AATGGAATCGAAGGAC-1	98	6945	Lmexicana		ACTGCAAAGTCATGGG-1	965	13	Tbrucei		ACTCCCAGTGGTCTAT-1	1389	0	Tbrucei
AATGGAATCGCGTGCA-1	49	5295	Lmexicana		ACTGCAACAATTAGGA-1	1752	12	Tbrucei		ACTCTCGGTTGGGAAC-1	1506	0	Tbrucei
AATGGAATCGGTGCAC-1	40	858	Lmexicana		ACTGCAACATAGTCAC-1	521	17	Tbrucei		ACTGATGGTCTAGATC-1	1265	0	Tbrucei
AATGGAATCTGGAGAG-1	40	619	Lmexicana		ACTGCAAGTATCGAGG-1	5813	13	Tbrucei		ACTGATGGTCTTGAGT-1	1678	0	Tbrucei
AATGGAATCTTCTTCC-1	51	805	Lmexicana		ACTGCAATCCACGTGG-1	2125	3	Tbrucei		ACTGATGTCGCCTATC-1	1817	0	Tbrucei
AATGGCTAGAGTTCGG-1	38	641	Lmexicana		ACTGTCCAGATCACCT-1	1441	5	Tbrucei		ACTGCAAAGAGGGTAA-1	990	1	Tbrucei
AATGGCTAGATTGAGT-1	39	1573	Lmexicana		ACTGTCCAGCGCGTTC-1	590	11	Tbrucei		ACTGCAAAGATGAATC-1	2596	0	Tbrucei
AATGGCTAGCCTTCTC-1	46	708	Lmexicana		ACTGTCCAGCGTTCCG-1	641	7	Tbrucei		ACTGCAAAGTACTGTC-1	3287	0	Tbrucei
AATGGCTCAAGGCCTC-1	18	1537	Lmexicana		ACTGTCCCAAAGCAAT-1	1764	9	Tbrucei		ACTGCAAAGTAGCATA-1	1881	0	Tbrucei
AATGGCTCAGACTCTA-1	54	1243	Lmexicana		ACTGTCCCAATCCTTT-1	709	8	Tbrucei		ACTGCAACAGACCTAT-1	622	0	Tbrucei
AATGGCTCAGTAGTTC-1	62	1889	Lmexicana		ACTGTCCTCAACTGGT-1	3233	10	Tbrucei		ACTGCAATCGCGGACT-1	2714	1	Tbrucei
AATGGCTGTCAGATTC-1	274	293	Lmexicana		ACTGTGACAGAGTAAT-1	2651	11	Tbrucei		ACTGTCCAGATTGCGG-1	1317	0	Tbrucei
AATGGCTGTCCTTGTC-1	47	1478	Lmexicana		ACTGTGAGTGCTATTG-1	2110	23	Tbrucei		ACTGTCCAGTAACCGG-1	1202	0	Tbrucei
AATGGCTGTGATACTC-1	41	696	Lmexicana		ACTGTGAGTTTCAGAC-1	841	5	Tbrucei		ACTGTCCAGTGGATTA-1	2211	0	Tbrucei
AATGGCTTCACTGGTA-1	56	933	Lmexicana		ACTTAGGAGAACAAGG-1	1566	10	Tbrucei		ACTGTCCGTAGATGTA-1	1862	0	Tbrucei
AATTCCTAGAGCCATG-1	40	709	Lmexicana		ACTTAGGAGATTAGCA-1	2986	8	Tbrucei		ACTGTCCTCGGCATAT-1	480	1	Tbrucei
AATTCCTCAAGGTACG-1	451	455	Lmexicana		ACTTAGGCACCTTCGT-1	3043	16	Tbrucei		ACTGTCCTCTCATTGT-1	957	0	Tbrucei
AATTCCTGTAGGGAGG-1	31	646	Lmexicana		ACTTAGGTCCACAGGC-1	534	2	Tbrucei		ACTGTGAAGAAGCGAA-1	1279	0	Tbrucei
AATTCCTGTCTCACGG-1	47	1246	Lmexicana		ACTTATCGTCATGCAT-1	1605	6	Tbrucei		ACTGTGAAGATCCAAA-1	393	0	Tbrucei
AATTCCTGTGGAGAAA-1	81	1701	Lmexicana		ACTTATCGTCCTTGTC-1	3129	13	Tbrucei		ACTGTGAAGTTCATCG-1	1619	1	Tbrucei
AATTCCTTCTTGGATG-1	40	2513	Lmexicana		ACTTATCGTTGATCGT-1	946	12	Tbrucei		ACTGTGAGTATCGTGT-1	1547	0	Tbrucei
AATTTCCAGCTGCCTG-1	47	1159	Lmexicana		ACTTCCGAGCGTTCCG-1	1749	7	Tbrucei		ACTTAGGAGCGTCAGA-1	1351	0	Tbrucei
AATTTCCCAAATGGAT-1	75	2612	Lmexicana		ACTTCCGGTGGTCCCA-1	3162	13	Tbrucei		ACTTAGGAGTTGAAAC-1	1548	0	Tbrucei
AATTTCCCACTCCACT-1	67	739	Lmexicana		ACTTCCGTCGTGACTA-1	954	4	Tbrucei		ACTTAGGCATACCAGT-1	1678	1	Tbrucei
AATTTCCCACTCCTGT-1	63	1219	Lmexicana		ACTTCGCCAGGTGGAT-1	2122	8	Tbrucei		ACTTAGGGTGTTCATG-1	850	0	Tbrucei
AATTTCCCAGCGGTCT-1	55	2646	Lmexicana		ACTTTCAAGACGCATG-1	1155	13	Tbrucei		ACTTAGGTCACTTCTA-1	700	0	Tbrucei
AATTTCCGTAGACGGT-1	60	2491	Lmexicana		ACTTTCAAGATAACAC-1	3076	10	Tbrucei		ACTTAGGTCCGCTAGG-1	505	0	Tbrucei
AATTTCCGTGGCACTC-1	52	1446	Lmexicana		ACTTTCACAGCGAGTA-1	617	1	Tbrucei		ACTTAGGTCGATACAC-1	702	0	Tbrucei
AATTTCCTCTGTTCAT-1	72	1503	Lmexicana		ACTTTCACATCGGCCA-1	4721	12	Tbrucei		ACTTAGGTCGGTAAGG-1	1224	0	Tbrucei
ACAAAGACAGCTACAT-1	90	4406	Lmexicana		ACTTTCAGTACCCACG-1	1641	16	Tbrucei		ACTTAGGTCTGTGCGG-1	1790	0	Tbrucei
ACAAAGACATCACCAA-1	242	263	Lmexicana		ACTTTCAGTACGCTTA-1	2798	13	Tbrucei		ACTTATCGTGAACGGT-1	1695	1	Tbrucei
ACAAAGATCGATACGT-1	27	1093	Lmexicana		ACTTTCAGTATGAAGT-1	2385	11	Tbrucei		ACTTATCGTTGCGGCT-1	1446	0	Tbrucei
ACAAAGATCGTGGGTC-1	65	1405	Lmexicana		ACTTTCAGTTAGGGTG-1	2007	9	Tbrucei		ACTTCCGAGATGTTAG-1	5009	0	Tbrucei
ACAACCAAGCTGTACT-1	72	3581	Lmexicana		ACTTTCAGTTGACTAC-1	2648	18	Tbrucei		ACTTCCGAGCCAGAGT-1	1046	0	Tbrucei
ACAACCAAGGATTTCC-1	80	3290	Lmexicana		ACTTTGTAGCAACAAT-1	2437	17	Tbrucei		ACTTCCGAGCTGCCAC-1	765	0	Tbrucei
ACAACCAAGGGTACGT-1	520	540	Lmexicana		ACTTTGTCATTAGGCT-1	1056	9	Tbrucei		ACTTCCGAGGTGCTAG-1	1136	0	Tbrucei
ACAACCAAGTAGACAT-1	61	1792	Lmexicana		ACTTTGTTCGATTCCC-1	3343	12	Tbrucei		ACTTCCGAGTCATTGC-1	1572	0	Tbrucei
ACAACCAAGTGAGGTC-1	28	645	Lmexicana		ACTTTGTTCGTCTAAG-1	2126	14	Tbrucei		ACTTCCGGTACCTAGT-1	1343	1	Tbrucei
ACAACCACAACTCCCT-1	62	1285	Lmexicana		AGAAATGCAACCAATC-1	2418	16	Tbrucei		ACTTCCGGTCCCGCAA-1	418	0	Tbrucei
ACAACCACAGACCATT-1	44	1235	Lmexicana		AGAAATGCACCGTGAC-1	2723	9	Tbrucei		ACTTCCGGTTACTCAG-1	1881	0	Tbrucei
ACAACCACATGAAGCG-1	42	1288	Lmexicana		AGAACAAAGATGCTAA-1	3237	21	Tbrucei		ACTTCCGTCGTAGTCA-1	2483	0	Tbrucei
ACAACCACATGTACGT-1	84	1746	Lmexicana		AGAACAAAGCTTTCTT-1	1500	17	Tbrucei		ACTTCGCCAACGTTAC-1	1061	1	Tbrucei
ACAACCATCAGAGTGG-1	38	3247	Lmexicana		AGAACAAGTGACGTCC-1	2190	7	Tbrucei		ACTTCGCCAAGATCCT-1	1643	0	Tbrucei
ACAACCATCCGTGTCT-1	54	1835	Lmexicana		AGAACAATCAGCTTGA-1	1717	11	Tbrucei		ACTTCGCGTCAACACT-1	1407	0	Tbrucei
ACAACCATCTTGGATG-1	53	2440	Lmexicana		AGAACCTAGCAGCGAT-1	1620	12	Tbrucei		ACTTCGCGTGGAACCA-1	602	0	Tbrucei
ACAAGCTAGATACCAA-1	50	1461	Lmexicana		AGAACCTAGGGCCAAT-1	2488	5	Tbrucei		ACTTCGCTCCGCTGTT-1	2255	0	Tbrucei
ACAAGCTAGGCGTCCT-1	38	979	Lmexicana		AGAACCTGTATCACCA-1	2616	11	Tbrucei		ACTTCGCTCGGATACT-1	361	0	Tbrucei
ACAAGCTAGGTCACAG-1	35	691	Lmexicana		AGAACCTGTTAGAGAT-1	2186	8	Tbrucei		ACTTTCACAACAGCTT-1	392	0	Tbrucei
ACAAGCTCAGCTACCG-1	65	1146	Lmexicana		AGAACCTTCAACCGAT-1	2312	7	Tbrucei		ACTTTCAGTACACTCA-1	2104	0	Tbrucei
ACAAGCTGTCCGGACT-1	23	999	Lmexicana		AGAACCTTCGCCAGAC-1	2643	12	Tbrucei		ACTTTGTTCGCCTATC-1	1121	0	Tbrucei
ACAAGCTGTTAAACAG-1	43	1873	Lmexicana		AGAAGCGAGCAGTCTT-1	2063	13	Tbrucei		AGAAATGTCCTCTAAT-1	1103	0	Tbrucei
ACAAGCTGTTCAACGT-1	34	1439	Lmexicana		AGAAGCGAGGTGAGCT-1	3495	10	Tbrucei		AGAACAAAGATTAGCA-1	1419	0	Tbrucei
ACAAGCTTCCGGTAAT-1	61	1675	Lmexicana		AGAAGCGCATAACTCG-1	2624	20	Tbrucei		AGAACAAAGCTCTTCC-1	660	0	Tbrucei
ACAAGCTTCTCTCGCA-1	52	1385	Lmexicana		AGAAGCGCATCATCCC-1	1970	13	Tbrucei		AGAACAACAAAGGAGA-1	1569	0	Tbrucei
ACACAGTAGGGTAATT-1	57	2412	Lmexicana		AGAAGCGGTACTGGGA-1	655	12	Tbrucei		AGAACAAGTGAAAGTT-1	1190	0	Tbrucei
ACACAGTCAATAACGA-1	23	827	Lmexicana		AGAAGCGGTCTAACGT-1	1192	9	Tbrucei		AGAACAAGTGGGCTCT-1	657	0	Tbrucei
ACACAGTGTGAATAAC-1	37	871	Lmexicana		AGAAGCGGTGCTGCAC-1	2670	10	Tbrucei		AGAACCTAGAAGGATG-1	913	0	Tbrucei
ACACAGTTCAACCCGG-1	51	1029	Lmexicana		AGAAGTAGTATCGAGG-1	1819	12	Tbrucei		AGAACCTCACCCTAGG-1	1430	0	Tbrucei
ACACAGTTCAAGCCCG-1	44	933	Lmexicana		AGAAGTAGTGCATGAG-1	1707	18	Tbrucei		AGAACCTCACGGGCTT-1	1985	0	Tbrucei
ACACAGTTCACTGATG-1	36	1132	Lmexicana		AGACAAAAGCTTTCTT-1	2964	10	Tbrucei		AGAACCTCAGCAAGAC-1	1195	0	Tbrucei
ACACAGTTCACTTGGA-1	21	1162	Lmexicana		AGACAAACAATGCAAA-1	1171	4	Tbrucei		AGAACCTGTCAGTCCG-1	1176	1	Tbrucei
ACACAGTTCTAAGAAG-1	46	2265	Lmexicana		AGACAAAGTACCATAC-1	3501	13	Tbrucei		AGAAGCGAGTTCTACG-1	979	0	Tbrucei
ACACAGTTCTGCGGAC-1	44	820	Lmexicana		AGACAAAGTTTAGAGA-1	2173	14	Tbrucei		AGAAGCGCAGCCTATA-1	1865	0	Tbrucei
ACACCAAGTCTCTCCA-1	56	1293	Lmexicana		AGACACTAGAGCAGTC-1	1905	7	Tbrucei		AGAAGTAAGCTAGCCC-1	2031	0	Tbrucei
ACACCAAGTTGCCGAC-1	42	1676	Lmexicana		AGACACTAGCCAGAGT-1	4258	7	Tbrucei		AGAAGTAAGTTGGAAT-1	1401	0	Tbrucei
ACACCAATCAAAGAAC-1	48	1210	Lmexicana		AGACACTGTCGATTCA-1	2334	15	Tbrucei		AGAAGTACAAGCCTGC-1	3326	0	Tbrucei
ACACCAATCCTCCACA-1	54	2011	Lmexicana		AGACAGGAGGCGTCCT-1	2727	11	Tbrucei		AGAAGTACATCTCAAG-1	1763	0	Tbrucei
ACACCAATCGCTACGG-1	23	1502	Lmexicana		AGACAGGAGTAGCAAT-1	2368	4	Tbrucei		AGAAGTACATTATGCG-1	820	0	Tbrucei
ACACCAATCTTCGCTG-1	20	1203	Lmexicana		AGACAGGAGTATGAGT-1	3217	5	Tbrucei		AGAAGTAGTGTTAGCT-1	1940	1	Tbrucei
ACACGCGAGAATTGCA-1	34	624	Lmexicana		AGACAGGAGTGTACCT-1	1489	9	Tbrucei		AGAAGTATCAGTCAGT-1	1998	0	Tbrucei
ACACGCGAGACCTGGA-1	29	956	Lmexicana		AGACAGGCACAAACGG-1	1580	22	Tbrucei		AGAAGTATCCTACACC-1	891	0	Tbrucei
ACACGCGTCCGTTGGG-1	20	1295	Lmexicana		AGACCATAGGATACAT-1	5120	9	Tbrucei		AGAAGTATCTACCACC-1	2176	0	Tbrucei
ACACGCGTCGTAGAGG-1	16	1764	Lmexicana		AGACCATAGGTCACCC-1	3749	16	Tbrucei		AGACAAAAGAAATCCA-1	1917	1	Tbrucei
ACACGCGTCTACCACC-1	28	899	Lmexicana		AGACCATCATGACGGA-1	1567	9	Tbrucei		AGACAAAAGTACAACA-1	3355	1	Tbrucei
ACACTGACAACGTATC-1	35	665	Lmexicana		AGACCATGTATGCAAA-1	3549	16	Tbrucei		AGACAAATCCATTGTT-1	1074	0	Tbrucei
ACACTGACACCAGCTG-1	40	1269	Lmexicana		AGACCCGCAAAGTATG-1	2620	8	Tbrucei		AGACAAATCGTGGGTC-1	1382	0	Tbrucei
ACACTGACATCCGGCA-1	36	1211	Lmexicana		AGACCCGCACAGTGTT-1	2364	10	Tbrucei		AGACAAATCTATCGCC-1	712	0	Tbrucei
ACACTGAGTATCCTCC-1	35	1946	Lmexicana		AGACCCGGTGAGTAAT-1	3570	15	Tbrucei		AGACACTCAAACTCTG-1	1270	0	Tbrucei
ACACTGAGTCCTCCAT-1	25	623	Lmexicana		AGACCCGGTGGACTAG-1	3367	4	Tbrucei		AGACACTCAACACAAA-1	731	0	Tbrucei
ACAGAAAAGATGCAGC-1	43	690	Lmexicana		AGACCCGTCCCGAACG-1	1712	11	Tbrucei		AGACACTCAAGACCTT-1	1070	0	Tbrucei
ACAGAAAAGGATGAGA-1	44	1172	Lmexicana		AGACTCAAGAACTCCT-1	3152	6	Tbrucei		AGACACTCAATCTCTT-1	2967	0	Tbrucei
ACAGAAACAAACTGCT-1	43	1128	Lmexicana		AGACTCAGTCCGGACT-1	1666	13	Tbrucei		AGACACTCAGGTTCCG-1	1029	0	Tbrucei
ACAGAAACAGCTGGTC-1	23	848	Lmexicana		AGACTCAGTTCCTAGA-1	1977	11	Tbrucei		AGACACTGTCTTGTCC-1	677	0	Tbrucei
ACAGAAACAGTGTATC-1	48	997	Lmexicana		AGAGAATCATACCAGT-1	4295	12	Tbrucei		AGACAGGAGCTCGTGC-1	746	0	Tbrucei
ACAGAAACATTGAAAG-1	72	2254	Lmexicana		AGAGAATGTGTTACTG-1	592	6	Tbrucei		AGACAGGCAGCTGTGC-1	664	0	Tbrucei
ACAGAAAGTGGCTGCT-1	38	1112	Lmexicana		AGAGAATTCTCCGTGT-1	1965	15	Tbrucei		AGACAGGTCCATTCAT-1	1730	0	Tbrucei
ACAGAAAGTTGCGGCT-1	28	938	Lmexicana		AGAGAGCCAACGATTC-1	1220	15	Tbrucei		AGACAGGTCGACCATA-1	3829	1	Tbrucei
ACAGAAAGTTGTCCCT-1	48	1896	Lmexicana		AGAGAGCCAGCTGTCG-1	1454	4	Tbrucei		AGACCATCAGGATTCT-1	1667	0	Tbrucei
ACAGCCGAGACTACCT-1	45	924	Lmexicana		AGAGAGCCAGCTGTTA-1	2986	13	Tbrucei		AGACCATGTAACACGG-1	3073	0	Tbrucei
ACAGCCGAGGAAGTGA-1	46	1605	Lmexicana		AGAGAGCGTGAGGATC-1	2160	11	Tbrucei		AGACCATGTCTATGAC-1	490	0	Tbrucei
ACAGCCGCAGGGACTA-1	44	1744	Lmexicana		AGAGAGCTCTCATGGA-1	2046	13	Tbrucei		AGACCATGTGTGTTTG-1	2299	0	Tbrucei
ACAGCCGCATCTCATT-1	48	1724	Lmexicana		AGAGCAGAGACCAGCA-1	1428	11	Tbrucei		AGACCATTCCTTCTTC-1	850	0	Tbrucei
ACAGCCGGTAGTCTTG-1	41	1646	Lmexicana		AGAGCAGCACCCTTGT-1	1042	14	Tbrucei		AGACCCGAGCCGTTGC-1	1599	0	Tbrucei
ACAGCCGGTGCGAACA-1	41	1184	Lmexicana		AGAGCAGCACGTGTGC-1	1500	7	Tbrucei		AGACCCGAGGGCAAGG-1	1314	0	Tbrucei
ACAGCCGGTTACTCAG-1	44	729	Lmexicana		AGAGCAGGTCCCTGAG-1	2438	12	Tbrucei		AGACCCGAGTAGTGCG-1	1342	0	Tbrucei
ACAGCCGGTTGGTACT-1	45	1567	Lmexicana		AGAGCCCAGAACTGAT-1	2158	10	Tbrucei		AGACCCGCAAAGAGTT-1	1828	0	Tbrucei
ACAGGGAAGAAGGCTC-1	40	1811	Lmexicana		AGAGCCCAGTCCGCCA-1	1688	8	Tbrucei		AGACCCGCAGACGATG-1	2266	0	Tbrucei
ACAGGGACACCGCTGA-1	40	1530	Lmexicana		AGAGCCCAGTTCACTG-1	1570	11	Tbrucei		AGACCCGCAGAGGCTA-1	2461	0	Tbrucei
ACAGGGACAGCTACTA-1	47	1253	Lmexicana		AGAGCCCGTACAGCGA-1	1684	3	Tbrucei		AGACCCGGTCCTGTTC-1	971	0	Tbrucei
ACAGGGACATAGATCC-1	75	725	Lmexicana		AGAGCCCGTCGCTTGG-1	2590	15	Tbrucei		AGACCCGTCCAAGAGG-1	1278	0	Tbrucei
ACAGGGAGTATGCGGA-1	61	1352	Lmexicana		AGAGCCCGTGCCTATA-1	560	15	Tbrucei		AGACTCACAACTGCTA-1	1330	0	Tbrucei
ACAGGGAGTCATAAAG-1	18	677	Lmexicana		AGAGCCCGTTACCCTC-1	3676	4	Tbrucei		AGAGAATAGAGCTGCA-1	1469	0	Tbrucei
ACAGGGAGTGACATCT-1	69	3181	Lmexicana		AGAGCCCGTTGATCGT-1	1504	9	Tbrucei		AGAGAATAGGTTAGTA-1	1995	0	Tbrucei
ACAGGGAGTTGGATCT-1	47	1379	Lmexicana		AGAGCCCTCCGTGTCT-1	1359	10	Tbrucei		AGAGAATAGTATGATG-1	366	1	Tbrucei
ACAGGGATCAAGTTGC-1	64	2753	Lmexicana		AGATAGATCCATCACC-1	954	3	Tbrucei		AGAGAATAGTGGTTGG-1	1262	0	Tbrucei
ACAGGGATCCGATCGG-1	39	2239	Lmexicana		AGATAGATCCGTCCTA-1	1483	9	Tbrucei		AGAGAATCAATCCTAG-1	1666	0	Tbrucei
ACAGGGATCCTCTCGA-1	18	622	Lmexicana		AGATCCAAGACCCTTA-1	1774	10	Tbrucei		AGAGAATTCACACGAT-1	1060	0	Tbrucei
ACATCCCAGCCTCAGC-1	52	2108	Lmexicana		AGATCCATCACCTTAT-1	1658	9	Tbrucei		AGAGAATTCGAAGAAT-1	1435	0	Tbrucei
ACATCCCCACAATCTG-1	49	1379	Lmexicana		AGATCCATCCGTGGCA-1	619	11	Tbrucei		AGAGAATTCTCGGTAA-1	1108	0	Tbrucei
ACATCCCCACGTATAC-1	78	1804	Lmexicana		AGATCGTAGCCTGTGC-1	1261	7	Tbrucei		AGAGAGCAGAAACCAT-1	1366	0	Tbrucei
ACATCCCGTTAGGAGC-1	40	1583	Lmexicana		AGATCGTAGCTTCGTA-1	2508	13	Tbrucei		AGAGAGCTCCTACGGG-1	1358	1	Tbrucei
ACATCCCGTTGCTCCT-1	47	2299	Lmexicana		AGATCGTAGTCCCGGT-1	3538	10	Tbrucei		AGAGCAGCAGTTAGAA-1	1255	0	Tbrucei
ACATCCCTCTAAGCCA-1	58	1364	Lmexicana		AGATCGTGTTTGGGTT-1	1358	15	Tbrucei		AGAGCAGGTTCCAGGC-1	370	0	Tbrucei
ACATCGAAGCATACTC-1	48	1786	Lmexicana		AGATCGTTCCTCACGT-1	1513	15	Tbrucei		AGAGCAGGTTCCTAAG-1	1461	0	Tbrucei
ACATCGACACGAAAGC-1	48	2505	Lmexicana		AGATGAAAGGGTCACA-1	2031	18	Tbrucei		AGAGCAGTCAGAGTGG-1	839	0	Tbrucei
ACATCGACATATCTGG-1	40	2679	Lmexicana		AGATGAAGTCACGACC-1	1946	143	Tbrucei		AGAGCAGTCCGATTAG-1	1157	0	Tbrucei
ACATCGATCAGTGGGA-1	274	318	Lmexicana		AGATGCTAGCCGCTTG-1	1848	8	Tbrucei		AGAGCAGTCGAATCCA-1	890	0	Tbrucei
ACATCGATCTCTGAGA-1	58	3844	Lmexicana		AGCATCAAGATCCCGC-1	2547	12	Tbrucei		AGAGCCCAGCAACTCT-1	643	0	Tbrucei
ACATGCAAGACGATAT-1	51	1338	Lmexicana		AGCATCAAGCATCTTG-1	1380	7	Tbrucei		AGAGCCCAGCCATTCA-1	1240	0	Tbrucei
ACATGCAAGATGACCG-1	37	788	Lmexicana		AGCATCAAGTCGAATA-1	2949	13	Tbrucei		AGAGCCCAGGAAACGA-1	1375	0	Tbrucei
ACATGCAAGGACTATA-1	60	2123	Lmexicana		AGCATCAGTAGCGATG-1	531	8	Tbrucei		AGATAGAGTGACCTGC-1	902	0	Tbrucei
ACATGCAGTTGTGGCC-1	54	901	Lmexicana		AGCATCAGTGAAGCGT-1	1768	5	Tbrucei		AGATAGATCGAACCTA-1	1151	0	Tbrucei
ACATGCATCCACGGGT-1	28	705	Lmexicana		AGCATCAGTGATTCAC-1	2305	11	Tbrucei		AGATCCACAATTCACG-1	1334	0	Tbrucei
ACATGCATCGCTTAAG-1	51	887	Lmexicana		AGCCAATAGCGGGTTA-1	1243	11	Tbrucei		AGATCCACACTACAGT-1	1542	0	Tbrucei
ACATGCATCGTTCTGC-1	54	1889	Lmexicana		AGCCAATCATCGAGCC-1	1739	11	Tbrucei		AGATCCACATGGCGCT-1	1376	0	Tbrucei
ACATTTCAGACCAGAC-1	45	3060	Lmexicana		AGCCACGAGATTTGCC-1	477	425	Tbrucei		AGATCGTCATCGGCCA-1	2018	0	Tbrucei
ACATTTCAGACGCTCC-1	46	2141	Lmexicana		AGCCACGGTGCCGGTT-1	2866	11	Tbrucei		AGATCGTGTGGTTTAC-1	1286	0	Tbrucei
ACATTTCAGCAATTCC-1	56	1554	Lmexicana		AGCCAGCAGGAATCGC-1	2272	9	Tbrucei		AGATCGTTCGATAACC-1	2703	0	Tbrucei
ACATTTCAGCGGTATG-1	41	1417	Lmexicana		AGCCAGCAGGTCATTC-1	512	8	Tbrucei		AGATGAAAGCGGACAT-1	496	0	Tbrucei
ACATTTCCAGTCTACA-1	49	2019	Lmexicana		AGCCAGCAGTTGGGAC-1	4630	8	Tbrucei		AGATGAAAGGGAGGGT-1	1403	0	Tbrucei
ACATTTCGTCACCGAC-1	85	4076	Lmexicana		AGCCAGCGTTCGTAAC-1	1263	12	Tbrucei		AGATGAACAAATCCCA-1	1109	0	Tbrucei
ACATTTCGTGCGGCTT-1	39	872	Lmexicana		AGCCAGCTCTCACCCA-1	2034	10	Tbrucei		AGATGAACAAGCGAAC-1	1375	0	Tbrucei
ACATTTCTCCATTGCC-1	71	1462	Lmexicana		AGCGATTAGAAAGCGA-1	2569	14	Tbrucei		AGATGAACATAACAGA-1	1626	1	Tbrucei
ACATTTCTCCGTGTAA-1	46	1299	Lmexicana		AGCGATTAGAAGGCTC-1	1640	16	Tbrucei		AGATGCTAGTAGGATT-1	1235	0	Tbrucei
ACATTTCTCGGTCAGC-1	50	745	Lmexicana		AGCGATTAGACTCTAC-1	1343	16	Tbrucei		AGATGCTTCATGCCGG-1	1315	0	Tbrucei
ACCAAACAGCTAGATA-1	42	770	Lmexicana		AGCGATTAGCGAAACC-1	2978	6	Tbrucei		AGCATCAAGTTACGAA-1	984	0	Tbrucei
ACCAAACAGTCCTGTA-1	44	1860	Lmexicana		AGCGATTCAACCAACT-1	2374	11	Tbrucei		AGCATCAGTTCCTTGC-1	483	0	Tbrucei
ACCAAACCACTAACCA-1	60	1778	Lmexicana		AGCGATTCACTCCGAG-1	1088	14	Tbrucei		AGCCAATAGTACAACA-1	3555	0	Tbrucei
ACCAAACCAGCATACT-1	14	801	Lmexicana		AGCGATTCAGACCGCT-1	1694	8	Tbrucei		AGCCAATTCCGAGAAG-1	1161	0	Tbrucei
ACCAAACCAGTCCGTG-1	40	2461	Lmexicana		AGCGCCAAGGAGAGTA-1	2139	10	Tbrucei		AGCCAATTCCTTATAC-1	3609	0	Tbrucei
ACCAAACCATAAGCGG-1	32	994	Lmexicana		AGCGCCAAGTCTGCGC-1	2254	10	Tbrucei		AGCCAATTCGCACGGT-1	1980	0	Tbrucei
ACCAAACTCGAACACT-1	61	2183	Lmexicana		AGCGCCATCCTTCGAC-1	2521	8	Tbrucei		AGCCACGAGGTTACAA-1	1512	0	Tbrucei
ACCAACAAGACATCAA-1	65	2196	Lmexicana		AGCGCCATCTCTTGCG-1	1180	6	Tbrucei		AGCCACGCACGCGCAT-1	908	0	Tbrucei
ACCAACACAGACTGCC-1	42	931	Lmexicana		AGCGCTGAGGGACACT-1	1618	13	Tbrucei		AGCCACGGTCAAGCGA-1	1264	0	Tbrucei
ACCAACACATCGTGCG-1	37	2674	Lmexicana		AGCGCTGAGTAGCAAT-1	1828	8	Tbrucei		AGCCACGTCACCATCC-1	1223	1	Tbrucei
ACCAACAGTGCATTTG-1	39	1754	Lmexicana		AGCGCTGCAAACTAAG-1	2017	11	Tbrucei		AGCCACGTCCTCTCTT-1	1769	0	Tbrucei
ACCAACATCGTAATGC-1	47	795	Lmexicana		AGCGCTGTCAGTCATG-1	1367	21	Tbrucei		AGCCACGTCGCTACGG-1	942	0	Tbrucei
ACCACAACAGAGAATT-1	55	2190	Lmexicana		AGCGTATAGAGGTTTA-1	2610	13	Tbrucei		AGCCAGCCATTATGCG-1	1943	0	Tbrucei
ACCACAACAGTTGAAA-1	38	1211	Lmexicana		AGCGTATAGCCGCACT-1	2789	7	Tbrucei		AGCCAGCTCCATTCAT-1	491	1	Tbrucei
ACCACAACATCTTAGG-1	33	1160	Lmexicana		AGCGTATAGGCCGCTT-1	607	13	Tbrucei		AGCGATTCACCCAACG-1	1382	0	Tbrucei
ACCACAAGTCCCACGA-1	54	916	Lmexicana		AGCGTATCAAGGGCAT-1	3212	16	Tbrucei		AGCGATTGTATGAAAC-1	1406	0	Tbrucei
ACCACAAGTTCTAACG-1	46	1382	Lmexicana		AGCGTATCAGATCACT-1	2032	10	Tbrucei		AGCGCCAAGACATGCG-1	961	0	Tbrucei
ACCATTTAGACGCTCC-1	40	638	Lmexicana		AGCGTATGTCCCTGTT-1	1358	8	Tbrucei		AGCGCCACACGACCTG-1	690	0	Tbrucei
ACCATTTAGCCACTCG-1	70	4826	Lmexicana		AGCGTATTCACCATGA-1	1565	4	Tbrucei		AGCGCCACAGCGAGTA-1	2192	2	Tbrucei
ACCATTTCAACACGAG-1	35	1765	Lmexicana		AGCGTATTCACGGACC-1	1170	12	Tbrucei		AGCGCCATCCGTATGA-1	1462	0	Tbrucei
ACCATTTTCTCATGGA-1	68	1701	Lmexicana		AGCGTATTCTGCTTAT-1	2720	13	Tbrucei		AGCGCCATCGAATCCA-1	1362	0	Tbrucei
ACCCAAAAGAAGAACG-1	35	2242	Lmexicana		AGCGTCGAGGATTCCT-1	1127	2	Tbrucei		AGCGCTGAGGCCCGTT-1	817	0	Tbrucei
ACCCAAACAACGGGTA-1	69	3729	Lmexicana		AGCGTCGGTGTCGATT-1	873	10	Tbrucei		AGCGCTGAGTCCTGCG-1	893	0	Tbrucei
ACCCAAACAATTGGTC-1	41	1096	Lmexicana		AGCGTCGGTTTAGTCG-1	648	2	Tbrucei		AGCGCTGCACGGGCTT-1	2082	0	Tbrucei
ACCCAAAGTATCACCA-1	48	1045	Lmexicana		AGCTACAAGCAATAGT-1	1084	10	Tbrucei		AGCGTATAGTGATGGC-1	1869	0	Tbrucei
ACCCAAATCACCACAA-1	45	990	Lmexicana		AGCTACAAGCCTCCAG-1	552	4	Tbrucei		AGCGTATGTCGTAATC-1	1016	0	Tbrucei
ACCCAAATCCCATACC-1	49	1740	Lmexicana		AGCTACACACGTAACT-1	2276	14	Tbrucei		AGCGTCGCAGCGTAGA-1	421	0	Tbrucei
ACCCAAATCCTCTTTC-1	59	1662	Lmexicana		AGCTACACATGAATCC-1	1783	5	Tbrucei		AGCGTCGGTTTGTTCT-1	740	0	Tbrucei
ACCCAAATCGGCCTTT-1	48	2026	Lmexicana		AGCTACAGTACAGTAA-1	1944	24	Tbrucei		AGCTACAAGTAGACCG-1	1196	0	Tbrucei
ACCCAAATCTTAGCAG-1	26	785	Lmexicana		AGCTACAGTGGCTCTG-1	2799	10	Tbrucei		AGCTACACATGGAGAC-1	2114	0	Tbrucei
ACCCTCAAGGCATCAG-1	29	2182	Lmexicana		AGCTACATCATATGGC-1	1015	6	Tbrucei		AGCTACAGTCCAAGAG-1	1000	0	Tbrucei
ACCCTCACAACGATTC-1	36	1731	Lmexicana		AGCTCAAGTGCCTTCT-1	3294	12	Tbrucei		AGCTCAAAGACGACTG-1	1996	0	Tbrucei
ACCCTCACACACACTA-1	39	1086	Lmexicana		AGCTCAAGTTGGGTAG-1	1625	10	Tbrucei		AGCTCAAGTATCACCA-1	1151	0	Tbrucei
ACCCTCAGTAACTAAG-1	41	1042	Lmexicana		AGCTCAATCCCATTTA-1	3017	13	Tbrucei		AGCTCAATCAAGCCCG-1	1088	0	Tbrucei
ACCCTCAGTATCGAGG-1	30	945	Lmexicana		AGCTCAATCTATGTGG-1	514	11	Tbrucei		AGCTTCCAGAGCCGTA-1	1349	0	Tbrucei
ACCCTCAGTCACAATC-1	50	2583	Lmexicana		AGCTTCCAGGGCCTCT-1	3680	11	Tbrucei		AGCTTCCCAGGAGGAG-1	1564	0	Tbrucei
ACCCTCAGTCCGAAAG-1	59	2104	Lmexicana		AGCTTCCAGTGTTCAC-1	564	8	Tbrucei		AGCTTCCGTCATGCAT-1	1812	0	Tbrucei
ACCCTCATCGCCGATG-1	17	999	Lmexicana		AGCTTCCGTACAAGTA-1	1409	11	Tbrucei		AGGAAATGTTCATCGA-1	392	0	Tbrucei
ACCCTTGAGAACCGCA-1	37	2091	Lmexicana		AGCTTCCGTTTACCAG-1	2535	11	Tbrucei		AGGAAATGTTGCCATA-1	1214	0	Tbrucei
ACCCTTGAGCTCGAAG-1	37	698	Lmexicana		AGGAAATAGGTATCTC-1	1707	12	Tbrucei		AGGAAATGTTTCGTGA-1	1711	0	Tbrucei
ACCCTTGCACTAACGT-1	29	768	Lmexicana		AGGAAATGTTGAATCC-1	3992	13	Tbrucei		AGGAAATTCATTGCTT-1	1352	0	Tbrucei
ACCCTTGCATAGAAAC-1	44	1054	Lmexicana		AGGAAATGTTGATGTC-1	1797	20	Tbrucei		AGGAAATTCTCTAGGA-1	1091	0	Tbrucei
ACCCTTGCATATGCGT-1	65	992	Lmexicana		AGGAAATTCCTATTGT-1	2670	14	Tbrucei		AGGAATAAGGCTGAAC-1	416	0	Tbrucei
ACCCTTGCATGAGGGT-1	33	1068	Lmexicana		AGGAAATTCGCCCAGA-1	2467	8	Tbrucei		AGGAATACAATAGGGC-1	2876	0	Tbrucei
ACCCTTGTCGGAATGG-1	70	2138	Lmexicana		AGGAAATTCTCACCCA-1	4006	18	Tbrucei		AGGAATAGTAGTGCGA-1	432	0	Tbrucei
ACCCTTGTCGTCTCAC-1	31	883	Lmexicana		AGGAAATTCTCGCGTT-1	518	5	Tbrucei		AGGAATAGTTTGGAGG-1	1319	1	Tbrucei
ACCGTTCAGAAACACT-1	30	917	Lmexicana		AGGAAATTCTCGTGAA-1	2445	9	Tbrucei		AGGAATATCGTTCTAT-1	1658	1	Tbrucei
ACCGTTCAGACGGAAA-1	26	721	Lmexicana		AGGAATAAGCGACATG-1	2977	20	Tbrucei		AGGACTTCACAACATC-1	1249	0	Tbrucei
ACCGTTCAGGAGGGTG-1	46	1605	Lmexicana		AGGAATAAGTTCACTG-1	3197	27	Tbrucei		AGGACTTGTCCAAATC-1	372	0	Tbrucei
ACCGTTCCACTTGACA-1	33	850	Lmexicana		AGGAATACAATAGTAG-1	2021	9	Tbrucei		AGGACTTTCGGAATGG-1	1423	0	Tbrucei
ACCGTTCCATACTGAC-1	40	1314	Lmexicana		AGGAATACACTAACGT-1	3030	16	Tbrucei		AGGAGGTGTACGATCT-1	879	0	Tbrucei
ACCGTTCCATATGGCT-1	38	2324	Lmexicana		AGGAATACATACTGTG-1	841	15	Tbrucei		AGGAGGTGTAGCGATG-1	1397	0	Tbrucei
ACCGTTCCATCCGAAT-1	48	1900	Lmexicana		AGGACGAGTGAGCTCC-1	1639	13	Tbrucei		AGGAGGTGTGAGGCAT-1	379	0	Tbrucei
ACCGTTCGTCTGTCAA-1	36	2160	Lmexicana		AGGACGATCATCACCC-1	1764	13	Tbrucei		AGGAGGTGTGATAGAT-1	1690	1	Tbrucei
ACCTACCCACATGAAA-1	50	1734	Lmexicana		AGGACTTCACAAAGCG-1	1807	6	Tbrucei		AGGAGGTTCGACACCG-1	1947	0	Tbrucei
ACCTACCCATCGGAAG-1	33	1049	Lmexicana		AGGACTTCATACCACA-1	2700	18	Tbrucei		AGGATAACATCATGAC-1	1765	0	Tbrucei
ACCTACCGTATGCTTG-1	50	1205	Lmexicana		AGGACTTCATCAGCTA-1	1865	11	Tbrucei		AGGATCTCAGGCGATA-1	358	0	Tbrucei
ACCTACCGTCCGCAGT-1	38	625	Lmexicana		AGGACTTCATTCTGTT-1	545	14	Tbrucei		AGGATCTGTCTCCTGT-1	635	0	Tbrucei
ACCTACCGTCGAAGCA-1	36	1751	Lmexicana		AGGACTTGTCCCGGTA-1	3206	5	Tbrucei		AGGATCTTCACCATAG-1	1558	0	Tbrucei
ACCTACCGTGATCGTT-1	43	2417	Lmexicana		AGGACTTTCACCGCTT-1	2385	6	Tbrucei		AGGCCACGTGATGGCA-1	758	0	Tbrucei
ACCTACCGTGGAGGTT-1	38	1628	Lmexicana		AGGAGGTAGACGGTCA-1	3438	7	Tbrucei		AGGCCACTCAGTCACA-1	1138	0	Tbrucei
ACCTACCTCATCTGTT-1	60	1690	Lmexicana		AGGAGGTAGCACTAGG-1	1238	3	Tbrucei		AGGCTGCAGCTTGTTG-1	1050	0	Tbrucei
ACCTACCTCCCATTCG-1	72	960	Lmexicana		AGGAGGTCACGGTCTG-1	1409	11	Tbrucei		AGGCTGCCAGAGGTTG-1	1539	0	Tbrucei
ACCTGAAAGAATTGTG-1	40	1472	Lmexicana		AGGAGGTCATCTTTCA-1	2375	9	Tbrucei		AGGCTGCGTGTGGACA-1	579	1	Tbrucei
ACCTGAAAGACCAGAC-1	82	3978	Lmexicana		AGGAGGTGTGGTCTGC-1	2100	13	Tbrucei		AGGCTGCGTTGCTCGG-1	900	0	Tbrucei
ACCTGAAGTATAATGG-1	65	1679	Lmexicana		AGGAGGTTCCCGTAAA-1	2111	519	Tbrucei		AGGGAGTAGATGATTG-1	1745	0	Tbrucei
ACCTGAATCTATTTCG-1	59	2559	Lmexicana		AGGAGGTTCTCGACCT-1	1275	12	Tbrucei		AGGGAGTAGTTGGGAC-1	2313	0	Tbrucei
ACCTGAATCTTTCCGG-1	42	1920	Lmexicana		AGGATAAAGACCGCCT-1	2957	5	Tbrucei		AGGGAGTCAAGCTACT-1	3527	0	Tbrucei
ACCTGTCCAAAGGGCT-1	23	870	Lmexicana		AGGATAAAGACTACGG-1	2508	15	Tbrucei		AGGGAGTTCGAACCAT-1	1048	0	Tbrucei
ACCTGTCGTACGACAG-1	28	919	Lmexicana		AGGATAACAGCTGTCG-1	1760	6	Tbrucei		AGGGCCTAGATCCAAA-1	1623	1	Tbrucei
ACCTGTCTCTGCATAG-1	43	763	Lmexicana		AGGATAACAGGGAATC-1	510	10	Tbrucei		AGGGCCTCAGCCTTCT-1	2511	0	Tbrucei
ACGATCAAGCCGATAG-1	33	1451	Lmexicana		AGGATAATCCTCTTTC-1	3010	14	Tbrucei		AGGGCCTTCGGTCAGC-1	1172	0	Tbrucei
ACGATCAAGGGCTAAC-1	23	587	Lmexicana		AGGATCTAGGTCATCT-1	2602	19	Tbrucei		AGGGCTCAGAGTGGCT-1	799	0	Tbrucei
ACGATCAAGTCCTGCG-1	39	1551	Lmexicana		AGGATCTGTCTAGATC-1	1418	1	Tbrucei		AGGGCTCCAGCAAGAC-1	392	0	Tbrucei
ACGATCAAGTCTGCAT-1	70	3656	Lmexicana		AGGCATTAGCACCAGA-1	1567	12	Tbrucei		AGGGCTCTCCTCACTG-1	428	0	Tbrucei
ACGATCACAATCTAGC-1	44	811	Lmexicana		AGGCATTCAGAGGAAA-1	2529	10	Tbrucei		AGGGCTCTCGCGGACT-1	427	0	Tbrucei
ACGATCAGTCGCGGTT-1	69	7020	Lmexicana		AGGCATTGTATTCCTT-1	2869	13	Tbrucei		AGGGCTCTCGTCCTCA-1	1632	0	Tbrucei
ACGATCAGTTCGGTCG-1	31	1588	Lmexicana		AGGCATTGTCCGATCG-1	1859	8	Tbrucei		AGGGCTCTCTCGAACA-1	950	0	Tbrucei
ACGATCAGTTCTCCAC-1	36	813	Lmexicana		AGGCATTGTCTAACGT-1	2274	13	Tbrucei		AGGGTCCCATAGCTGT-1	1498	0	Tbrucei
ACGATGTAGAAGGGAT-1	52	1366	Lmexicana		AGGCATTGTCTCGGGT-1	2186	12	Tbrucei		AGGGTCCGTACTGTTG-1	1954	0	Tbrucei
ACGATGTAGCGATGGT-1	41	752	Lmexicana		AGGCATTTCAAAGAAC-1	1318	9	Tbrucei		AGGGTCCGTGTTGAGG-1	1119	0	Tbrucei
ACGATGTAGTACAGAT-1	37	694	Lmexicana		AGGCATTTCTTCTGTA-1	2753	20	Tbrucei		AGGGTCCGTTTCCAAG-1	1421	0	Tbrucei
ACGATGTCAACAAGTA-1	47	1817	Lmexicana		AGGCCACCAGCTGTCG-1	733	7	Tbrucei		AGGGTGAGTACACGTT-1	1546	0	Tbrucei
ACGATGTCAAGTAGTA-1	49	895	Lmexicana		AGGCCACCAGTCAGCC-1	541	9	Tbrucei		AGGGTGAGTTAGCGGA-1	1832	0	Tbrucei
ACGATGTCATCATTGG-1	39	989	Lmexicana		AGGCCACGTGAGACCA-1	1786	15	Tbrucei		AGGGTGATCAAACCCA-1	1300	0	Tbrucei
ACGATGTCATCCGAGC-1	42	1015	Lmexicana		AGGCCACTCCGATTAG-1	3040	9	Tbrucei		AGGGTGATCGATTGAC-1	1427	0	Tbrucei
ACGATGTTCGTAGGAG-1	43	980	Lmexicana		AGGCCACTCTCAACCC-1	1659	16	Tbrucei		AGGGTGATCTGCGGAC-1	446	0	Tbrucei
ACGCACGAGCCGAACA-1	49	2023	Lmexicana		AGGCTGCAGCGGTATG-1	3001	7	Tbrucei		AGGGTTTCAACCGATT-1	831	0	Tbrucei
ACGCACGCAAATCGTC-1	35	2020	Lmexicana		AGGCTGCAGGATTCCT-1	2509	9	Tbrucei		AGGGTTTCACCCTGTT-1	494	0	Tbrucei
ACGCACGCAATAGGAT-1	46	3290	Lmexicana		AGGCTGCAGGTTGTTC-1	2804	10	Tbrucei		AGGGTTTGTAGCTTAC-1	644	0	Tbrucei
ACGCACGCATCAGCGC-1	32	1422	Lmexicana		AGGCTGCGTTCTCTAT-1	1868	10	Tbrucei		AGGTAGGCACGCTTAA-1	1742	0	Tbrucei
ACGCACGTCCGCGAGT-1	30	790	Lmexicana		AGGCTGCGTTTCGATG-1	523	13	Tbrucei		AGGTCATAGAGCTGAC-1	940	0	Tbrucei
ACGCACGTCGGAGCAA-1	37	852	Lmexicana		AGGGAGTAGGTTCTAC-1	1225	10	Tbrucei		AGGTCATAGTTGCCTA-1	1398	0	Tbrucei
ACGGAAGAGCCAAGTG-1	27	1604	Lmexicana		AGGGAGTCAGGCACTC-1	2767	6	Tbrucei		AGGTCATCAGAAGCTG-1	905	0	Tbrucei
ACGGAAGAGTGTTCAC-1	37	794	Lmexicana		AGGGAGTGTTTGGCTA-1	1616	21	Tbrucei		AGGTCATGTAATACCC-1	1310	0	Tbrucei
ACGGAAGCAACACGAG-1	36	1653	Lmexicana		AGGGCCTAGAGATGCC-1	1996	7	Tbrucei		AGGTCATTCAGCGTCG-1	973	0	Tbrucei
ACGGAAGCACAAACGG-1	284	287	Lmexicana		AGGGCCTAGTCCGTCG-1	2215	15	Tbrucei		AGGTCTATCACTGTCC-1	2026	0	Tbrucei
ACGGAAGCAGCAGTGA-1	39	1318	Lmexicana		AGGGCCTCAGCACCCA-1	1823	15	Tbrucei		AGGTCTATCTATTCGT-1	415	0	Tbrucei
ACGGAAGTCCGCAGTG-1	26	1074	Lmexicana		AGGGCCTCAGGGATAC-1	1556	11	Tbrucei		AGGTGTTCAGGTACGA-1	1177	0	Tbrucei
ACGGGTCAGGAAGTCC-1	27	877	Lmexicana		AGGGCCTTCTAGCAAC-1	4116	9	Tbrucei		AGGTGTTGTGGCTACC-1	1664	0	Tbrucei
ACGGGTCAGTCACAGG-1	47	1491	Lmexicana		AGGGCTCCAAGTTCGT-1	1920	6	Tbrucei		AGGTGTTGTGGTCTTA-1	585	0	Tbrucei
ACGGGTCCAACCACAT-1	110	3036	Lmexicana		AGGGCTCCAGCAGGAT-1	3121	18	Tbrucei		AGGTTACAGCACACCC-1	2105	0	Tbrucei
ACGGGTCCAGCACCCA-1	42	872	Lmexicana		AGGGTCCAGATCCGAG-1	1948	11	Tbrucei		AGGTTACGTGAGTCAG-1	1337	0	Tbrucei
ACGGGTCCAGCCGTTG-1	23	677	Lmexicana		AGGGTCCCACTAGGCC-1	2033	17	Tbrucei		AGGTTACGTGGCTGCT-1	1393	0	Tbrucei
ACGGGTCGTACTGCGC-1	31	1982	Lmexicana		AGGGTCCTCCTACAAG-1	2831	8	Tbrucei		AGGTTACGTTCCGGTG-1	809	0	Tbrucei
ACGGGTCGTGGGACAT-1	60	4582	Lmexicana		AGGGTCCTCTAGCCAA-1	2037	15	Tbrucei		AGGTTACTCTAGAGCT-1	863	0	Tbrucei
ACGGGTCTCATGCCAA-1	62	2302	Lmexicana		AGGGTGAAGGGCCAAT-1	3503	10	Tbrucei		AGGTTACTCTCACCCA-1	1613	0	Tbrucei
ACGGGTCTCCATTCAT-1	48	2814	Lmexicana		AGGGTGACAAAGCTCT-1	1189	16	Tbrucei		AGGTTGTAGTTATGGA-1	811	0	Tbrucei
ACGGGTCTCCGAGCTG-1	37	1420	Lmexicana		AGGGTGACAATGTGGG-1	2343	15	Tbrucei		AGGTTGTGTCGTTATG-1	1237	0	Tbrucei
ACGGGTCTCGCGGACT-1	38	1554	Lmexicana		AGGGTGACAGAGTAAT-1	1014	8	Tbrucei		AGTAACCCAATTCACG-1	555	1	Tbrucei
ACGGTCGAGAATCGCG-1	39	1599	Lmexicana		AGGGTGATCCGATGTA-1	3447	19	Tbrucei		AGTAACCCACTGAATC-1	1664	0	Tbrucei
ACGGTCGAGATGCTTC-1	26	833	Lmexicana		AGGGTGATCGGTGTTA-1	1444	8	Tbrucei		AGTACCACAGTCTCTC-1	1318	0	Tbrucei
ACGGTCGAGCGCCATC-1	26	799	Lmexicana		AGGGTTTAGGCTTTCA-1	1405	17	Tbrucei		AGTACTGGTAGAATAC-1	667	0	Tbrucei
ACGGTCGAGTTAACGA-1	43	2771	Lmexicana		AGGGTTTGTAGGCTGA-1	2096	11	Tbrucei		AGTACTGGTAGATCCT-1	1886	0	Tbrucei
ACGGTCGAGTTAGTGA-1	54	3739	Lmexicana		AGGTAGGAGAGCAGAA-1	2894	12	Tbrucei		AGTAGCTGTTGTGTAC-1	2374	0	Tbrucei
ACGGTCGCAGAGGTTG-1	24	1993	Lmexicana		AGGTAGGCAGATTTCG-1	1558	8	Tbrucei		AGTAGCTTCCATCTGC-1	1490	0	Tbrucei
ACGGTCGCATAACAGA-1	41	2900	Lmexicana		AGGTAGGGTACGTAGG-1	1927	15	Tbrucei		AGTAGTCAGTGCTCAT-1	1128	0	Tbrucei
ACGGTCGCATAAGCGG-1	50	1547	Lmexicana		AGGTAGGTCCCAAGTA-1	2393	9	Tbrucei		AGTAGTCGTTAGGAGC-1	1076	0	Tbrucei
ACGGTCGCATCCGGTG-1	50	2700	Lmexicana		AGGTAGGTCTGATTCT-1	778	11	Tbrucei		AGTCAACAGGCCTTGC-1	2442	0	Tbrucei
ACGGTCGTCCGAAATC-1	14	515	Lmexicana		AGGTCATAGAAATTGC-1	2679	12	Tbrucei		AGTCAACAGGCTGGAT-1	987	0	Tbrucei
ACGGTCGTCTACCACC-1	27	1111	Lmexicana		AGGTCATAGTTAACAG-1	1808	5	Tbrucei		AGTCAACAGGGATGTC-1	606	0	Tbrucei
ACGGTTAAGGTGATCG-1	37	1176	Lmexicana		AGGTCATCAGCCTATA-1	2515	8	Tbrucei		AGTCAACCAAACACCT-1	1474	0	Tbrucei
ACGGTTACAAGTGTCT-1	27	1162	Lmexicana		AGGTCATTCAAATGAG-1	544	6	Tbrucei		AGTCACACAGGACAGT-1	1482	0	Tbrucei
ACGGTTACACAGAGCA-1	60	2460	Lmexicana		AGGTCTAAGACGGATC-1	2470	20	Tbrucei		AGTCATGGTTGTCATG-1	2758	0	Tbrucei
ACGGTTAGTCAAACGG-1	43	1169	Lmexicana		AGGTCTAAGCAAGTCG-1	2140	18	Tbrucei		AGTCTCCAGAGGGCGA-1	1121	0	Tbrucei
ACGGTTAGTCAGTCGC-1	44	1985	Lmexicana		AGGTCTACAGAGCTAG-1	1342	7	Tbrucei		AGTCTCCAGCCAAGGT-1	1611	0	Tbrucei
ACGGTTAGTGGCTGAA-1	65	3234	Lmexicana		AGGTGTTGTAGCACAG-1	1037	11	Tbrucei		AGTCTCCGTCGAACGA-1	1266	1	Tbrucei
ACGGTTATCAAGGAGC-1	32	1913	Lmexicana		AGGTGTTGTCACTTCC-1	2287	10	Tbrucei		AGTGACTAGTAATCCC-1	1112	4	Tbrucei
ACGGTTATCATCTACT-1	49	1489	Lmexicana		AGGTGTTGTCTCGCGA-1	861	19	Tbrucei		AGTGACTCACACACGC-1	1999	0	Tbrucei
ACGGTTATCCCTCTAG-1	48	704	Lmexicana		AGGTTACAGTTTAGGA-1	1939	13	Tbrucei		AGTGACTTCTCAGAAC-1	1943	0	Tbrucei
ACGGTTATCGTTGTAG-1	47	2974	Lmexicana		AGGTTACCACTAAACC-1	682	13	Tbrucei		AGTGATCCAGAGTCAG-1	2998	0	Tbrucei
ACGTAACAGCACCGTC-1	49	2072	Lmexicana		AGGTTACCATCGTTCC-1	806	8	Tbrucei		AGTGATCGTCGAACGA-1	947	0	Tbrucei
ACGTAACCACGTTGGC-1	69	4997	Lmexicana		AGGTTACGTGAGATCG-1	692	9	Tbrucei		AGTGATCTCTTGAGCA-1	1909	0	Tbrucei
ACGTAACCACTCACTC-1	53	1042	Lmexicana		AGGTTACTCAGCTGTA-1	2802	16	Tbrucei		AGTGCCGCACACACGC-1	1753	0	Tbrucei
ACGTAACCAGCTGTCG-1	34	604	Lmexicana		AGGTTGTCAATAACCC-1	2985	12	Tbrucei		AGTGCCGGTCTAGTGT-1	1095	0	Tbrucei
ACGTAACCATCTGGGC-1	37	2117	Lmexicana		AGGTTGTCACCAAAGG-1	3045	10	Tbrucei		AGTGCCGGTGAGGCAT-1	1749	0	Tbrucei
ACGTAACGTCACGCTG-1	38	936	Lmexicana		AGGTTGTCACGCGGTT-1	4850	8	Tbrucei		AGTGCCGTCCTTATCA-1	641	1	Tbrucei
ACGTAACGTGTGTTTG-1	40	1233	Lmexicana		AGGTTGTCAGAGTCTT-1	2875	14	Tbrucei		AGTGTTGAGTTGCGAG-1	934	0	Tbrucei
ACGTAACTCACTCTTA-1	36	1086	Lmexicana		AGGTTGTTCGGATTAC-1	1406	12	Tbrucei		AGTGTTGCAAGGATGC-1	1300	0	Tbrucei
ACGTAACTCAGCGCGT-1	32	782	Lmexicana		AGTAACCAGAGTTGCG-1	1853	5	Tbrucei		AGTGTTGCATGCAGGA-1	536	0	Tbrucei
ACGTAACTCGGCTATA-1	56	2036	Lmexicana		AGTAACCAGCGGCTCT-1	1537	4	Tbrucei		AGTGTTGGTTAGGGAC-1	1510	0	Tbrucei
ACGTAACTCTATCGGA-1	82	8418	Lmexicana		AGTAACCCAGTAACGG-1	3157	16	Tbrucei		AGTGTTGTCTCGGTCT-1	1039	0	Tbrucei
ACGTAACTCTTCCCAG-1	45	685	Lmexicana		AGTAACCCATTGACAC-1	5728	11	Tbrucei		AGTTAGCAGTATGGCG-1	2009	1	Tbrucei
ACGTACAAGATACGAT-1	73	2088	Lmexicana		AGTAACCGTGGCTTGC-1	1126	7	Tbrucei		AGTTAGCCATGACACT-1	2416	0	Tbrucei
ACGTACAAGATTGAGT-1	31	1630	Lmexicana		AGTAACCTCATTCTTG-1	3082	18	Tbrucei		AGTTAGCCATTGAGGG-1	1129	0	Tbrucei
ACGTACAAGGTATAGT-1	55	1746	Lmexicana		AGTAACCTCGGTATGT-1	3453	18	Tbrucei		AGTTAGCGTAACCCTA-1	2151	0	Tbrucei
ACGTACAAGTACCATC-1	21	812	Lmexicana		AGTACCACACCTATCC-1	3267	19	Tbrucei		AGTTAGCTCGGCAGTC-1	820	0	Tbrucei
ACGTACACACTGTTCC-1	31	668	Lmexicana		AGTACCAGTAGCGAGT-1	982	15	Tbrucei		AGTTCCCAGATTCGCT-1	2070	1	Tbrucei
ACGTACACATGACGGA-1	57	618	Lmexicana		AGTACCATCCGAGCTG-1	2757	10	Tbrucei		AGTTCCCGTATGACAA-1	2831	0	Tbrucei
ACGTACAGTAACATGA-1	56	822	Lmexicana		AGTACTGGTCATCTAG-1	325	319	Tbrucei		AGTTCCCGTGTTGACT-1	1456	1	Tbrucei
ACGTACAGTGCCTACG-1	44	1005	Lmexicana		AGTACTGTCACTGCTC-1	1207	17	Tbrucei		AGTTCCCGTTTCGATG-1	1407	2	Tbrucei
ACGTACAGTTAAACCC-1	50	1584	Lmexicana		AGTAGCTAGCGCCATC-1	3235	12	Tbrucei		AGTTCCCTCTCTAGGA-1	1398	0	Tbrucei
ACGTACATCCAACTAG-1	49	1015	Lmexicana		AGTAGCTCACAGAGCA-1	2760	8	Tbrucei		AGTTCGACAACGTATC-1	947	0	Tbrucei
ACGTAGTAGAAAGCGA-1	67	735	Lmexicana		AGTAGCTGTGGGACAT-1	2738	7	Tbrucei		AGTTCGATCTCTCGAC-1	498	0	Tbrucei
ACGTAGTAGAGCTGCA-1	41	3182	Lmexicana		AGTAGCTGTTTCACTT-1	528	10	Tbrucei		ATACCGAAGATCCAAA-1	2219	1	Tbrucei
ACGTAGTAGGACTTCT-1	30	902	Lmexicana		AGTAGCTTCACACGAT-1	5221	13	Tbrucei		ATACCGAAGCATATGA-1	449	0	Tbrucei
ACGTAGTCAACAAGTA-1	63	2709	Lmexicana		AGTAGTCAGTTTGGCT-1	1824	21	Tbrucei		ATACCGAGTGGCTGCT-1	747	0	Tbrucei
ACGTAGTGTTGTATGC-1	39	1951	Lmexicana		AGTAGTCCACTGCACG-1	2421	8	Tbrucei		ATACCTTAGACATAAC-1	1396	0	Tbrucei
ACGTAGTTCGGTCAGC-1	39	1760	Lmexicana		AGTAGTCCACTTGTCC-1	2986	11	Tbrucei		ATACCTTAGCGTTCAT-1	2060	0	Tbrucei
ACGTAGTTCTGAGGTT-1	27	808	Lmexicana		AGTAGTCTCGAATCCA-1	2584	7	Tbrucei		ATACCTTGTACGCTAT-1	447	1	Tbrucei
ACGTCCTAGACTGAGC-1	475	493	Lmexicana		AGTCAACAGACCATTC-1	522	13	Tbrucei		ATACCTTGTAGGACCA-1	1205	1	Tbrucei
ACGTCCTAGGCCTAGA-1	36	2079	Lmexicana		AGTCAACAGAGCAGCT-1	2124	6	Tbrucei		ATACCTTGTCTGCCTT-1	1287	0	Tbrucei
ACGTCCTCACGGATCC-1	45	642	Lmexicana		AGTCAACAGTGAGTTA-1	5183	11	Tbrucei		ATACTTCAGCTGTTAC-1	1102	1	Tbrucei
ACGTCCTCATCTTAGG-1	33	864	Lmexicana		AGTCAACGTCGTATGT-1	1459	5	Tbrucei		ATACTTCCACAACGCC-1	1703	1	Tbrucei
ACGTCCTTCACATACG-1	53	2715	Lmexicana		AGTCAACTCCCTATTA-1	1684	16	Tbrucei		ATACTTCCAGGTATGG-1	409	0	Tbrucei
ACGTCCTTCAGCCTCT-1	46	1641	Lmexicana		AGTCACAGTTGACTGT-1	625	10	Tbrucei		ATAGACCAGATGATTG-1	1567	0	Tbrucei
ACGTCCTTCGTAGCTA-1	52	2284	Lmexicana		AGTCATGAGCACGATG-1	772	10	Tbrucei		ATAGACCAGCTGACCC-1	1950	2	Tbrucei
ACGTTCCGTAACGATA-1	73	3337	Lmexicana		AGTCATGAGGTTGCCC-1	580	5	Tbrucei		ATAGACCAGTCATACC-1	562	0	Tbrucei
ACGTTCCGTACAGAGC-1	55	2772	Lmexicana		AGTCATGAGTCCGCGT-1	1616	10	Tbrucei		ATAGACCCACTCCGGA-1	878	0	Tbrucei
ACGTTCCGTACTGAGG-1	41	1854	Lmexicana		AGTCATGCAGTCGAGA-1	2269	14	Tbrucei		ATAGACCCATCGCCTT-1	881	0	Tbrucei
ACGTTCCGTCACAGAG-1	32	1512	Lmexicana		AGTCATGTCCGAAATC-1	2555	10	Tbrucei		ATAGACCGTGTCCTAA-1	2128	0	Tbrucei
ACGTTCCGTGATACCT-1	49	2438	Lmexicana		AGTCATGTCGATAACC-1	1899	16	Tbrucei		ATAGACCTCCTAACAG-1	2297	0	Tbrucei
ACGTTCCGTGATCATC-1	27	1327	Lmexicana		AGTCTCCAGCGGATCA-1	983	11	Tbrucei		ATAGAGAAGATTCGCT-1	966	0	Tbrucei
ACGTTCCGTTAGCTAC-1	55	2454	Lmexicana		AGTCTCCCACTAGTAC-1	2374	19	Tbrucei		ATAGAGAAGCAATTCC-1	1287	0	Tbrucei
ACGTTCCTCACCCTCA-1	39	3137	Lmexicana		AGTCTCCGTTTAGAGA-1	2564	19	Tbrucei		ATAGAGAAGTATTCCG-1	1216	0	Tbrucei
ACGTTCCTCGTAGCCG-1	52	2025	Lmexicana		AGTCTCCTCTTGGGCG-1	1349	7	Tbrucei		ATAGAGACAGTTGTTG-1	1022	0	Tbrucei
ACGTTCCTCTCGCTTG-1	39	878	Lmexicana		AGTGACTAGCTAAGTA-1	2220	10	Tbrucei		ATAGAGAGTGTTCGAT-1	1104	0	Tbrucei
ACGTTCCTCTCGTCGT-1	41	2033	Lmexicana		AGTGACTAGTCGCCAC-1	2459	21	Tbrucei		ATAGGCTTCACGGGCT-1	376	0	Tbrucei
ACGTTCCTCTGTCTCG-1	42	759	Lmexicana		AGTGACTCAACGAGGT-1	3698	15	Tbrucei		ATATCCTAGGTACCTT-1	2367	0	Tbrucei
ACTACGAAGAATTGTG-1	61	1702	Lmexicana		AGTGACTCAGTAACGG-1	1309	21	Tbrucei		ATATCCTGTCTTGAAC-1	1283	0	Tbrucei
ACTACGAAGCTAAACA-1	49	1408	Lmexicana		AGTGACTCAGTATACC-1	1748	20	Tbrucei		ATATCCTTCAACTGAC-1	1710	1	Tbrucei
ACTACGAAGTGGATAT-1	34	727	Lmexicana		AGTGACTGTGGAATGC-1	2009	5	Tbrucei		ATATCCTTCATTGTTC-1	418	0	Tbrucei
ACTACGAAGTGGTGAC-1	36	1245	Lmexicana		AGTGATCAGTATCCTG-1	1183	12	Tbrucei		ATATCCTTCCCTCGAT-1	1742	1	Tbrucei
ACTACGACAGAAGCTG-1	42	1091	Lmexicana		AGTGATCCACAGGATG-1	1891	24	Tbrucei		ATATCCTTCGGTAGAG-1	367	0	Tbrucei
ACTACGAGTCCTTTGC-1	38	1705	Lmexicana		AGTGATCTCATTCGGA-1	408	141	Tbrucei		ATCACAGGTATCACCA-1	3548	0	Tbrucei
ACTACGAGTGCTGCAC-1	48	2898	Lmexicana		AGTGATCTCCACGGGT-1	1053	5	Tbrucei		ATCACAGTCATTTGCT-1	543	0	Tbrucei
ACTACGATCCCATAAG-1	47	1375	Lmexicana		AGTGATCTCCCATTTA-1	1426	11	Tbrucei		ATCACGATCCCGAATA-1	489	0	Tbrucei
ACTACGATCGAGTCCG-1	87	5782	Lmexicana		AGTGCCGAGACTGTTC-1	3049	19	Tbrucei		ATCACTTTCGGTAACT-1	2082	0	Tbrucei
ACTACGATCGCGTGAC-1	38	1936	Lmexicana		AGTGCCGAGAGGTATT-1	2840	14	Tbrucei		ATCAGGTCAACTGTGT-1	410	0	Tbrucei
ACTATCTAGTCATGCT-1	53	2050	Lmexicana		AGTGCCGAGCGTTGTT-1	903	7	Tbrucei		ATCAGGTTCACGGGAA-1	1557	0	Tbrucei
ACTATCTCAAAGCTAA-1	28	498	Lmexicana		AGTGCCGAGTTTAGGA-1	1318	10	Tbrucei		ATCAGGTTCCGCAAAT-1	443	0	Tbrucei
ACTATCTGTACTCCCT-1	65	1632	Lmexicana		AGTGCCGCACAATCTG-1	5063	357	Tbrucei		ATCAGGTTCGTGTGAT-1	972	0	Tbrucei
ACTATCTGTCCGAAAG-1	53	2397	Lmexicana		AGTGCCGGTATCGGTT-1	3652	15	Tbrucei		ATCATTCCAGCAGTCC-1	1155	0	Tbrucei
ACTATCTGTCGTACTA-1	34	1176	Lmexicana		AGTGCCGTCACACCCT-1	2573	6	Tbrucei		ATCATTCTCCTTATCA-1	810	0	Tbrucei
ACTATCTTCCTAGCCT-1	48	1407	Lmexicana		AGTGTTGCACGCGCTA-1	1669	14	Tbrucei		ATCATTCTCTGGAGAG-1	378	0	Tbrucei
ACTATCTTCGCTAATG-1	37	709	Lmexicana		AGTGTTGCATTGCCTC-1	2117	11	Tbrucei		ATCATTCTCTGTGTGA-1	1429	0	Tbrucei
ACTATGGAGACATAAC-1	53	938	Lmexicana		AGTGTTGGTGGCTTGC-1	1702	10	Tbrucei		ATCCACCAGAAATTGC-1	2329	1	Tbrucei
ACTATGGCATCGTCCT-1	42	2027	Lmexicana		AGTGTTGGTTGGAGGT-1	1346	8	Tbrucei		ATCCACCAGAACAAGG-1	1417	0	Tbrucei
ACTATGGGTAACAAGT-1	32	1392	Lmexicana		AGTGTTGTCCGCACTT-1	546	5	Tbrucei		ATCCACCCAACGTAAA-1	1381	0	Tbrucei
ACTATGGGTGGTCTCG-1	24	1017	Lmexicana		AGTTAGCCAAGGTCTT-1	1151	8	Tbrucei		ATCCACCCAAGAAACT-1	2697	0	Tbrucei
ACTATGGTCAGTCACA-1	265	277	Lmexicana		AGTTAGCGTACGTGAG-1	758	9	Tbrucei		ATCCACCGTCTTGAGT-1	1061	0	Tbrucei
ACTATGGTCGTGGGTC-1	25	739	Lmexicana		AGTTAGCGTAGCTAAA-1	3587	11	Tbrucei		ATCCACCTCTTCCCGA-1	370	1	Tbrucei
ACTATGGTCTGCATGA-1	21	854	Lmexicana		AGTTCCCAGCATGCGA-1	2852	8	Tbrucei		ATCCATTGTGGGTATG-1	1551	0	Tbrucei
ACTATTCAGGTAGTAT-1	49	1126	Lmexicana		AGTTCCCAGCGACTAG-1	1663	5	Tbrucei		ATCCATTTCACTTTGT-1	984	0	Tbrucei
ACTATTCCAGCAGTCC-1	43	1061	Lmexicana		AGTTCCCAGCTGGCCT-1	1079	17	Tbrucei		ATCCCTGAGGATGCGT-1	1013	0	Tbrucei
ACTATTCGTAGTGATA-1	41	1183	Lmexicana		AGTTCCCGTCGACTTA-1	2490	10	Tbrucei		ATCCCTGCAGTGCCTG-1	1315	0	Tbrucei
ACTATTCGTCCTGTTC-1	47	1691	Lmexicana		AGTTCCCTCCGAAATC-1	1583	10	Tbrucei		ATCCCTGCATTGACTG-1	992	0	Tbrucei
ACTATTCGTGTCCTAA-1	106	932	Lmexicana		AGTTCGAAGAGAGGGC-1	1079	11	Tbrucei		ATCCCTGGTGCCTATA-1	1469	0	Tbrucei
ACTATTCGTTAGCGGA-1	198	1588	Lmexicana		AGTTCGAAGGTCCTGC-1	1021	11	Tbrucei		ATCCCTGGTGGATTTC-1	1311	1	Tbrucei
ACTATTCTCCCAGGAC-1	102	1580	Lmexicana		AGTTCGAAGTGCTAGG-1	520	4	Tbrucei		ATCCCTGGTTGGTACT-1	1558	0	Tbrucei
ACTATTCTCGAGAAAT-1	49	1700	Lmexicana		AGTTCGACAAGGACAC-1	4384	14	Tbrucei		ATCCGTCCAACTACGT-1	1222	0	Tbrucei
ACTCCCAAGACCCGCT-1	43	741	Lmexicana		AGTTCGATCACTACGA-1	3286	12	Tbrucei		ATCCGTCTCGCCTTTG-1	1491	0	Tbrucei
ACTCCCAAGGGAGTTC-1	65	1251	Lmexicana		AGTTCGATCCCGTTCA-1	1447	4	Tbrucei		ATCCTATAGCCTGGAA-1	1451	0	Tbrucei
ACTCCCAAGGTAAGTT-1	36	777	Lmexicana		ATACCGAAGAACCCGA-1	1683	6	Tbrucei		ATCCTATCACCAAATC-1	1686	0	Tbrucei
ACTCCCAGTCGCGGTT-1	48	4225	Lmexicana		ATACCGAAGCCTCGTG-1	1113	4	Tbrucei		ATCCTATGTAGGAGGG-1	2780	2	Tbrucei
ACTCCCAGTGAGTCAG-1	63	3700	Lmexicana		ATACCGACACTTCAAG-1	2197	13	Tbrucei		ATCCTATGTCCTCCAT-1	824	0	Tbrucei
ACTCCCAGTTTGTGGT-1	47	2393	Lmexicana		ATACCGAGTAGCTTTG-1	3638	12	Tbrucei		ATCCTATTCACGGACC-1	2473	0	Tbrucei
ACTCCCATCAACGTGT-1	40	682	Lmexicana		ATACCTTAGTCATAGA-1	2600	6	Tbrucei		ATCCTATTCATGCCAA-1	2876	0	Tbrucei
ACTCCCATCAAGAGGC-1	63	3338	Lmexicana		ATACCTTGTCACTCTC-1	3118	17	Tbrucei		ATCCTATTCCCATTTA-1	738	0	Tbrucei
ACTCCCATCATCTATC-1	43	2715	Lmexicana		ATACCTTGTGGTCTTA-1	1695	8	Tbrucei		ATCGATGAGTCTACCA-1	786	1	Tbrucei
ACTCCCATCATCTGTT-1	66	1119	Lmexicana		ATACCTTGTTCAACGT-1	1785	6	Tbrucei		ATCGATGGTTACACTG-1	1853	0	Tbrucei
ACTCTCGAGTCACGCC-1	57	1842	Lmexicana		ATACCTTTCACCCTCA-1	3719	16	Tbrucei		ATCGCCTCAACCGTGC-1	1692	0	Tbrucei
ACTCTCGCATGAAAGT-1	46	1339	Lmexicana		ATACTTCGTTACTCAG-1	2560	6	Tbrucei		ATCGCCTCAGGAAGTC-1	812	0	Tbrucei
ACTCTCGGTCGGTAAG-1	46	1364	Lmexicana		ATACTTCTCGGCCCAA-1	2432	14	Tbrucei		ATCGGATAGTGCGCTC-1	1125	0	Tbrucei
ACTCTCGGTTAGCGGA-1	49	1409	Lmexicana		ATACTTCTCTAGTTCT-1	894	8	Tbrucei		ATCGGATCAATCGAAA-1	1505	1	Tbrucei
ACTCTCGTCGACCATA-1	39	1325	Lmexicana		ATACTTCTCTATGCCC-1	2780	16	Tbrucei		ATCGGATCATCGCTGG-1	561	1	Tbrucei
ACTGATGCACCAAATC-1	118	785	Lmexicana		ATAGACCGTACCGGCT-1	1985	12	Tbrucei		ATCGGATGTCGGTGAA-1	1801	0	Tbrucei
ACTGATGCACTACACA-1	70	1044	Lmexicana		ATAGACCGTCCCGGTA-1	2658	18	Tbrucei		ATCGGCGCATTCCTCG-1	1713	0	Tbrucei
ACTGATGTCTATCCAT-1	52	1083	Lmexicana		ATAGAGACACAATCTG-1	3004	21	Tbrucei		ATCGGCGGTGTGGACA-1	1743	0	Tbrucei
ACTGCAAAGGGTTTCT-1	34	813	Lmexicana		ATAGAGACACCATTCC-1	2116	18	Tbrucei		ATCGTAGAGTAATTGG-1	978	0	Tbrucei
ACTGCAACACGGCGTT-1	289	293	Lmexicana		ATAGAGATCGGCAGTC-1	999	8	Tbrucei		ATCGTAGTCCAACCGG-1	1435	0	Tbrucei
ACTGCAACACTCCTGT-1	51	1444	Lmexicana		ATAGAGATCGGCTTCT-1	4723	7	Tbrucei		ATCGTCCCAAGACTGG-1	1994	0	Tbrucei
ACTGCAAGTTCGGTTA-1	62	1428	Lmexicana		ATAGGCTCATTCAGGT-1	1635	13	Tbrucei		ATCGTCCCAGTTGTTG-1	1114	0	Tbrucei
ACTGCAAGTTTGAAAG-1	71	3021	Lmexicana		ATAGGCTGTCACGTGC-1	1677	7	Tbrucei		ATCGTCCCATGGCCCA-1	485	0	Tbrucei
ACTGCAATCAGACCTA-1	34	1406	Lmexicana		ATAGGCTGTCGGTAAG-1	544	12	Tbrucei		ATCGTCCGTCATGCAT-1	856	0	Tbrucei
ACTGTCCAGCTCCATA-1	53	952	Lmexicana		ATATCCTAGCATAGGC-1	1796	14	Tbrucei		ATCGTCCGTCGCGTCA-1	840	0	Tbrucei
ACTGTCCAGTACTGTC-1	68	1442	Lmexicana		ATATCCTAGGATTACA-1	2500	10	Tbrucei		ATCGTGATCGACGATT-1	2940	0	Tbrucei
ACTGTCCCAAAGACTA-1	61	701	Lmexicana		ATATCCTAGGCCATAG-1	2711	15	Tbrucei		ATCGTGATCTGGCCAG-1	1770	0	Tbrucei
ACTGTCCCAAGTGCTT-1	164	1091	Lmexicana		ATATCCTCAGGTGAGT-1	2638	3	Tbrucei		ATCTCTAAGCGCATCC-1	1404	2	Tbrucei
ACTGTCCCATGGAACG-1	258	1166	Lmexicana		ATATCCTTCGGAGATG-1	3328	10	Tbrucei		ATCTCTACACCCTGTT-1	1128	1	Tbrucei
ACTGTCCGTCGCAGTC-1	31	1322	Lmexicana		ATATCCTTCGTTCTCG-1	721	7	Tbrucei		ATCTCTAGTTCCTTGC-1	2164	0	Tbrucei
ACTGTCCGTGGATACG-1	47	641	Lmexicana		ATCACAGGTACGTGAG-1	1338	15	Tbrucei		ATCTCTATCATCGGGC-1	915	2	Tbrucei
ACTGTCCTCAAATAGG-1	33	1922	Lmexicana		ATCACAGGTTAAGAAC-1	2640	26	Tbrucei		ATCTTCAAGAGGATGA-1	961	0	Tbrucei
ACTGTCCTCCACGGAC-1	25	1182	Lmexicana		ATCACAGTCGAGAAGC-1	4578	13	Tbrucei		ATCTTCAAGGCCTGAA-1	671	0	Tbrucei
ACTGTCCTCGTGTTCC-1	38	2480	Lmexicana		ATCACGAGTACTTCCC-1	3683	5	Tbrucei		ATCTTCAAGTTGCCCG-1	1487	0	Tbrucei
ACTGTCCTCTTACCAT-1	58	1281	Lmexicana		ATCACTTAGGGACCAT-1	2358	527	Tbrucei		ATCTTCATCGCTATTT-1	401	0	Tbrucei
ACTGTGAAGCCAGTAG-1	44	1124	Lmexicana		ATCACTTCACGATTCA-1	2108	14	Tbrucei		ATCTTCATCTGTCCGT-1	1382	0	Tbrucei
ACTGTGACAACTCATG-1	48	986	Lmexicana		ATCACTTGTGTCCACG-1	2000	14	Tbrucei		ATCTTCATCTGTCTCG-1	2019	0	Tbrucei
ACTGTGACAATCGCAT-1	43	1630	Lmexicana		ATCACTTTCAGCCCAG-1	4021	10	Tbrucei		ATGAAAGTCAAGCCAT-1	1273	0	Tbrucei
ACTGTGAGTAGCTGCC-1	46	2408	Lmexicana		ATCACTTTCCACATAG-1	1215	20	Tbrucei		ATGACCAAGTAGGTTA-1	444	0	Tbrucei
ACTGTGAGTATGAGCG-1	39	807	Lmexicana		ATCAGGTCACAGTGAG-1	2745	14	Tbrucei		ATGACCACAAGTGCAG-1	1369	0	Tbrucei
ACTGTGAGTGACATCT-1	35	767	Lmexicana		ATCAGGTTCCCATTCG-1	2145	9	Tbrucei		ATGACCACAGACGCTC-1	387	1	Tbrucei
ACTGTGATCAACTGAC-1	48	2444	Lmexicana		ATCAGGTTCCTACAAG-1	3444	12	Tbrucei		ATGACCAGTTCCGTTC-1	1104	0	Tbrucei
ACTTAGGCATTCGGGC-1	37	1293	Lmexicana		ATCAGGTTCTATACTC-1	1753	12	Tbrucei		ATGAGGGAGGCACTAG-1	1007	1	Tbrucei
ACTTAGGGTCTCAGAT-1	43	865	Lmexicana		ATCATTCCACCTATCC-1	601	18	Tbrucei		ATGAGGGAGTACAGAT-1	1335	0	Tbrucei
ACTTAGGGTGAGATTA-1	43	783	Lmexicana		ATCATTCCATATGAAG-1	2663	16	Tbrucei		ATGAGGGCACCAATTG-1	1075	0	Tbrucei
ACTTAGGGTGTGAATA-1	36	2693	Lmexicana		ATCATTCGTCCGACGT-1	1538	9	Tbrucei		ATGAGGGCATTCACCC-1	1909	0	Tbrucei
ACTTATCAGACCCTTA-1	52	2592	Lmexicana		ATCATTCTCAAAGGTA-1	1923	12	Tbrucei		ATGAGGGTCCACGTAA-1	1183	0	Tbrucei
ACTTATCAGAGGCCAT-1	36	1061	Lmexicana		ATCATTCTCCACTTCG-1	1835	12	Tbrucei		ATGAGTCCACACGTGC-1	425	0	Tbrucei
ACTTATCAGGATGGCT-1	80	4005	Lmexicana		ATCCACCAGATCCGAG-1	2516	14	Tbrucei		ATGAGTCCACCTCTAC-1	1620	0	Tbrucei
ACTTATCCAATTAGGA-1	52	888	Lmexicana		ATCCACCCATAGAGGC-1	3310	13	Tbrucei		ATGAGTCGTATGCTTG-1	1140	0	Tbrucei
ACTTATCCAGGTGAGT-1	36	1585	Lmexicana		ATCCACCGTACGTAGG-1	4509	13	Tbrucei		ATGATCGAGCCTCTTC-1	1580	0	Tbrucei
ACTTATCCATGTCGTA-1	57	1845	Lmexicana		ATCCACCTCCACATAG-1	997	13	Tbrucei		ATGATCGAGTCACAGG-1	1228	2	Tbrucei
ACTTATCCATGTTCGA-1	55	963	Lmexicana		ATCCATTAGTACTGTC-1	2638	336	Tbrucei		ATGATCGCATATCGGT-1	1863	0	Tbrucei
ACTTATCGTCCTACAA-1	39	1325	Lmexicana		ATCCATTCAGATACTC-1	3705	15	Tbrucei		ATGATCGGTATGAGGC-1	1139	0	Tbrucei
ACTTATCGTGAATATG-1	37	1224	Lmexicana		ATCCATTTCTACTGCC-1	3243	18	Tbrucei		ATGATCGTCCTAAACG-1	1887	0	Tbrucei
ACTTATCGTGACAGCA-1	29	1391	Lmexicana		ATCCCTGCAATAGTCC-1	1907	14	Tbrucei		ATGATCGTCGGTCATA-1	1165	0	Tbrucei
ACTTATCGTGCAGATG-1	46	2000	Lmexicana		ATCCCTGGTATGAGCG-1	1369	12	Tbrucei		ATGCATGAGGATACGC-1	1687	0	Tbrucei
ACTTCCGAGAGTGAAG-1	41	637	Lmexicana		ATCCCTGTCCTCACTG-1	845	13	Tbrucei		ATGCATGAGTGCTACT-1	3086	0	Tbrucei
ACTTCCGAGTGAACAT-1	27	842	Lmexicana		ATCCGTCAGACTAGAT-1	2400	11	Tbrucei		ATGCATGCAAGACGAC-1	1823	0	Tbrucei
ACTTCCGCACAGTCAT-1	30	1429	Lmexicana		ATCCGTCAGGGACAGG-1	568	7	Tbrucei		ATGCATGCACTAAACC-1	2285	0	Tbrucei
ACTTCCGCACTATGTG-1	23	626	Lmexicana		ATCCGTCGTTTCGACA-1	1379	7	Tbrucei		ATGCCTCAGATCCAAA-1	3300	0	Tbrucei
ACTTCCGGTAGGTGCA-1	32	1138	Lmexicana		ATCCTATCATGGAATA-1	2933	18	Tbrucei		ATGCCTCCATATTCGG-1	1283	0	Tbrucei
ACTTCCGGTCCAACGC-1	26	1271	Lmexicana		ATCGATGGTTGCACGC-1	1357	11	Tbrucei		ATGCCTCTCACGTCCT-1	953	0	Tbrucei
ACTTCCGTCACCGCTT-1	50	2158	Lmexicana		ATCGCCTAGAATAACC-1	3330	15	Tbrucei		ATGCCTCTCCTGCTAC-1	1237	0	Tbrucei
ACTTCGCAGCAAATGT-1	46	1083	Lmexicana		ATCGCCTAGCAACAGC-1	2010	2	Tbrucei		ATGCGATAGTGGAAGA-1	713	0	Tbrucei
ACTTCGCAGCCTAACT-1	43	951	Lmexicana		ATCGCCTCAATATCCG-1	2366	13	Tbrucei		ATGCGATCATCCCGTT-1	2094	0	Tbrucei
ACTTCGCAGTGGTCAG-1	40	1967	Lmexicana		ATCGCCTGTAGTGCGA-1	1656	458	Tbrucei		ATGCGATCATTGACAC-1	1049	1	Tbrucei
ACTTCGCCATAGGTAA-1	62	1281	Lmexicana		ATCGCCTGTGCCGTTG-1	1871	12	Tbrucei		ATGCGATGTCTGCCTT-1	1346	0	Tbrucei
ACTTCGCGTGTACATC-1	436	445	Lmexicana		ATCGCCTGTGGCTACC-1	2566	12	Tbrucei		ATGCGATTCCTCAGGG-1	1274	1	Tbrucei
ACTTCGCTCAGGACGA-1	46	1317	Lmexicana		ATCGCCTGTTACTCAG-1	1555	9	Tbrucei		ATGCGATTCTGCACCT-1	2557	0	Tbrucei
ACTTCGCTCATTGCTT-1	58	2476	Lmexicana		ATCGCCTTCGAGTCCG-1	2449	12	Tbrucei		ATGCGATTCTTGCAGA-1	1028	0	Tbrucei
ACTTCGCTCGCCGTGA-1	59	1457	Lmexicana		ATCGGATCAGCTCATA-1	1966	8	Tbrucei		ATGGAGGAGGACAACC-1	3050	0	Tbrucei
ACTTCGCTCGTGCACG-1	50	1050	Lmexicana		ATCGGATGTATCTCTT-1	571	8	Tbrucei		ATGGAGGAGGAGACCT-1	1084	0	Tbrucei
ACTTCGCTCTCATAGG-1	68	2337	Lmexicana		ATCGGATTCCCTGTTG-1	2864	36	Tbrucei		ATGGAGGAGTGGCAGT-1	873	0	Tbrucei
ACTTTCAAGCGTGCCT-1	57	2062	Lmexicana		ATCGGCGAGACAAGCC-1	1489	13	Tbrucei		ATGGATCAGCACCCAC-1	384	0	Tbrucei
ACTTTCAAGGAAGTAG-1	53	883	Lmexicana		ATCGGCGAGAGAGTTT-1	2696	12	Tbrucei		ATGGATCAGCATTTCG-1	1064	0	Tbrucei
ACTTTCAAGTTAGTAG-1	38	866	Lmexicana		ATCGGCGCACTATCGA-1	3952	12	Tbrucei		ATGGATCGTAGGATAT-1	1334	0	Tbrucei
ACTTTCAAGTTTGCTG-1	29	1285	Lmexicana		ATCGTAGAGCGCCTTG-1	1722	3	Tbrucei		ATGGATCGTTCTCTCG-1	1086	0	Tbrucei
ACTTTCACACCCTGTT-1	42	1425	Lmexicana		ATCGTAGAGGGATCGT-1	528	5	Tbrucei		ATGGATCTCCACGAAT-1	1603	0	Tbrucei
ACTTTCACACTGGAAG-1	42	1015	Lmexicana		ATCGTAGCAAGTACCT-1	1820	20	Tbrucei		ATGGGAGAGCGGATCA-1	1130	1	Tbrucei
ACTTTCACAGCTACCG-1	43	1449	Lmexicana		ATCGTAGGTATCACGT-1	2189	8	Tbrucei		ATGGGAGCATGTCGTA-1	621	0	Tbrucei
ACTTTCAGTACAGTCT-1	283	291	Lmexicana		ATCGTAGGTTCCTTGC-1	2180	9	Tbrucei		ATGGGAGGTCTTCATT-1	1692	1	Tbrucei
ACTTTCATCATACGAC-1	34	1112	Lmexicana		ATCGTAGTCGCGTGCA-1	1360	14	Tbrucei		ATGGGTTAGCGCACAA-1	868	0	Tbrucei
ACTTTGTAGCTTAGTC-1	57	1114	Lmexicana		ATCGTAGTCTCAAAGC-1	4896	13	Tbrucei		ATGGGTTCACAACATC-1	1292	0	Tbrucei
ACTTTGTAGGACTAAT-1	48	1282	Lmexicana		ATCGTCCAGCGTTACT-1	1700	13	Tbrucei		ATGGGTTCACTGGAAG-1	553	1	Tbrucei
ACTTTGTCAGAGGCAT-1	48	1277	Lmexicana		ATCGTCCGTTCACCGG-1	2367	15	Tbrucei		ATGGGTTTCCCGTAAA-1	1102	0	Tbrucei
ACTTTGTGTCCAGAAG-1	54	1835	Lmexicana		ATCGTGAAGCATTTCG-1	1244	1	Tbrucei		ATGGTTGAGAGAGGTA-1	3437	0	Tbrucei
ACTTTGTGTCTCACGG-1	40	1734	Lmexicana		ATCGTGAAGTTAACGA-1	1818	13	Tbrucei		ATGGTTGAGGTCGTAG-1	390	0	Tbrucei
ACTTTGTGTGGCATCC-1	37	1633	Lmexicana		ATCGTGAGTCTCGACG-1	669	6	Tbrucei		ATGGTTGGTGAATAAC-1	2183	0	Tbrucei
ACTTTGTTCTATACGG-1	48	1186	Lmexicana		ATCGTGAGTCTCGGGT-1	2559	8	Tbrucei		ATGGTTGTCTCTGCCA-1	2690	0	Tbrucei
ACTTTGTTCTCCGAGG-1	80	6589	Lmexicana		ATCTCTAAGTGTACAA-1	641	8	Tbrucei		ATGTCCCAGCTTGTTG-1	2439	0	Tbrucei
AGAAATGAGGATATGT-1	38	1019	Lmexicana		ATCTTCAGTAAGGAGA-1	1969	9	Tbrucei		ATGTCCCGTTCGTGCG-1	1773	0	Tbrucei
AGAAATGAGTACCATC-1	77	2494	Lmexicana		ATCTTCATCATTGTTC-1	2043	13	Tbrucei		ATGTCCCTCCTCTGCA-1	898	0	Tbrucei
AGAAATGAGTATGCAA-1	44	809	Lmexicana		ATGAAAGAGTTTCAGC-1	1658	10	Tbrucei		ATGTCTTAGTGCACAG-1	994	0	Tbrucei
AGAAATGCAATAGGAT-1	73	2124	Lmexicana		ATGAAAGCAATCGCAT-1	2924	17	Tbrucei		ATGTCTTGTGATAGAT-1	1508	0	Tbrucei
AGAAATGGTGGCACTC-1	74	1026	Lmexicana		ATGAAAGTCCGTGTGG-1	2115	16	Tbrucei		ATTACCTAGTGCAGGT-1	2933	0	Tbrucei
AGAAATGTCGTTGCCT-1	31	538	Lmexicana		ATGAAAGTCGTGCGAC-1	2239	14	Tbrucei		ATTACCTGTGACAGCA-1	1180	0	Tbrucei
AGAAATGTCTTCTAAC-1	69	1007	Lmexicana		ATGACCACACAAGCAG-1	2129	13	Tbrucei		ATTACCTTCAGCGCAC-1	866	0	Tbrucei
AGAAATGTCTTGGATG-1	47	2084	Lmexicana		ATGACCACAGCGTTGC-1	1927	18	Tbrucei		ATTACTCCAGTAACCT-1	1484	0	Tbrucei
AGAACAACAGCTACTA-1	56	808	Lmexicana		ATGACCAGTTAGCGGA-1	717	9	Tbrucei		ATTACTCGTCTGTCCT-1	1616	0	Tbrucei
AGAACAAGTACAGTAA-1	82	2944	Lmexicana		ATGACCATCTAACGCA-1	3103	18	Tbrucei		ATTACTCTCAGTGTTG-1	1416	0	Tbrucei
AGAACAAGTCGTGTTA-1	38	693	Lmexicana		ATGAGGGAGCCAACCC-1	1825	11	Tbrucei		ATTACTCTCTGTGTGA-1	859	0	Tbrucei
AGAACAAGTTCGGCCA-1	44	2249	Lmexicana		ATGAGGGGTAGAATAC-1	1863	9	Tbrucei		ATTCACTAGTCGAATA-1	2753	0	Tbrucei
AGAACAATCTGGCCAG-1	38	1323	Lmexicana		ATGAGGGGTGACGCCT-1	1565	9	Tbrucei		ATTCACTCAGGCTATT-1	1324	0	Tbrucei
AGAACCTAGAATTGCA-1	48	1699	Lmexicana		ATGAGTCCAGTGTACT-1	2629	14	Tbrucei		ATTCACTGTCGACTGC-1	1096	0	Tbrucei
AGAACCTAGGCATGCA-1	57	2445	Lmexicana		ATGAGTCTCACATCAG-1	2810	12	Tbrucei		ATTCAGGAGCTTGTGT-1	1056	0	Tbrucei
AGAACCTAGTTCTACG-1	36	898	Lmexicana		ATGAGTCTCGTGGAAG-1	2029	11	Tbrucei		ATTCATCGTATTCCGA-1	481	0	Tbrucei
AGAACCTCAAGAGAGA-1	43	1468	Lmexicana		ATGAGTCTCTGTGCGG-1	2518	5	Tbrucei		ATTCATCTCCTTGAAG-1	972	2	Tbrucei
AGAACCTCATCCGGTG-1	547	587	Lmexicana		ATGATCGAGATTTGCC-1	2740	8	Tbrucei		ATTCCATAGCCTCAAT-1	1863	0	Tbrucei
AGAACCTGTTGGCTAT-1	41	1285	Lmexicana		ATGATCGCACGCTGCA-1	3009	15	Tbrucei		ATTCCATAGGGTACAC-1	566	0	Tbrucei
AGAACCTGTTGGTACT-1	52	1029	Lmexicana		ATGATCGTCCCTCGTA-1	2064	13	Tbrucei		ATTCCATCAATAGGAT-1	1210	0	Tbrucei
AGAACCTGTTTACTGG-1	35	1387	Lmexicana		ATGATCGTCCGTGCGA-1	1495	16	Tbrucei		ATTCCATCACGCGTCA-1	1925	0	Tbrucei
AGAACCTTCCTGCTAC-1	13	550	Lmexicana		ATGCCTCAGACCACGA-1	391	184	Tbrucei		ATTCCATCAGAGTTGG-1	1607	1	Tbrucei
AGAACCTTCGGCATCG-1	20	960	Lmexicana		ATGCCTCAGGTACAAT-1	1755	16	Tbrucei		ATTCCATCATGGGTTT-1	1367	1	Tbrucei
AGAACCTTCGGTCTGG-1	38	871	Lmexicana		ATGCCTCCAGCGAGTA-1	1386	13	Tbrucei		ATTCCATGTGAGAACC-1	1008	0	Tbrucei
AGAAGCGAGAGGCCAT-1	37	2286	Lmexicana		ATGCCTCCATGCACTA-1	1515	16	Tbrucei		ATTCCATGTTGCATGT-1	1043	0	Tbrucei
AGAAGCGAGGACTAAT-1	58	1480	Lmexicana		ATGCCTCGTAGGGAGG-1	2788	14	Tbrucei		ATTCCATTCCCGATCT-1	764	0	Tbrucei
AGAAGCGCAGACGGAT-1	306	324	Lmexicana		ATGCCTCTCTCTGCCA-1	660	29	Tbrucei		ATTCCCGCAGCTTCCT-1	634	0	Tbrucei
AGAAGCGGTGATAGTA-1	71	1136	Lmexicana		ATGCGATCATGCGTGC-1	2100	3	Tbrucei		ATTCCCGGTAACGTTC-1	403	0	Tbrucei
AGAAGCGGTTCAAGTC-1	41	1446	Lmexicana		ATGGAGGGTATGTCAC-1	4154	407	Tbrucei		ATTCCCGGTAGTTAGA-1	1079	0	Tbrucei
AGAAGCGGTTTACCAG-1	45	957	Lmexicana		ATGGAGGGTGGATCGA-1	2271	14	Tbrucei		ATTCCCGGTCGGTGAA-1	870	0	Tbrucei
AGAAGCGTCGGAACTT-1	16	865	Lmexicana		ATGGAGGGTGGGCTCT-1	2471	13	Tbrucei		ATTCCCGGTTCTCGTC-1	965	0	Tbrucei
AGAAGTACAAACTCTG-1	54	1795	Lmexicana		ATGGAGGGTTCCTAAG-1	2333	14	Tbrucei		ATTCCCGTCATTGCCC-1	1515	1	Tbrucei
AGAAGTACACTAGGCC-1	21	1005	Lmexicana		ATGGAGGTCAGGACAG-1	3406	16	Tbrucei		ATTCCCGTCTGTGCGG-1	402	0	Tbrucei
AGAAGTACACTCCTTG-1	50	1399	Lmexicana		ATGGAGGTCTTCTGTA-1	2101	11	Tbrucei		ATTCCTAAGGTGCTTT-1	1421	0	Tbrucei
AGAAGTACAGCCGGTT-1	358	375	Lmexicana		ATGGATCAGCACGATG-1	2488	12	Tbrucei		ATTCCTAAGTGCTACT-1	1328	0	Tbrucei
AGAAGTACAGTAGAAT-1	41	1279	Lmexicana		ATGGATCCATAGTCGT-1	1979	12	Tbrucei		ATTCCTAGTGGCTTAT-1	2085	1	Tbrucei
AGAAGTAGTATGTGTC-1	25	807	Lmexicana		ATGGATCGTATCATGC-1	1668	3	Tbrucei		ATTCCTAGTGTAGGAC-1	1632	0	Tbrucei
AGAAGTAGTGTAAATG-1	46	1561	Lmexicana		ATGGATCGTATGCTTG-1	2955	7	Tbrucei		ATTCGTTAGAGAGTTT-1	1961	0	Tbrucei
AGAAGTAGTGTCACAT-1	50	1239	Lmexicana		ATGGATCTCCAGCTCT-1	3672	10	Tbrucei		ATTCGTTAGTGGATAT-1	1268	0	Tbrucei
AGAAGTAGTTACCGTA-1	48	1898	Lmexicana		ATGGGAGCACCATATG-1	2130	15	Tbrucei		ATTCGTTGTTCCGGTG-1	867	0	Tbrucei
AGAAGTAGTTTCTTAC-1	75	3661	Lmexicana		ATGGGAGCAGAGTCAG-1	1510	10	Tbrucei		ATTCTACGTACAACGG-1	1019	0	Tbrucei
AGAAGTATCACGGTCG-1	57	1521	Lmexicana		ATGGGAGCAGTTAAAG-1	2377	9	Tbrucei		ATTCTACGTACCCGAC-1	1564	0	Tbrucei
AGAAGTATCAGACCCG-1	66	1324	Lmexicana		ATGGGAGGTGCCGTTG-1	4890	4	Tbrucei		ATTCTACGTGGTCTGC-1	798	0	Tbrucei
AGACAAACATCGCTGG-1	38	2539	Lmexicana		ATGGGAGGTGTATTGC-1	2712	18	Tbrucei		ATTCTACGTTGCTTGA-1	2700	1	Tbrucei
AGACAAAGTAAGGTCG-1	78	1158	Lmexicana		ATGGGTTCAGTCTACA-1	1627	10	Tbrucei		ATTCTACTCACTACTT-1	2092	0	Tbrucei
AGACAAAGTGAATTGA-1	385	390	Lmexicana		ATGGGTTGTATCCCAA-1	1504	20	Tbrucei		ATTCTTGAGCAGGGAG-1	1614	0	Tbrucei
AGACAAAGTGGATACG-1	58	3221	Lmexicana		ATGGGTTGTGGTCTCG-1	2429	24	Tbrucei		ATTCTTGAGCTTCATG-1	990	0	Tbrucei
AGACAAAGTTGGTGTT-1	81	2812	Lmexicana		ATGGGTTTCGGCTATA-1	1704	14	Tbrucei		ATTCTTGTCTAGCATG-1	1769	0	Tbrucei
AGACAAATCCGTGTGG-1	41	1324	Lmexicana		ATGGGTTTCTCCGATC-1	2017	11	Tbrucei		ATTGGGTCAGAGATGC-1	1876	0	Tbrucei
AGACAAATCTACCCAC-1	65	1459	Lmexicana		ATGGTTGCACATATCG-1	391	162	Tbrucei		ATTGGGTCATACCAGT-1	1449	0	Tbrucei
AGACAAATCTCGGTAA-1	469	473	Lmexicana		ATGGTTGGTACCGGCT-1	2351	8	Tbrucei		ATTGGGTGTGATAGTA-1	2982	0	Tbrucei
AGACACTCACGACGCT-1	16	833	Lmexicana		ATGTCCCAGTCATTGC-1	3126	24	Tbrucei		ATTGTTCCAGCAGAAC-1	1100	0	Tbrucei
AGACACTCATGGCGCT-1	43	928	Lmexicana		ATGTCCCCATCTCAAG-1	1298	15	Tbrucei		ATTGTTCTCGACCCAG-1	1768	0	Tbrucei
AGACACTGTCTCACAA-1	48	1895	Lmexicana		ATGTCCCTCAAGTTGC-1	1749	6	Tbrucei		ATTTACCAGCTCCATA-1	2999	0	Tbrucei
AGACACTTCGTACCTC-1	26	1268	Lmexicana		ATGTCTTAGACCCTTA-1	1056	8	Tbrucei		ATTTACCCACCTGCTT-1	1691	0	Tbrucei
AGACAGGCAATCTAGC-1	58	1445	Lmexicana		ATGTCTTAGCTGAAGC-1	2145	14	Tbrucei		ATTTACCCAGGGATAC-1	2513	1	Tbrucei
AGACAGGCACGTACTA-1	42	1191	Lmexicana		ATGTCTTTCTTCGTGC-1	1522	13	Tbrucei		ATTTACCTCTCTCTTC-1	1010	0	Tbrucei
AGACAGGCAGCAGTAG-1	25	1462	Lmexicana		ATTACCTAGTTCTACG-1	3433	5	Tbrucei		CAAAGAAAGAGGCGTT-1	1197	2	Tbrucei
AGACAGGCATTGCTTT-1	30	1155	Lmexicana		ATTACCTCAGCCGTTG-1	1874	9	Tbrucei		CAAAGAAAGCTTCATG-1	1488	0	Tbrucei
AGACAGGGTGTCTCCT-1	31	1395	Lmexicana		ATTACCTGTGACTGAG-1	3231	85	Tbrucei		CAAAGAACAGTCAGAG-1	382	0	Tbrucei
AGACAGGTCAGTGTCA-1	27	1111	Lmexicana		ATTACCTGTGTTAAAG-1	2153	15	Tbrucei		CAAAGAATCGAGCCTG-1	1585	0	Tbrucei
AGACAGGTCAGTGTTG-1	27	1114	Lmexicana		ATTACCTTCGGAAGGT-1	1325	2	Tbrucei		CAACAACCATGAATAG-1	1498	0	Tbrucei
AGACAGGTCTCTAAGG-1	67	3946	Lmexicana		ATTACCTTCTGGACTA-1	2152	7	Tbrucei		CAACAGTAGTACAGAT-1	1281	0	Tbrucei
AGACCATAGACGAGCT-1	45	1084	Lmexicana		ATTACTCAGAGGCGGA-1	1406	7	Tbrucei		CAACAGTCAGAGACTG-1	3422	0	Tbrucei
AGACCATAGAGAACCC-1	72	2855	Lmexicana		ATTACTCAGGTGAGAA-1	1915	12	Tbrucei		CAACAGTCATGTCTAG-1	1905	0	Tbrucei
AGACCATAGCATGCAG-1	64	5432	Lmexicana		ATTACTCCAAACACCT-1	4374	8	Tbrucei		CAACAGTGTCACGCTG-1	2010	0	Tbrucei
AGACCATAGCGCTTCG-1	38	758	Lmexicana		ATTACTCGTACCGCGT-1	2376	12	Tbrucei		CAACAGTTCGAGAATA-1	1702	0	Tbrucei
AGACCATCAGACGGAT-1	43	693	Lmexicana		ATTACTCGTATTAAGG-1	1564	11	Tbrucei		CAACAGTTCTTCTTCC-1	359	0	Tbrucei
AGACCATCAGTAACGG-1	37	1160	Lmexicana		ATTACTCTCCGGCAAC-1	2875	12	Tbrucei		CAACCAACAGTGGGTA-1	635	0	Tbrucei
AGACCATGTAGGACCA-1	43	1800	Lmexicana		ATTATCCAGCCTCCAG-1	570	13	Tbrucei		CAACCAACATGGTGGA-1	555	0	Tbrucei
AGACCATTCACCTTGC-1	46	4172	Lmexicana		ATTATCCGTCTAGATC-1	2514	21	Tbrucei		CAACCAACATTCCTCG-1	754	0	Tbrucei
AGACCCGAGAAATTCG-1	25	902	Lmexicana		ATTATCCTCTATTGTC-1	1188	15	Tbrucei		CAACCAATCCGATGCG-1	1134	0	Tbrucei
AGACCCGAGCCTCTCT-1	37	2037	Lmexicana		ATTCACTAGGTTCAGG-1	1894	20	Tbrucei		CAACCTCAGCAGCGAT-1	1395	0	Tbrucei
AGACCCGAGGATGCGT-1	37	1659	Lmexicana		ATTCACTCAATCGAAA-1	1657	12	Tbrucei		CAACCTCTCGGAACTT-1	513	0	Tbrucei
AGACCCGCAATGAAAC-1	51	3296	Lmexicana		ATTCACTGTAACACCT-1	1792	15	Tbrucei		CAACGATAGTATGGAT-1	2395	0	Tbrucei
AGACCCGCATAGAGGC-1	62	1914	Lmexicana		ATTCAGGCAGTAGTTC-1	4326	23	Tbrucei		CAACGATGTCATAGTC-1	1128	0	Tbrucei
AGACCCGGTCATAGTC-1	23	884	Lmexicana		ATTCATCAGCCTGGAA-1	554	5	Tbrucei		CAACGATGTGGGATTG-1	1455	1	Tbrucei
AGACCCGTCCAACACA-1	54	865	Lmexicana		ATTCATCAGCGTATAA-1	3332	12	Tbrucei		CAACGGCCATGGAATA-1	421	0	Tbrucei
AGACTCAAGAAATGGG-1	70	1209	Lmexicana		ATTCCATAGCAATAAC-1	2015	15	Tbrucei		CAACGGCGTAATGCTC-1	1753	0	Tbrucei
AGACTCAAGATAGCTA-1	56	2576	Lmexicana		ATTCCATCAATTGCAC-1	1480	7	Tbrucei		CAAGACTCACGGGCTT-1	976	0	Tbrucei
AGACTCACATCGCTCT-1	57	3619	Lmexicana		ATTCCATCACGCCACA-1	1320	8	Tbrucei		CAAGACTTCGCGCTGA-1	1220	0	Tbrucei
AGACTCAGTCGCGTTG-1	48	4380	Lmexicana		ATTCCATCAGGGATAC-1	517	13	Tbrucei		CAAGAGGGTCACTCAA-1	1258	0	Tbrucei
AGACTCAGTTTGAAAG-1	35	1258	Lmexicana		ATTCCATCATGGTGGA-1	2933	11	Tbrucei		CAAGAGGGTCACTCGG-1	609	0	Tbrucei
AGACTCATCGGCCAAC-1	25	1737	Lmexicana		ATTCCCGCACCTGCAG-1	2651	14	Tbrucei		CAAGCTACACAGTCAT-1	1753	1	Tbrucei
AGAGAATCAAATCAGA-1	62	2638	Lmexicana		ATTCCCGTCAACCTCC-1	3423	5	Tbrucei		CAAGCTAGTCTTTCAT-1	1208	27	Tbrucei
AGAGAATCACCAGACC-1	48	990	Lmexicana		ATTCCCGTCTTCGACC-1	1186	10	Tbrucei		CAAGCTAGTTGGAGAC-1	1171	0	Tbrucei
AGAGAATCACTCTGCT-1	46	1489	Lmexicana		ATTCCTACAATTGTGC-1	1825	26	Tbrucei		CAAGCTATCGCTCTAC-1	490	0	Tbrucei
AGAGAATCATGTTTGG-1	35	1769	Lmexicana		ATTCCTACAGCGACCT-1	1395	11	Tbrucei		CAAGGGAAGATACCAA-1	1536	0	Tbrucei
AGAGAATCATTGCCGG-1	59	2133	Lmexicana		ATTCCTAGTCCGAAAG-1	2240	10	Tbrucei		CAAGGGACACATACGT-1	434	1	Tbrucei
AGAGAATGTAGGGTAC-1	51	1506	Lmexicana		ATTCCTATCTGGCCAG-1	3361	10	Tbrucei		CAAGGGAGTGGACTAG-1	1417	0	Tbrucei
AGAGAATGTAGGTAGC-1	59	950	Lmexicana		ATTCGTTAGCGTTACT-1	3222	17	Tbrucei		CAAGGGATCGCCATAA-1	773	0	Tbrucei
AGAGAATGTTGATCGT-1	56	1859	Lmexicana		ATTCGTTCAGATTTCG-1	1568	8	Tbrucei		CAAGGGATCTTCTCAA-1	1350	0	Tbrucei
AGAGAATTCACTACTT-1	48	1739	Lmexicana		ATTCTACCACGGCCAT-1	2147	18	Tbrucei		CAATACGAGAATTGCA-1	1393	0	Tbrucei
AGAGAATTCTCCTGCA-1	54	2317	Lmexicana		ATTCTACTCGCTCTCA-1	513	9	Tbrucei		CAATACGAGATAGGGA-1	928	0	Tbrucei
AGAGAGCAGCACTCGC-1	41	1788	Lmexicana		ATTCTACTCGTCGCTT-1	3317	8	Tbrucei		CAATACGAGCGACCCT-1	1914	0	Tbrucei
AGAGAGCAGCTTAGTC-1	59	777	Lmexicana		ATTCTTGGTATAGGGC-1	1285	9	Tbrucei		CAATACGTCAGCAATC-1	996	0	Tbrucei
AGAGAGCGTAGATTAG-1	61	4623	Lmexicana		ATTCTTGGTGGACAGT-1	1506	6	Tbrucei		CAATACGTCCGGTAGC-1	1747	0	Tbrucei
AGAGAGCGTCTAACTG-1	8	713	Lmexicana		ATTCTTGTCGGACAAG-1	2088	10	Tbrucei		CAATCGAGTTTCCAAG-1	503	0	Tbrucei
AGAGAGCGTTCGGACC-1	33	1928	Lmexicana		ATTCTTGTCTCGAGTA-1	2171	13	Tbrucei		CAATCGATCTCGACCT-1	898	0	Tbrucei
AGAGCAGAGTAGTCAA-1	38	1078	Lmexicana		ATTGGGTAGATGATTG-1	1936	6	Tbrucei		CAATGACGTGAGATCG-1	1733	0	Tbrucei
AGAGCAGAGTTACGTC-1	41	489	Lmexicana		ATTGGGTTCCTTCTTC-1	564	11	Tbrucei		CAATGACGTTGACGGA-1	796	0	Tbrucei
AGAGCAGCAAATCGTC-1	42	2005	Lmexicana		ATTGTTCCAAGACCGA-1	1025	4	Tbrucei		CAATGACTCTAAGGAA-1	553	0	Tbrucei
AGAGCAGCACTGCATA-1	55	839	Lmexicana		ATTGTTCTCTTCTTCC-1	516	4	Tbrucei		CAATTTCAGAGAGCAA-1	730	0	Tbrucei
AGAGCCCAGAGATGCC-1	41	1892	Lmexicana		ATTTACCAGAAGGATG-1	1884	11	Tbrucei		CAATTTCAGCTGTTAC-1	360	0	Tbrucei
AGAGCCCCAAATCAAG-1	46	3737	Lmexicana		ATTTACCCAACCGATT-1	2733	14	Tbrucei		CAATTTCAGGAACATT-1	700	0	Tbrucei
AGAGCCCCAATTTCTC-1	53	1613	Lmexicana		ATTTACCCAGTCAGTT-1	2131	12	Tbrucei		CAATTTCAGGGTGAAA-1	673	0	Tbrucei
AGAGCCCCACATGACT-1	110	2326	Lmexicana		ATTTACCGTCCAAAGG-1	1212	3	Tbrucei		CAATTTCCACAAGTGG-1	1722	0	Tbrucei
AGAGCCCGTCGCTTGG-1	43	1951	Lmexicana		ATTTACCGTGCCTTTC-1	2396	7	Tbrucei		CAATTTCCACCGGCTA-1	890	0	Tbrucei
AGAGCCCGTCTGTGGC-1	60	872	Lmexicana		ATTTACCTCCTGGGAC-1	2105	8	Tbrucei		CAATTTCCAGTTGTCA-1	1151	0	Tbrucei
AGAGCCCTCATCGACA-1	78	2774	Lmexicana		ATTTACCTCGCAGTGC-1	1569	16	Tbrucei		CAATTTCGTCTCGGGT-1	998	0	Tbrucei
AGAGCCCTCGGTGCAC-1	46	1700	Lmexicana		ATTTCACAGACCAAAT-1	2209	10	Tbrucei		CAATTTCTCCGTATGA-1	1203	0	Tbrucei
AGATAGAAGCCGTAAG-1	19	494	Lmexicana		ATTTCACCAATAGAGT-1	1937	6	Tbrucei		CAATTTCTCTACCCAC-1	1357	0	Tbrucei
AGATAGACAAAGGCAC-1	36	661	Lmexicana		ATTTCACTCCGATGTA-1	2357	19	Tbrucei		CACAACAAGTCCCTAA-1	1312	0	Tbrucei
AGATAGACAGACCCGT-1	54	967	Lmexicana		ATTTCACTCCTTCTAA-1	5611	13	Tbrucei		CACAACACAACAGAGC-1	2216	0	Tbrucei
AGATAGAGTCTTCAAG-1	41	2211	Lmexicana		ATTTCACTCGTAACTG-1	1959	9	Tbrucei		CACAACACAGGTGGAT-1	669	0	Tbrucei
AGATAGATCACTCGAA-1	59	1853	Lmexicana		ATTTCTGAGCATAGGC-1	2495	10	Tbrucei		CACAACAGTTGCTTGA-1	1072	0	Tbrucei
AGATAGATCTCCTGAC-1	46	794	Lmexicana		ATTTCTGAGTTGAAGT-1	1583	9	Tbrucei		CACAACATCTACCCAC-1	2002	0	Tbrucei
AGATAGATCTCTGCTG-1	132	1747	Lmexicana		ATTTCTGGTATGAGGC-1	1726	12	Tbrucei		CACACAAAGTTACTCG-1	1432	0	Tbrucei
AGATAGATCTGCATAG-1	51	1605	Lmexicana		ATTTCTGGTTTCCCAC-1	2797	15	Tbrucei		CACACAAAGTTGGCTT-1	904	1	Tbrucei
AGATCCAAGCTGAAGC-1	43	1165	Lmexicana		CAAAGAACACTTACAG-1	2912	13	Tbrucei		CACACAACAGCGCTTG-1	1558	0	Tbrucei
AGATCCAAGGCTGGAT-1	46	1653	Lmexicana		CAAAGAACACTTTAGG-1	588	16	Tbrucei		CACAGATCACGTTCGG-1	1131	0	Tbrucei
AGATCCACAACAGCTT-1	67	2183	Lmexicana		CAAAGAAGTTACCGTA-1	3841	15	Tbrucei		CACAGATGTTGCCGCA-1	980	0	Tbrucei
AGATCCAGTATGTGTC-1	55	1983	Lmexicana		CAAAGAATCCCGTTGT-1	1074	9	Tbrucei		CACAGATTCATTGCTT-1	1352	0	Tbrucei
AGATCCATCGAGAACG-1	39	1590	Lmexicana		CAAAGAATCGAGAAGC-1	2346	8	Tbrucei		CACAGATTCCTTATGT-1	1429	0	Tbrucei
AGATCCATCTTGCAGA-1	58	2434	Lmexicana		CAACAACAGTGCGCTC-1	1679	17	Tbrucei		CACAGGCGTCTGCAAT-1	1061	0	Tbrucei
AGATCGTAGACATAAC-1	30	918	Lmexicana		CAACAACGTTGACTGT-1	526	12	Tbrucei		CACATGACAGCGTACC-1	1970	0	Tbrucei
AGATCGTAGCTTTCTT-1	43	818	Lmexicana		CAACAACTCCGCGGAT-1	1336	7	Tbrucei		CACATGACATTCGATG-1	2188	0	Tbrucei
AGATCGTAGGACAAGA-1	25	675	Lmexicana		CAACAACTCCTGCCAT-1	3201	12	Tbrucei		CACATGAGTTTGTTCT-1	1368	0	Tbrucei
AGATCGTCAGTAACCT-1	36	1470	Lmexicana		CAACAGTAGACATGCG-1	2672	3	Tbrucei		CACCAAAAGACAGTCG-1	1876	0	Tbrucei
AGATCGTGTACAAGTA-1	40	1764	Lmexicana		CAACAGTAGCGTACAG-1	2790	8	Tbrucei		CACCAAACAAACGAGC-1	2359	0	Tbrucei
AGATCGTGTCGCAACC-1	37	776	Lmexicana		CAACAGTAGTCAGCCC-1	2554	7	Tbrucei		CACCAAAGTAACTAAG-1	680	0	Tbrucei
AGATCGTGTTGCAAGG-1	59	2179	Lmexicana		CAACAGTCACTAACGT-1	1591	10	Tbrucei		CACCAAAGTCGATGCC-1	1260	0	Tbrucei
AGATCGTTCATCGCTC-1	27	877	Lmexicana		CAACAGTTCGAATGCT-1	2683	16	Tbrucei		CACCGTTAGCTCTTCC-1	531	0	Tbrucei
AGATCGTTCATGGATC-1	53	1715	Lmexicana		CAACCAAAGGACAACC-1	3473	12	Tbrucei		CACCGTTGTCGAGCAA-1	578	0	Tbrucei
AGATCGTTCCAAGGGA-1	42	707	Lmexicana		CAACCAACAACACGAG-1	2136	13	Tbrucei		CACCGTTTCGGATACT-1	1872	0	Tbrucei
AGATCGTTCGACGTCG-1	27	1024	Lmexicana		CAACCAAGTGTTGATC-1	1631	10	Tbrucei		CACCGTTTCTTCCACG-1	2146	0	Tbrucei
AGATGAAAGCCTCAGC-1	42	1404	Lmexicana		CAACCAATCCTAAGTG-1	1919	12	Tbrucei		CACGAATCAGAACTCT-1	1316	2	Tbrucei
AGATGAAAGGTGCTGA-1	48	2189	Lmexicana		CAACCAATCGTCGATA-1	2208	17	Tbrucei		CACGAATGTTCGGTTA-1	893	0	Tbrucei
AGATGAAAGTAGATCA-1	54	868	Lmexicana		CAACCAATCGTTCGCT-1	1021	9	Tbrucei		CACGGGTAGCTGACCC-1	773	0	Tbrucei
AGATGAACAGAACATA-1	58	1933	Lmexicana		CAACCAATCTTGGCTC-1	2205	8	Tbrucei		CACGGGTAGGTTCCAT-1	710	0	Tbrucei
AGATGAAGTACGCTAT-1	42	1050	Lmexicana		CAACCTCCAACACTAC-1	788	7	Tbrucei		CACGGGTCACTAGAGG-1	2850	3	Tbrucei
AGATGAAGTCTCTCAC-1	57	1510	Lmexicana		CAACCTCCAAGGTACG-1	2179	9	Tbrucei		CACGGGTCAGCATGCC-1	1283	1	Tbrucei
AGATGAATCGAATCCA-1	43	1571	Lmexicana		CAACCTCCACTGTGTA-1	2116	18	Tbrucei		CACGGGTTCGGTGTAT-1	1199	0	Tbrucei
AGATGAATCGATGCAT-1	48	1306	Lmexicana		CAACGATAGACTCAAA-1	630	12	Tbrucei		CACGTGGAGTCTGCGC-1	1516	0	Tbrucei
AGATGAATCTTCTTCC-1	49	954	Lmexicana		CAACGATAGCAGCCCT-1	1789	10	Tbrucei		CACGTGGAGTTAGTAG-1	2434	0	Tbrucei
AGATGCTAGTTCCATG-1	42	971	Lmexicana		CAACGATCAGTGGCTC-1	2442	11	Tbrucei		CACGTGGGTCCGGACT-1	1518	0	Tbrucei
AGATGCTCAAATCGTC-1	40	1887	Lmexicana		CAACGATGTAGCTTAC-1	1759	12	Tbrucei		CACGTTCAGGCCTAGA-1	559	0	Tbrucei
AGATGCTCAATCCTAG-1	44	1303	Lmexicana		CAACGATGTGAACTAA-1	3177	10	Tbrucei		CACGTTCAGTACAGAT-1	1243	0	Tbrucei
AGATGCTCAGATCATC-1	617	623	Lmexicana		CAACGATGTGTCCAAT-1	2669	12	Tbrucei		CACTAAGCACGCTGAC-1	1806	0	Tbrucei
AGATGCTCAGGCTACC-1	61	4295	Lmexicana		CAACGATTCAAGAAAC-1	620	10	Tbrucei		CACTAAGGTACCGGCT-1	940	0	Tbrucei
AGATGCTGTAGGTGCA-1	40	2534	Lmexicana		CAACGATTCGACGCTG-1	3302	10	Tbrucei		CACTAAGGTCGACGCT-1	861	0	Tbrucei
AGATGCTTCAATCGGT-1	47	1887	Lmexicana		CAACGGCAGGTCGCCT-1	1598	14	Tbrucei		CACTAAGTCGGTCTGG-1	2187	0	Tbrucei
AGATGCTTCATCGCAA-1	42	1322	Lmexicana		CAACGGCCAAAGAGTT-1	1207	7	Tbrucei		CACTGAATCCCAAGTA-1	1953	0	Tbrucei
AGCATCAAGACTAAGT-1	44	963	Lmexicana		CAACGGCCAACGTATC-1	2728	10	Tbrucei		CACTGGGCAAGACGGT-1	637	1	Tbrucei
AGCATCAAGCCTTGAT-1	95	7562	Lmexicana		CAACGGCCAGGTCCGT-1	1245	13	Tbrucei		CACTGGGGTATGACAA-1	359	0	Tbrucei
AGCATCACAATCTGCA-1	66	1240	Lmexicana		CAACGGCGTTTCGGCG-1	1463	13	Tbrucei		CACTGGGGTCTGTCCT-1	1390	0	Tbrucei
AGCATCACAGCGTTTA-1	43	1581	Lmexicana		CAAGACTCATAGAAAC-1	2420	3	Tbrucei		CACTGGGTCGGAATGG-1	514	0	Tbrucei
AGCATCACAGCTGAGA-1	36	1889	Lmexicana		CAAGACTGTTGGTACT-1	791	11	Tbrucei		CACTGGGTCGGTATGT-1	991	0	Tbrucei
AGCATCACATCCGGCA-1	28	779	Lmexicana		CAAGCTACAAGACAAT-1	2030	8	Tbrucei		CACTGTCGTTATGTGC-1	765	0	Tbrucei
AGCATCAGTAGATGTA-1	44	1271	Lmexicana		CAAGCTAGTGTTAACC-1	2387	11	Tbrucei		CACTTCGCACTCCTTG-1	1478	0	Tbrucei
AGCATCAGTCGACGCT-1	41	913	Lmexicana		CAAGCTATCTGTCCCA-1	1406	7	Tbrucei		CACTTCGGTCGGCCTA-1	1041	0	Tbrucei
AGCATCAGTGACTGTT-1	50	1535	Lmexicana		CAAGGGAGTCGTCATA-1	1451	15	Tbrucei		CACTTCGGTGTCTTCC-1	2756	0	Tbrucei
AGCCAATAGAAGGTAG-1	48	1599	Lmexicana		CAAGGGAGTGCACGCT-1	1535	14	Tbrucei		CAGAGCCCAAGACGAC-1	432	0	Tbrucei
AGCCAATAGAATCTAG-1	39	2291	Lmexicana		CAAGGGATCGACCTAA-1	981	12	Tbrucei		CAGAGCCCATCGAAGG-1	2111	0	Tbrucei
AGCCAATCAATCGTCA-1	45	2749	Lmexicana		CAATACGCACTTTATC-1	1517	9	Tbrucei		CAGAGCCGTAAGATAC-1	1399	1	Tbrucei
AGCCAATCATAACGGG-1	270	287	Lmexicana		CAATACGCATGCCGGT-1	2120	12	Tbrucei		CAGAGCCTCAATCTTC-1	1788	0	Tbrucei
AGCCAATTCGCATAGT-1	64	1148	Lmexicana		CAATACGGTAAGGAGA-1	1823	15	Tbrucei		CAGATACAGAGTTGCG-1	2035	1	Tbrucei
AGCCAATTCGCGCTGA-1	17	654	Lmexicana		CAATACGGTCAACGCC-1	1598	17	Tbrucei		CAGATACCACAAGCCC-1	1825	0	Tbrucei
AGCCAATTCTACCACC-1	58	1423	Lmexicana		CAATACGGTGCCCTTT-1	2185	7	Tbrucei		CAGATACGTGTCTCCT-1	1187	0	Tbrucei
AGCCACGAGCTAGCCC-1	24	777	Lmexicana		CAATCGAGTACTGCCG-1	3099	198	Tbrucei		CAGATACTCTTAGGAC-1	1380	0	Tbrucei
AGCCACGAGGGTTAGC-1	36	966	Lmexicana		CAATCGAGTCTACGAT-1	1834	8	Tbrucei		CAGATCAAGTTAGTGA-1	1998	0	Tbrucei
AGCCACGAGTTACTCG-1	37	2233	Lmexicana		CAATCGATCGTTCCTG-1	2040	7	Tbrucei		CAGATCACATATCTGG-1	524	0	Tbrucei
AGCCACGGTGCGGCTT-1	26	1879	Lmexicana		CAATGACAGATGTAGT-1	2204	14	Tbrucei		CAGATCAGTTGGAGAC-1	618	0	Tbrucei
AGCCACGTCATGTCTT-1	29	1039	Lmexicana		CAATGACAGCATATGA-1	3132	18	Tbrucei		CAGATTGAGGAATTAC-1	1045	0	Tbrucei
AGCCACGTCATTGTTC-1	29	1436	Lmexicana		CAATGACAGTAGAGTT-1	1917	13	Tbrucei		CAGATTGGTAACTTCG-1	1428	0	Tbrucei
AGCCACGTCCTCACGT-1	41	1526	Lmexicana		CAATGACGTGATAGAT-1	2985	9	Tbrucei		CAGATTGGTGGGACAT-1	1482	1	Tbrucei
AGCCACGTCGAGAGCA-1	35	1648	Lmexicana		CAATGACGTTACCTTT-1	1096	20	Tbrucei		CAGATTGGTGTCCAAT-1	1248	0	Tbrucei
AGCCAGCAGATTAGAC-1	51	1360	Lmexicana		CAATGACTCCGTCACT-1	1672	12	Tbrucei		CAGATTGTCCTGGTCT-1	2098	0	Tbrucei
AGCCAGCGTCGAAACG-1	19	676	Lmexicana		CAATTTCGTGAGTAGC-1	2220	10	Tbrucei		CAGATTGTCGTGCAGC-1	1308	0	Tbrucei
AGCCAGCGTTAAACAG-1	38	2207	Lmexicana		CAATTTCGTGTCACAT-1	2653	11	Tbrucei		CAGCAATGTACCAGAG-1	846	0	Tbrucei
AGCCAGCTCGAAACAA-1	37	3401	Lmexicana		CAATTTCTCACTAGCA-1	2187	87	Tbrucei		CAGCAATTCCAACCAA-1	2208	1	Tbrucei
AGCCAGCTCGCAGTTA-1	40	715	Lmexicana		CAATTTCTCCCTTTGG-1	615	8	Tbrucei		CAGCAATTCCATGAGT-1	444	0	Tbrucei
AGCGATTAGAGTCAGC-1	52	1492	Lmexicana		CACAACAAGTTCACTG-1	2654	13	Tbrucei		CAGCACGAGCGTTCAT-1	1395	0	Tbrucei
AGCGATTAGGCTAAAT-1	37	2929	Lmexicana		CACAACACACACCAGC-1	535	12	Tbrucei		CAGCACGTCGGTGAAG-1	863	1	Tbrucei
AGCGATTCACGTGAGA-1	32	628	Lmexicana		CACAACACACGGTCTG-1	791	513	Tbrucei		CAGCAGCAGTACCGGA-1	888	1	Tbrucei
AGCGATTCAGATACCT-1	56	1768	Lmexicana		CACAACACAGACCTAT-1	4146	14	Tbrucei		CAGCCAGCATCCGTGG-1	1197	0	Tbrucei
AGCGATTGTCTACGAT-1	105	606	Lmexicana		CACAACAGTAGTCCTA-1	585	12	Tbrucei		CAGCCAGGTAGACGTG-1	1028	0	Tbrucei
AGCGATTGTCTCAGAT-1	34	1532	Lmexicana		CACAACAGTATGCGGA-1	3002	20	Tbrucei		CAGCCAGGTAGAGGAA-1	1886	0	Tbrucei
AGCGCCACAATAACCC-1	41	794	Lmexicana		CACAACAGTGCGTGCT-1	1973	12	Tbrucei		CAGCCAGTCAACTTTC-1	1536	0	Tbrucei
AGCGCCACAGACATCT-1	111	2847	Lmexicana		CACAACAGTGTCTCCT-1	2380	7	Tbrucei		CAGCCAGTCACGGACC-1	1074	0	Tbrucei
AGCGCCACATGAGAAT-1	77	2502	Lmexicana		CACAACAGTTACACAC-1	2141	8	Tbrucei		CAGGCCAAGCCTCTCT-1	1038	0	Tbrucei
AGCGCCATCATGCCAA-1	40	2069	Lmexicana		CACACAAAGGACGCTA-1	3051	14	Tbrucei		CAGGCCACAGAACTAA-1	821	0	Tbrucei
AGCGCCATCCGATTAG-1	52	1022	Lmexicana		CACACAACACAAGGTG-1	1477	10	Tbrucei		CAGGCCAGTCCTTAAG-1	959	0	Tbrucei
AGCGCCATCCGGTAGC-1	30	2549	Lmexicana		CACACAACAGAGACTG-1	4704	11	Tbrucei		CAGGCCATCACTCTTA-1	1995	0	Tbrucei
AGCGCCATCGAACACT-1	47	1710	Lmexicana		CACACAAGTAAGCAAT-1	2707	19	Tbrucei		CAGGCCATCATCGGGC-1	853	0	Tbrucei
AGCGCTGAGCCTCCAG-1	57	3236	Lmexicana		CACACAAGTATAGGGC-1	2359	12	Tbrucei		CAGGGCTAGAAGCGGG-1	1400	0	Tbrucei
AGCGCTGAGGTTGTTC-1	20	630	Lmexicana		CACACAAGTCCCGTGA-1	1749	15	Tbrucei		CAGGGCTCAGCATTGT-1	1924	0	Tbrucei
AGCGCTGCAGGATGAC-1	48	2063	Lmexicana		CACACAATCAAGTGGG-1	3006	14	Tbrucei		CAGGTATAGACAGCTG-1	1910	0	Tbrucei
AGCGCTGGTTATGACC-1	51	515	Lmexicana		CACACAATCGCACTCT-1	1639	3	Tbrucei		CAGGTATCAGTTCCAA-1	942	0	Tbrucei
AGCGCTGTCAGAGTTC-1	26	679	Lmexicana		CACAGATAGTGCTAGG-1	2755	18	Tbrucei		CAGGTATGTTCGGTAT-1	1517	0	Tbrucei
AGCGCTGTCTGAGATC-1	33	2123	Lmexicana		CACAGATCACTATCGA-1	1722	14	Tbrucei		CAGGTATTCATTCGTT-1	406	0	Tbrucei
AGCGTATAGTCATGGG-1	45	706	Lmexicana		CACAGATCAGGTCCCA-1	2110	12	Tbrucei		CAGGTATTCGACCACG-1	1026	0	Tbrucei
AGCGTATCACACCGAC-1	44	2138	Lmexicana		CACAGATCATGAATCC-1	604	4	Tbrucei		CAGTGCGGTAGTCTGT-1	439	0	Tbrucei
AGCGTATCAGGCTACC-1	30	713	Lmexicana		CACAGATTCAGGAACG-1	2408	9	Tbrucei		CAGTTAGAGGCTAACG-1	660	0	Tbrucei
AGCGTATGTAGACGTG-1	36	661	Lmexicana		CACAGGCAGGTTCTTG-1	2694	7	Tbrucei		CAGTTAGAGGTCATCT-1	1727	0	Tbrucei
AGCGTATTCCTACAAG-1	52	2141	Lmexicana		CACAGGCCAGGAGGTT-1	537	13	Tbrucei		CAGTTAGGTGAGGATC-1	2348	0	Tbrucei
AGCGTATTCTCTGCCA-1	40	1949	Lmexicana		CACAGGCCATTCCTCG-1	2823	11	Tbrucei		CAGTTAGTCCGTTGGG-1	1982	0	Tbrucei
AGCGTCGCAGTCTGGC-1	29	1793	Lmexicana		CACATGAAGACGATAT-1	784	6	Tbrucei		CAGTTAGTCTCCGAAA-1	2044	0	Tbrucei
AGCGTCGGTGCACATT-1	13	2919	Lmexicana		CACATGAAGCACGGAT-1	1279	392	Tbrucei		CAGTTCCCACCCAAGC-1	1733	0	Tbrucei
AGCGTCGGTGCTGATT-1	24	1386	Lmexicana		CACATGAAGCGACTTT-1	1955	1	Tbrucei		CAGTTCCCATTGCTTT-1	1497	0	Tbrucei
AGCGTCGTCAAGCCGC-1	9	1159	Lmexicana		CACATGAGTAGACGTG-1	1142	7	Tbrucei		CAGTTCCGTAGCTGCC-1	849	0	Tbrucei
AGCTACAAGAGATTCA-1	545	546	Lmexicana		CACATGATCCGCTGTT-1	1544	6	Tbrucei		CAGTTCCGTCAAGTTC-1	1002	0	Tbrucei
AGCTACAAGATGTTCC-1	46	2192	Lmexicana		CACATGATCGCTTTAT-1	4227	10	Tbrucei		CATAAGCAGACCATAA-1	2303	0	Tbrucei
AGCTACAAGGAGAGTA-1	43	1947	Lmexicana		CACCAAATCTTCTGGC-1	3295	6	Tbrucei		CATAAGCCACTGATTG-1	1694	0	Tbrucei
AGCTACACACGGATCC-1	352	428	Lmexicana		CACCGTTGTAGCACAG-1	3018	15	Tbrucei		CATAAGCTCTCCGTGT-1	999	0	Tbrucei
AGCTACACACTGCACG-1	41	768	Lmexicana		CACCGTTTCTGCCTCA-1	1574	8	Tbrucei		CATAAGCTCTGTCTCG-1	1051	0	Tbrucei
AGCTACACAGAGTGAC-1	56	2808	Lmexicana		CACGAATCAGCCTATA-1	2360	12	Tbrucei		CATACAGAGACCAGCA-1	2472	0	Tbrucei
AGCTACACAGGTTTAC-1	34	1171	Lmexicana		CACGGGTAGCATCAGG-1	1685	10	Tbrucei		CATACAGCACATCCCT-1	1528	0	Tbrucei
AGCTACATCGCTGCGA-1	29	1048	Lmexicana		CACGGGTAGGAAAGAC-1	1654	10	Tbrucei		CATACAGGTAAGGTCG-1	1578	0	Tbrucei
AGCTACATCTGTTGGA-1	45	1486	Lmexicana		CACGGGTCACATACTG-1	3159	6	Tbrucei		CATACCCTCAAACCCA-1	390	0	Tbrucei
AGCTCAAAGCCTGGAA-1	39	1596	Lmexicana		CACGGGTCACCATATG-1	566	9	Tbrucei		CATACTTTCGCATAGT-1	2151	0	Tbrucei
AGCTCAAAGGCTCCCA-1	37	710	Lmexicana		CACGGGTCACTACTTT-1	2194	8	Tbrucei		CATACTTTCGCGGACT-1	664	0	Tbrucei
AGCTCAAAGTCAACAA-1	47	1433	Lmexicana		CACGGGTGTCGTCTCT-1	1261	17	Tbrucei		CATAGACAGTGATGGC-1	540	0	Tbrucei
AGCTCAACAAGATGGC-1	31	1132	Lmexicana		CACGGGTTCACCCTGT-1	1086	9	Tbrucei		CATAGACGTTCAGTAC-1	1747	0	Tbrucei
AGCTCAACACCCTAAA-1	48	1720	Lmexicana		CACGGGTTCGACGTCG-1	1412	13	Tbrucei		CATCAAGAGCCTTTGA-1	1516	0	Tbrucei
AGCTCAACAGGTGAGT-1	42	1712	Lmexicana		CACGGGTTCTGGGATT-1	1463	14	Tbrucei		CATCAAGCAACGTATC-1	1361	0	Tbrucei
AGCTCAACATATACCG-1	30	948	Lmexicana		CACGTGGGTGCCCACA-1	549	8	Tbrucei		CATCAAGGTTGAAGTA-1	2118	0	Tbrucei
AGCTCAAGTAGTCTGT-1	41	1220	Lmexicana		CACGTGGGTTTACGTG-1	1990	7	Tbrucei		CATCCACAGAGCCTGA-1	889	0	Tbrucei
AGCTCAAGTTCCACGG-1	44	1030	Lmexicana		CACGTTCCACAGTACT-1	2270	7	Tbrucei		CATCCACCAATGGCAG-1	2004	0	Tbrucei
AGCTCAAGTTGTTGTG-1	43	1011	Lmexicana		CACGTTCCATGGCGCT-1	2592	10	Tbrucei		CATCCACGTCAAATCC-1	835	0	Tbrucei
AGCTCAAGTTTCGTTT-1	45	1924	Lmexicana		CACTAAGAGATCCCGC-1	2729	8	Tbrucei		CATCCACGTGCACAAG-1	1141	0	Tbrucei
AGCTCAATCGGTTAGT-1	51	1705	Lmexicana		CACTAAGCAATCCTAG-1	2672	16	Tbrucei		CATCCCAAGACCTTTG-1	361	0	Tbrucei
AGCTTCCAGCGGTAGT-1	32	1689	Lmexicana		CACTAAGCATCACAGT-1	2138	16	Tbrucei		CATCCCAAGGAATTAC-1	1468	0	Tbrucei
AGCTTCCAGGGACTGT-1	64	1709	Lmexicana		CACTAAGTCCACTTTA-1	1093	11	Tbrucei		CATCCCAAGTGCACTT-1	1792	0	Tbrucei
AGCTTCCCAGATCATC-1	24	622	Lmexicana		CACTAAGTCCAGCAAT-1	1824	9	Tbrucei		CATCCCAGTTACCTGA-1	445	0	Tbrucei
AGCTTCCTCCTGTACC-1	34	791	Lmexicana		CACTGAACAGTGGCTC-1	1461	7	Tbrucei		CATCCGTAGCATCAAA-1	1341	0	Tbrucei
AGCTTCCTCGTCGACG-1	50	2397	Lmexicana		CACTGAAGTTGGCCGT-1	1378	5	Tbrucei		CATCCGTTCAGACCGC-1	1981	0	Tbrucei
AGGAAATAGTGATAAC-1	30	537	Lmexicana		CACTGGGGTTTGAAAG-1	574	3	Tbrucei		CATCCGTTCGGCGATC-1	534	0	Tbrucei
AGGAAATCACAGTCGC-1	80	2593	Lmexicana		CACTGGGTCCGAGAAG-1	1231	13	Tbrucei		CATCGCTAGAGGATGA-1	972	0	Tbrucei
AGGAAATCAGCCGGTT-1	29	703	Lmexicana		CACTGGGTCTAGGAAA-1	1847	9	Tbrucei		CATCGCTAGGTCGTCC-1	1591	0	Tbrucei
AGGAAATCATCGATGT-1	261	273	Lmexicana		CACTGTCGTAGTACGG-1	2699	10	Tbrucei		CATCGCTCAATTTCCT-1	387	1	Tbrucei
AGGAAATGTACGGGAT-1	53	845	Lmexicana		CACTTCGAGGCATGCA-1	1370	14	Tbrucei		CATCGCTGTACCCAGC-1	1895	0	Tbrucei
AGGAAATGTGATTGGG-1	40	1370	Lmexicana		CACTTCGTCTCCTACG-1	1578	6	Tbrucei		CATCGGGAGAGGATGA-1	938	0	Tbrucei
AGGAAATGTTAAGCAA-1	88	3682	Lmexicana		CAGAGCCAGAGATCGC-1	2205	12	Tbrucei		CATCGGGCAGCTACTA-1	1678	0	Tbrucei
AGGAATAAGGAACGTC-1	58	1996	Lmexicana		CAGAGCCAGTATAGGT-1	2727	9	Tbrucei		CATCGGGGTCACGCTG-1	522	0	Tbrucei
AGGAATAAGGAATCGC-1	49	1347	Lmexicana		CAGAGCCGTGATAGAT-1	527	7	Tbrucei		CATCGGGGTTGCCAAT-1	1526	0	Tbrucei
AGGAATAAGGAGCAAA-1	64	915	Lmexicana		CAGAGCCGTGGACCAA-1	4080	11	Tbrucei		CATCGTCAGGGCTAAC-1	1126	2	Tbrucei
AGGAATAAGGCTTAGG-1	41	958	Lmexicana		CAGAGCCTCCCATGGG-1	576	10	Tbrucei		CATCGTCCAACCACGC-1	367	0	Tbrucei
AGGAATAAGGGTACGT-1	84	3397	Lmexicana		CAGATACGTATTGAGA-1	1262	15	Tbrucei		CATCGTCCACTAACGT-1	1252	0	Tbrucei
AGGAATAAGGTTACCT-1	54	2910	Lmexicana		CAGATACTCTGACGCG-1	2539	6	Tbrucei		CATCGTCTCGAGAACG-1	1394	0	Tbrucei
AGGAATAAGTCCGCCA-1	56	2885	Lmexicana		CAGATCACACGCTGTG-1	1493	15	Tbrucei		CATGAGTAGAGGGTGG-1	2061	0	Tbrucei
AGGAATACAGTGCGCT-1	266	283	Lmexicana		CAGATCATCACTGCTC-1	548	11	Tbrucei		CATGAGTCAAGAAATC-1	550	0	Tbrucei
AGGAATAGTAACGATA-1	39	899	Lmexicana		CAGATTGCAGATGCGA-1	1730	9	Tbrucei		CATGAGTGTCTGTGTA-1	1047	0	Tbrucei
AGGAATAGTATAATGG-1	36	1580	Lmexicana		CAGATTGCATCCGTTC-1	2451	12	Tbrucei		CATGAGTGTGTGTGGA-1	722	0	Tbrucei
AGGAATAGTTGCAACT-1	50	772	Lmexicana		CAGATTGGTACGGGAT-1	2136	15	Tbrucei		CATGAGTGTTCGGCGT-1	787	0	Tbrucei
AGGAATATCATATGGC-1	63	1475	Lmexicana		CAGATTGGTTGTCCCT-1	1647	12	Tbrucei		CATGAGTTCACCCTTG-1	893	0	Tbrucei
AGGAATATCTGGACTA-1	45	2006	Lmexicana		CAGCAATAGAGGATGA-1	3741	17	Tbrucei		CATGCAAAGGTAGCCA-1	2008	0	Tbrucei
AGGACGAAGATCGACG-1	387	424	Lmexicana		CAGCAATAGTCGGGAT-1	1977	24	Tbrucei		CATGCAACAGTTGAAA-1	1500	0	Tbrucei
AGGACGAAGCTGAAGC-1	51	2579	Lmexicana		CAGCAATTCACTTTGT-1	1627	17	Tbrucei		CATGCAATCTGAGAAA-1	1897	0	Tbrucei
AGGACGAAGGTTCAGG-1	42	1186	Lmexicana		CAGCAATTCTGCGAGC-1	5085	10	Tbrucei		CATGCCTAGTTGCTCA-1	1210	0	Tbrucei
AGGACGACAAAGGCTG-1	33	937	Lmexicana		CAGCACGAGTGCGTCC-1	1456	10	Tbrucei		CATGCCTCACGGTGAA-1	1799	0	Tbrucei
AGGACGACAATACAGA-1	24	1629	Lmexicana		CAGCACGCACCTAAAC-1	2054	9	Tbrucei		CATGCCTGTCCACGCA-1	1420	0	Tbrucei
AGGACGACAATGGGTG-1	53	2628	Lmexicana		CAGCACGCACCTGCGA-1	2406	17	Tbrucei		CATGCCTGTCTACGTA-1	1277	0	Tbrucei
AGGACGAGTAGCTGCC-1	39	1688	Lmexicana		CAGCACGTCCACAAGT-1	3162	18	Tbrucei		CATGCCTTCAAGGTGG-1	1022	0	Tbrucei
AGGACGAGTATCTTCT-1	49	4048	Lmexicana		CAGCAGCGTCACGCTG-1	2162	19	Tbrucei		CATGCCTTCCGGTTCT-1	1060	0	Tbrucei
AGGACGAGTGTATTGC-1	65	4090	Lmexicana		CAGCAGCGTCCAACGC-1	585	9	Tbrucei		CATGCGGAGCTGGAGT-1	402	0	Tbrucei
AGGACGATCATGCTAG-1	45	1054	Lmexicana		CAGCAGCTCACTGGTA-1	4035	29	Tbrucei		CATGCGGAGGTCTGGA-1	439	0	Tbrucei
AGGACTTCAAGACTGG-1	34	1086	Lmexicana		CAGCAGCTCCCAGCGA-1	2161	12	Tbrucei		CATGCGGCAAGGCTTT-1	1194	0	Tbrucei
AGGACTTGTGGCCTCA-1	233	283	Lmexicana		CAGCCAGAGTCAGAGC-1	1993	10	Tbrucei		CATGCGGCAGACCAGA-1	1281	0	Tbrucei
AGGACTTGTTGCCGCA-1	40	1236	Lmexicana		CAGCCAGCACCCAAGC-1	1203	8	Tbrucei		CATGCGGGTCTTGGTA-1	1197	0	Tbrucei
AGGACTTTCAAGTGTC-1	71	2745	Lmexicana		CAGCCAGCACTTTATC-1	3637	24	Tbrucei		CATGCTCAGTAGGATT-1	885	0	Tbrucei
AGGACTTTCTGAGCAT-1	31	1098	Lmexicana		CAGCCAGCAGGTCTCG-1	1686	11	Tbrucei		CATGCTCCACTCTAGA-1	422	3	Tbrucei
AGGACTTTCTTCCAGC-1	50	803	Lmexicana		CAGCCAGGTCGACTTA-1	1985	13	Tbrucei		CATGCTCGTACGAAAT-1	1584	0	Tbrucei
AGGAGGTAGACCAACG-1	53	1083	Lmexicana		CAGCGTGCAGATCATC-1	2901	10	Tbrucei		CATGGATAGCGTTAGG-1	2267	0	Tbrucei
AGGAGGTAGCGTTCCG-1	29	1774	Lmexicana		CAGCGTGCATGACGGA-1	2035	10	Tbrucei		CATGGATAGGGTCAAC-1	1447	0	Tbrucei
AGGAGGTAGGATTTGA-1	24	554	Lmexicana		CAGCGTGGTCAGTCTA-1	2636	12	Tbrucei		CATGGATCACGGTGTC-1	858	1	Tbrucei
AGGAGGTCATCAGCAT-1	39	2002	Lmexicana		CAGCGTGTCACTAGCA-1	1747	13	Tbrucei		CATGGATTCTCAGAAC-1	1292	0	Tbrucei
AGGAGGTGTACGCTAT-1	46	1144	Lmexicana		CAGCGTGTCCAACTAG-1	842	6	Tbrucei		CATGGTACAGCAATTC-1	2021	0	Tbrucei
AGGAGGTGTGACAGGT-1	38	1005	Lmexicana		CAGCGTGTCGGCATTA-1	1566	9	Tbrucei		CATGGTAGTCACGACC-1	1098	0	Tbrucei
AGGAGGTGTGTATTGC-1	34	1140	Lmexicana		CAGGCCAAGGGCAACT-1	1681	3	Tbrucei		CATTCATTCACAAGAA-1	2066	1	Tbrucei
AGGAGGTTCGTTGTGA-1	40	1082	Lmexicana		CAGGCCACACTCCTGT-1	1443	12	Tbrucei		CATTCATTCATTTGCT-1	2186	0	Tbrucei
AGGATAAAGACGCCCT-1	43	1002	Lmexicana		CAGGCCAGTGTTTCTT-1	2476	15	Tbrucei		CATTCATTCCGTAGTA-1	2073	1	Tbrucei
AGGATAAAGTCCCAGC-1	541	890	Lmexicana		CAGGCCATCCGCATAA-1	522	13	Tbrucei		CATTCATTCGAAACAA-1	457	0	Tbrucei
AGGATAACAAAGACTA-1	64	1836	Lmexicana		CAGGGCTAGATGGCGT-1	1922	6	Tbrucei		CATTCATTCGTTCAGA-1	3051	0	Tbrucei
AGGATAACAATCGTCA-1	32	787	Lmexicana		CAGGGCTCAGGTCAGA-1	1896	15	Tbrucei		CATTCCGAGCGCAATG-1	1222	0	Tbrucei
AGGATAACACCCTCTA-1	63	2384	Lmexicana		CAGGGCTGTCGAGTTT-1	1979	3	Tbrucei		CATTCCGAGGTTACCT-1	1168	1	Tbrucei
AGGATAAGTATCATGC-1	75	1625	Lmexicana		CAGGGCTGTTTCGACA-1	1013	10	Tbrucei		CATTCCGCAATTCTTC-1	1512	0	Tbrucei
AGGATAAGTCGACTTA-1	44	837	Lmexicana		CAGGGCTTCAACACCA-1	539	9	Tbrucei		CATTCCGCAATTGTGC-1	1426	0	Tbrucei
AGGATAAGTGACTAAA-1	40	761	Lmexicana		CAGGGCTTCGAGAGCA-1	2821	12	Tbrucei		CATTCCGTCCTTTAGT-1	1644	0	Tbrucei
AGGATAATCAGGTAAA-1	33	932	Lmexicana		CAGGTATGTTCAAAGA-1	2701	14	Tbrucei		CATTCCGTCTTGGATG-1	1208	0	Tbrucei
AGGATAATCGAAACAA-1	51	947	Lmexicana		CAGTGCGAGGACAGTC-1	1510	17	Tbrucei		CATTCTAAGAAGGATG-1	1547	0	Tbrucei
AGGATCTCACCGCTAG-1	36	1363	Lmexicana		CAGTGCGAGTGACCTT-1	2446	12	Tbrucei		CATTCTATCACGGACC-1	1284	0	Tbrucei
AGGATCTCACGTAACT-1	18	626	Lmexicana		CAGTGCGCAGGAGACT-1	3307	10	Tbrucei		CATTCTATCTCCGAGG-1	2157	0	Tbrucei
AGGATCTCACTCACTC-1	49	1502	Lmexicana		CAGTGCGGTCCAGAAG-1	886	15	Tbrucei		CATTCTATCTGCTTAT-1	2304	0	Tbrucei
AGGATCTGTGGATGAC-1	61	1107	Lmexicana		CAGTGCGGTGCACGCT-1	2935	12	Tbrucei		CATTGAGCACTCATAG-1	1031	0	Tbrucei
AGGATCTGTTGGACTT-1	30	699	Lmexicana		CAGTTAGAGCATTGTC-1	1894	10	Tbrucei		CATTGAGCAGTCTACA-1	681	0	Tbrucei
AGGATCTTCCACTTCG-1	42	648	Lmexicana		CAGTTAGAGCGTGTCC-1	2233	17	Tbrucei		CATTGAGGTCCTCATC-1	474	0	Tbrucei
AGGATCTTCTTTCTAG-1	47	2148	Lmexicana		CAGTTAGCATATAGCC-1	2005	11	Tbrucei		CATTGCCAGATAACGT-1	1945	0	Tbrucei
AGGCATTAGGTAAGTT-1	45	1274	Lmexicana		CAGTTCCAGGGCTTCC-1	1666	16	Tbrucei		CATTGCCCAGAACTTC-1	1126	0	Tbrucei
AGGCATTAGGTTTGAA-1	56	2481	Lmexicana		CAGTTCCAGTCATGGG-1	2620	11	Tbrucei		CATTGCCCAGCGTATT-1	837	0	Tbrucei
AGGCATTAGTCATCCA-1	51	957	Lmexicana		CAGTTCCAGTCCCGGT-1	3304	12	Tbrucei		CATTGTTCAGATTAAG-1	1507	0	Tbrucei
AGGCATTCACGTTCGG-1	23	725	Lmexicana		CAGTTCCCAGTAACGG-1	2192	12	Tbrucei		CATTGTTGTATCATGC-1	1224	0	Tbrucei
AGGCATTCACTACCCT-1	48	2081	Lmexicana		CAGTTCCCATGATCTG-1	2870	23	Tbrucei		CATTGTTGTCGCTTAA-1	1090	0	Tbrucei
AGGCATTCAGCTATTG-1	52	1516	Lmexicana		CAGTTCCGTTCTAACG-1	2970	8	Tbrucei		CATTTCAAGCCAAGGT-1	399	0	Tbrucei
AGGCATTGTAGTCTTG-1	47	1589	Lmexicana		CAGTTCCTCTAGTACG-1	3135	16	Tbrucei		CATTTCATCTGGAAGG-1	2348	0	Tbrucei
AGGCATTGTCTTACAG-1	47	1244	Lmexicana		CATAAGCCACAATTCG-1	2319	19	Tbrucei		CCAAGCGAGGTCACTT-1	2889	0	Tbrucei
AGGCATTGTGGGTATG-1	259	264	Lmexicana		CATAAGCCAGAGATTA-1	1452	16	Tbrucei		CCAAGCGCAGGCTACC-1	999	0	Tbrucei
AGGCATTTCATAGCAC-1	60	1497	Lmexicana		CATACAGCATTGAAAG-1	1663	9	Tbrucei		CCAAGCGCATTCTCTA-1	1788	0	Tbrucei
AGGCATTTCCTCTAAT-1	166	748	Lmexicana		CATACAGGTTCAAGTC-1	2367	8	Tbrucei		CCAAGCGGTCGTTATG-1	1400	0	Tbrucei
AGGCATTTCGGAGTGA-1	47	1897	Lmexicana		CATACAGTCCCTCTCC-1	2818	12	Tbrucei		CCAATGAAGTACCATC-1	503	0	Tbrucei
AGGCCACAGTCGGCCT-1	52	2333	Lmexicana		CATACAGTCCGATCTC-1	2117	13	Tbrucei		CCAATGAGTTGAATCC-1	1260	2	Tbrucei
AGGCCACCAAGCGAGT-1	42	1008	Lmexicana		CATACCCAGGGCAGTT-1	3109	13	Tbrucei		CCAATGATCCAAACCA-1	1632	0	Tbrucei
AGGCCACCACTGTTCC-1	66	606	Lmexicana		CATACCCCATATCTCT-1	844	5	Tbrucei		CCAATTTAGAGCAAGA-1	740	0	Tbrucei
AGGCCACCAGTGTGCC-1	62	3759	Lmexicana		CATACCCCATGACACT-1	1286	18	Tbrucei		CCAATTTCAGAGAGGG-1	939	0	Tbrucei
AGGCCACGTCGTGGAA-1	34	1672	Lmexicana		CATACCCGTCGGAAAC-1	730	9	Tbrucei		CCAATTTCATCTCCCA-1	1792	0	Tbrucei
AGGCCACGTGCCGTAC-1	29	974	Lmexicana		CATACTTGTCTCGCGA-1	2154	9	Tbrucei		CCAATTTTCGAGCTGC-1	372	0	Tbrucei
AGGCCACTCCACAGGC-1	282	297	Lmexicana		CATACTTTCCCGATCT-1	2650	13	Tbrucei		CCACAAAAGATACGAT-1	2190	0	Tbrucei
AGGCCACTCCGGGACT-1	40	1703	Lmexicana		CATACTTTCCGTGTAA-1	2661	10	Tbrucei		CCACAAACATTGACAC-1	565	0	Tbrucei
AGGCCACTCGCATGAT-1	50	2220	Lmexicana		CATACTTTCCTCACTG-1	1846	17	Tbrucei		CCACAAAGTATCTTCT-1	977	0	Tbrucei
AGGCCACTCGCGTGCA-1	50	4268	Lmexicana		CATAGACCACGGAAGT-1	4762	10	Tbrucei		CCACACTAGTACAGAT-1	2321	0	Tbrucei
AGGCCACTCTCCAATT-1	253	255	Lmexicana		CATCAAGAGTCAGAGC-1	1703	14	Tbrucei		CCACACTCAAGAGGCT-1	735	0	Tbrucei
AGGCTGCCAAGACGGT-1	57	3352	Lmexicana		CATCAAGCACAAATAG-1	2175	13	Tbrucei		CCACACTCATTCTCCG-1	934	0	Tbrucei
AGGCTGCCAAGTTCCA-1	34	922	Lmexicana		CATCAAGTCACTAGCA-1	1393	5	Tbrucei		CCACACTGTGACTATC-1	1099	1	Tbrucei
AGGCTGCCACAAATGA-1	498	550	Lmexicana		CATCCACAGTTAACAG-1	2678	12	Tbrucei		CCACACTTCTCGGGAC-1	1937	0	Tbrucei
AGGCTGCCAGCTGCCA-1	276	286	Lmexicana		CATCCACTCTTCACAT-1	1231	9	Tbrucei		CCACCATAGATGCTGG-1	1536	0	Tbrucei
AGGCTGCCATGACAGG-1	46	1632	Lmexicana		CATCCCACAGGGTCTC-1	1082	16	Tbrucei		CCACCATAGTAATACG-1	2364	1	Tbrucei
AGGCTGCGTAAGCGGT-1	51	3450	Lmexicana		CATCCGTAGGGCAGGA-1	1854	17	Tbrucei		CCACCATCACTCCACT-1	409	0	Tbrucei
AGGCTGCTCACTGCTC-1	54	2187	Lmexicana		CATCCGTCAACTGCTA-1	3658	11	Tbrucei		CCACCATTCGAGCCTG-1	800	0	Tbrucei
AGGCTGCTCGAGTGGA-1	31	966	Lmexicana		CATCCGTCACAAACGG-1	2305	11	Tbrucei		CCACGAGGTGATAGTA-1	1947	0	Tbrucei
AGGGAGTAGACTTGTC-1	45	1375	Lmexicana		CATCCGTGTCGAGTGA-1	2482	11	Tbrucei		CCACGTTCAATCGCCG-1	993	0	Tbrucei
AGGGAGTAGATCGCTT-1	35	1483	Lmexicana		CATCCGTGTTCTCGCT-1	2368	509	Tbrucei		CCACGTTCAGCTTTGA-1	1410	0	Tbrucei
AGGGAGTAGCGACCCT-1	33	1120	Lmexicana		CATCCGTTCCGATCGG-1	2147	8	Tbrucei		CCACGTTCATAGGTAA-1	1432	0	Tbrucei
AGGGAGTAGGACTGGT-1	22	822	Lmexicana		CATCGCTCATACCACA-1	1555	19	Tbrucei		CCACGTTGTTGCCGAC-1	3043	0	Tbrucei
AGGGAGTCAAGCTACT-1	76	2481	Lmexicana		CATCGGGAGATTGTGA-1	1391	4	Tbrucei		CCACGTTGTTTACCTT-1	476	0	Tbrucei
AGGGAGTGTAGACAAT-1	43	1808	Lmexicana		CATCGGGAGCGCCTAC-1	1598	7	Tbrucei		CCACGTTTCCAGTGTA-1	2856	0	Tbrucei
AGGGAGTGTGTCGATT-1	47	3183	Lmexicana		CATCGGGAGTGTTGTC-1	577	6	Tbrucei		CCACTTGAGATCCGAG-1	768	0	Tbrucei
AGGGAGTGTTCTTGTT-1	64	1344	Lmexicana		CATCGGGCAAACAGGC-1	2076	11	Tbrucei		CCACTTGCAAATCGGG-1	724	0	Tbrucei
AGGGAGTTCCTCGATC-1	19	926	Lmexicana		CATCGGGGTCAAACGG-1	1852	11	Tbrucei		CCACTTGCAGCAGACA-1	452	0	Tbrucei
AGGGAGTTCGTTAGTG-1	25	1081	Lmexicana		CATCGTCCATTGAAAG-1	3526	14	Tbrucei		CCACTTGCATATAGCC-1	1043	0	Tbrucei
AGGGCCTAGTAGACAT-1	30	913	Lmexicana		CATGAGTAGCATATGA-1	2303	17	Tbrucei		CCACTTGGTCAAGGCA-1	2915	0	Tbrucei
AGGGCCTCAGAGAAAG-1	431	494	Lmexicana		CATGAGTAGGTCCAGA-1	778	15	Tbrucei		CCACTTGGTCCTACGG-1	928	0	Tbrucei
AGGGCCTGTCGTCATA-1	33	778	Lmexicana		CATGAGTAGTCATGAA-1	4250	10	Tbrucei		CCACTTGTCATCACTT-1	377	0	Tbrucei
AGGGCCTTCCCGATCT-1	58	5548	Lmexicana		CATGAGTGTCCTCAGG-1	3208	5	Tbrucei		CCACTTGTCTCCAAGA-1	1210	0	Tbrucei
AGGGCTCAGCGATGAC-1	53	1950	Lmexicana		CATGAGTTCTAATTCC-1	2593	16	Tbrucei		CCATAAGAGAATGTTG-1	1142	0	Tbrucei
AGGGCTCGTATGAAGT-1	38	1514	Lmexicana		CATGAGTTCTTCGGAA-1	313	187	Tbrucei		CCATAAGAGATAACAC-1	1576	1	Tbrucei
AGGGCTCGTCCACACG-1	33	2143	Lmexicana		CATGCAAAGGTGAGCT-1	1563	12	Tbrucei		CCATAAGAGTCATCGT-1	529	0	Tbrucei
AGGGCTCGTGCAGTGA-1	23	2071	Lmexicana		CATGCAAAGGTTCCGC-1	2080	9	Tbrucei		CCATAAGCAATCGCCG-1	3058	0	Tbrucei
AGGGCTCGTTAGAAAC-1	37	1871	Lmexicana		CATGCAACAACCACAT-1	2095	7	Tbrucei		CCATAAGCACTGAATC-1	2157	0	Tbrucei
AGGGCTCTCCATTGCC-1	573	775	Lmexicana		CATGCAACAACTGAAA-1	2729	20	Tbrucei		CCATAAGGTCACTTAG-1	580	0	Tbrucei
AGGGCTCTCGGCAGTC-1	44	2000	Lmexicana		CATGCAACAATTGAGA-1	3077	17	Tbrucei		CCATCACAGCACGTCC-1	480	1	Tbrucei
AGGGTCCAGCTGACAG-1	41	1584	Lmexicana		CATGCAACAGTAGAAT-1	877	7	Tbrucei		CCATCACTCTACCAGA-1	745	0	Tbrucei
AGGGTCCAGTATGATG-1	49	3167	Lmexicana		CATGCAAGTTTGGGAG-1	2822	8	Tbrucei		CCCAACTAGACACACG-1	2237	0	Tbrucei
AGGGTCCGTCACTTAG-1	38	1428	Lmexicana		CATGCAATCGTCCTCA-1	2669	9	Tbrucei		CCCATTGGTGTCCAAT-1	2047	0	Tbrucei
AGGGTCCTCCTTCTAA-1	38	1514	Lmexicana		CATGCCTAGTTGCATC-1	1825	8	Tbrucei		CCCGAAGAGGGTCAAC-1	469	0	Tbrucei
AGGGTCCTCTGAGAAA-1	75	7368	Lmexicana		CATGCCTGTTATCTGG-1	3323	12	Tbrucei		CCCGAAGCAGCTTCCT-1	782	0	Tbrucei
AGGGTGAAGAGCTGCA-1	39	3620	Lmexicana		CATGCCTGTTCTAAGC-1	4921	15	Tbrucei		CCCGAAGTCCCAAGTA-1	1381	0	Tbrucei
AGGGTGAAGTAATTGG-1	45	795	Lmexicana		CATGCCTTCATTACCT-1	1526	13	Tbrucei		CCCGAAGTCTCCTACG-1	358	0	Tbrucei
AGGGTGAAGTGCTAGG-1	25	677	Lmexicana		CATGCCTTCGACGAGA-1	1021	5	Tbrucei		CCCGGAAGTCAGCGTC-1	753	0	Tbrucei
AGGGTGACACCCAACG-1	19	511	Lmexicana		CATGCCTTCGTTCAGA-1	4210	13	Tbrucei		CCCGGAATCACCTGTC-1	1051	0	Tbrucei
AGGGTGACAGCGAGTA-1	42	1053	Lmexicana		CATGCGGAGCTGACAG-1	1840	8	Tbrucei		CCCTAACCAACACAGG-1	367	0	Tbrucei
AGGGTGACAGCTGTGC-1	69	4278	Lmexicana		CATGCGGCACAACGTT-1	2014	10	Tbrucei		CCCTAACTCGCGCTGA-1	923	0	Tbrucei
AGGGTGACATAAGATG-1	45	1713	Lmexicana		CATGCGGGTCGCAACC-1	529	9	Tbrucei		CCCTCAACACTAGAGG-1	1122	0	Tbrucei
AGGGTGAGTCCGGATC-1	54	3189	Lmexicana		CATGCGGGTTCAATCG-1	2679	11	Tbrucei		CCCTCAAGTAACGGTG-1	1412	0	Tbrucei
AGGGTGAGTCTCTCAC-1	55	1690	Lmexicana		CATGCGGTCAAGTGGG-1	1935	9	Tbrucei		CCCTCAAGTCATTCCC-1	478	0	Tbrucei
AGGGTGAGTGGAACCA-1	130	856	Lmexicana		CATGGATAGTGCTCAT-1	1876	6	Tbrucei		CCCTCTCAGCAGCGAT-1	3051	0	Tbrucei
AGGGTGAGTTAAAGTG-1	42	1433	Lmexicana		CATGGATCAACAAGTA-1	3281	14	Tbrucei		CCCTCTCAGGACATCG-1	640	0	Tbrucei
AGGGTGATCATCACCC-1	54	1362	Lmexicana		CATGGATGTGATACTC-1	2477	221	Tbrucei		CCCTCTCAGTCATTGC-1	592	4	Tbrucei
AGGGTGATCCGTTGAA-1	28	1429	Lmexicana		CATGGATGTTGATCGT-1	524	6	Tbrucei		CCCTCTCGTATGCAAA-1	1661	1	Tbrucei
AGGGTTTAGCTTCATG-1	64	3769	Lmexicana		CATGGTAAGACAACTA-1	1710	15	Tbrucei		CCCTCTCGTTAGGACG-1	2344	0	Tbrucei
AGGGTTTTCAATCCAG-1	39	610	Lmexicana		CATGGTACATGAAGCG-1	342	327	Tbrucei		CCCTCTCTCAGCTTCC-1	1298	0	Tbrucei
AGGGTTTTCGCGGTAC-1	49	3720	Lmexicana		CATTCATCAAATGGTA-1	1158	17	Tbrucei		CCCTGATAGACGCATG-1	2010	0	Tbrucei
AGGTAGGAGAGGTTTA-1	42	1177	Lmexicana		CATTCATTCCCATAGA-1	2016	10	Tbrucei		CCCTGATAGCGCCGTT-1	2543	1	Tbrucei
AGGTAGGAGATTAGCA-1	44	2655	Lmexicana		CATTCCGAGACGAGCT-1	580	5	Tbrucei		CCCTGATCAGGCATTT-1	1348	0	Tbrucei
AGGTAGGCAGTGTGCC-1	35	1713	Lmexicana		CATTCCGAGCATGCAG-1	644	19	Tbrucei		CCCTGATGTCGAGATG-1	992	0	Tbrucei
AGGTAGGCATCACAGT-1	53	3029	Lmexicana		CATTCCGCAGCTGTAT-1	1665	10	Tbrucei		CCCTGATTCCTTGGAA-1	1125	0	Tbrucei
AGGTAGGCATGGTGGA-1	52	1723	Lmexicana		CATTCCGCATAATGCC-1	549	2	Tbrucei		CCCTGATTCTGTGCTC-1	1612	1	Tbrucei
AGGTAGGGTCACAATC-1	47	1839	Lmexicana		CATTCCGGTGTCCGTG-1	2225	16	Tbrucei		CCCTTAGAGAGTGGCT-1	1161	0	Tbrucei
AGGTAGGGTCGCATCG-1	35	1465	Lmexicana		CATTCCGTCCAGTACA-1	2119	15	Tbrucei		CCCTTAGAGGACAGTC-1	2168	0	Tbrucei
AGGTAGGGTTGCACGC-1	41	974	Lmexicana		CATTCTAAGCCGTTGC-1	1996	20	Tbrucei		CCCTTAGGTAATACCC-1	1360	0	Tbrucei
AGGTAGGTCAAATAGG-1	69	2081	Lmexicana		CATTCTACAGCTCATA-1	3458	10	Tbrucei		CCCTTAGGTGCCCAGT-1	1082	0	Tbrucei
AGGTAGGTCAAGAAAC-1	47	1956	Lmexicana		CATTCTACAGGCCCTA-1	1883	16	Tbrucei		CCCTTAGTCTGGAGAG-1	496	1	Tbrucei
AGGTAGGTCAATCAGC-1	50	1346	Lmexicana		CATTCTAGTTGTCATG-1	766	5	Tbrucei		CCGAACGCACAGTCCG-1	1414	0	Tbrucei
AGGTAGGTCATGGTAC-1	61	5553	Lmexicana		CATTCTAGTTTCCAAG-1	556	7	Tbrucei		CCGAACGGTACAGTCT-1	1795	0	Tbrucei
AGGTAGGTCGAGCCTG-1	36	1688	Lmexicana		CATTGAGAGACATCCT-1	1670	9	Tbrucei		CCGAACGTCTAGCAAC-1	1482	0	Tbrucei
AGGTAGGTCTATACGG-1	44	833	Lmexicana		CATTGAGGTAAGTTAG-1	2097	9	Tbrucei		CCGATCTCAGCAGTGA-1	805	0	Tbrucei
AGGTCATGTACATTGC-1	37	1117	Lmexicana		CATTGAGGTGACTGTT-1	2684	528	Tbrucei		CCGATCTCATGACAGG-1	1076	0	Tbrucei
AGGTCATGTATCAGCT-1	636	653	Lmexicana		CATTGCCCAGTCCGTG-1	1857	8	Tbrucei		CCGATCTGTCCAGAAG-1	1128	0	Tbrucei
AGGTCATGTGTTCGAT-1	42	1242	Lmexicana		CATTGCCGTTATAGCC-1	1588	6	Tbrucei		CCGATCTGTGGTCTCG-1	500	0	Tbrucei
AGGTCATTCAAGGCTT-1	87	3149	Lmexicana		CATTGTTAGGCGACAT-1	531	8	Tbrucei		CCGATCTGTGTCATTG-1	1658	0	Tbrucei
AGGTCATTCTCAACCC-1	43	850	Lmexicana		CATTTCAAGTCACTGT-1	1745	13	Tbrucei		CCGATCTGTTGTGCCG-1	786	0	Tbrucei
AGGTCTAAGAATGTTG-1	46	1313	Lmexicana		CCAAGCGAGACCAAAT-1	2597	18	Tbrucei		CCGATCTTCCAAGCAT-1	795	1	Tbrucei
AGGTCTAAGCAATAGT-1	37	721	Lmexicana		CCAAGCGAGGCGCTCT-1	2137	17	Tbrucei		CCGATCTTCCGATGCG-1	940	0	Tbrucei
AGGTCTAAGCACTCAT-1	44	1750	Lmexicana		CCAAGCGCAGACAAAT-1	2716	8	Tbrucei		CCGATGGAGACATACA-1	1072	3	Tbrucei
AGGTCTAAGCTCCACG-1	44	733	Lmexicana		CCAAGCGGTTTAGACC-1	2450	11	Tbrucei		CCGATGGAGCGGATCA-1	2105	1	Tbrucei
AGGTCTAAGGGAGAAT-1	60	4056	Lmexicana		CCAATGAAGGAACTCG-1	2186	21	Tbrucei		CCGATGGCATGTCTAG-1	1074	0	Tbrucei
AGGTCTACAAAGAACT-1	57	3623	Lmexicana		CCAATGACATACACCA-1	743	11	Tbrucei		CCGATGGGTCTGTAAC-1	844	0	Tbrucei
AGGTCTACATCCTAAG-1	122	646	Lmexicana		CCAATGAGTCACTGAT-1	1424	10	Tbrucei		CCGCAAGAGAGAGCGG-1	1419	0	Tbrucei
AGGTCTAGTAACGTTC-1	56	2237	Lmexicana		CCAATGAGTGAATGTA-1	669	1	Tbrucei		CCGCAAGAGGTACAGC-1	1384	0	Tbrucei
AGGTCTATCCAGCTCT-1	60	3631	Lmexicana		CCAATGAGTGCGAACA-1	4633	383	Tbrucei		CCGCAAGCAGATGCGA-1	1202	0	Tbrucei
AGGTCTATCCTACCGT-1	51	1441	Lmexicana		CCAATTTAGAAAGCGA-1	1750	17	Tbrucei		CCGCAAGCATGACGTT-1	1168	0	Tbrucei
AGGTGTTAGAGGATGA-1	40	1446	Lmexicana		CCAATTTAGGAACATT-1	3262	10	Tbrucei		CCGCAAGGTGCTCCGA-1	945	0	Tbrucei
AGGTGTTAGCCGCACT-1	37	1515	Lmexicana		CCAATTTCAAGCTCTA-1	2277	12	Tbrucei		CCGCAAGTCCATGATG-1	1207	0	Tbrucei
AGGTGTTAGCCTGGAA-1	31	1150	Lmexicana		CCACAAAAGGAAACGA-1	1974	17	Tbrucei		CCGGACAAGCTAGCCC-1	726	0	Tbrucei
AGGTGTTGTCTTTCTA-1	27	935	Lmexicana		CCACAAAAGTCCCAAT-1	4449	140	Tbrucei		CCGGACATCGCCACTT-1	968	0	Tbrucei
AGGTGTTGTTGGTGTT-1	46	1079	Lmexicana		CCACAAAGTTGCATAC-1	2797	15	Tbrucei		CCGGGTACATCCGATA-1	1047	0	Tbrucei
AGGTTACAGGATGTTA-1	46	2287	Lmexicana		CCACACTAGACATCAA-1	3492	13	Tbrucei		CCGGGTACATTACGGT-1	1346	0	Tbrucei
AGGTTACCAGGTTCCG-1	49	919	Lmexicana		CCACACTCACTTGTGA-1	1844	10	Tbrucei		CCGGGTAGTCAGACTT-1	1538	0	Tbrucei
AGGTTACCATACACCA-1	68	991	Lmexicana		CCACACTCAGCGTTTA-1	1210	237	Tbrucei		CCGGTAGAGATTGATG-1	2670	0	Tbrucei
AGGTTACTCCACCTCA-1	32	1401	Lmexicana		CCACACTGTGGTCTCG-1	2709	9	Tbrucei		CCGGTAGGTTCTGAGT-1	1234	2	Tbrucei
AGGTTACTCGGCATCG-1	41	1586	Lmexicana		CCACACTGTGTATCCA-1	1660	12	Tbrucei		CCGGTGAAGCGGTAGT-1	1091	1	Tbrucei
AGGTTGTAGTTGCTCA-1	47	1951	Lmexicana		CCACACTGTTCTCGTC-1	2666	13	Tbrucei		CCGGTGAGTCCAGCCA-1	1870	0	Tbrucei
AGGTTGTCAGTAACGG-1	39	936	Lmexicana		CCACACTTCAAGCCGC-1	2247	11	Tbrucei		CCGGTGAGTCTGCAAT-1	2384	1	Tbrucei
AGTAACCAGACCAACG-1	43	1111	Lmexicana		CCACCATAGTGCTCGC-1	2638	16	Tbrucei		CCGGTGATCTAGAGCT-1	631	0	Tbrucei
AGTAACCAGCACGTCC-1	62	1566	Lmexicana		CCACCATCAACAACAA-1	538	21	Tbrucei		CCGTAGGCAAGCGGAT-1	1112	0	Tbrucei
AGTAACCAGCACTGGA-1	22	878	Lmexicana		CCACCATCATCCGTTC-1	2227	18	Tbrucei		CCGTAGGCAGTTTCGA-1	1611	0	Tbrucei
AGTAACCAGGACGCAT-1	56	2538	Lmexicana		CCACCATTCGGCCTTT-1	598	15	Tbrucei		CCGTAGGGTAGTCTTG-1	2041	0	Tbrucei
AGTAACCCAAAGCTAA-1	44	1302	Lmexicana		CCACGAGAGAGTCTGG-1	564	9	Tbrucei		CCGTAGGGTATTGGCT-1	635	0	Tbrucei
AGTAACCCAAGAGATT-1	48	2009	Lmexicana		CCACGAGAGTACTGTC-1	2678	15	Tbrucei		CCGTAGGTCCCTTGGT-1	374	0	Tbrucei
AGTAACCGTCAGGTAG-1	289	301	Lmexicana		CCACGAGAGTGCACCC-1	1672	10	Tbrucei		CCGTAGGTCTGGCTGG-1	1032	0	Tbrucei
AGTAACCTCAGTGCGC-1	37	1260	Lmexicana		CCACGAGCAAGAATAC-1	2246	18	Tbrucei		CCGTGAGAGCATCCCG-1	1154	0	Tbrucei
AGTACCAAGCAGTCTT-1	64	2138	Lmexicana		CCACGTTCAGATCCAT-1	639	6	Tbrucei		CCGTGAGAGCCAAGCA-1	1034	0	Tbrucei
AGTACCACAATTGCCA-1	26	480	Lmexicana		CCACGTTCATTACGGT-1	2144	8	Tbrucei		CCGTGAGAGGCTTTCA-1	1044	0	Tbrucei
AGTACCACACGCGCTA-1	48	2219	Lmexicana		CCACGTTGTATAATGG-1	2456	11	Tbrucei		CCGTGAGAGTGAGGTC-1	773	0	Tbrucei
AGTACCAGTGACTGTT-1	42	1662	Lmexicana		CCACGTTGTGTCCCTT-1	2874	17	Tbrucei		CCGTTCAAGGAACATT-1	419	0	Tbrucei
AGTACCAGTGCAACGA-1	65	1484	Lmexicana		CCACGTTGTTGTCAGT-1	2340	16	Tbrucei		CCGTTCAAGTCAGCGA-1	442	0	Tbrucei
AGTACCAGTGGCTGCT-1	44	1267	Lmexicana		CCACGTTTCGAGTACT-1	2849	11	Tbrucei		CCGTTCAGTCGAGTTT-1	660	0	Tbrucei
AGTACCAGTGTCCACG-1	48	896	Lmexicana		CCACGTTTCTAGACAC-1	2631	16	Tbrucei		CCGTTCATCACTTCTA-1	1512	0	Tbrucei
AGTACCATCGCCGTGA-1	35	939	Lmexicana		CCACTTGAGCTCTTCC-1	1995	9	Tbrucei		CCTAACCGTCGTTGCG-1	1484	0	Tbrucei
AGTACCATCTTCCACG-1	19	832	Lmexicana		CCACTTGCATCCTTCG-1	638	9	Tbrucei		CCTAACCTCTCCTGAC-1	2149	0	Tbrucei
AGTACTGAGATGCTAA-1	47	1696	Lmexicana		CCACTTGGTAGTTCCA-1	2469	9	Tbrucei		CCTAACCTCTCTCTTC-1	516	0	Tbrucei
AGTACTGAGCCTATTG-1	27	1292	Lmexicana		CCACTTGGTGAATAAC-1	2101	13	Tbrucei		CCTAAGACAAACTGCT-1	1657	1	Tbrucei
AGTACTGAGCCTTTCC-1	55	2184	Lmexicana		CCACTTGGTTCCAGGC-1	520	13	Tbrucei		CCTAAGACAAGAGTTA-1	2505	1	Tbrucei
AGTACTGAGCTGCCTG-1	57	3678	Lmexicana		CCATAAGCAGCTGTCG-1	2304	9	Tbrucei		CCTAAGACACCTCTAC-1	407	0	Tbrucei
AGTACTGCAAGAATAC-1	39	998	Lmexicana		CCATAAGCAGGCAATG-1	1349	9	Tbrucei		CCTAAGATCGGCACTG-1	1134	0	Tbrucei
AGTACTGCAGGACAGT-1	46	3722	Lmexicana		CCATAAGGTCGCCTAG-1	573	16	Tbrucei		CCTACGTTCGTACACA-1	368	0	Tbrucei
AGTACTGCATCGATAC-1	51	1663	Lmexicana		CCATAAGTCATCTCTA-1	2481	15	Tbrucei		CCTACGTTCTGGTGGC-1	3057	0	Tbrucei
AGTACTGGTAACATCC-1	39	581	Lmexicana		CCATCACGTCTGTCAA-1	3017	8	Tbrucei		CCTATCGCACTTGGCG-1	919	0	Tbrucei
AGTACTGGTGAATATG-1	50	890	Lmexicana		CCATCACTCCATCCGT-1	2020	12	Tbrucei		CCTATCGGTTAAGGAT-1	1606	1	Tbrucei
AGTACTGGTGTGTCGC-1	33	1446	Lmexicana		CCATCACTCGTGTTCC-1	2540	10	Tbrucei		CCTCAACAGCGCCCAT-1	1587	0	Tbrucei
AGTACTGGTTACGCCG-1	38	2094	Lmexicana		CCATCACTCTTTACAC-1	2595	21	Tbrucei		CCTCAACAGGGAGGCA-1	428	0	Tbrucei
AGTACTGTCCAGCTCT-1	46	2281	Lmexicana		CCCAACTAGGGCAGGA-1	493	13	Tbrucei		CCTCAACCAAACAGGC-1	2439	0	Tbrucei
AGTACTGTCGCTAGCG-1	33	1763	Lmexicana		CCCAACTCAGTCACGC-1	3731	17	Tbrucei		CCTCAACCATAAGATG-1	1525	0	Tbrucei
AGTACTGTCTCCCAAC-1	73	730	Lmexicana		CCCAACTCATCAACCA-1	1701	17	Tbrucei		CCTCAACGTCGTCTCT-1	1466	0	Tbrucei
AGTAGCTAGCATGCGA-1	47	1033	Lmexicana		CCCAACTTCAAGAATG-1	583	12	Tbrucei		CCTCAACTCTAGTGAC-1	2341	0	Tbrucei
AGTAGCTAGCATTGAA-1	57	1466	Lmexicana		CCCATTGAGAACAAGG-1	2478	13	Tbrucei		CCTCACAAGAGGCTGT-1	1345	5	Tbrucei
AGTAGCTAGCCTTTCC-1	59	2609	Lmexicana		CCCATTGCAATAAGGT-1	2134	22	Tbrucei		CCTCACAAGTAATTGG-1	1868	0	Tbrucei
AGTAGCTAGGTGATAT-1	130	1082	Lmexicana		CCCATTGGTTCTCCTG-1	876	5	Tbrucei		CCTCACACAAAGCAAT-1	4324	0	Tbrucei
AGTAGCTCACACCTTC-1	39	2390	Lmexicana		CCCATTGGTTGGTAGG-1	2196	15	Tbrucei		CCTCACACAGCTACTA-1	2620	0	Tbrucei
AGTAGCTGTAGACAAT-1	29	1143	Lmexicana		CCCATTGTCTACTATC-1	2845	15	Tbrucei		CCTCACACATACAGAA-1	1710	1	Tbrucei
AGTAGCTGTATACCTG-1	48	1225	Lmexicana		CCCATTGTCTTTCGAT-1	2674	18	Tbrucei		CCTCACAGTCTACATG-1	2061	1	Tbrucei
AGTAGCTGTGAATGTA-1	51	1821	Lmexicana		CCCGAAGCACGGTCTG-1	3092	15	Tbrucei		CCTCACATCCTTCTGG-1	958	0	Tbrucei
AGTAGCTGTTTCGCTC-1	61	2899	Lmexicana		CCCGGAACAAACTCGT-1	583	64	Tbrucei		CCTCAGTCAAGAATAC-1	1498	0	Tbrucei
AGTAGCTTCGATTGAC-1	62	4011	Lmexicana		CCCGGAATCGCTAATG-1	1611	11	Tbrucei		CCTCAGTTCCTCACGT-1	1269	0	Tbrucei
AGTAGTCAGGCGCTTC-1	26	992	Lmexicana		CCCGGAATCGGCTGAC-1	2954	10	Tbrucei		CCTCAGTTCGCCAGTG-1	1474	0	Tbrucei
AGTAGTCAGGTGATAT-1	48	1439	Lmexicana		CCCTAACGTTGCCAAT-1	2431	7	Tbrucei		CCTCAGTTCTCGTCAC-1	675	5	Tbrucei
AGTAGTCAGTGAGTGC-1	59	1730	Lmexicana		CCCTAACGTTGCCTAA-1	1042	10	Tbrucei		CCTCATGAGCGTGCCT-1	1038	0	Tbrucei
AGTAGTCCAACTGCTA-1	64	3937	Lmexicana		CCCTAACGTTGGGATG-1	2766	20	Tbrucei		CCTCATGGTCTGTTAG-1	1990	0	Tbrucei
AGTAGTCGTACTGTTG-1	35	1931	Lmexicana		CCCTAACTCCCAGGCA-1	2018	14	Tbrucei		CCTCATGTCTGTGCAA-1	378	0	Tbrucei
AGTAGTCGTAGGGAGG-1	53	2346	Lmexicana		CCCTCAAAGCCTCAAT-1	1738	11	Tbrucei		CCTCCAAAGCATTGTC-1	1666	1	Tbrucei
AGTAGTCGTCATCCGG-1	44	1015	Lmexicana		CCCTCAAAGGGTATAT-1	1920	9	Tbrucei		CCTCCAACAAGCGAAC-1	845	0	Tbrucei
AGTAGTCGTCTGATAC-1	46	2045	Lmexicana		CCCTCAACAATGGGTG-1	1284	7	Tbrucei		CCTCCTCTCGGTTCAA-1	1397	0	Tbrucei
AGTAGTCTCAGACCCG-1	38	806	Lmexicana		CCCTCAAGTGCTCCGA-1	1743	10	Tbrucei		CCTCTAGGTGTTACAC-1	2914	0	Tbrucei
AGTAGTCTCCACAGCG-1	38	1086	Lmexicana		CCCTCAAGTTCTCCTG-1	4803	9	Tbrucei		CCTCTAGTCTACGCAA-1	1266	0	Tbrucei
AGTAGTCTCGGCAGTC-1	50	2682	Lmexicana		CCCTCAATCAGTAGGG-1	3614	17	Tbrucei		CCTCTCCCAAAGAGTT-1	1553	0	Tbrucei
AGTAGTCTCTATACTC-1	33	693	Lmexicana		CCCTCTCAGAATAACC-1	3626	17	Tbrucei		CCTCTCCCACTTCAAG-1	1407	0	Tbrucei
AGTAGTCTCTGCTTTA-1	26	865	Lmexicana		CCCTCTCCAGCTGCCA-1	2522	13	Tbrucei		CCTCTCCCACTTTAGG-1	1476	0	Tbrucei
AGTCAACAGACATAAC-1	57	3272	Lmexicana		CCCTCTCCAGGTTACT-1	2032	9	Tbrucei		CCTCTCCGTCCAGCCA-1	1526	0	Tbrucei
AGTCAACAGTCGAGGT-1	30	1054	Lmexicana		CCCTCTCTCACCGACG-1	517	10	Tbrucei		CCTCTCCTCTTTGCGC-1	1610	0	Tbrucei
AGTCAACCAGGTCCCA-1	86	2897	Lmexicana		CCCTGATAGGTGAGAA-1	2881	12	Tbrucei		CCTGCATAGGATAATC-1	1189	0	Tbrucei
AGTCAACGTGTCCAAT-1	43	1979	Lmexicana		CCCTGATAGTGATGGC-1	911	8	Tbrucei		CCTGCATTCATTCACT-1	1194	0	Tbrucei
AGTCAACTCCCTCGAT-1	56	2388	Lmexicana		CCCTGATCATACAGGG-1	687	9	Tbrucei		CCTGTTGAGGTGAGCT-1	2047	0	Tbrucei
AGTCAACTCCGATAAC-1	62	2434	Lmexicana		CCCTGATGTACAAGCG-1	4714	22	Tbrucei		CCTGTTGCAGGTTCAT-1	1123	0	Tbrucei
AGTCAACTCGAACGGA-1	44	1411	Lmexicana		CCCTGATGTAGTAAGT-1	1128	13	Tbrucei		CCTGTTGTCGCACGAC-1	364	0	Tbrucei
AGTCAACTCTCCCATG-1	136	821	Lmexicana		CCCTTAGCAAGTTCGT-1	2359	8	Tbrucei		CCTTCAGAGATGAACT-1	811	0	Tbrucei
AGTCACAAGGGTAATT-1	26	902	Lmexicana		CCCTTAGGTAAGGTCG-1	3032	24	Tbrucei		CCTTCAGAGCGGTAAC-1	809	0	Tbrucei
AGTCACACACATATGC-1	49	1686	Lmexicana		CCGAACGTCTCCATAT-1	1816	12	Tbrucei		CCTTCAGAGGCACTAG-1	977	0	Tbrucei
AGTCACACATTGCTGA-1	67	3845	Lmexicana		CCGAACGTCTTCGCTG-1	1290	10	Tbrucei		CCTTCAGCAGTTCTAG-1	1276	0	Tbrucei
AGTCACAGTATCGAAA-1	33	1115	Lmexicana		CCGATCTAGCGGATCA-1	4453	15	Tbrucei		CCTTCAGGTATCGTTG-1	713	0	Tbrucei
AGTCACAGTTCTCTCG-1	42	2596	Lmexicana		CCGATCTGTCGATGCC-1	2870	11	Tbrucei		CCTTCAGTCGCTTGAA-1	413	0	Tbrucei
AGTCACAGTTTAGTCG-1	44	1556	Lmexicana		CCGATCTGTTCCTAGA-1	2753	17	Tbrucei		CCTTGTGAGCTACTGT-1	1013	0	Tbrucei
AGTCACATCATTTGTC-1	37	1838	Lmexicana		CCGATCTGTTCGGGTC-1	2704	498	Tbrucei		CCTTGTGAGGTGATAT-1	1439	1	Tbrucei
AGTCACATCCCGGTAG-1	26	762	Lmexicana		CCGATGGGTACTCAAC-1	2883	15	Tbrucei		CCTTGTGAGTCTGGAG-1	1342	0	Tbrucei
AGTCACATCTCGGTAA-1	34	1586	Lmexicana		CCGATGGGTGTTCAGT-1	2783	13	Tbrucei		CCTTGTGTCATCCTAT-1	1739	0	Tbrucei
AGTCATGAGACCAGAC-1	31	1446	Lmexicana		CCGCAAGAGGTAGTAT-1	952	10	Tbrucei		CCTTGTGTCTTCGTGC-1	814	0	Tbrucei
AGTCATGAGCTAGATA-1	612	626	Lmexicana		CCGCAAGTCCAGCAAT-1	2491	17	Tbrucei		CCTTTGGAGACGTCGA-1	1108	0	Tbrucei
AGTCATGAGGCGTTAG-1	30	1139	Lmexicana		CCGGACAAGATAGCAT-1	2626	13	Tbrucei		CCTTTGGAGAGGGTGG-1	562	0	Tbrucei
AGTCATGCACAGCATT-1	46	1337	Lmexicana		CCGGACAAGTTTAGGA-1	2675	9	Tbrucei		CCTTTGGAGCAGTAAT-1	857	0	Tbrucei
AGTCATGCAGCCTACG-1	83	1549	Lmexicana		CCGGACAGTAGAGACC-1	987	9	Tbrucei		CCTTTGGAGCTCGGCT-1	1183	0	Tbrucei
AGTCATGCAGCTTCGG-1	59	3221	Lmexicana		CCGGACAGTAGGCTCC-1	1490	8	Tbrucei		CCTTTGGAGTCGCTAT-1	1262	0	Tbrucei
AGTCATGCATGAAAGT-1	90	6784	Lmexicana		CCGGACAGTTTGCCGG-1	2038	6	Tbrucei		CCTTTGGTCCGGTAGC-1	1017	0	Tbrucei
AGTCATGGTCAACACT-1	64	4755	Lmexicana		CCGGACATCCATTCGC-1	1872	16	Tbrucei		CGAAGGACACAGCGCT-1	583	0	Tbrucei
AGTCATGGTCCGAAGA-1	40	1459	Lmexicana		CCGGGTACATCCTCAC-1	531	17	Tbrucei		CGAAGGAGTGTGGACA-1	1011	0	Tbrucei
AGTCATGTCAGCGCGT-1	40	2785	Lmexicana		CCGGGTAGTCCTCAGG-1	2816	7	Tbrucei		CGAAGGATCGTCGGGT-1	1002	0	Tbrucei
AGTCATGTCGAGATGG-1	18	563	Lmexicana		CCGGGTATCTATCGTT-1	2025	109	Tbrucei		CGAAGTTTCTGCGGCA-1	853	0	Tbrucei
AGTCATGTCGCAATTG-1	39	1006	Lmexicana		CCGGTAGCAACAAGAT-1	2420	18	Tbrucei		CGAATTGAGTGGCCTC-1	1468	0	Tbrucei
AGTCATGTCTATGTGG-1	55	839	Lmexicana		CCGGTAGTCCACACAA-1	3042	6	Tbrucei		CGAATTGGTTGCAACT-1	418	0	Tbrucei
AGTCTCCCAGTTAGAA-1	35	1416	Lmexicana		CCGGTAGTCTTAATCC-1	1783	4	Tbrucei		CGAATTGTCGATGGAG-1	1436	0	Tbrucei
AGTCTCCGTTGGGACA-1	50	1650	Lmexicana		CCGGTGAAGCAGCACA-1	2554	8	Tbrucei		CGAGAAGAGGGTAGCT-1	1475	0	Tbrucei
AGTCTCCTCGATGCAT-1	20	1333	Lmexicana		CCGGTGAAGGTCCAGA-1	1852	9	Tbrucei		CGAGAAGCACTCATAG-1	1009	2	Tbrucei
AGTCTCCTCTGTGCAA-1	42	1683	Lmexicana		CCGGTGACAAGCACCC-1	1222	12	Tbrucei		CGAGAAGCAGATCATC-1	2126	0	Tbrucei
AGTGACTAGCACTCAT-1	20	816	Lmexicana		CCGGTGACAAGCAGGT-1	1415	11	Tbrucei		CGAGAAGGTACCTGTA-1	1474	0	Tbrucei
AGTGACTCATCGGAGA-1	54	4053	Lmexicana		CCGGTGAGTGACACAG-1	1526	8	Tbrucei		CGAGGAACAACGCATT-1	841	0	Tbrucei
AGTGACTCATGACGTT-1	38	1344	Lmexicana		CCGGTGAGTGAGTTGG-1	2881	26	Tbrucei		CGAGGAACACAATGTC-1	1369	0	Tbrucei
AGTGACTGTCGAATTC-1	67	1825	Lmexicana		CCGGTGAGTGGACTAG-1	554	6	Tbrucei		CGAGGAACAGACGCTC-1	391	0	Tbrucei
AGTGACTTCAGACCTA-1	20	648	Lmexicana		CCGTAGGAGCATCGAG-1	2795	9	Tbrucei		CGAGGAACATGGCCAC-1	1909	0	Tbrucei
AGTGACTTCCCTGTTG-1	56	3322	Lmexicana		CCGTAGGAGTAATTGG-1	1833	8	Tbrucei		CGAGGCTAGTCTTGGT-1	517	0	Tbrucei
AGTGACTTCTACGCAA-1	43	1874	Lmexicana		CCGTAGGCAGACAAGC-1	2767	14	Tbrucei		CGAGGCTCATCCGTGG-1	1423	0	Tbrucei
AGTGATCAGCAGATAT-1	83	3560	Lmexicana		CCGTAGGCATCGGCCA-1	2246	8	Tbrucei		CGAGGCTGTACTAGCT-1	1082	0	Tbrucei
AGTGATCAGGAGAGTA-1	59	3000	Lmexicana		CCGTGAGGTACAGGTG-1	3237	3	Tbrucei		CGAGGCTTCAGACATC-1	1396	0	Tbrucei
AGTGATCAGTAGGCCA-1	56	1154	Lmexicana		CCGTGAGGTCTTGAGT-1	1770	12	Tbrucei		CGAGGCTTCCTATTGT-1	619	0	Tbrucei
AGTGATCAGTGGTTAA-1	41	1610	Lmexicana		CCGTGAGGTGTTTGCA-1	1021	263	Tbrucei		CGAGGCTTCGTTCATT-1	880	0	Tbrucei
AGTGATCAGTTAGAAC-1	62	2353	Lmexicana		CCGTGAGGTTGCCGAC-1	1828	6	Tbrucei		CGAGTGCGTTTGAAAG-1	1044	0	Tbrucei
AGTGATCCAACTGATC-1	43	890	Lmexicana		CCGTGAGTCCGAACGC-1	2959	15	Tbrucei		CGAGTGCTCCCGTAAA-1	928	0	Tbrucei
AGTGATCTCATGCCAA-1	164	21888	Lmexicana		CCGTTCAAGCCTATTG-1	2597	9	Tbrucei		CGAGTTAAGCTTACGT-1	2163	1	Tbrucei
AGTGATCTCGGTTAGT-1	46	910	Lmexicana		CCGTTCAGTCAACCTA-1	1504	7	Tbrucei		CGAGTTACACGTAGTT-1	1808	0	Tbrucei
AGTGCCGAGAGGCGTT-1	29	1753	Lmexicana		CCGTTCAGTTTAGACC-1	1363	18	Tbrucei		CGAGTTATCACGGAGA-1	1055	0	Tbrucei
AGTGCCGAGCTAGCCC-1	47	1576	Lmexicana		CCTAACCCAAACAGGC-1	617	11	Tbrucei		CGAGTTATCCAAGAGG-1	709	0	Tbrucei
AGTGCCGAGGTGCTTT-1	38	1608	Lmexicana		CCTAACCCAGTCAGAG-1	1919	12	Tbrucei		CGAGTTATCTCCTACG-1	914	0	Tbrucei
AGTGCCGCACAATGTC-1	40	1023	Lmexicana		CCTAACCGTCAATCTG-1	1753	14	Tbrucei		CGAGTTATCTTTCCGG-1	1200	1	Tbrucei
AGTGCCGCATGGAATA-1	20	1444	Lmexicana		CCTAAGAAGGGTTAAT-1	1939	24	Tbrucei		CGATCGGAGTATGATG-1	912	0	Tbrucei
AGTGCCGGTAGAGATT-1	42	652	Lmexicana		CCTAAGAAGTTACGGG-1	1581	17	Tbrucei		CGATCGGCAGCACAAG-1	895	0	Tbrucei
AGTGTTGAGCAGCCCT-1	34	678	Lmexicana		CCTAAGACAACGATCT-1	3143	19	Tbrucei		CGATCGGCAGCTATAC-1	734	0	Tbrucei
AGTGTTGAGGAATCGC-1	26	1505	Lmexicana		CCTAAGAGTCTGATCA-1	3068	3	Tbrucei		CGATCGGCAGTAGTTC-1	1467	1	Tbrucei
AGTGTTGAGGGTTAGC-1	31	890	Lmexicana		CCTAAGATCGAAGAAT-1	2515	17	Tbrucei		CGATCGGCAGTGTGGA-1	858	0	Tbrucei
AGTGTTGAGTCACTAC-1	70	3064	Lmexicana		CCTACGTCAAATCAAG-1	1750	11	Tbrucei		CGATCGGCATGTTACG-1	1475	0	Tbrucei
AGTGTTGCAACAGATA-1	45	645	Lmexicana		CCTACGTGTCGCGGTT-1	1344	12	Tbrucei		CGATCGGGTGATATAG-1	3202	0	Tbrucei
AGTGTTGCAAGAAATC-1	42	1966	Lmexicana		CCTACGTTCCATAGAC-1	2680	15	Tbrucei		CGATGCGCAGTATACC-1	2087	0	Tbrucei
AGTGTTGGTGCAGATG-1	45	2310	Lmexicana		CCTACGTTCGACCACG-1	2380	7	Tbrucei		CGATGCGGTTGCCAAT-1	759	0	Tbrucei
AGTGTTGTCCCGTTCA-1	32	777	Lmexicana		CCTACGTTCTTAGTTC-1	1617	8	Tbrucei		CGATGGCCATCACGGC-1	497	0	Tbrucei
AGTGTTGTCTATGCCC-1	123	1154	Lmexicana		CCTATCGAGGAATCGC-1	2878	11	Tbrucei		CGATGGCGTTAAGGAT-1	1563	1	Tbrucei
AGTGTTGTCTCGTCAC-1	38	1502	Lmexicana		CCTATCGAGGACTATA-1	3056	9	Tbrucei		CGCAGGTCACGATAGG-1	1071	0	Tbrucei
AGTTAGCAGGTCCCTG-1	56	4321	Lmexicana		CCTATCGAGGCTAGCA-1	1515	16	Tbrucei		CGCAGGTGTCGGTACC-1	795	0	Tbrucei
AGTTAGCCAACTTGCA-1	38	1483	Lmexicana		CCTATCGAGTGGATTA-1	635	4	Tbrucei		CGCAGGTTCATGGATC-1	1734	0	Tbrucei
AGTTAGCCATGAAGGC-1	35	1191	Lmexicana		CCTATCGCAGCCGTTG-1	2329	11	Tbrucei		CGCAGGTTCCAACTAG-1	1228	0	Tbrucei
AGTTAGCGTTGCCGAC-1	646	671	Lmexicana		CCTATCGGTATGTGTC-1	590	9	Tbrucei		CGCATAAAGCGTGCTC-1	1636	4	Tbrucei
AGTTAGCTCGGACAAG-1	31	876	Lmexicana		CCTATCGGTGATACAA-1	3815	15	Tbrucei		CGCATAAAGTCGTTAC-1	372	0	Tbrucei
AGTTAGCTCTACGCGG-1	53	3045	Lmexicana		CCTATCGTCCCGAGGT-1	4668	14	Tbrucei		CGCATAACACATGAAA-1	1532	0	Tbrucei
AGTTAGCTCTCGTGAA-1	49	1224	Lmexicana		CCTATCGTCTGGCCAG-1	2727	7	Tbrucei		CGCATAATCGACTCCT-1	1544	5	Tbrucei
AGTTAGCTCTTTCCGG-1	284	293	Lmexicana		CCTCAACGTACAGTAA-1	1291	12	Tbrucei		CGCATGGAGACGATAT-1	443	0	Tbrucei
AGTTCCCCACAACGAG-1	66	1409	Lmexicana		CCTCAACGTATCCTTT-1	2341	10	Tbrucei		CGCATGGGTACCATAC-1	676	0	Tbrucei
AGTTCCCGTCTGGTTA-1	45	1712	Lmexicana		CCTCACAAGTCGCGAA-1	3435	7	Tbrucei		CGCATGGGTTACCTGA-1	3195	0	Tbrucei
AGTTCCCGTTTAGTCG-1	45	717	Lmexicana		CCTCACACAGGAGACT-1	2772	12	Tbrucei		CGCATGGTCATCAGTG-1	1392	0	Tbrucei
AGTTCCCTCACCTCTG-1	50	609	Lmexicana		CCTCACACAGGATGAC-1	2517	17	Tbrucei		CGCCAGAGTCAAACGG-1	1316	1	Tbrucei
AGTTCGAAGAAATGGG-1	54	1931	Lmexicana		CCTCACACAGTCAGTT-1	1807	10	Tbrucei		CGCCAGAGTCCACACG-1	4093	0	Tbrucei
AGTTCGAAGTCCTGTA-1	51	1217	Lmexicana		CCTCACAGTGACCGTC-1	796	7	Tbrucei		CGCCAGATCAACTACG-1	970	0	Tbrucei
AGTTCGACATCCAACA-1	58	3072	Lmexicana		CCTCACATCGCAGAGA-1	3070	8	Tbrucei		CGCCATTCATGGCGCT-1	2665	1	Tbrucei
AGTTCGAGTATACGGG-1	40	1355	Lmexicana		CCTCAGTGTTATCTGG-1	2533	19	Tbrucei		CGCCATTGTGCCTTCT-1	2262	1	Tbrucei
AGTTCGAGTCAGTTTG-1	41	1403	Lmexicana		CCTCAGTTCTACTGAG-1	1782	12	Tbrucei		CGCGTGAAGAGCATCG-1	729	0	Tbrucei
AGTTCGATCCTCACGT-1	41	1289	Lmexicana		CCTCATGAGAGTACCG-1	2360	5	Tbrucei		CGCGTGAGTGAACTAA-1	1261	0	Tbrucei
ATACCGAAGCACACCC-1	30	1273	Lmexicana		CCTCATGAGGAGTCTG-1	2581	8	Tbrucei		CGCGTGATCTGTCAGA-1	1070	0	Tbrucei
ATACCGAAGCCTAGGA-1	64	5273	Lmexicana		CCTCATGGTCGTGATT-1	2094	10	Tbrucei		CGGAACCGTCTACAGT-1	3710	0	Tbrucei
ATACCGAAGGATGCGT-1	17	675	Lmexicana		CCTCCAAGTCCAGCGT-1	2475	9	Tbrucei		CGGAATTGTCCTACAA-1	1353	0	Tbrucei
ATACCGACAACCGTAT-1	59	1404	Lmexicana		CCTCCTCCATGTGCCG-1	4520	10	Tbrucei		CGGAATTGTGGATGAC-1	494	0	Tbrucei
ATACCGAGTAGTGTGG-1	57	2044	Lmexicana		CCTCCTCGTACGAGTG-1	595	4	Tbrucei		CGGACACAGGCTTCCG-1	1761	0	Tbrucei
ATACCGAGTCGGAAAC-1	12	701	Lmexicana		CCTCCTCTCGGCTTGG-1	2052	15	Tbrucei		CGGACACGTCGTTGCG-1	1035	1	Tbrucei
ATACCGATCAACTGGT-1	52	1222	Lmexicana		CCTCTAGAGTCTAGAA-1	2277	9	Tbrucei		CGGACACTCGATACGT-1	4291	0	Tbrucei
ATACCGATCGCCAACG-1	442	1560	Lmexicana		CCTCTAGGTCGCATTA-1	1482	17	Tbrucei		CGGACACTCGCAAGAG-1	2599	0	Tbrucei
ATACCTTAGCCTTTCC-1	48	1472	Lmexicana		CCTCTAGTCCTCGATC-1	2202	17	Tbrucei		CGGAGAAAGAAGCGAA-1	997	0	Tbrucei
ATACCTTAGGAAGTAG-1	22	936	Lmexicana		CCTCTAGTCGACATTG-1	5805	12	Tbrucei		CGGAGAAAGACAGCGT-1	919	0	Tbrucei
ATACCTTAGTCTCGTA-1	57	3144	Lmexicana		CCTCTCCCAAACTCTG-1	5621	17	Tbrucei		CGGAGAAAGCAGGGAG-1	1669	0	Tbrucei
ATACCTTAGTTGGACG-1	476	535	Lmexicana		CCTCTCCCAACCCTAA-1	2168	13	Tbrucei		CGGAGAAAGTGTAGAT-1	403	0	Tbrucei
ATACCTTCAAACCACT-1	44	731	Lmexicana		CCTCTCCCAAGATGGC-1	1445	15	Tbrucei		CGGAGAAGTCCACGCA-1	1359	0	Tbrucei
ATACCTTCATATGAAG-1	76	749	Lmexicana		CCTCTCCCACGCGTGT-1	2207	10	Tbrucei		CGGCAGTAGACATCCT-1	1901	1	Tbrucei
ATACCTTCATTGAAGA-1	81	4390	Lmexicana		CCTGCATAGACGGATC-1	561	6	Tbrucei		CGGCAGTGTACGATCT-1	1880	0	Tbrucei
ATACCTTGTAGTGGCA-1	16	937	Lmexicana		CCTGCATGTGTCTTAG-1	2157	18	Tbrucei		CGGGACTAGCTGACCC-1	1117	0	Tbrucei
ATACCTTGTTGTTGTG-1	38	1795	Lmexicana		CCTGCATTCATGTCAG-1	1912	19	Tbrucei		CGGGACTCAGAACCGA-1	773	0	Tbrucei
ATACTTCAGCGGCTCT-1	33	1590	Lmexicana		CCTGCATTCATTACGG-1	644	22	Tbrucei		CGGGACTCATGAGTAA-1	1820	0	Tbrucei
ATACTTCAGGGCAAGG-1	51	2062	Lmexicana		CCTGTTGAGCAACCAG-1	958	10	Tbrucei		CGGGCATGTCTAGGCC-1	951	0	Tbrucei
ATACTTCCAAGTGTCT-1	57	1355	Lmexicana		CCTGTTGAGGTTCACT-1	1689	54	Tbrucei		CGGGCATTCACTAGCA-1	889	0	Tbrucei
ATACTTCCAGAGGTTG-1	39	1111	Lmexicana		CCTGTTGCAAGAATAC-1	2950	13	Tbrucei		CGGGCATTCTTAGCCC-1	1952	0	Tbrucei
ATACTTCCAGTCAGAG-1	39	1593	Lmexicana		CCTGTTGCACGTACTA-1	919	13	Tbrucei		CGGGTCAAGACGTCCC-1	1009	17	Tbrucei
ATACTTCCATAACAGA-1	48	1727	Lmexicana		CCTGTTGCATGGATCT-1	4177	7	Tbrucei		CGGGTCACAGTAGAAT-1	1125	0	Tbrucei
ATACTTCGTCCCAAAT-1	43	2118	Lmexicana		CCTGTTGGTTCTCTAT-1	1862	8	Tbrucei		CGGGTCATCCGTAATG-1	485	1	Tbrucei
ATACTTCGTCTATGAC-1	47	878	Lmexicana		CCTGTTGTCGTAGCCG-1	569	7	Tbrucei		CGGGTCATCTAAGCCA-1	470	0	Tbrucei
ATACTTCGTTGTCATG-1	60	1732	Lmexicana		CCTTCAGGTTCTCGCT-1	3722	10	Tbrucei		CGGGTGTAGGATGTTA-1	845	0	Tbrucei
ATACTTCTCGTACACA-1	56	1461	Lmexicana		CCTTGTGAGAACTCCT-1	4955	8	Tbrucei		CGGGTGTAGGGAGGAC-1	873	0	Tbrucei
ATAGACCAGAAGTCTA-1	41	1047	Lmexicana		CCTTGTGCATCGTGGC-1	1795	5	Tbrucei		CGGGTGTCATGCCGAC-1	958	1	Tbrucei
ATAGACCAGCACCTGC-1	42	1937	Lmexicana		CCTTTGGAGCGAGAAA-1	1806	9	Tbrucei		CGGGTGTGTCTGTGCG-1	1688	0	Tbrucei
ATAGACCAGTCTGCAT-1	57	2602	Lmexicana		CCTTTGGGTGATTAGA-1	2409	7	Tbrucei		CGGTCAGGTCAGTCCG-1	1300	0	Tbrucei
ATAGACCCAAATTGCC-1	51	1337	Lmexicana		CCTTTGGTCAACACCA-1	2218	11	Tbrucei		CGGTCAGTCTTTACAC-1	362	0	Tbrucei
ATAGACCCACATTGTG-1	47	3242	Lmexicana		CCTTTGGTCGTCCTCA-1	1034	13	Tbrucei		CGTAAGTAGAATGTTG-1	375	0	Tbrucei
ATAGACCCACCAGTAT-1	41	893	Lmexicana		CCTTTGGTCTCGACGG-1	2475	11	Tbrucei		CGTAAGTGTATGAGCG-1	1292	0	Tbrucei
ATAGACCCACTATCCC-1	57	2162	Lmexicana		CGAAGGACAAGAGTAT-1	1225	7	Tbrucei		CGTAAGTGTGCTCTCT-1	2486	0	Tbrucei
ATAGACCCATGTTACG-1	77	794	Lmexicana		CGAAGGAGTCAGGAGT-1	3080	6	Tbrucei		CGTAATGAGAAGTGTT-1	1614	0	Tbrucei
ATAGACCGTCAAAGTA-1	36	1273	Lmexicana		CGAAGGAGTGGTGATG-1	2393	9	Tbrucei		CGTAATGAGCACGATG-1	887	43	Tbrucei
ATAGACCGTCCACTTC-1	27	1262	Lmexicana		CGAAGGATCAATCCAG-1	2334	11	Tbrucei		CGTAATGCAACCAATC-1	2041	0	Tbrucei
ATAGACCGTTTACACG-1	87	3092	Lmexicana		CGAAGGATCCACACAA-1	276	275	Tbrucei		CGTAATGCAACGAGGT-1	1260	0	Tbrucei
ATAGACCTCCCATGGG-1	116	2378	Lmexicana		CGAAGTTCAACGTATC-1	1658	12	Tbrucei		CGTAATGCAGAGAATT-1	1130	0	Tbrucei
ATAGACCTCGAGCTGC-1	49	2005	Lmexicana		CGAAGTTGTGCAGTGA-1	3718	11	Tbrucei		CGTAATGCAGAGGAAA-1	797	0	Tbrucei
ATAGAGAAGACAGCTG-1	49	920	Lmexicana		CGAAGTTTCATGCGGC-1	3313	9	Tbrucei		CGTAATGCATCGTGGC-1	540	0	Tbrucei
ATAGAGAAGGTTGGAC-1	98	1170	Lmexicana		CGAATTGCAGTTTGGT-1	1823	2	Tbrucei		CGTCAAAAGCAGCGAT-1	485	0	Tbrucei
ATAGAGACAGAACATA-1	51	727	Lmexicana		CGACAGCCAGTTGTCA-1	1073	8	Tbrucei		CGTCAAATCGGCTGTG-1	758	1	Tbrucei
ATAGAGACAGATTTCG-1	46	1713	Lmexicana		CGACAGCGTAGTATAG-1	4136	10	Tbrucei		CGTCAAATCTAGAGCT-1	383	0	Tbrucei
ATAGAGACAGCTGTGC-1	41	1775	Lmexicana		CGACAGCTCATATGGC-1	1866	15	Tbrucei		CGTCCATCAGCGAGTA-1	953	0	Tbrucei
ATAGAGACAGTGGGTA-1	57	1980	Lmexicana		CGAGAAGAGTTCACTG-1	560	6	Tbrucei		CGTCCATGTTGCCGAC-1	3015	0	Tbrucei
ATAGAGATCCATTCGC-1	68	1955	Lmexicana		CGAGAAGCACCGGTCA-1	2214	12	Tbrucei		CGTGAATCAGTATGAA-1	896	0	Tbrucei
ATAGAGATCGAGTCCG-1	45	1940	Lmexicana		CGAGAAGCACGATTCA-1	1212	9	Tbrucei		CGTGATAAGTAGTCTC-1	1634	0	Tbrucei
ATAGAGATCGGCCAAC-1	251	256	Lmexicana		CGAGAAGGTGTACAGG-1	1689	10	Tbrucei		CGTGATACAGCCGGTT-1	1328	0	Tbrucei
ATAGGCTAGTAACCTC-1	589	607	Lmexicana		CGAGGAAAGGAGTATT-1	2657	17	Tbrucei		CGTGATACAGTGTGCC-1	799	0	Tbrucei
ATAGGCTCAGATCCTA-1	56	3080	Lmexicana		CGAGGAATCCCTCGTA-1	1414	9	Tbrucei		CGTGATACATCCGGCA-1	1788	0	Tbrucei
ATAGGCTGTAACATCC-1	70	1837	Lmexicana		CGAGGCTAGCGACAGT-1	2601	10	Tbrucei		CGTGATAGTGGCGCTT-1	1778	0	Tbrucei
ATAGGCTGTAGCTTAC-1	49	898	Lmexicana		CGAGGCTAGGATACCG-1	3320	17	Tbrucei		CGTGATATCACTGTCC-1	1989	0	Tbrucei
ATAGGCTGTCCGGCAT-1	49	1475	Lmexicana		CGAGGCTCACGGATCC-1	531	2	Tbrucei		CGTGCTTAGTGGGAAA-1	943	0	Tbrucei
ATAGGCTGTGTCTTCC-1	57	1097	Lmexicana		CGAGGCTCATGGACAG-1	929	7	Tbrucei		CGTGCTTCAAGCTGTT-1	1998	0	Tbrucei
ATAGGCTGTTGCTCAA-1	49	1018	Lmexicana		CGAGGCTGTTAGAAGT-1	3053	10	Tbrucei		CGTGCTTCATATTCGG-1	1214	0	Tbrucei
ATATCCTAGATAGTGT-1	37	1310	Lmexicana		CGAGTGCGTCGTATGT-1	977	2	Tbrucei		CGTGCTTTCTGGAGAG-1	618	0	Tbrucei
ATATCCTCACCTGTCT-1	58	1741	Lmexicana		CGAGTTAAGACCAAAT-1	2478	18	Tbrucei		CGTGTCTAGGATAATC-1	1388	0	Tbrucei
ATATCCTCAGACGATG-1	94	1665	Lmexicana		CGAGTTACACTTCTCG-1	1871	13	Tbrucei		CGTTAGAAGAGAGCCT-1	1115	0	Tbrucei
ATATCCTCAGTTAGAA-1	49	2138	Lmexicana		CGAGTTAGTAGATCCT-1	2273	11	Tbrucei		CGTTAGAAGGACTATA-1	1569	0	Tbrucei
ATATCCTCATGTGTCA-1	93	3462	Lmexicana		CGATCGGGTTCCGCTT-1	2370	6	Tbrucei		CGTTAGACAAGTGGGT-1	566	0	Tbrucei
ATATCCTGTATGCGTT-1	48	1538	Lmexicana		CGATCGGTCCACGTGG-1	1175	8	Tbrucei		CGTTCTGTCACTGCTC-1	2967	0	Tbrucei
ATATCCTGTCATCACA-1	58	1582	Lmexicana		CGATGCGAGCACCGTC-1	3484	10	Tbrucei		CGTTGGGCACAGTCAT-1	2793	0	Tbrucei
ATATCCTGTGTTCGAT-1	32	1032	Lmexicana		CGATGCGAGTCATTGC-1	551	4	Tbrucei		CGTTGGGGTGATACAA-1	1197	0	Tbrucei
ATATCCTGTTATTCTC-1	30	764	Lmexicana		CGATGGCAGGACAGTC-1	2003	8	Tbrucei		CGTTGGGGTTCTTAGG-1	1645	0	Tbrucei
ATATCCTTCCGGTAGC-1	69	3369	Lmexicana		CGATGGCCAACTAGAA-1	1531	10	Tbrucei		CGTTGGGTCTTACACT-1	2101	0	Tbrucei
ATATCCTTCCGTAGTA-1	58	1150	Lmexicana		CGATGGCGTTGGATCT-1	674	7	Tbrucei		CTAACCCAGAGTCCGA-1	1216	0	Tbrucei
ATCACAGAGAACTCCT-1	50	1252	Lmexicana		CGATGGCTCCTGCTAC-1	777	10	Tbrucei		CTAACCCAGCTGCCAC-1	2009	0	Tbrucei
ATCACAGAGATGAAGG-1	49	1860	Lmexicana		CGATGGCTCTAATTCC-1	1692	6	Tbrucei		CTAACCCAGGGCAATC-1	2846	0	Tbrucei
ATCACAGAGCGCCATC-1	50	3005	Lmexicana		CGCAGGTAGCATATGA-1	3267	11	Tbrucei		CTAACCCCAGTTACCA-1	441	0	Tbrucei
ATCACAGAGTGATGGC-1	409	456	Lmexicana		CGCAGGTCAAGTGTCT-1	596	13	Tbrucei		CTAACCCGTGGGTCAA-1	2304	0	Tbrucei
ATCACAGAGTTGAAAC-1	66	875	Lmexicana		CGCAGGTCAGGTTCCG-1	1180	8	Tbrucei		CTAACTTAGTGTTGAA-1	1498	0	Tbrucei
ATCACAGCAGGCATTT-1	48	1954	Lmexicana		CGCAGGTTCCGTATGA-1	2988	13	Tbrucei		CTAACTTCAATTGCTG-1	1513	1	Tbrucei
ATCACAGGTCTCTCAC-1	63	941	Lmexicana		CGCATAACATAGAATG-1	3090	7	Tbrucei		CTAACTTCAGATGCGA-1	2176	1	Tbrucei
ATCACAGGTGTGCCTG-1	44	1876	Lmexicana		CGCATAACATAGGTAA-1	1296	8	Tbrucei		CTAACTTGTGAGCGAT-1	1524	0	Tbrucei
ATCACAGGTGTTAACC-1	59	1443	Lmexicana		CGCATAATCATGAGGG-1	1729	10	Tbrucei		CTAACTTTCGAAACAA-1	1169	0	Tbrucei
ATCACAGTCCGTGACG-1	11	842	Lmexicana		CGCATGGAGACATCCT-1	538	12	Tbrucei		CTAACTTTCGAGAACG-1	1112	0	Tbrucei
ATCACAGTCCGTGTCT-1	38	1186	Lmexicana		CGCATGGAGACGGTCA-1	2113	8	Tbrucei		CTAAGTGAGGCGAAGG-1	1550	0	Tbrucei
ATCACAGTCGGTCAGC-1	40	2955	Lmexicana		CGCATGGCACATGACT-1	2458	21	Tbrucei		CTAAGTGAGGGTAATT-1	1537	0	Tbrucei
ATCACAGTCTTACGGA-1	48	1049	Lmexicana		CGCATGGCATGCCGCA-1	2167	7	Tbrucei		CTAAGTGAGTAGCCAG-1	572	1	Tbrucei
ATCACGACACTTGTCC-1	40	1197	Lmexicana		CGCATGGGTTCTCGTC-1	1669	3	Tbrucei		CTAAGTGGTATACCCA-1	2332	0	Tbrucei
ATCACGAGTGACAACG-1	41	949	Lmexicana		CGCCAGAAGACTCCGC-1	1243	10	Tbrucei		CTAAGTGGTCGCAGTC-1	807	0	Tbrucei
ATCACGAGTGTCTTCC-1	49	874	Lmexicana		CGCCAGAAGGAGACCT-1	4005	9	Tbrucei		CTACAGAAGCTCGACC-1	1419	0	Tbrucei
ATCACGAGTGTGTGGA-1	42	1509	Lmexicana		CGCCAGAAGGCTTTCA-1	2281	6	Tbrucei		CTACAGAAGGAGGTTC-1	813	2	Tbrucei
ATCACGATCATTACGG-1	45	1117	Lmexicana		CGCCAGAGTCTTACAG-1	2634	31	Tbrucei		CTACAGACAAGCAGGT-1	951	0	Tbrucei
ATCACTTAGATGCAGC-1	32	1238	Lmexicana		CGCCAGATCCGCAGTG-1	3715	10	Tbrucei		CTACATTGTACGGTTT-1	572	1	Tbrucei
ATCACTTAGCTAAATG-1	59	3380	Lmexicana		CGCCAGATCTAAGAAG-1	1986	16	Tbrucei		CTACATTGTTGGTAGG-1	360	0	Tbrucei
ATCACTTAGTCAATCC-1	482	1313	Lmexicana		CGCCATTAGAGCAAGA-1	4252	7	Tbrucei		CTACATTTCTTACACT-1	407	0	Tbrucei
ATCACTTAGTCATAGA-1	50	1632	Lmexicana		CGCCATTCAACAAGTA-1	1748	7	Tbrucei		CTACCCAAGACATCCT-1	381	0	Tbrucei
ATCACTTCAGCAGATG-1	64	3657	Lmexicana		CGCCATTCACCCGTAG-1	3696	5	Tbrucei		CTACCCAGTGAGTGAC-1	1024	0	Tbrucei
ATCACTTGTAGGTTTC-1	70	3263	Lmexicana		CGCCATTCACCTCTGT-1	3723	8	Tbrucei		CTACCCATCTGGAAGG-1	563	0	Tbrucei
ATCACTTGTAGTCGGA-1	35	1064	Lmexicana		CGCCATTCACGATAGG-1	3225	14	Tbrucei		CTACCTGAGACGAAGA-1	1291	0	Tbrucei
ATCACTTGTTCCTAAG-1	30	886	Lmexicana		CGCCATTCATACCAGT-1	3052	17	Tbrucei		CTACCTGCATCGCCTT-1	1542	0	Tbrucei
ATCACTTGTTTAGACC-1	83	2997	Lmexicana		CGCCATTCATCATCCC-1	1776	17	Tbrucei		CTACCTGGTCCGGCAT-1	1817	0	Tbrucei
ATCACTTTCGACTCCT-1	63	2814	Lmexicana		CGCCATTGTACCGGCT-1	1773	11	Tbrucei		CTACCTGGTTAGAAAC-1	480	0	Tbrucei
ATCACTTTCGCAGTTA-1	58	2516	Lmexicana		CGCCATTTCAATGCAC-1	2307	25	Tbrucei		CTACCTGTCACGGTCG-1	2382	0	Tbrucei
ATCAGGTAGACATAAC-1	42	1502	Lmexicana		CGCCATTTCTGTGTGA-1	2485	17	Tbrucei		CTACGGGAGATCCCAT-1	1131	0	Tbrucei
ATCAGGTAGCATCGAG-1	42	2637	Lmexicana		CGCGTGAAGGAGAGGC-1	3748	2	Tbrucei		CTACGGGAGGAAAGAC-1	874	0	Tbrucei
ATCAGGTAGCATTGAA-1	51	1292	Lmexicana		CGCGTGACAAAGCGTG-1	2229	6	Tbrucei		CTACGGGGTATAGGGC-1	3618	0	Tbrucei
ATCAGGTAGCTGCCAC-1	57	2745	Lmexicana		CGCGTGACAACGGCTC-1	716	4	Tbrucei		CTACGGGGTGTATTGC-1	825	0	Tbrucei
ATCAGGTAGGTATAGT-1	45	504	Lmexicana		CGGAACCCAGACGATG-1	2018	7	Tbrucei		CTACGGGTCATTTCGT-1	1587	0	Tbrucei
ATCAGGTCACTGAGGA-1	55	1830	Lmexicana		CGGAACCGTGAACTAA-1	1544	16	Tbrucei		CTACTATAGCCTGTCG-1	1366	0	Tbrucei
ATCAGGTCAGTCGGAA-1	31	988	Lmexicana		CGGAACCTCCAAATGC-1	2827	4	Tbrucei		CTACTATAGGAGAATG-1	1358	0	Tbrucei
ATCAGGTCATTCTCTA-1	68	3562	Lmexicana		CGGAACCTCGGTATGT-1	1698	9	Tbrucei		CTACTATAGGGTCAAC-1	1500	0	Tbrucei
ATCAGGTGTCAAAGCG-1	49	3718	Lmexicana		CGGAACCTCTTTGCTA-1	1983	17	Tbrucei		CTAGACAAGTCACACT-1	1303	0	Tbrucei
ATCAGGTGTTTCGACA-1	36	1223	Lmexicana		CGGAATTCAGAGATTA-1	564	8	Tbrucei		CTAGACAGTAGTCGGA-1	1088	0	Tbrucei
ATCAGGTTCAAAGGAT-1	39	2437	Lmexicana		CGGAATTCAGCGTTTA-1	2043	9	Tbrucei		CTAGACAGTGTCCATA-1	985	0	Tbrucei
ATCAGGTTCCGTATAG-1	76	3492	Lmexicana		CGGAATTGTGAGGATC-1	3613	8	Tbrucei		CTAGACATCATGCTAG-1	865	0	Tbrucei
ATCATTCAGAGCCATG-1	50	1388	Lmexicana		CGGAATTGTTCTAACG-1	2200	77	Tbrucei		CTAGGTAAGATTTGCC-1	909	0	Tbrucei
ATCATTCAGCCTCTTC-1	73	3420	Lmexicana		CGGAATTTCTATTTCG-1	747	2	Tbrucei		CTAGGTAAGCAGATAT-1	920	0	Tbrucei
ATCATTCAGTGATGGC-1	578	631	Lmexicana		CGGAATTTCTCGCAGG-1	1726	11	Tbrucei		CTAGGTAAGCGCCTTG-1	1599	0	Tbrucei
ATCATTCCACGGATCC-1	74	614	Lmexicana		CGGACACAGAGTTCGG-1	2080	8	Tbrucei		CTAGGTAAGTGGTTGG-1	1178	1	Tbrucei
ATCATTCGTAGCCCTG-1	441	454	Lmexicana		CGGACACAGCACGGAT-1	1682	7	Tbrucei		CTAGGTAAGTTCCATG-1	999	2	Tbrucei
ATCATTCGTCTCTCCA-1	60	2507	Lmexicana		CGGACACCAATCGCCG-1	3003	7	Tbrucei		CTAGGTAAGTTGAAGT-1	464	0	Tbrucei
ATCATTCTCACTGGTA-1	53	1672	Lmexicana		CGGACACGTGTCACAT-1	3597	9	Tbrucei		CTAGGTACAAAGGAGA-1	1955	0	Tbrucei
ATCATTCTCGATTTCT-1	95	3497	Lmexicana		CGGACACGTGTCCGTG-1	1055	13	Tbrucei		CTAGGTAGTTGCATCA-1	2416	0	Tbrucei
ATCCACCAGCCTAACT-1	55	2479	Lmexicana		CGGACACGTTCGAAGG-1	1786	12	Tbrucei		CTATAGGAGTTCCATG-1	2379	0	Tbrucei
ATCCACCAGGTGCTTT-1	49	3474	Lmexicana		CGGACACGTTGCCATA-1	1448	14	Tbrucei		CTATAGGCACCGGCTA-1	1555	0	Tbrucei
ATCCACCAGTAAACTG-1	279	285	Lmexicana		CGGAGAAAGGTACCTT-1	4300	8	Tbrucei		CTATAGGCACTCCACT-1	1989	0	Tbrucei
ATCCACCCACATACGT-1	54	721	Lmexicana		CGGAGAACAACGTAAA-1	1244	10	Tbrucei		CTATAGGTCTAGCATG-1	850	0	Tbrucei
ATCCACCCACATAGCT-1	42	1182	Lmexicana		CGGAGAACATAGATGA-1	2427	8	Tbrucei		CTATCCGAGGCGTTGA-1	401	0	Tbrucei
ATCCACCGTAGGGAGG-1	279	287	Lmexicana		CGGAGAAGTTAAGGAT-1	1641	5	Tbrucei		CTATCCGTCACTGTTT-1	2086	1	Tbrucei
ATCCACCGTCTTACAG-1	35	1246	Lmexicana		CGGAGAATCTCGGGAC-1	4575	10	Tbrucei		CTATCTAAGTAACCGG-1	5589	0	Tbrucei
ATCCACCTCACGGGCT-1	41	682	Lmexicana		CGGCAGTAGATAGTGT-1	1827	11	Tbrucei		CTATCTAAGTTAGTGA-1	2763	1	Tbrucei
ATCCACCTCGACCTAA-1	39	1216	Lmexicana		CGGCAGTCAGCTCCTT-1	1763	492	Tbrucei		CTATCTACACGACGAA-1	1476	0	Tbrucei
ATCCATTAGACGGTCA-1	53	1166	Lmexicana		CGGCAGTGTCCAACGC-1	2662	12	Tbrucei		CTATCTACAGCTCCTT-1	1570	0	Tbrucei
ATCCATTAGATGACAT-1	40	1464	Lmexicana		CGGGACTAGGAATTAC-1	1598	6	Tbrucei		CTATCTATCAAATGAG-1	1249	0	Tbrucei
ATCCATTCAATGGGTG-1	54	1820	Lmexicana		CGGGACTCACGCTTAA-1	2191	8	Tbrucei		CTATCTATCAGACCGC-1	1150	0	Tbrucei
ATCCATTCACCGGTCA-1	53	2104	Lmexicana		CGGGCATTCAGCGCGT-1	1167	25	Tbrucei		CTATCTATCCATCAGA-1	1179	0	Tbrucei
ATCCATTCATGGAACG-1	36	1457	Lmexicana		CGGGTCACAAGTGACG-1	553	6	Tbrucei		CTATCTATCGCTGATA-1	1210	0	Tbrucei
ATCCATTGTAGAGATT-1	22	646	Lmexicana		CGGGTCAGTATTAAGG-1	1958	429	Tbrucei		CTCAACCAGCAAATCA-1	2517	0	Tbrucei
ATCCATTGTGTTCGTA-1	30	1211	Lmexicana		CGGGTCAGTCGCATTA-1	537	1	Tbrucei		CTCAACCAGCGATGGT-1	1573	0	Tbrucei
ATCCCTGAGGACAAGA-1	20	633	Lmexicana		CGGGTCAGTGAGATCG-1	1887	12	Tbrucei		CTCAACCAGGAACGAA-1	844	2	Tbrucei
ATCCCTGAGTTCAACC-1	34	754	Lmexicana		CGGGTCATCGCCGAGT-1	1898	8	Tbrucei		CTCAACCAGTACTCGT-1	1848	0	Tbrucei
ATCCCTGAGTTGGCTT-1	48	1911	Lmexicana		CGGGTCATCTCTGACC-1	2632	8	Tbrucei		CTCAACCCACTCCGGA-1	1057	0	Tbrucei
ATCCCTGGTGCAACGA-1	46	2548	Lmexicana		CGGGTGTAGAGACAAG-1	1614	20	Tbrucei		CTCAACCTCTTAAGGC-1	444	0	Tbrucei
ATCCCTGTCTTTGGAG-1	35	1607	Lmexicana		CGGGTGTCATGTGACT-1	1968	12	Tbrucei		CTCAAGACACTACCCT-1	1322	0	Tbrucei
ATCCGTCAGGCGTTGA-1	566	888	Lmexicana		CGGGTGTTCAAGCCTA-1	1242	5	Tbrucei		CTCAAGACAGCTGCCA-1	3016	0	Tbrucei
ATCCGTCCACACAGCC-1	31	1104	Lmexicana		CGGGTGTTCACCCTCA-1	1136	8	Tbrucei		CTCAAGAGTCTAGGTT-1	367	0	Tbrucei
ATCCGTCGTAGAGATT-1	44	1265	Lmexicana		CGGTCAGCAGTCAGAG-1	1213	6	Tbrucei		CTCAAGAGTTCCGTTC-1	1985	0	Tbrucei
ATCCGTCGTAGGTACG-1	32	880	Lmexicana		CGGTCAGGTATTGACC-1	553	16	Tbrucei		CTCAAGAGTTGCGAAG-1	1240	0	Tbrucei
ATCCGTCGTATCCTTT-1	41	1093	Lmexicana		CGGTCAGGTCAACCAT-1	2388	11	Tbrucei		CTCAAGATCGAAACAA-1	1671	0	Tbrucei
ATCCGTCGTCAACCAT-1	43	1772	Lmexicana		CGGTCAGGTTCTTGTT-1	2863	13	Tbrucei		CTCAATTCAGCAGGAT-1	590	0	Tbrucei
ATCCGTCGTTACCTTT-1	32	1333	Lmexicana		CGGTCAGTCCGCATAA-1	1884	12	Tbrucei		CTCAATTCAGGTGAGT-1	1004	0	Tbrucei
ATCCGTCGTTAGTCGT-1	34	1611	Lmexicana		CGTAAGTAGAGTGTTA-1	1459	6	Tbrucei		CTCAATTCATGGCCCA-1	1700	1	Tbrucei
ATCCTATAGAAGCCTG-1	43	982	Lmexicana		CGTAAGTCAAGTCATC-1	2842	5	Tbrucei		CTCACTGAGGCGCTTC-1	2170	0	Tbrucei
ATCCTATAGTCACAGG-1	15	904	Lmexicana		CGTAAGTCAATCTAGC-1	1697	13	Tbrucei		CTCACTGCACAGTGAG-1	1617	0	Tbrucei
ATCCTATGTGATGGCA-1	82	2549	Lmexicana		CGTAAGTCAGGCCCTA-1	515	7	Tbrucei		CTCACTGCAGCCGGTT-1	822	3	Tbrucei
ATCCTATGTGTCGCTG-1	57	1448	Lmexicana		CGTAAGTTCCGATAGT-1	1012	11	Tbrucei		CTCACTGCATTGTAGC-1	2589	0	Tbrucei
ATCCTATTCTCCGCAT-1	62	1646	Lmexicana		CGTAATGGTAGAAACT-1	2969	19	Tbrucei		CTCACTGGTCAGTTTG-1	945	1	Tbrucei
ATCCTATTCTTGCGCT-1	60	2091	Lmexicana		CGTAATGGTCTCGGGT-1	1065	489	Tbrucei		CTCACTGTCTAGAACC-1	4645	0	Tbrucei
ATCGATGAGCACTGGA-1	47	2474	Lmexicana		CGTAATGGTTGTCCCT-1	2380	4	Tbrucei		CTCAGAAAGAAAGTCT-1	1026	0	Tbrucei
ATCGATGAGGAACTCG-1	47	795	Lmexicana		CGTAATGGTTTCGTTT-1	4195	6	Tbrucei		CTCAGAAGTATTGGCT-1	1483	0	Tbrucei
ATCGATGCAAGCCATT-1	57	4015	Lmexicana		CGTAATGTCATTTGGG-1	3896	16	Tbrucei		CTCAGAATCAACACCA-1	590	0	Tbrucei
ATCGATGCAGCTGAAG-1	52	2155	Lmexicana		CGTAATGTCGACGTCG-1	1560	8	Tbrucei		CTCAGAATCATAGGCT-1	1969	1	Tbrucei
ATCGATGCAGGCACTC-1	47	1863	Lmexicana		CGTAGTAAGCAGATAT-1	1543	7	Tbrucei		CTCAGAATCTACTTCA-1	502	0	Tbrucei
ATCGATGTCCACGAAT-1	47	1226	Lmexicana		CGTAGTACACTGTTCC-1	551	17	Tbrucei		CTCAGAATCTGTCCGT-1	1561	1	Tbrucei
ATCGCCTAGAGTGTTA-1	48	720	Lmexicana		CGTAGTATCGGCTCTT-1	1753	18	Tbrucei		CTCAGGGAGATCCGAG-1	680	0	Tbrucei
ATCGCCTAGTATCCTG-1	39	712	Lmexicana		CGTCAAAAGCGATGCA-1	4240	13	Tbrucei		CTCAGGGTCATTCCTA-1	670	0	Tbrucei
ATCGCCTAGTCCTGCG-1	61	3799	Lmexicana		CGTCAAACAACCCTAA-1	1925	19	Tbrucei		CTCAGTCCATGTGCCG-1	938	0	Tbrucei
ATCGCCTGTACCCACG-1	40	871	Lmexicana		CGTCAAACAATTCTCT-1	3256	11	Tbrucei		CTCAGTCGTATCACCA-1	1436	0	Tbrucei
ATCGCCTGTATGAGGC-1	104	3700	Lmexicana		CGTCCATAGACGCCAA-1	3086	8	Tbrucei		CTCAGTCGTCCCGTGA-1	908	0	Tbrucei
ATCGCCTGTGCCGTAC-1	48	2855	Lmexicana		CGTCCATAGTGTACAA-1	3075	9	Tbrucei		CTCAGTCTCAACACCA-1	1261	0	Tbrucei
ATCGCCTGTTACACAC-1	57	1955	Lmexicana		CGTCCATCAGGAACCA-1	1849	18	Tbrucei		CTCAGTCTCCACGTAA-1	855	0	Tbrucei
ATCGGATAGCACAAAT-1	514	640	Lmexicana		CGTCCATCATGGCACC-1	3371	10	Tbrucei		CTCAGTCTCGGCAGTC-1	2035	0	Tbrucei
ATCGGATAGGGTTTCT-1	42	2579	Lmexicana		CGTCCATTCTCAACCC-1	1551	6	Tbrucei		CTCATCGTCCGTCAAA-1	1623	0	Tbrucei
ATCGGATCATCAGTGT-1	44	1794	Lmexicana		CGTGAATAGCATGAAT-1	1670	3	Tbrucei		CTCATCGTCCTCGCAT-1	710	0	Tbrucei
ATCGGATGTAGCACAG-1	53	482	Lmexicana		CGTGAATAGTAGTCTC-1	539	11	Tbrucei		CTCATGCGTCGGATTT-1	651	0	Tbrucei
ATCGGATGTCACAGTT-1	40	1809	Lmexicana		CGTGAATCAATAGTGA-1	1683	11	Tbrucei		CTCATGCTCGAGAAAT-1	2805	0	Tbrucei
ATCGGATGTCGAATTC-1	68	2131	Lmexicana		CGTGAATGTACTGAGG-1	1281	7	Tbrucei		CTCATTATCGACGACC-1	1301	0	Tbrucei
ATCGGATGTCTACGTA-1	70	1383	Lmexicana		CGTGAATGTTCGTAAC-1	2104	6	Tbrucei		CTCATTATCTGGGCGT-1	2980	1	Tbrucei
ATCGGATGTCTCACGG-1	27	1005	Lmexicana		CGTGAATTCATGGATC-1	2250	22	Tbrucei		CTCCAACAGCACCTGC-1	435	0	Tbrucei
ATCGGATGTGCGGTAA-1	17	928	Lmexicana		CGTGATAAGAGTGACC-1	1962	9	Tbrucei		CTCCAACAGCGATGAC-1	844	0	Tbrucei
ATCGGATTCAACTCTT-1	286	299	Lmexicana		CGTGATACAGGCAATG-1	3304	15	Tbrucei		CTCCAACTCTGGGCGT-1	1300	0	Tbrucei
ATCGGCGAGACGAGCT-1	38	861	Lmexicana		CGTGATAGTCGGTGAA-1	1042	13	Tbrucei		CTCCACAAGGTCGTAG-1	1046	0	Tbrucei
ATCGGCGAGAGTTGAT-1	42	736	Lmexicana		CGTGATAGTGCTAGCC-1	1609	8	Tbrucei		CTCCACACAGATCCAT-1	1166	0	Tbrucei
ATCGGCGAGCGCGTTC-1	35	1553	Lmexicana		CGTGATATCTTCCTAA-1	2263	15	Tbrucei		CTCCACAGTAGCTTTG-1	1086	0	Tbrucei
ATCGGCGAGCTAGAGC-1	40	2679	Lmexicana		CGTGCTTAGACTACCT-1	2293	12	Tbrucei		CTCCATGAGAACCCGA-1	1602	0	Tbrucei
ATCGGCGAGCTGACAG-1	50	2652	Lmexicana		CGTGCTTAGCGCTGAA-1	554	4	Tbrucei		CTCCATGAGACCAACG-1	1368	0	Tbrucei
ATCGGCGAGTAGTGCG-1	35	1199	Lmexicana		CGTGCTTAGGAACTCG-1	1032	2	Tbrucei		CTCCATGTCTCAACCC-1	1668	1	Tbrucei
ATCGGCGCAACTCCAA-1	36	1431	Lmexicana		CGTGCTTCATATAGCC-1	1760	13	Tbrucei		CTCCCAAAGGAAGAAC-1	1185	0	Tbrucei
ATCGGCGCATCGTGCG-1	23	1449	Lmexicana		CGTGCTTCATGTTCAG-1	1661	13	Tbrucei		CTCCCAATCAAGCTTG-1	1368	0	Tbrucei
ATCGGCGGTGGTTTAC-1	55	1261	Lmexicana		CGTGCTTTCTTAATCC-1	4824	29	Tbrucei		CTCCCAATCCTGTACC-1	2203	0	Tbrucei
ATCGTAGAGATAGGGA-1	63	2031	Lmexicana		CGTGTCTGTATCGATC-1	1453	2	Tbrucei		CTCCCTCCAATGTGGG-1	1455	0	Tbrucei
ATCGTAGAGATGCTGG-1	52	1094	Lmexicana		CGTGTCTTCACGGGAA-1	1677	6	Tbrucei		CTCCCTCGTCGCATGC-1	1718	0	Tbrucei
ATCGTAGGTACAGAAT-1	80	5752	Lmexicana		CGTGTCTTCGAAATCC-1	2329	8	Tbrucei		CTCCCTCGTTACTCAG-1	3762	0	Tbrucei
ATCGTAGGTACTGACT-1	47	1533	Lmexicana		CGTTAGAAGTGGCCTC-1	4489	15	Tbrucei		CTCCGATGTCGTCATA-1	1621	0	Tbrucei
ATCGTAGTCCACTTCG-1	74	3985	Lmexicana		CGTTAGATCTCGTCGT-1	1386	12	Tbrucei		CTCCTCCGTGAATGAT-1	1047	0	Tbrucei
ATCGTAGTCGATCCCT-1	60	1611	Lmexicana		CGTTCTGAGCGCCTTG-1	1639	13	Tbrucei		CTCCTTTAGTCATGAA-1	1626	0	Tbrucei
ATCGTAGTCGCTATTT-1	51	1793	Lmexicana		CGTTCTGCATGACCCG-1	615	8	Tbrucei		CTCCTTTAGTTTCGAC-1	1873	0	Tbrucei
ATCGTAGTCGGTCGGT-1	40	1222	Lmexicana		CGTTCTGTCTATTGTC-1	2137	9	Tbrucei		CTCCTTTGTAACATAG-1	3160	0	Tbrucei
ATCGTCCGTCATCTAG-1	35	971	Lmexicana		CGTTGGGGTCCCGCAA-1	1290	10	Tbrucei		CTCCTTTGTAACATCC-1	1378	0	Tbrucei
ATCGTCCGTTGCGAAG-1	87	6528	Lmexicana		CGTTGGGGTGATAGTA-1	1569	11	Tbrucei		CTCCTTTTCCTAGCCT-1	1049	0	Tbrucei
ATCGTCCTCAAACTGC-1	31	1542	Lmexicana		CGTTGGGGTGGAATGC-1	1951	8	Tbrucei		CTCCTTTTCGTCCTCA-1	1210	0	Tbrucei
ATCGTGAAGCAATTCC-1	39	769	Lmexicana		CGTTGGGTCTAGTGTG-1	3476	8	Tbrucei		CTCGAGGAGTTGGCTT-1	511	0	Tbrucei
ATCGTGACAATCCTAG-1	563	635	Lmexicana		CGTTGGGTCTCTATGT-1	1440	17	Tbrucei		CTCGAGGCAACACAAA-1	1736	0	Tbrucei
ATCGTGAGTAGGTCAG-1	47	1646	Lmexicana		CTAACCCCACTTACAG-1	1515	13	Tbrucei		CTCGAGGCACGGGTAA-1	404	0	Tbrucei
ATCGTGAGTCATCCGG-1	42	1649	Lmexicana		CTAACCCCATTACTCT-1	2608	17	Tbrucei		CTCGAGGGTAAGTCAA-1	698	0	Tbrucei
ATCGTGAGTGGCAGAT-1	248	288	Lmexicana		CTAACCCCATTCGGGC-1	1453	16	Tbrucei		CTCGAGGGTGAGATTA-1	482	0	Tbrucei
ATCGTGAGTGTCACAT-1	54	1720	Lmexicana		CTAACCCTCGTTCATT-1	5990	290	Tbrucei		CTCGAGGGTGCTGTCG-1	1105	0	Tbrucei
ATCGTGAGTTAGAGTA-1	41	1634	Lmexicana		CTAACTTGTGGCTACC-1	1982	14	Tbrucei		CTCGAGGTCGTTGCCT-1	1740	0	Tbrucei
ATCTCTACACGACCTG-1	44	1201	Lmexicana		CTAACTTTCTATCACT-1	1737	11	Tbrucei		CTCTCAGAGAATTTGG-1	1322	0	Tbrucei
ATCTCTAGTCGTGTTA-1	43	1453	Lmexicana		CTAAGTGAGATGAACT-1	1876	10	Tbrucei		CTCTCAGGTCCAAGAG-1	816	0	Tbrucei
ATCTCTAGTTATAGCC-1	42	1069	Lmexicana		CTAAGTGAGCCTCTCT-1	3208	10	Tbrucei		CTCTCAGTCAAAGGAT-1	916	0	Tbrucei
ATCTCTATCCTAGCCT-1	53	2157	Lmexicana		CTAAGTGAGTATAGGT-1	1238	15	Tbrucei		CTCTCAGTCACCCTCA-1	1316	0	Tbrucei
ATCTCTATCGGACTGC-1	51	2899	Lmexicana		CTAAGTGGTACGCTAT-1	1461	5	Tbrucei		CTCTCAGTCGAAGCAG-1	1236	0	Tbrucei
ATCTCTATCTCGCTTG-1	53	2404	Lmexicana		CTAAGTGTCCGATAAC-1	1920	13	Tbrucei		CTCTCAGTCGACGTCG-1	1285	0	Tbrucei
ATCTTCAAGAGCATCG-1	45	1252	Lmexicana		CTACAGAAGACGCAGT-1	2074	15	Tbrucei		CTCTCGACAATTAGGA-1	4189	1	Tbrucei
ATCTTCAAGCGCCTTG-1	17	815	Lmexicana		CTACATTAGAGAGAAC-1	566	13	Tbrucei		CTCTCGATCTCTGCCA-1	1059	0	Tbrucei
ATCTTCAAGGCAATGC-1	55	2074	Lmexicana		CTACATTAGATGGTAT-1	641	14	Tbrucei		CTCTCGATCTTACCAT-1	1337	0	Tbrucei
ATCTTCAGTCCTGGGT-1	100	2505	Lmexicana		CTACATTAGGTTACAA-1	2462	17	Tbrucei		CTCTGGTAGCTAAGTA-1	1083	0	Tbrucei
ATCTTCATCGACGTCG-1	33	1067	Lmexicana		CTACATTCACAGTCAT-1	570	11	Tbrucei		CTCTGGTCATCAGCGC-1	2380	0	Tbrucei
ATGAAAGAGAGAGCCT-1	54	1128	Lmexicana		CTACATTCATAGAAAC-1	3194	13	Tbrucei		CTCTGGTGTGTTCCAA-1	1268	0	Tbrucei
ATGAAAGAGCCTGTCG-1	40	1556	Lmexicana		CTACATTTCGGTCTGG-1	1543	14	Tbrucei		CTGAATGAGGCACTCC-1	1351	0	Tbrucei
ATGAAAGAGGCGAACT-1	51	1092	Lmexicana		CTACATTTCGTGGGAA-1	1766	9	Tbrucei		CTGAATGCAATAGGGC-1	1497	0	Tbrucei
ATGAAAGAGTACCCTA-1	40	998	Lmexicana		CTACATTTCTCTCTTC-1	624	11	Tbrucei		CTGAATGGTTGCCGCA-1	501	0	Tbrucei
ATGAAAGAGTCAGCGA-1	399	420	Lmexicana		CTACATTTCTCTTCAA-1	2468	14	Tbrucei		CTGAGCGGTCGTCTCT-1	948	0	Tbrucei
ATGAAAGCACTGTCGG-1	66	1635	Lmexicana		CTACCCAAGCAGCCTC-1	984	10	Tbrucei		CTGAGGCAGTCAATCC-1	2563	0	Tbrucei
ATGAAAGGTGAATTAG-1	46	757	Lmexicana		CTACCCACAAGGGCAT-1	2167	17	Tbrucei		CTGAGGCCACGTGTGC-1	790	0	Tbrucei
ATGAAAGGTTTCTTAC-1	57	1281	Lmexicana		CTACCCACACCTGAAT-1	749	11	Tbrucei		CTGAGGCCACTAGTAC-1	1076	0	Tbrucei
ATGAAAGTCACGGAGA-1	53	1386	Lmexicana		CTACCCAGTCGAGATG-1	1716	11	Tbrucei		CTGAGGCCAGAGTAAT-1	868	0	Tbrucei
ATGACCAAGTGATAGT-1	37	718	Lmexicana		CTACCCAGTGGGTCAA-1	3428	10	Tbrucei		CTGATCCAGATACGAT-1	2240	0	Tbrucei
ATGACCACACGCAGTC-1	17	1095	Lmexicana		CTACCTGAGAGATTCA-1	620	9	Tbrucei		CTGATCCAGTCATGCT-1	368	0	Tbrucei
ATGACCACAGCAAGAC-1	81	2032	Lmexicana		CTACCTGAGGGAGAAT-1	1207	7	Tbrucei		CTGATCCGTACGCTAT-1	3289	0	Tbrucei
ATGACCAGTAGGGAGG-1	301	324	Lmexicana		CTACCTGGTAGAGGAA-1	1619	14	Tbrucei		CTGATCCGTAGGTAGC-1	1472	0	Tbrucei
ATGACCATCAGATTGC-1	58	1595	Lmexicana		CTACGGGAGCTTCGTA-1	2385	8	Tbrucei		CTGCAGGCATTGAAAG-1	2421	0	Tbrucei
ATGACCATCCCGAATA-1	63	2050	Lmexicana		CTACGGGGTAGCGTCC-1	1764	11	Tbrucei		CTGCAGGGTTGCATGT-1	1844	0	Tbrucei
ATGACCATCGTCGCTT-1	44	1647	Lmexicana		CTACGGGGTCTTGCTC-1	4609	20	Tbrucei		CTGCATCAGCGTCTCG-1	1468	0	Tbrucei
ATGACCATCTAGGCCG-1	51	2285	Lmexicana		CTACGGGGTTGATCGT-1	1825	12	Tbrucei		CTGCATCCACCGTGGT-1	1325	0	Tbrucei
ATGAGGGAGAGATCGC-1	45	681	Lmexicana		CTACGGGTCGCTAAAC-1	3036	6	Tbrucei		CTGCATCCAGGTCTCG-1	906	0	Tbrucei
ATGAGGGAGAGCTTTC-1	58	2213	Lmexicana		CTACTATAGGCCACTC-1	2010	9	Tbrucei		CTGCCATAGCCGTAAG-1	1818	0	Tbrucei
ATGAGGGAGCCATGCC-1	43	642	Lmexicana		CTACTATAGTAGTCCT-1	2827	17	Tbrucei		CTGCCTAAGAAACTCA-1	2320	0	Tbrucei
ATGAGGGAGTAAACAC-1	250	355	Lmexicana		CTACTATAGTCATGGG-1	1812	15	Tbrucei		CTGCCTAAGTGAGTGC-1	1917	0	Tbrucei
ATGAGGGAGTGGACTG-1	46	720	Lmexicana		CTACTATCAACCACAT-1	6088	22	Tbrucei		CTGCCTACACACCTAA-1	1884	0	Tbrucei
ATGAGGGGTCTCTCAC-1	52	1893	Lmexicana		CTACTATGTACAGGTG-1	2409	9	Tbrucei		CTGCCTACAGGATCTT-1	1540	0	Tbrucei
ATGAGGGGTCTGTCCT-1	44	1757	Lmexicana		CTACTATGTAGGCTCC-1	1363	10	Tbrucei		CTGCCTAGTTCACGAT-1	1388	0	Tbrucei
ATGAGGGTCCGTGGCA-1	35	1199	Lmexicana		CTACTATTCCTAGCCT-1	5036	8	Tbrucei		CTGCCTATCGACGACC-1	1116	0	Tbrucei
ATGAGTCAGAAACCCG-1	79	1434	Lmexicana		CTAGACACAAACTGCT-1	1370	17	Tbrucei		CTGCCTATCTCGTCGT-1	629	0	Tbrucei
ATGAGTCCAAGCGAAC-1	45	1266	Lmexicana		CTAGACACACAGAGAC-1	2407	9	Tbrucei		CTGCGAGGTAGCTCGC-1	1182	0	Tbrucei
ATGAGTCCACCCAATA-1	340	363	Lmexicana		CTAGACACAGCATACT-1	1543	13	Tbrucei		CTGCGAGGTGGTAATA-1	360	0	Tbrucei
ATGAGTCCACGCTATA-1	56	1739	Lmexicana		CTAGGTAAGGCGTCCT-1	2235	20	Tbrucei		CTGGACGCAAACTAGA-1	2665	0	Tbrucei
ATGAGTCTCCGTATGA-1	44	1077	Lmexicana		CTAGGTACAGTCGCAC-1	2739	14	Tbrucei		CTGGACGTCCTCCACA-1	1680	0	Tbrucei
ATGATCGCAAGCACAG-1	46	1878	Lmexicana		CTAGGTACATGAAGCG-1	1893	15	Tbrucei		CTGGCAGAGACCAGAC-1	872	0	Tbrucei
ATGATCGCACCCTTAC-1	44	1648	Lmexicana		CTAGGTAGTTGCACGC-1	1444	12	Tbrucei		CTGGCAGAGCAAGTCG-1	1779	0	Tbrucei
ATGATCGCAGCCGTCA-1	27	1429	Lmexicana		CTAGGTATCCACGTAA-1	1372	6	Tbrucei		CTGGCAGAGTCTTCGA-1	1004	0	Tbrucei
ATGATCGGTCTACATG-1	58	3190	Lmexicana		CTATAGGAGTTGAAAC-1	1843	17	Tbrucei		CTGGCAGCACTTCAGA-1	1386	0	Tbrucei
ATGATCGTCCCAGTGG-1	34	853	Lmexicana		CTATAGGGTCAAAGTA-1	1541	11	Tbrucei		CTGGCAGGTGCATTAC-1	961	0	Tbrucei
ATGATCGTCGAGTCTA-1	29	945	Lmexicana		CTATAGGGTTGCTCCT-1	2553	5	Tbrucei		CTGGCAGGTGTTGACT-1	987	0	Tbrucei
ATGATCGTCTTGCGCT-1	25	898	Lmexicana		CTATAGGTCCTAAACG-1	2521	16	Tbrucei		CTGGTCTAGGTAAGAG-1	1839	0	Tbrucei
ATGCATGAGAATCGAT-1	39	1463	Lmexicana		CTATCCGAGGCTCAAG-1	1799	8	Tbrucei		CTGGTCTGTAGACAGC-1	1252	3	Tbrucei
ATGCATGAGATCCGAG-1	43	1294	Lmexicana		CTATCCGAGTGGCGAT-1	1203	6	Tbrucei		CTGGTCTTCACCATAG-1	1804	1	Tbrucei
ATGCATGCAAACACGG-1	56	1751	Lmexicana		CTATCCGCAAAGCAAT-1	1514	15	Tbrucei		CTGGTCTTCGGATACT-1	1581	0	Tbrucei
ATGCATGTCAAACTGC-1	55	730	Lmexicana		CTATCCGGTACTAACC-1	2946	11	Tbrucei		CTGGTCTTCGTGCATA-1	812	0	Tbrucei
ATGCATGTCGACGCGT-1	41	1352	Lmexicana		CTATCCGTCAATCCAG-1	3391	20	Tbrucei		CTGTACCCATGCTGCG-1	1216	0	Tbrucei
ATGCATGTCTAAACGC-1	58	1501	Lmexicana		CTATCCGTCCACGTCT-1	1634	11	Tbrucei		CTGTACCTCCTCCACA-1	1475	0	Tbrucei
ATGCCTCAGCTGACCC-1	39	1993	Lmexicana		CTATCCGTCTTCGCTG-1	1851	8	Tbrucei		CTGTAGACAGAATGTA-1	1223	0	Tbrucei
ATGCCTCAGTATAGAC-1	41	2042	Lmexicana		CTATCTAAGTTTCGAC-1	2560	15	Tbrucei		CTGTAGATCGCATAGT-1	1202	0	Tbrucei
ATGCCTCCAACCACGC-1	64	3923	Lmexicana		CTATCTACAAATCCCA-1	1222	13	Tbrucei		CTGTAGATCTAGAGCT-1	1491	0	Tbrucei
ATGCCTCGTTCACGAT-1	38	959	Lmexicana		CTATCTACACAAGCCC-1	834	4	Tbrucei		CTGTATTAGCACCGTC-1	1140	0	Tbrucei
ATGCCTCTCAACTGAC-1	210	9109	Lmexicana		CTATCTATCCGCAGTG-1	2442	12	Tbrucei		CTGTATTAGGCATGCA-1	422	0	Tbrucei
ATGCCTCTCTGAGAAA-1	50	1405	Lmexicana		CTATCTATCGAAGAAT-1	1640	12	Tbrucei		CTGTCGTAGAAGCTGC-1	795	0	Tbrucei
ATGCGATAGCTAATCC-1	52	698	Lmexicana		CTCAACCCAAGTGGGT-1	2654	24	Tbrucei		CTGTCGTAGAGCCCAA-1	1442	0	Tbrucei
ATGCGATAGCTCACTA-1	40	1061	Lmexicana		CTCAACCGTAAGGAGA-1	3881	12	Tbrucei		CTGTCGTCAACTGCTA-1	2174	0	Tbrucei
ATGCGATAGTCTTCCC-1	54	958	Lmexicana		CTCAACCGTTGGATCT-1	1639	12	Tbrucei		CTGTCGTCAATCCTTT-1	2035	0	Tbrucei
ATGCGATCAATACAGA-1	57	1631	Lmexicana		CTCAAGAAGGCCTGCT-1	2649	12	Tbrucei		CTGTCGTCAGCTGGTC-1	899	0	Tbrucei
ATGCGATCATTGACAC-1	359	429	Lmexicana		CTCAAGACATGAAAGT-1	1425	17	Tbrucei		CTGTCGTCATACAGGG-1	1126	1	Tbrucei
ATGCGATTCAAACGAA-1	63	1427	Lmexicana		CTCAAGAGTATAGGGC-1	5370	7	Tbrucei		CTGTCGTTCATTATCC-1	1280	0	Tbrucei
ATGCGATTCCAGTGCG-1	35	1124	Lmexicana		CTCAATTTCTATTTCG-1	1458	11	Tbrucei		CTGTCGTTCGAGTCCG-1	1277	0	Tbrucei
ATGCGATTCCGCTGTT-1	29	1257	Lmexicana		CTCACTGAGGAAGTGA-1	2880	11	Tbrucei		CTGTGAAAGAGCTGCA-1	714	0	Tbrucei
ATGGAGGAGTCACACT-1	38	1631	Lmexicana		CTCACTGCAGATCACT-1	2554	14	Tbrucei		CTGTGAAAGCTCTATG-1	949	0	Tbrucei
ATGGAGGAGTGACCTT-1	39	1004	Lmexicana		CTCACTGGTTCACCGG-1	1919	5	Tbrucei		CTGTGAAGTAACTTCG-1	1431	0	Tbrucei
ATGGAGGCAAGCGGAT-1	78	667	Lmexicana		CTCACTGTCATGGGAG-1	2397	16	Tbrucei		CTGTGGGAGATCACTC-1	1775	0	Tbrucei
ATGGAGGCACCGTGAC-1	36	1604	Lmexicana		CTCACTGTCTAGCCTC-1	1824	11	Tbrucei		CTGTGGGGTCGTACTA-1	751	0	Tbrucei
ATGGAGGCACCTATCC-1	23	544	Lmexicana		CTCACTGTCTCGTTTA-1	816	4	Tbrucei		CTTACCGAGGGTACAC-1	914	0	Tbrucei
ATGGAGGCAGGTCCCA-1	53	849	Lmexicana		CTCACTGTCTCTCCGA-1	2034	6	Tbrucei		CTTACCGAGTTACGAA-1	745	0	Tbrucei
ATGGAGGGTACAGAAT-1	23	489	Lmexicana		CTCAGAAAGATAGCTA-1	3141	19	Tbrucei		CTTACCGAGTTGTCAC-1	964	0	Tbrucei
ATGGAGGGTTGCAAGG-1	39	918	Lmexicana		CTCAGAAAGTAACCTC-1	625	18	Tbrucei		CTTACCGGTTCTGACA-1	894	0	Tbrucei
ATGGAGGTCACGGGAA-1	29	1169	Lmexicana		CTCAGAACACAAGTTC-1	1589	12	Tbrucei		CTTACCGTCATCGACA-1	694	0	Tbrucei
ATGGAGGTCGATTGGT-1	42	1991	Lmexicana		CTCAGAAGTGCTGCAC-1	1674	5	Tbrucei		CTTAGGAAGGCGTTGA-1	3213	1	Tbrucei
ATGGATCAGATAGCAT-1	55	2306	Lmexicana		CTCAGAAGTTACTCAG-1	3629	7	Tbrucei		CTTAGGAAGTCGAAGC-1	2810	0	Tbrucei
ATGGATCCACGTTCGG-1	51	2909	Lmexicana		CTCAGAAGTTTCCATT-1	3602	18	Tbrucei		CTTAGGAGTACCTTCC-1	2161	0	Tbrucei
ATGGATCGTCGCTCGA-1	21	658	Lmexicana		CTCAGAATCACGGGAA-1	2959	4	Tbrucei		CTTAGGATCATCAGTG-1	915	0	Tbrucei
ATGGATCTCTTCCCGA-1	41	1682	Lmexicana		CTCAGAATCGGACTGC-1	1050	4	Tbrucei		CTTCAATAGAGGACTC-1	1983	0	Tbrucei
ATGGGAGAGAGTCGAC-1	35	693	Lmexicana		CTCAGGGCAAAGGCTG-1	2574	14	Tbrucei		CTTCAATCAGCGCTTG-1	1082	0	Tbrucei
ATGGGAGAGCTCTTCC-1	53	1366	Lmexicana		CTCAGGGGTCATGGCC-1	1846	8	Tbrucei		CTTCAATGTTGGGTAG-1	612	0	Tbrucei
ATGGGAGAGGTAGGCT-1	61	2585	Lmexicana		CTCAGGGTCAGTCACA-1	2986	9	Tbrucei		CTTCAATTCCCATTTA-1	958	0	Tbrucei
ATGGGAGAGTGCCTCG-1	26	1436	Lmexicana		CTCAGGGTCATGAGGG-1	2137	530	Tbrucei		CTTCAATTCCGCTAGG-1	1484	0	Tbrucei
ATGGGAGAGTTAACAG-1	43	972	Lmexicana		CTCAGGGTCTCATGGA-1	1561	13	Tbrucei		CTTCAATTCGTTCAGA-1	1226	0	Tbrucei
ATGGGAGCATAGTCAC-1	58	2598	Lmexicana		CTCAGTCAGCAGCCTC-1	594	484	Tbrucei		CTTCCGAAGAGTCAAT-1	1414	0	Tbrucei
ATGGGAGGTAACAGGC-1	65	1626	Lmexicana		CTCAGTCAGGCCACCT-1	1492	11	Tbrucei		CTTCCGAGTCCATCTC-1	513	0	Tbrucei
ATGGGAGGTATGATCC-1	57	966	Lmexicana		CTCAGTCAGGCGAAGG-1	1231	11	Tbrucei		CTTCCTTAGAACTGAT-1	368	0	Tbrucei
ATGGGAGGTTGTCCCT-1	41	2044	Lmexicana		CTCAGTCCACCCTATC-1	2593	13	Tbrucei		CTTCCTTGTCTCAGGC-1	972	0	Tbrucei
ATGGGAGTCATGAGGG-1	479	735	Lmexicana		CTCAGTCGTACGGTTT-1	1680	13	Tbrucei		CTTCCTTTCATGAAAG-1	1260	0	Tbrucei
ATGGGAGTCATTGGTG-1	35	1001	Lmexicana		CTCAGTCGTGGACCTC-1	4475	15	Tbrucei		CTTCGGTGTACCATAC-1	1314	1	Tbrucei
ATGGGAGTCGCAGTCG-1	48	1670	Lmexicana		CTCAGTCTCATGCATG-1	695	8	Tbrucei		CTTCGGTGTTGACTAC-1	783	0	Tbrucei
ATGGGAGTCGTCGCTT-1	33	1565	Lmexicana		CTCATCGAGTCTGTAC-1	1077	4	Tbrucei		CTTCGGTTCGGCCAAC-1	1316	0	Tbrucei
ATGGGAGTCTTGCGCT-1	39	1540	Lmexicana		CTCATCGGTGTAGTGG-1	1040	19	Tbrucei		CTTCTCTCAATCTGCA-1	1438	0	Tbrucei
ATGGGTTAGACCTCAT-1	46	1926	Lmexicana		CTCATTAAGTTCCATG-1	5022	15	Tbrucei		CTTCTCTCATTAGGAA-1	1154	0	Tbrucei
ATGGGTTAGCCTGGAA-1	35	2341	Lmexicana		CTCATTACAACGCATT-1	512	32	Tbrucei		CTTGAGACAAGTGGGT-1	1698	0	Tbrucei
ATGGGTTAGGATTACA-1	35	665	Lmexicana		CTCATTACACGCAGTC-1	491	16	Tbrucei		CTTGAGACATCCGATA-1	1317	0	Tbrucei
ATGGGTTCACGCGCAT-1	28	895	Lmexicana		CTCATTAGTAGCCAGA-1	1671	5	Tbrucei		CTTGAGATCATCCTGC-1	1364	0	Tbrucei
ATGGGTTGTATCGCTA-1	75	2732	Lmexicana		CTCATTAGTGGATGAC-1	3052	15	Tbrucei		CTTGAGATCGACCACG-1	636	0	Tbrucei
ATGGGTTGTGCGGCTT-1	48	1452	Lmexicana		CTCCAACAGACATAGT-1	1864	19	Tbrucei		CTTGATTAGATGCTAA-1	1421	1	Tbrucei
ATGGGTTGTTTCCATT-1	37	1012	Lmexicana		CTCCAACCAGTCGTTA-1	1504	9	Tbrucei		CTTGATTCAACTAGAA-1	1028	0	Tbrucei
ATGGGTTTCACTGCTC-1	45	1285	Lmexicana		CTCCAACGTAGGTTTC-1	1720	10	Tbrucei		CTTGATTTCATGCCGG-1	781	0	Tbrucei
ATGGGTTTCAGTCACA-1	24	2441	Lmexicana		CTCCACAAGAAGGCTC-1	1824	19	Tbrucei		CTTGATTTCGACCTAA-1	2183	0	Tbrucei
ATGGGTTTCCATACTT-1	37	858	Lmexicana		CTCCACAAGCTCTGTA-1	1938	9	Tbrucei		CTTTCAAAGAGGTTAT-1	1580	0	Tbrucei
ATGGGTTTCCATTGGA-1	23	1250	Lmexicana		CTCCACACAGACGCTC-1	802	9	Tbrucei		CTTTCAACAAGTGCTT-1	1242	0	Tbrucei
ATGGGTTTCGGCTTGG-1	41	1131	Lmexicana		CTCCACACAGTCAACT-1	3061	14	Tbrucei		CTTTCAACAGGCGTTC-1	1735	0	Tbrucei
ATGGGTTTCGTGGTAT-1	36	932	Lmexicana		CTCCACAGTTAAGCAA-1	3351	565	Tbrucei		CTTTCAATCTTCACAT-1	482	0	Tbrucei
ATGGTTGAGGTAAAGG-1	46	1146	Lmexicana		CTCCACATCAAACTGC-1	3337	20	Tbrucei		CTTTCGGCAACACGTT-1	1931	0	Tbrucei
ATGGTTGCAATTGCCA-1	40	1512	Lmexicana		CTCCACATCCAACCGG-1	2891	7	Tbrucei		CTTTCGGGTCACATTG-1	1588	0	Tbrucei
ATGGTTGGTCTTCTAT-1	55	1345	Lmexicana		CTCCACATCGAGCCTG-1	2650	15	Tbrucei		CTTTCGGGTGATAGAT-1	485	0	Tbrucei
ATGGTTGTCCAACTAG-1	44	744	Lmexicana		CTCCATGAGAATGTTG-1	2808	14	Tbrucei		CTTTCGGTCACTCTTA-1	1018	0	Tbrucei
ATGGTTGTCCAGTACA-1	42	1180	Lmexicana		CTCCATGCAACTTGGT-1	1770	10	Tbrucei		CTTTCGGTCCTTCAGC-1	4171	1	Tbrucei
ATGTCCCAGCGCACAA-1	53	1526	Lmexicana		CTCCATGCACTTCCTG-1	1404	6	Tbrucei		CTTTCGGTCGTTCCTG-1	1266	0	Tbrucei
ATGTCCCAGGATACAT-1	47	581	Lmexicana		CTCCATGCATTGTCGA-1	2159	16	Tbrucei		CTTTCGGTCTACCAGA-1	1336	0	Tbrucei
ATGTCCCCAAACACGG-1	30	1326	Lmexicana		CTCCATGGTCGCTCGA-1	1274	7	Tbrucei		GAAACCTAGAGCCATG-1	1730	0	Tbrucei
ATGTCCCCAAGAAACT-1	61	2138	Lmexicana		CTCCCAAAGCATGCGA-1	1571	12	Tbrucei		GAAACCTGTTGAGGAC-1	996	0	Tbrucei
ATGTCCCCACCGCTAG-1	35	1309	Lmexicana		CTCCCAACAGCTGTAT-1	3629	14	Tbrucei		GAAACCTTCCCTCAAC-1	689	1	Tbrucei
ATGTCCCCATGTGCTA-1	122	1608	Lmexicana		CTCCCAAGTACGTGTT-1	2469	11	Tbrucei		GAAATGAGTTGTTGTG-1	1440	0	Tbrucei
ATGTCCCGTTGGACCC-1	22	626	Lmexicana		CTCCCAAGTCGGATTT-1	2115	14	Tbrucei		GAAATGATCGTCCTCA-1	886	0	Tbrucei
ATGTCCCTCACCGGGT-1	30	1377	Lmexicana		CTCCCAAGTGCCCGTA-1	2056	16	Tbrucei		GAACACTCAAGGAGTC-1	410	0	Tbrucei
ATGTCCCTCAGCTTGA-1	52	959	Lmexicana		CTCCCAAGTTCCGCAG-1	2524	15	Tbrucei		GAACGTTAGGCGTTGA-1	1133	1	Tbrucei
ATGTCCCTCTTCCCAG-1	50	1625	Lmexicana		CTCCCAATCGGCTTGG-1	2756	18	Tbrucei		GAACGTTCAGAGTCTT-1	1051	0	Tbrucei
ATGTCTTAGACGGAAA-1	62	2354	Lmexicana		CTCCCTCAGACCTTTG-1	1933	8	Tbrucei		GAACTGTCAAATAAGC-1	903	0	Tbrucei
ATGTCTTCACTCCGAG-1	37	2474	Lmexicana		CTCCCTCAGGGAACAA-1	2126	12	Tbrucei		GAACTGTCAATTGAAG-1	944	0	Tbrucei
ATGTCTTCAGCCCACA-1	32	1000	Lmexicana		CTCCCTCGTATGTCTG-1	2601	14	Tbrucei		GAACTGTCACGAGGAT-1	1088	0	Tbrucei
ATGTCTTCATCCCACT-1	45	1550	Lmexicana		CTCCCTCTCGATTTCT-1	845	17	Tbrucei		GAACTGTGTAGCCCTG-1	1152	0	Tbrucei
ATGTCTTGTGCAACGA-1	42	1950	Lmexicana		CTCCCTCTCGTGGGAA-1	2825	11	Tbrucei		GAACTGTGTTCAGGTT-1	1889	0	Tbrucei
ATGTCTTTCCAAGGGA-1	52	1287	Lmexicana		CTCCGATAGAGTTGCG-1	3749	10	Tbrucei		GAAGAATCAAGTGCAG-1	1152	0	Tbrucei
ATGTCTTTCGACCTAA-1	73	3011	Lmexicana		CTCCGATAGGTAAGAG-1	1451	11	Tbrucei		GAAGAATCAGGTATGG-1	1637	0	Tbrucei
ATGTCTTTCGCACGAC-1	39	878	Lmexicana		CTCCGATCAATGTTGC-1	2207	12	Tbrucei		GAAGAATGTCAGACTT-1	1206	0	Tbrucei
ATGTCTTTCGGCCAAC-1	45	2005	Lmexicana		CTCCGATCAGAATGTA-1	1666	13	Tbrucei		GAAGAATTCTCCATAT-1	2417	0	Tbrucei
ATGTCTTTCGGTTCAA-1	43	1228	Lmexicana		CTCCGATTCTACTATC-1	541	16	Tbrucei		GAAGCCCCACACCAGC-1	1268	0	Tbrucei
ATGTCTTTCTGACCCT-1	42	1171	Lmexicana		CTCCTCCCAATAGGGC-1	1344	17	Tbrucei		GAAGCCCCACCCTTGT-1	1264	0	Tbrucei
ATGTCTTTCTGCTTAT-1	42	877	Lmexicana		CTCCTCCCACATACGT-1	2170	22	Tbrucei		GAAGCCCGTCGCACAC-1	932	0	Tbrucei
ATTACCTAGTTGCCCG-1	43	1791	Lmexicana		CTCCTCCGTGTTCGTA-1	2251	9	Tbrucei		GAAGCCCTCGGATACT-1	370	0	Tbrucei
ATTACCTCAAAGCAAT-1	64	499	Lmexicana		CTCCTCCTCCATGAGT-1	573	316	Tbrucei		GAAGCGAAGTACCGGA-1	490	0	Tbrucei
ATTACCTCAATAACCC-1	75	1601	Lmexicana		CTCCTCCTCTTCTGTA-1	1521	11	Tbrucei		GAAGCGACACCCTGAG-1	1245	0	Tbrucei
ATTACCTCACTGCGTG-1	27	806	Lmexicana		CTCGAGGCATCAGCGC-1	3314	15	Tbrucei		GAAGCGACAGCTCATA-1	910	0	Tbrucei
ATTACCTGTCGGTACC-1	51	733	Lmexicana		CTCGAGGGTGCCCAGT-1	2306	8	Tbrucei		GAAGCGAGTAACGATA-1	2522	0	Tbrucei
ATTACCTGTGAGGAAA-1	61	1574	Lmexicana		CTCGAGGTCAGCTTCC-1	2577	8	Tbrucei		GAAGCGAGTGACATCT-1	1052	0	Tbrucei
ATTACCTGTGGAAATT-1	47	627	Lmexicana		CTCGAGGTCGGTCGAC-1	1703	8	Tbrucei		GAAGGACCAAATAAGC-1	1327	0	Tbrucei
ATTACCTTCATTCACT-1	64	1821	Lmexicana		CTCGAGGTCTGGAGAG-1	5321	10	Tbrucei		GAAGGGTAGAGTCACG-1	788	1	Tbrucei
ATTACCTTCGGCACTG-1	52	1917	Lmexicana		CTCTCAGCAGAAGTGC-1	2412	18	Tbrucei		GAAGGGTAGTTCTCTT-1	2048	0	Tbrucei
ATTACTCAGCTTTGTG-1	46	2691	Lmexicana		CTCTCAGCAGGTCAGA-1	1440	14	Tbrucei		GAAGGGTCAATTCGTG-1	976	0	Tbrucei
ATTACTCCACAACGCC-1	35	1094	Lmexicana		CTCTCGAAGGACAGTC-1	2641	13	Tbrucei		GAAGGGTGTAAGGTCG-1	726	0	Tbrucei
ATTACTCCACGGCCAT-1	59	1847	Lmexicana		CTCTCGAAGTCAGCCC-1	631	9	Tbrucei		GAAGGGTGTATGGTAA-1	1099	0	Tbrucei
ATTACTCCACTGTCGG-1	34	1369	Lmexicana		CTCTCGAAGTGCACTT-1	1774	15	Tbrucei		GAAGGGTGTTCACCGG-1	1054	0	Tbrucei
ATTACTCCAGTCAACT-1	37	966	Lmexicana		CTCTCGAAGTTAACAG-1	1363	17	Tbrucei		GAAGTAAGTCATGCAT-1	1616	0	Tbrucei
ATTACTCGTAGGCTCC-1	51	1386	Lmexicana		CTCTCGACACTGATTG-1	2036	29	Tbrucei		GAATAGAAGAGGTGCT-1	3137	0	Tbrucei
ATTACTCGTGACACGA-1	55	4182	Lmexicana		CTCTCGAGTGCCGTTG-1	1898	6	Tbrucei		GAATAGACAACAGCTT-1	2002	0	Tbrucei
ATTACTCGTTGGGATG-1	54	1911	Lmexicana		CTCTCGATCTACACAG-1	2890	8	Tbrucei		GAATAGAGTCGCAACC-1	2016	0	Tbrucei
ATTACTCTCCTATGGA-1	49	789	Lmexicana		CTCTGGTAGAGAGGGC-1	2620	8	Tbrucei		GAATAGATCGCCTTGT-1	2099	2	Tbrucei
ATTACTCTCGGAATGG-1	65	1171	Lmexicana		CTCTGGTGTGAACCGA-1	1694	14	Tbrucei		GAATCACTCCCTCTTT-1	1171	0	Tbrucei
ATTATCCAGAGAGCAA-1	38	1328	Lmexicana		CTCTGGTGTTATAGAG-1	2149	13	Tbrucei		GAATCACTCTTAGCCC-1	638	0	Tbrucei
ATTATCCAGGTCGACA-1	45	1456	Lmexicana		CTCTGGTTCATGGTAC-1	4367	17	Tbrucei		GACACGCAGATTGAGT-1	1663	1	Tbrucei
ATTATCCCATGGAATA-1	68	835	Lmexicana		CTCTGGTTCTGCCTGT-1	1897	9	Tbrucei		GACACGCAGTGCTCGC-1	1112	0	Tbrucei
ATTATCCGTCGACTTA-1	74	3064	Lmexicana		CTGAATGAGGTACTGG-1	1959	20	Tbrucei		GACACGCCAGATACCT-1	2094	0	Tbrucei
ATTATCCGTGCCAAGA-1	72	738	Lmexicana		CTGAATGCAACTCCAA-1	2921	9	Tbrucei		GACACGCCATTCAGCA-1	1396	0	Tbrucei
ATTATCCTCAGAACCT-1	49	635	Lmexicana		CTGAGCGAGACATATG-1	1348	12	Tbrucei		GACACGCTCATTGGTG-1	578	4	Tbrucei
ATTATCCTCCAAAGGG-1	66	1095	Lmexicana		CTGAGCGCATGAAGGC-1	1206	11	Tbrucei		GACACGCTCGCCACTT-1	1714	0	Tbrucei
ATTATCCTCGCGCCAA-1	140	1058	Lmexicana		CTGAGCGGTCGCAGTC-1	1264	14	Tbrucei		GACACGCTCTGCTTAT-1	719	0	Tbrucei
ATTATCCTCGTGTGGC-1	45	2749	Lmexicana		CTGAGCGGTCTTAGTG-1	2071	13	Tbrucei		GACAGCCCATAGGTAA-1	371	0	Tbrucei
ATTCACTAGAGCAACC-1	62	3434	Lmexicana		CTGAGCGTCAAGTCTG-1	1187	6	Tbrucei		GACAGCCGTGTTTACG-1	1744	0	Tbrucei
ATTCACTAGGTAGCCA-1	71	3498	Lmexicana		CTGAGGCAGTCATTGC-1	1167	8	Tbrucei		GACATCAAGTAGGAAG-1	2302	3	Tbrucei
ATTCACTCAAACGAGC-1	40	1014	Lmexicana		CTGAGGCCACTGCTTC-1	2769	13	Tbrucei		GACATCAGTCCAGAAG-1	1680	0	Tbrucei
ATTCACTCATAATCGC-1	63	3192	Lmexicana		CTGAGGCGTCTTTATC-1	2336	16	Tbrucei		GACATCAGTGATGGCA-1	1125	0	Tbrucei
ATTCACTGTACAGTTC-1	50	1159	Lmexicana		CTGAGGCGTTACAGCT-1	1820	9	Tbrucei		GACATCATCGTAGGGA-1	430	0	Tbrucei
ATTCACTGTATAGGGC-1	42	897	Lmexicana		CTGAGGCTCAATCAGC-1	1762	11	Tbrucei		GACATCATCTAGTGAC-1	1611	0	Tbrucei
ATTCACTGTCCCTGTT-1	52	1509	Lmexicana		CTGATCCAGGTTGAGC-1	1486	15	Tbrucei		GACCAATGTAGCGATG-1	1138	0	Tbrucei
ATTCACTTCGGAGTGA-1	58	1584	Lmexicana		CTGATCCGTACTCAAC-1	2709	18	Tbrucei		GACCAATGTTTCACAG-1	1292	0	Tbrucei
ATTCAGGAGCAGATAT-1	121	1528	Lmexicana		CTGATCCTCTATCGCC-1	1470	561	Tbrucei		GACCAATTCCTGTACC-1	1022	0	Tbrucei
ATTCAGGAGCGTCGAA-1	34	1351	Lmexicana		CTGCAGGAGACGCTCC-1	2853	12	Tbrucei		GACCCAGAGAATAGTC-1	718	0	Tbrucei
ATTCAGGCAATTCTCT-1	89	1997	Lmexicana		CTGCAGGAGCTAGATA-1	3226	17	Tbrucei		GACCCAGCAACTGGTT-1	924	0	Tbrucei
ATTCAGGCACGCTGTG-1	27	649	Lmexicana		CTGCAGGCATCCTGTC-1	2498	17	Tbrucei		GACCCAGTCAGTCATG-1	671	0	Tbrucei
ATTCAGGCAGGTCAGA-1	43	2642	Lmexicana		CTGCAGGTCATTGCCC-1	2570	10	Tbrucei		GACCCAGTCCACTTTA-1	785	0	Tbrucei
ATTCAGGCATCATGAC-1	46	1527	Lmexicana		CTGCAGGTCTTCTTCC-1	1890	13	Tbrucei		GACCCTTAGGGTTAGC-1	498	0	Tbrucei
ATTCAGGGTGAATATG-1	51	1095	Lmexicana		CTGCATCAGAGTCCGA-1	1287	12	Tbrucei		GACCCTTCAGGTACGA-1	1543	0	Tbrucei
ATTCAGGTCTACTGCC-1	49	1968	Lmexicana		CTGCATCAGCTGACTT-1	1765	9	Tbrucei		GACCCTTGTGACTAAA-1	489	0	Tbrucei
ATTCATCAGAAGGTAG-1	46	982	Lmexicana		CTGCATCCATTGCTTT-1	1316	3	Tbrucei		GACCGTGAGCCATCCG-1	948	0	Tbrucei
ATTCATCAGATGAATC-1	82	3614	Lmexicana		CTGCATCGTAGAATAC-1	616	12	Tbrucei		GACCGTGGTACCCACG-1	1079	0	Tbrucei
ATTCATCAGCTAGAGC-1	52	4329	Lmexicana		CTGCATCGTTCTCCAC-1	3012	5	Tbrucei		GACCGTGTCACGAGGA-1	1040	0	Tbrucei
ATTCATCCATCCGCGA-1	48	2251	Lmexicana		CTGCATCTCGACGACC-1	4284	7	Tbrucei		GACCGTGTCCTAGCCT-1	1374	0	Tbrucei
ATTCATCGTGCACATT-1	50	2049	Lmexicana		CTGCCATAGCCGTTGC-1	3062	9	Tbrucei		GACCGTGTCTCTGAGA-1	1615	0	Tbrucei
ATTCATCGTTCTCTAT-1	295	717	Lmexicana		CTGCCATAGCGACTGA-1	3041	8	Tbrucei		GACCTTCGTATCGTAC-1	1804	0	Tbrucei
ATTCATCGTTGAGAGC-1	57	796	Lmexicana		CTGCCATAGGCCTTGC-1	3458	4	Tbrucei		GACCTTCTCTGAGTCA-1	521	0	Tbrucei
ATTCATCTCCTCACCA-1	74	1075	Lmexicana		CTGCCATAGTACAGCG-1	1827	9	Tbrucei		GACGCTGCACTGCGAC-1	1799	0	Tbrucei
ATTCATCTCTCTCTAA-1	56	2045	Lmexicana		CTGCCATGTGGAAGTC-1	1037	9	Tbrucei		GACGCTGTCACAAGAA-1	798	0	Tbrucei
ATTCCATAGCAGAAAG-1	63	3158	Lmexicana		CTGCCTAAGAGAGCAA-1	2328	22	Tbrucei		GACGCTGTCACACGAT-1	1015	0	Tbrucei
ATTCCATCAAAGGCTG-1	33	1180	Lmexicana		CTGCCTAAGCCGATCC-1	2279	15	Tbrucei		GACGTTAGTAAGTTGA-1	1563	0	Tbrucei
ATTCCATCAGCGCGTT-1	42	1639	Lmexicana		CTGCCTAAGGCCTAGA-1	1539	16	Tbrucei		GACGTTATCATCAGTG-1	1484	0	Tbrucei
ATTCCATCAGGCGAAT-1	51	887	Lmexicana		CTGCCTAGTGAACTAA-1	1992	20	Tbrucei		GACGTTATCTGCCCTA-1	1229	0	Tbrucei
ATTCCATGTGAACGGT-1	42	804	Lmexicana		CTGCGAGAGAAGGCTC-1	768	16	Tbrucei		GACTATGAGTCAACAA-1	1543	0	Tbrucei
ATTCCATTCCTCGCAT-1	46	1350	Lmexicana		CTGCGAGTCGCTTACC-1	890	15	Tbrucei		GACTATGCAGTGGCTC-1	1100	0	Tbrucei
ATTCCATTCTGACCCT-1	46	1212	Lmexicana		CTGCGAGTCTTCGTAT-1	1584	4	Tbrucei		GACTATGCAGTTCTAG-1	565	0	Tbrucei
ATTCCCGAGATGACCG-1	37	1426	Lmexicana		CTGCTCAAGATGTTCC-1	3268	18	Tbrucei		GACTATGCATGACCCG-1	1362	0	Tbrucei
ATTCCCGCACCAGTAT-1	36	1460	Lmexicana		CTGGACGAGCGACATG-1	2020	2	Tbrucei		GACTATGGTCCTACAA-1	1132	0	Tbrucei
ATTCCCGGTTTGGGAG-1	47	1378	Lmexicana		CTGGACGAGGCTCAAG-1	1678	12	Tbrucei		GACTATGGTTCGAAGG-1	2187	0	Tbrucei
ATTCCCGTCCACACAA-1	30	1026	Lmexicana		CTGGACGCAAGCGATG-1	2186	10	Tbrucei		GACTATGTCGAACACT-1	844	1	Tbrucei
ATTCCCGTCGAAGGAC-1	33	1432	Lmexicana		CTGGACGCACTGCATA-1	1478	8	Tbrucei		GACTCAAGTTTACACG-1	388	0	Tbrucei
ATTCCCGTCTCAATCT-1	41	2037	Lmexicana		CTGGACGCAGAGTGTG-1	2489	11	Tbrucei		GACTCTCAGACTCGAG-1	1966	0	Tbrucei
ATTCCTAAGCAAGTCG-1	306	307	Lmexicana		CTGGCAGAGTGGTGAC-1	1558	7	Tbrucei		GACTCTCTCACTGTTT-1	1043	0	Tbrucei
ATTCCTAAGTTGAAGT-1	78	3343	Lmexicana		CTGGCAGCAAACCACT-1	1237	5	Tbrucei		GACTCTCTCATTACCT-1	2435	0	Tbrucei
ATTCCTACAATCTGCA-1	45	2711	Lmexicana		CTGGCAGGTCTAGATC-1	2294	7	Tbrucei		GACTCTCTCCGATAGT-1	1309	0	Tbrucei
ATTCCTACACAACATC-1	47	763	Lmexicana		CTGGTCTAGCGGCTCT-1	3412	12	Tbrucei		GACTGATAGATACCAA-1	1582	0	Tbrucei
ATTCCTAGTCGCTCGA-1	57	2900	Lmexicana		CTGGTCTCACTCAAGT-1	2843	8	Tbrucei		GACTGATCACTTGTGA-1	1770	0	Tbrucei
ATTCCTAGTGATGAAT-1	64	1099	Lmexicana		CTGGTCTCACTTCAGA-1	2665	15	Tbrucei		GACTGATCAGGAGGAG-1	1815	0	Tbrucei
ATTCCTATCGAAATCC-1	71	1257	Lmexicana		CTGGTCTCATCCAACA-1	1727	8	Tbrucei		GACTGATTCCATCACC-1	2479	0	Tbrucei
ATTCCTATCGCCTATC-1	63	3011	Lmexicana		CTGGTCTCATCGAAGG-1	2248	11	Tbrucei		GACTTCCCAGATGCGA-1	1734	0	Tbrucei
ATTCCTATCGCTTGAA-1	24	890	Lmexicana		CTGGTCTTCCAAGCAT-1	1848	19	Tbrucei		GAGAAATCATAACAGA-1	2263	0	Tbrucei
ATTCGTTAGTCAGCGA-1	42	656	Lmexicana		CTGTACCAGTCTGCAT-1	1685	444	Tbrucei		GAGACCCGTCTGTCCT-1	371	0	Tbrucei
ATTCGTTTCACTCACC-1	56	1713	Lmexicana		CTGTACCGTTATTCTC-1	610	16	Tbrucei		GAGACCCTCCGATAGT-1	2462	0	Tbrucei
ATTCGTTTCCGTAGTA-1	56	2248	Lmexicana		CTGTACCTCAACCTCC-1	2902	8	Tbrucei		GAGACCCTCGTAGTCA-1	720	0	Tbrucei
ATTCGTTTCGCTTAAG-1	38	3055	Lmexicana		CTGTACCTCCCTAGGG-1	1408	10	Tbrucei		GAGACTTAGAGAAGGT-1	1913	0	Tbrucei
ATTCTACAGCTCGACC-1	55	1910	Lmexicana		CTGTAGAAGAGGGCGA-1	2464	11	Tbrucei		GAGACTTAGCCTATCA-1	826	4	Tbrucei
ATTCTACAGGACGGAG-1	36	655	Lmexicana		CTGTAGACAAACACCT-1	1977	14	Tbrucei		GAGACTTAGGGCAATC-1	1137	0	Tbrucei
ATTCTACCAGGTGGAT-1	42	2072	Lmexicana		CTGTAGATCACTGTCC-1	2772	8	Tbrucei		GAGACTTAGTTTGGCT-1	1680	0	Tbrucei
ATTCTACGTAATTAGG-1	67	4202	Lmexicana		CTGTATTAGAGCTGAC-1	1534	12	Tbrucei		GAGACTTCAAGGCAAC-1	1890	0	Tbrucei
ATTCTTGAGAACTCCT-1	44	1964	Lmexicana		CTGTATTAGATGTAGT-1	1355	11	Tbrucei		GAGACTTTCAAAGGTA-1	1423	0	Tbrucei
ATTCTTGAGAAGCTGC-1	42	943	Lmexicana		CTGTATTAGCATTGTC-1	1505	6	Tbrucei		GAGACTTTCAGCAATC-1	1595	0	Tbrucei
ATTCTTGAGCCTGAAG-1	44	730	Lmexicana		CTGTATTCAGTATTCG-1	2478	17	Tbrucei		GAGACTTTCGTGTGGC-1	1418	1	Tbrucei
ATTCTTGAGTGCAAAT-1	18	680	Lmexicana		CTGTATTCATCTTAGG-1	2119	246	Tbrucei		GAGAGGTAGCAGCCTC-1	897	0	Tbrucei
ATTCTTGAGTTGCCTA-1	50	1157	Lmexicana		CTGTCGTAGCATTGAA-1	1538	10	Tbrucei		GAGAGGTAGTAGGTTA-1	3110	0	Tbrucei
ATTCTTGCATCAACCA-1	48	1253	Lmexicana		CTGTCGTAGCTCTTCC-1	1059	15	Tbrucei		GAGAGGTGTGCAACAG-1	1439	0	Tbrucei
ATTCTTGGTACGAGTG-1	63	2795	Lmexicana		CTGTCGTGTGATATAG-1	1734	6	Tbrucei		GAGATGGAGATACGAT-1	1869	0	Tbrucei
ATTCTTGGTCCAACGC-1	50	2120	Lmexicana		CTGTCGTTCAAACGAA-1	2976	14	Tbrucei		GAGATGGCAGCTGTTA-1	1039	0	Tbrucei
ATTCTTGTCGGCTATA-1	62	968	Lmexicana		CTGTCGTTCCACAGGC-1	2438	13	Tbrucei		GAGATGGCATGTTCAG-1	984	0	Tbrucei
ATTCTTGTCTTAAGGC-1	48	1389	Lmexicana		CTGTGAAAGAGAGTTT-1	780	10	Tbrucei		GAGATGGGTAATGATG-1	2738	0	Tbrucei
ATTGGGTAGAATTCAG-1	63	1732	Lmexicana		CTGTGAACACTCCCTA-1	2260	16	Tbrucei		GAGATGGGTTATGGTC-1	2231	0	Tbrucei
ATTGGGTAGCAATAGT-1	58	638	Lmexicana		CTGTGAACACTTCATT-1	1554	9	Tbrucei		GAGATGGTCACCACAA-1	440	0	Tbrucei
ATTGGGTAGCACCGTC-1	43	1800	Lmexicana		CTGTGAAGTCAACCAT-1	1685	10	Tbrucei		GAGATGGTCAGTCCGG-1	1680	0	Tbrucei
ATTGGGTAGGGAGGAC-1	52	2426	Lmexicana		CTGTGAAGTCTATGAC-1	1802	10	Tbrucei		GAGATGGTCCGCACTT-1	1500	0	Tbrucei
ATTGGGTCAAGAGGTC-1	59	766	Lmexicana		CTGTGAAGTTCTCGCT-1	2108	11	Tbrucei		GAGATGGTCCGTGCGA-1	1204	0	Tbrucei
ATTGGGTCAATTTCCT-1	40	1302	Lmexicana		CTGTGAATCCATGCAA-1	918	6	Tbrucei		GAGATGGTCTCGACGG-1	465	0	Tbrucei
ATTGGGTCACCAGCCA-1	34	1456	Lmexicana		CTGTGAATCTGTACAG-1	4861	12	Tbrucei		GAGCCTGAGTAACAGT-1	1068	0	Tbrucei
ATTGGGTCAGGACGAT-1	40	1065	Lmexicana		CTTACCGGTACATACC-1	3368	13	Tbrucei		GAGCCTGCACTACTTT-1	2300	0	Tbrucei
ATTGGGTCATTAAGCC-1	54	678	Lmexicana		CTTACCGTCATACGGT-1	1358	11	Tbrucei		GAGCCTGCATCATCTT-1	989	4	Tbrucei
ATTGGGTGTGGGTTGA-1	46	1203	Lmexicana		CTTAGGAAGGCATTTC-1	1531	14	Tbrucei		GAGCCTGGTACACGTT-1	2051	0	Tbrucei
ATTGGGTGTTAGTCGT-1	58	3806	Lmexicana		CTTAGGAGTACCTATG-1	1214	4	Tbrucei		GAGCTGCAGAGGCGTT-1	418	0	Tbrucei
ATTGGGTGTTCTTGCC-1	50	944	Lmexicana		CTTAGGATCTTAAGGC-1	2336	10	Tbrucei		GAGCTGCAGTTCCGTA-1	491	0	Tbrucei
ATTGGGTTCGCAGAGA-1	75	1321	Lmexicana		CTTCAATAGCATGCAG-1	1955	4	Tbrucei		GAGCTGCCAATTGAAG-1	984	0	Tbrucei
ATTGGGTTCTCATTAC-1	87	942	Lmexicana		CTTCAATCAACTACGT-1	1656	5	Tbrucei		GAGCTGCGTCGCTGCA-1	1154	0	Tbrucei
ATTGTTCAGTATGTAG-1	49	1979	Lmexicana		CTTCAATTCAGCGGAA-1	4280	13	Tbrucei		GAGCTGCTCACATCAG-1	1873	0	Tbrucei
ATTGTTCCAACGGTAG-1	48	1049	Lmexicana		CTTCCGAAGCCAGTAG-1	3046	9	Tbrucei		GAGCTGCTCTCCATAT-1	1477	0	Tbrucei
ATTGTTCCAATCGCCG-1	37	1506	Lmexicana		CTTCCGAAGGGCATGT-1	3028	7	Tbrucei		GAGGCAATCGAGAATA-1	2446	0	Tbrucei
ATTGTTCCACAGAAGC-1	42	733	Lmexicana		CTTCCGACACGCTGCA-1	548	4	Tbrucei		GAGGCAATCGCAGTCG-1	1257	0	Tbrucei
ATTGTTCGTCGCGTTG-1	48	1824	Lmexicana		CTTCCTTTCCATATGG-1	553	8	Tbrucei		GAGGCAATCTGTGCAA-1	1446	0	Tbrucei
ATTGTTCTCATCGCCT-1	51	1250	Lmexicana		CTTCCTTTCTCATTGT-1	1373	3	Tbrucei		GAGGCCTAGACGACTG-1	1296	0	Tbrucei
ATTGTTCTCCAAACCA-1	88	3225	Lmexicana		CTTCCTTTCTTGTGCC-1	4003	32	Tbrucei		GAGGCCTAGGCCATAG-1	1919	0	Tbrucei
ATTTACCAGAGGACTC-1	45	1739	Lmexicana		CTTCGGTAGACGCAGT-1	2345	13	Tbrucei		GAGGCCTAGGGTATAT-1	2492	1	Tbrucei
ATTTACCAGCATACTC-1	63	2625	Lmexicana		CTTCGGTCATCAACCA-1	640	13	Tbrucei		GAGGCCTCAAATACGA-1	2177	0	Tbrucei
ATTTACCAGGTCGAGT-1	40	1425	Lmexicana		CTTCTAACAATGCAGG-1	1864	14	Tbrucei		GAGGCCTCAAGTGGGT-1	2650	0	Tbrucei
ATTTACCAGTCTCCTC-1	67	2088	Lmexicana		CTTCTAAGTAACACGG-1	2222	9	Tbrucei		GAGGCCTGTAACGGTG-1	2263	0	Tbrucei
ATTTACCCAAATGCTC-1	50	1781	Lmexicana		CTTCTAAGTCCTACAA-1	1173	9	Tbrucei		GAGGGATAGCATTGAA-1	1520	0	Tbrucei
ATTTACCCATACATCG-1	38	1241	Lmexicana		CTTCTAATCACCTTAT-1	2424	8	Tbrucei		GAGGGTAGTATCGTGT-1	674	0	Tbrucei
ATTTACCCATATAGCC-1	59	2008	Lmexicana		CTTCTCTAGATGCGAC-1	1171	5	Tbrucei		GAGGGTATCCGGACTG-1	763	0	Tbrucei
ATTTACCGTATATGGA-1	70	2265	Lmexicana		CTTCTCTGTAGGAGTC-1	3549	10	Tbrucei		GAGTCATCACCTGCTT-1	1704	0	Tbrucei
ATTTACCGTATCAAGA-1	21	1154	Lmexicana		CTTCTCTGTATTTCCT-1	2107	17	Tbrucei		GAGTCATGTTATGTGC-1	1300	0	Tbrucei
ATTTACCGTGGCAACA-1	50	1033	Lmexicana		CTTCTCTGTGAGTTGG-1	1570	9	Tbrucei		GAGTCATTCGATCCCT-1	940	0	Tbrucei
ATTTACCTCAACCTCC-1	42	1115	Lmexicana		CTTCTCTGTGTGGACA-1	528	9	Tbrucei		GAGTCATTCTACCCAC-1	3315	0	Tbrucei
ATTTACCTCAATCCAG-1	52	725	Lmexicana		CTTCTCTTCCCTTTGG-1	3381	11	Tbrucei		GAGTCTAAGAAGTCAT-1	1912	0	Tbrucei
ATTTACCTCCGTACGG-1	44	1626	Lmexicana		CTTCTCTTCGTTCCTG-1	664	7	Tbrucei		GAGTCTACAACCACAT-1	1390	0	Tbrucei
ATTTACCTCCTGGCTT-1	41	875	Lmexicana		CTTCTCTTCTCTGCTG-1	2217	19	Tbrucei		GAGTCTATCTACTATC-1	1486	0	Tbrucei
ATTTCACCACCGGCTA-1	52	1237	Lmexicana		CTTGAGAAGCACTCAT-1	1609	191	Tbrucei		GAGTGAGAGCTGTCCG-1	525	1	Tbrucei
ATTTCACCACCTCGTT-1	62	2658	Lmexicana		CTTGAGACAATAACCC-1	1770	13	Tbrucei		GAGTGAGCACCAACAT-1	1061	0	Tbrucei
ATTTCACCAGCCGGTT-1	39	1718	Lmexicana		CTTGAGATCCGGGACT-1	1573	8	Tbrucei		GAGTGAGCATGAGAAT-1	1376	0	Tbrucei
ATTTCACGTCGAGATG-1	52	1287	Lmexicana		CTTGAGATCGGCATCG-1	1406	7	Tbrucei		GAGTGAGGTCTTGGTA-1	648	0	Tbrucei
ATTTCACTCACGGTCG-1	29	1422	Lmexicana		CTTGATTAGAATTTGG-1	2419	18	Tbrucei		GAGTGAGGTGGTCTCG-1	887	0	Tbrucei
ATTTCACTCCGCAACG-1	33	916	Lmexicana		CTTGATTAGATTGAGT-1	844	9	Tbrucei		GAGTGTTCACTCACTC-1	952	1	Tbrucei
ATTTCACTCCTTCGAC-1	68	1956	Lmexicana		CTTGATTAGCCTCAGC-1	3174	16	Tbrucei		GAGTGTTCATGTCTAG-1	469	0	Tbrucei
ATTTCACTCTGAGATC-1	30	859	Lmexicana		CTTGATTAGGATACCG-1	1039	7	Tbrucei		GAGTGTTGTCGAGCTC-1	970	0	Tbrucei
ATTTCTGAGTGATTCC-1	28	532	Lmexicana		CTTGATTAGGGCATGT-1	1502	11	Tbrucei		GAGTGTTTCAAAGGTA-1	1355	0	Tbrucei
ATTTCTGCAGAACGCA-1	37	1850	Lmexicana		CTTGATTAGTCTAGAA-1	2015	15	Tbrucei		GAGTTACGTAGGAGGG-1	3147	0	Tbrucei
ATTTCTGTCTAAGCCA-1	58	1173	Lmexicana		CTTGATTTCATGCCAA-1	2771	9	Tbrucei		GAGTTGTAGATAACAC-1	890	0	Tbrucei
CAAAGAAAGAATCGCG-1	39	1669	Lmexicana		CTTTCAATCAGCTCTC-1	2003	13	Tbrucei		GAGTTGTAGCTCAGAG-1	3133	0	Tbrucei
CAAAGAACACAAGTTC-1	40	872	Lmexicana		CTTTCGGCACATGACT-1	4409	15	Tbrucei		GAGTTGTCAGCAAGAC-1	683	0	Tbrucei
CAAAGAACACCGTGAC-1	39	1760	Lmexicana		CTTTCGGCAGAATGTA-1	510	10	Tbrucei		GAGTTGTCAGCTTCGG-1	381	0	Tbrucei
CAAAGAATCTTGGTCC-1	53	2284	Lmexicana		CTTTCGGCATTAGGAA-1	2487	19	Tbrucei		GAGTTGTGTCTGTGAT-1	1125	0	Tbrucei
CAACAACAGCTGGAGT-1	43	1941	Lmexicana		CTTTCGGGTGACAACG-1	898	15	Tbrucei		GAGTTGTTCTCACTCG-1	2719	1	Tbrucei
CAACAACAGCTTTCCC-1	78	877	Lmexicana		CTTTCGGGTGACTCGC-1	2291	8	Tbrucei		GAGTTTGCAGCCTACG-1	1270	0	Tbrucei
CAACAACAGGACTAAT-1	48	1270	Lmexicana		CTTTCGGGTGTATTGC-1	1228	3	Tbrucei		GAGTTTGCATCAGCGC-1	651	0	Tbrucei
CAACAACAGTGGATAT-1	45	1749	Lmexicana		CTTTCGGTCACTTTGT-1	3040	6	Tbrucei		GAGTTTGGTCTGATCA-1	1282	0	Tbrucei
CAACAACCACAGCCAC-1	106	3300	Lmexicana		GAAACCTGTAAGTTAG-1	2171	16	Tbrucei		GATAGAAAGTGCAGGT-1	1547	0	Tbrucei
CAACAACCACCAGCCA-1	24	814	Lmexicana		GAAATGACACATATCG-1	1100	7	Tbrucei		GATAGCTAGACACACG-1	1919	0	Tbrucei
CAACAACCACTGGAAG-1	52	1132	Lmexicana		GAAATGACACCAGACC-1	2181	15	Tbrucei		GATAGCTAGTAAGAGG-1	419	4	Tbrucei
CAACAACCAGGTCCCA-1	54	1191	Lmexicana		GAAATGATCCTGGGTG-1	1303	15	Tbrucei		GATAGCTTCGTAACCA-1	1390	0	Tbrucei
CAACAACGTCAAGGCA-1	38	1725	Lmexicana		GAACACTAGCTTGTGT-1	3383	20	Tbrucei		GATCACACAATCAGCT-1	2858	0	Tbrucei
CAACAACTCAGGAACG-1	40	3657	Lmexicana		GAACACTGTCCGAAAG-1	1302	11	Tbrucei		GATCACACATGCGGTC-1	1373	0	Tbrucei
CAACAACTCCGGACGT-1	31	642	Lmexicana		GAACACTTCGAACCTA-1	2338	10	Tbrucei		GATCAGTAGTCACTCA-1	1587	0	Tbrucei
CAACAACTCCTTATAC-1	61	2383	Lmexicana		GAACGTTAGGACTGGT-1	2988	15	Tbrucei		GATCAGTCATTAAGCC-1	385	0	Tbrucei
CAACAGTAGATGCTGG-1	35	1506	Lmexicana		GAACGTTCACGTAGAG-1	1194	13	Tbrucei		GATCAGTGTACTCGCG-1	919	0	Tbrucei
CAACAGTAGCACGGAT-1	42	1700	Lmexicana		GAACGTTCAGACAAAT-1	643	10	Tbrucei		GATCAGTGTTAGCTAC-1	1956	0	Tbrucei
CAACAGTAGTATGGCG-1	46	1905	Lmexicana		GAACGTTCATCAGTCA-1	1303	7	Tbrucei		GATCAGTGTTCAAAGA-1	660	0	Tbrucei
CAACAGTCAAGAGTGC-1	32	1326	Lmexicana		GAACGTTGTGCAACAG-1	1858	10	Tbrucei		GATCAGTTCTGAGAGG-1	1767	0	Tbrucei
CAACAGTCACCTATCC-1	48	1416	Lmexicana		GAACGTTTCTGGTCAA-1	880	8	Tbrucei		GATCATGAGAGTCTTC-1	1511	1	Tbrucei
CAACAGTCACTAGTAC-1	33	854	Lmexicana		GAACTGTGTAACAAGT-1	2617	12	Tbrucei		GATCATGAGGACGCAT-1	993	0	Tbrucei
CAACAGTGTATGAAAC-1	48	1393	Lmexicana		GAACTGTTCAGGACGA-1	2466	11	Tbrucei		GATCATGAGGCTCACC-1	545	0	Tbrucei
CAACAGTTCGCACTCT-1	50	700	Lmexicana		GAAGAATCAAGAGTAT-1	1678	12	Tbrucei		GATCATGAGTGCTCAT-1	486	0	Tbrucei
CAACCAAAGACGAGCT-1	49	1759	Lmexicana		GAAGAATCAGGACTTT-1	2182	7	Tbrucei		GATCATGCAAACTCGT-1	375	0	Tbrucei
CAACCAACAACCTATG-1	41	1551	Lmexicana		GAAGAATTCAAGCCTA-1	2044	15	Tbrucei		GATCATGCATGCAGGA-1	1272	0	Tbrucei
CAACCAACATGAGATA-1	65	1080	Lmexicana		GAAGCCCAGGATCATA-1	2681	10	Tbrucei		GATCATGTCGGTCGGT-1	1731	0	Tbrucei
CAACCAACATTCCTCG-1	45	1014	Lmexicana		GAAGCCCCATACTGAC-1	3550	20	Tbrucei		GATCCCTAGATACCAA-1	394	0	Tbrucei
CAACCAAGTCATACCA-1	89	2299	Lmexicana		GAAGCCCGTAGAAACT-1	3220	12	Tbrucei		GATCCCTAGGCAGCTA-1	1730	0	Tbrucei
CAACCAAGTTCCACAA-1	58	1723	Lmexicana		GAAGCGAGTAGTCACT-1	1841	10	Tbrucei		GATCCCTCAATAACGA-1	2281	0	Tbrucei
CAACCAAGTTCCGTTC-1	36	1560	Lmexicana		GAAGCGAGTCCGCAGT-1	1710	14	Tbrucei		GATCCCTGTCGAACGA-1	769	0	Tbrucei
CAACCAATCTACGGGC-1	54	1308	Lmexicana		GAAGCGATCACTCTTA-1	1844	13	Tbrucei		GATCCCTGTGCGTGCT-1	508	1	Tbrucei
CAACCTCCAGTCAGCC-1	52	2129	Lmexicana		GAAGGACAGCCTCTGG-1	4229	16	Tbrucei		GATCCCTTCTAGTCAG-1	1625	0	Tbrucei
CAACCTCGTCGTCATA-1	32	745	Lmexicana		GAAGGACCAAGGCGTA-1	1787	9	Tbrucei		GATCGTAAGACAGCGT-1	960	0	Tbrucei
CAACCTCGTCTGCCTT-1	45	1651	Lmexicana		GAAGGACTCACCTTAT-1	5986	20	Tbrucei		GATCGTAGTCAATCTG-1	1151	0	Tbrucei
CAACCTCTCAAAGCCT-1	52	1604	Lmexicana		GAAGGACTCACGATAC-1	3014	13	Tbrucei		GATCGTATCTATACTC-1	379	0	Tbrucei
CAACCTCTCACTTGGA-1	45	1750	Lmexicana		GAAGGGTAGAACCCGA-1	2014	12	Tbrucei		GATCGTATCTGGGCAC-1	1848	0	Tbrucei
CAACCTCTCTCTCAAT-1	42	1323	Lmexicana		GAAGGGTAGGATTCAA-1	2622	9	Tbrucei		GATGACTGTTAGCTAC-1	2035	0	Tbrucei
CAACCTCTCTGTCCGT-1	35	1730	Lmexicana		GAAGGGTTCAATCAGC-1	1999	15	Tbrucei		GATGACTGTTGTGGCC-1	1755	1	Tbrucei
CAACGATAGCTATCTG-1	71	5778	Lmexicana		GAAGGGTTCCTTCTTC-1	2855	20	Tbrucei		GATGACTTCAGAGTTC-1	3426	0	Tbrucei
CAACGATCAGCTACAT-1	56	828	Lmexicana		GAAGTAAAGGTTCCAT-1	3692	17	Tbrucei		GATGAGGAGTGGTGAC-1	1419	0	Tbrucei
CAACGATCATTGAAGA-1	72	2167	Lmexicana		GAAGTAACAAGCGAGT-1	3689	15	Tbrucei		GATGAGGCAAGTAGTA-1	2448	0	Tbrucei
CAACGATGTCAGACTT-1	106	8293	Lmexicana		GAAGTAACAGAACATA-1	2866	11	Tbrucei		GATGAGGCATACGCAT-1	748	9	Tbrucei
CAACGATGTCCTCAGG-1	50	1690	Lmexicana		GAAGTAACAGACAATA-1	3495	18	Tbrucei		GATGATCAGTTAACGA-1	963	0	Tbrucei
CAACGATGTGGTATGG-1	33	1330	Lmexicana		GAAGTAAGTCCGGATC-1	2108	9	Tbrucei		GATGATCCACTAAACC-1	484	0	Tbrucei
CAACGATGTGTTATCG-1	21	860	Lmexicana		GAAGTAAGTGAGATAT-1	2462	10	Tbrucei		GATGATCCATCGAACT-1	1347	0	Tbrucei
CAACGATGTTAAGGAT-1	315	329	Lmexicana		GAAGTAAGTTCCGCAG-1	2504	22	Tbrucei		GATGATCGTCTCGCGA-1	1099	0	Tbrucei
CAACGATTCCCATAGA-1	61	1229	Lmexicana		GAATAGAGTAGCACAG-1	1664	13	Tbrucei		GATGATCTCCATCGTC-1	1385	0	Tbrucei
CAACGATTCCGTGGTG-1	57	1739	Lmexicana		GAATAGATCAATCTCT-1	2418	16	Tbrucei		GATGATCTCCGAGGCT-1	2270	0	Tbrucei
CAACGATTCCTTTGAT-1	62	3210	Lmexicana		GAATAGATCGCTAATG-1	2277	12	Tbrucei		GATGATCTCGAGTCCG-1	1922	1	Tbrucei
CAACGGCCAATTCTCT-1	270	292	Lmexicana		GAATAGATCTATGCCC-1	2240	15	Tbrucei		GATGATCTCGGTCACG-1	1250	0	Tbrucei
CAACGGCCACCGGTCA-1	259	285	Lmexicana		GAATAGATCTCACGAA-1	2328	18	Tbrucei		GATGATCTCTACACAG-1	388	0	Tbrucei
CAACGGCCACTACGGC-1	34	715	Lmexicana		GAATAGATCTCTAGGA-1	737	521	Tbrucei		GATGCTAAGCACCAGA-1	2112	1	Tbrucei
CAACGGCGTCGTTCAA-1	15	927	Lmexicana		GAATCACAGGCTTCCG-1	2978	16	Tbrucei		GATGCTAAGTGATAAC-1	2905	0	Tbrucei
CAACGGCGTGCCGTAC-1	39	2676	Lmexicana		GAATCACCAATCCTTT-1	4036	13	Tbrucei		GATGCTAGTTGCTCGG-1	1722	0	Tbrucei
CAACGGCTCGTTCGCT-1	57	2736	Lmexicana		GAATCACGTACTCCCT-1	2408	12	Tbrucei		GATGGAGAGCATGAAT-1	392	0	Tbrucei
CAAGACTAGAGTGTGC-1	60	1800	Lmexicana		GAATCACTCGCACGGT-1	2453	16	Tbrucei		GATGGAGAGCGTCTGC-1	845	0	Tbrucei
CAAGACTAGGAACTAT-1	66	2965	Lmexicana		GAATCACTCGCTACAA-1	5044	11	Tbrucei		GATGGAGTCCAAGAGG-1	891	0	Tbrucei
CAAGACTAGGCATGCA-1	34	628	Lmexicana		GAATCGTAGATTCGAA-1	2063	4	Tbrucei		GATGGAGTCTCTGCTG-1	2918	1	Tbrucei
CAAGACTAGTAAACAC-1	23	1286	Lmexicana		GAATCGTAGCGACAGT-1	1997	11	Tbrucei		GATGTTGCATCGAACT-1	497	0	Tbrucei
CAAGACTAGTCAAGCG-1	484	1302	Lmexicana		GAATCGTGTCGAGTTT-1	1550	9	Tbrucei		GATGTTGGTCCAGTTA-1	1352	0	Tbrucei
CAAGACTAGTGATAGT-1	58	950	Lmexicana		GAATCGTGTGTCCCTT-1	1738	11	Tbrucei		GATGTTGGTGGATCGA-1	2045	0	Tbrucei
CAAGACTGTCCGGCAT-1	23	853	Lmexicana		GAATCGTTCAGAGCAG-1	2505	11	Tbrucei		GATGTTGGTTGTGCAT-1	1147	0	Tbrucei
CAAGACTGTCCTCATC-1	54	820	Lmexicana		GACACGCAGATCACTC-1	2560	8	Tbrucei		GATGTTGTCGCGGTAC-1	553	0	Tbrucei
CAAGACTGTTTCGGCG-1	27	968	Lmexicana		GACACGCAGCTTACGT-1	2371	13	Tbrucei		GATTCGAAGGCGTCCT-1	441	0	Tbrucei
CAAGACTTCAGCAGAG-1	550	585	Lmexicana		GACACGCGTCGCTCGA-1	1538	10	Tbrucei		GATTCGACACCAACAT-1	1620	0	Tbrucei
CAAGAGGAGCAGGCTA-1	48	3208	Lmexicana		GACACGCGTTCGAGCC-1	3748	13	Tbrucei		GATTCGATCGAAGGAC-1	857	0	Tbrucei
CAAGAGGAGCGGACAT-1	37	1773	Lmexicana		GACACGCTCGCGGACT-1	2410	13	Tbrucei		GATTCTTAGGGAGGTG-1	1628	0	Tbrucei
CAAGAGGAGTGGCAGT-1	21	794	Lmexicana		GACAGCCAGCAACTTC-1	2078	21	Tbrucei		GATTCTTCACAATCTG-1	960	0	Tbrucei
CAAGAGGCACAAATCC-1	41	808	Lmexicana		GACAGCCAGGCTTTCA-1	2039	15	Tbrucei		GATTCTTCAGGTGGAT-1	1441	0	Tbrucei
CAAGAGGGTAACAGTA-1	66	2008	Lmexicana		GACAGCCAGTTCTCTT-1	2533	17	Tbrucei		GATTCTTGTAAGCTCT-1	1161	0	Tbrucei
CAAGAGGTCAAGGAGC-1	41	1667	Lmexicana		GACAGCCGTCTCACAA-1	2471	7	Tbrucei		GATTCTTGTGGTCTAT-1	1114	0	Tbrucei
CAAGAGGTCGTGCATA-1	22	1124	Lmexicana		GACATCAAGTCACACT-1	1845	11	Tbrucei		GATTCTTGTTGCGGAA-1	1495	0	Tbrucei
CAAGCTAAGAAGGGAT-1	51	1747	Lmexicana		GACATCAGTGCCTGCA-1	3170	294	Tbrucei		GATTCTTTCTCGGTCT-1	1498	0	Tbrucei
CAAGCTAAGATCGGTG-1	27	1184	Lmexicana		GACCAATAGAACGCGT-1	1798	15	Tbrucei		GATTGGTAGCGTGCTC-1	1277	0	Tbrucei
CAAGCTAAGGAGGGTG-1	50	1875	Lmexicana		GACCAATAGTGTACCT-1	1941	13	Tbrucei		GATTGGTCACACCTTC-1	890	0	Tbrucei
CAAGCTAAGGGCTTCC-1	52	989	Lmexicana		GACCAATCAGGGAGAG-1	2249	16	Tbrucei		GATTTCTAGGAAAGTG-1	1778	2	Tbrucei
CAAGCTAAGGTCTTTG-1	31	826	Lmexicana		GACCAATGTCTCACAA-1	2198	17	Tbrucei		GATTTCTGTGATATAG-1	1554	0	Tbrucei
CAAGCTAAGTCCCAGC-1	40	1257	Lmexicana		GACCAATTCACGATCA-1	1994	13	Tbrucei		GATTTCTGTTTAGACC-1	1132	1	Tbrucei
CAAGCTACAACACTAC-1	46	827	Lmexicana		GACCAATTCTGGTCAA-1	2682	9	Tbrucei		GATTTCTTCAGTGTCA-1	1157	0	Tbrucei
CAAGCTACAAGCTGCC-1	56	2210	Lmexicana		GACCCAGAGCTTTGTG-1	396	345	Tbrucei		GATTTCTTCGGCAGTC-1	3243	0	Tbrucei
CAAGCTACACCAGCTG-1	63	1618	Lmexicana		GACCCAGTCGGCTATA-1	2044	9	Tbrucei		GATTTCTTCGTCCATC-1	1709	0	Tbrucei
CAAGCTACAGACACCC-1	55	2305	Lmexicana		GACCCTTAGGTTCTAC-1	2782	21	Tbrucei		GATTTCTTCTACTTCA-1	1930	0	Tbrucei
CAAGCTACAGACTGCC-1	49	1055	Lmexicana		GACCCTTTCATCGACA-1	2725	18	Tbrucei		GATTTCTTCTTCTGGC-1	1685	0	Tbrucei
CAAGCTACATAGGTAA-1	496	567	Lmexicana		GACCGTGCACCGGAAA-1	1493	7	Tbrucei		GCAACATAGATAACGT-1	1970	0	Tbrucei
CAAGCTACATGCCGGT-1	315	326	Lmexicana		GACCGTGCAGGTTCAT-1	3186	12	Tbrucei		GCAACATCAGCACAGA-1	1414	0	Tbrucei
CAAGCTAGTTGAAGTA-1	31	554	Lmexicana		GACCGTGGTACCCAGC-1	1816	8	Tbrucei		GCAACATGTGGCTCTG-1	1052	1	Tbrucei
CAAGCTATCTGCTTAT-1	52	1924	Lmexicana		GACCGTGGTATACCTG-1	2397	15	Tbrucei		GCAACCGAGGTCATCT-1	1097	0	Tbrucei
CAAGGGAAGAGGGTCT-1	38	1871	Lmexicana		GACCGTGTCAAGAATG-1	3393	19	Tbrucei		GCAACCGCACCTGTCT-1	1698	0	Tbrucei
CAAGGGAAGGCCTTGC-1	31	1054	Lmexicana		GACCGTGTCGCGTGAC-1	2789	16	Tbrucei		GCAACCGGTCGGCCTA-1	953	0	Tbrucei
CAAGGGACACCAGCTG-1	43	1495	Lmexicana		GACCTTCAGAAGGTAG-1	1265	11	Tbrucei		GCAACCGGTTGTTGAC-1	1049	1	Tbrucei
CAAGGGATCACCCATC-1	39	2340	Lmexicana		GACCTTCAGCTGTTCA-1	659	19	Tbrucei		GCACATAAGTCATGAA-1	1597	0	Tbrucei
CAAGGGATCCATTGGA-1	47	1453	Lmexicana		GACCTTCCACTACAGT-1	2286	13	Tbrucei		GCACGGTAGTTATGGA-1	1352	0	Tbrucei
CAAGGGATCCGAGATT-1	57	825	Lmexicana		GACCTTCCATAATGAG-1	2169	10	Tbrucei		GCACGGTCATATGCGT-1	1668	1	Tbrucei
CAATACGAGTTGCGAG-1	71	1773	Lmexicana		GACCTTCGTATGTCCA-1	2340	12	Tbrucei		GCACGGTCATCCTCAC-1	405	0	Tbrucei
CAATACGCACACCGCA-1	38	1176	Lmexicana		GACCTTCGTCACCGCA-1	2882	13	Tbrucei		GCACGGTTCAATCGGT-1	2069	0	Tbrucei
CAATACGGTACTAGCT-1	28	1365	Lmexicana		GACCTTCTCGGTGTTA-1	2242	6	Tbrucei		GCACGGTTCTCTCTAA-1	457	0	Tbrucei
CAATACGTCCACACAA-1	72	1986	Lmexicana		GACGCTGGTCCACTTC-1	2007	7	Tbrucei		GCACGTGGTAAGTTAG-1	1040	0	Tbrucei
CAATCGAAGTAGCTCT-1	41	909	Lmexicana		GACGCTGGTTTCCATT-1	3187	13	Tbrucei		GCACGTGTCCTCGATC-1	1704	0	Tbrucei
CAATCGACACAGCCTG-1	59	2734	Lmexicana		GACGCTGTCGTCAGAT-1	1843	13	Tbrucei		GCACGTGTCTTCCACG-1	1140	0	Tbrucei
CAATCGACAGACTGCC-1	58	1272	Lmexicana		GACGTTACAAAGACTA-1	1689	9	Tbrucei		GCACTAACATATGGCT-1	1875	0	Tbrucei
CAATCGATCATGCGGC-1	36	1122	Lmexicana		GACGTTAGTCCTTAAG-1	2227	12	Tbrucei		GCAGCCAAGATAGTCA-1	778	0	Tbrucei
CAATCGATCTACAGGT-1	39	1694	Lmexicana		GACGTTAGTCTTGAGT-1	1364	8	Tbrucei		GCAGCTGTCGAGAACG-1	1101	0	Tbrucei
CAATCGATCTAGTGTG-1	565	608	Lmexicana		GACGTTAGTGACAGCA-1	2259	20	Tbrucei		GCAGCTGTCGTTTACT-1	1318	0	Tbrucei
CAATCGATCTGGCCGA-1	32	563	Lmexicana		GACGTTATCCGCTTAC-1	1823	15	Tbrucei		GCAGGCTAGCCTCTGG-1	767	0	Tbrucei
CAATGACAGAGAGCAA-1	66	1999	Lmexicana		GACGTTATCTGAACGT-1	529	22	Tbrucei		GCAGGCTAGCGTTCAT-1	1391	0	Tbrucei
CAATGACAGCGCGTTC-1	44	1129	Lmexicana		GACTATGAGGTACCTT-1	1902	7	Tbrucei		GCAGGCTTCGACCCAG-1	2017	0	Tbrucei
CAATGACAGGTGCGAT-1	29	1006	Lmexicana		GACTATGGTATGCTAC-1	2754	19	Tbrucei		GCAGTTAAGTTGCTGT-1	429	0	Tbrucei
CAATGACAGTAGAATC-1	43	3268	Lmexicana		GACTATGGTGCCCGTA-1	2552	9	Tbrucei		GCATCGGAGAGGTGCT-1	1135	0	Tbrucei
CAATGACAGTATTGCC-1	55	1525	Lmexicana		GACTATGGTGTTGATC-1	2117	389	Tbrucei		GCATCGGCAACCCTAA-1	818	0	Tbrucei
CAATGACAGTTCTACG-1	32	614	Lmexicana		GACTATGTCCCGTAAA-1	2219	9	Tbrucei		GCATCGGGTACCTAGT-1	1332	0	Tbrucei
CAATGACCAAATTAGG-1	67	892	Lmexicana		GACTATGTCGAACGCC-1	1514	5	Tbrucei		GCATCTCAGACTTAAG-1	959	0	Tbrucei
CAATGACCACAATTCG-1	39	1836	Lmexicana		GACTCAAAGAACGCGT-1	2357	8	Tbrucei		GCATCTCAGGATGTTA-1	1532	0	Tbrucei
CAATGACCAGTTAAAG-1	66	4527	Lmexicana		GACTCAAGTACGGGAT-1	1489	144	Tbrucei		GCATCTCGTAGAGTTA-1	511	0	Tbrucei
CAATGACGTCAAGTTC-1	83	3529	Lmexicana		GACTCAAGTTGTTGCA-1	2844	15	Tbrucei		GCATCTCTCATAGCAC-1	1186	0	Tbrucei
CAATGACGTCTCAGGC-1	40	1549	Lmexicana		GACTCAATCGCTTACC-1	3535	17	Tbrucei		GCATGATAGCGCCTAC-1	878	0	Tbrucei
CAATGACGTGGCTTAT-1	51	906	Lmexicana		GACTCAATCGGCTTCT-1	1290	6	Tbrucei		GCATGATAGCTTTGTG-1	1452	0	Tbrucei
CAATGACGTTCCCACT-1	61	1405	Lmexicana		GACTCAATCTCTCTTC-1	3715	13	Tbrucei		GCATTAGCACGGCGTT-1	1415	0	Tbrucei
CAATGACGTTGGAGAC-1	21	1356	Lmexicana		GACTCTCAGAGAGTGA-1	557	11	Tbrucei		GCATTAGGTCAGACTT-1	1466	0	Tbrucei
CAATGACTCAGCCTCT-1	62	4607	Lmexicana		GACTCTCAGCACTAAA-1	3027	16	Tbrucei		GCATTAGTCAGCATTG-1	396	0	Tbrucei
CAATGACTCTTACACT-1	25	1139	Lmexicana		GACTCTCCACAATTCG-1	2624	23	Tbrucei		GCATTAGTCGAGCTGC-1	733	0	Tbrucei
CAATTTCAGCTTCTAG-1	37	1062	Lmexicana		GACTCTCCAGCAGTAG-1	2993	13	Tbrucei		GCCAACGCAACCCGCA-1	1169	0	Tbrucei
CAATTTCCACTGTCGG-1	29	1359	Lmexicana		GACTCTCGTGCCTGCA-1	2847	11	Tbrucei		GCCAACGCACGGGTAA-1	775	0	Tbrucei
CAATTTCCATAATGCC-1	28	1280	Lmexicana		GACTGATAGCGTGCCT-1	1165	14	Tbrucei		GCCAGCACAGACGCTC-1	1053	0	Tbrucei
CAATTTCCATACCATG-1	41	945	Lmexicana		GACTGATCAACGAGGT-1	2280	20	Tbrucei		GCCAGGTTCAACACGT-1	448	0	Tbrucei
CAATTTCCATCTTTCA-1	38	1955	Lmexicana		GACTGATGTGTTCGTA-1	2508	20	Tbrucei		GCCAGTGAGCTAATCC-1	1212	0	Tbrucei
CAATTTCGTCCGGCAT-1	39	1595	Lmexicana		GACTGATTCATTCCTA-1	802	11	Tbrucei		GCCAGTGGTGTCCGTG-1	734	0	Tbrucei
CAATTTCGTCTGTGTA-1	36	690	Lmexicana		GACTTCCCAGTTAGGG-1	2146	7	Tbrucei		GCCAGTGTCATGAGTC-1	1211	0	Tbrucei
CAATTTCGTTGGGTAG-1	39	1590	Lmexicana		GACTTCCTCGTTCAGA-1	1435	15	Tbrucei		GCCAGTGTCCATCTCG-1	1345	0	Tbrucei
CAATTTCTCGGTCAGC-1	47	1176	Lmexicana		GAGAAATCACAATGTC-1	713	12	Tbrucei		GCCAGTGTCGTTCTGC-1	1095	0	Tbrucei
CAATTTCTCGTTCCCA-1	57	1123	Lmexicana		GAGAAATGTAGTCTGT-1	2828	13	Tbrucei		GCCAGTGTCTAAGCCA-1	1031	0	Tbrucei
CAATTTCTCTAGACCA-1	54	1529	Lmexicana		GAGAAATGTATCATGC-1	3452	10	Tbrucei		GCCATGGAGAGCCTGA-1	1865	0	Tbrucei
CACAACAAGCCGCTTG-1	27	611	Lmexicana		GAGAAATTCCTGCCAT-1	2683	11	Tbrucei		GCCATGGGTGCAATGG-1	1137	0	Tbrucei
CACAACACACTGGATT-1	50	1861	Lmexicana		GAGAAATTCGATCCCT-1	2336	15	Tbrucei		GCCATGGTCAACTGGT-1	1314	0	Tbrucei
CACAACAGTAGCGAGT-1	32	1655	Lmexicana		GAGACCCTCCATCCGT-1	2758	11	Tbrucei		GCCATGGTCCGGCAGT-1	1097	0	Tbrucei
CACAACATCTGGGAGA-1	62	1412	Lmexicana		GAGACTTCATGCTGCG-1	930	9	Tbrucei		GCCATGGTCGCCAATA-1	1685	0	Tbrucei
CACACAAAGACCGCCT-1	36	1349	Lmexicana		GAGACTTTCAGCTGAT-1	3696	10	Tbrucei		GCCATGGTCGGCTTGG-1	884	0	Tbrucei
CACACAAAGCGACTTT-1	34	662	Lmexicana		GAGAGGTAGTACCGGA-1	1750	9	Tbrucei		GCCCAGACAACAAAGT-1	370	4	Tbrucei
CACACAAAGTCGCTAT-1	48	708	Lmexicana		GAGAGGTCACTTGTGA-1	1931	24	Tbrucei		GCCCAGATCATTGCGA-1	1062	0	Tbrucei
CACACAACAATTAGGA-1	36	1436	Lmexicana		GAGAGGTTCTGACCCT-1	2345	18	Tbrucei		GCCCGAAAGAGGCTGT-1	2600	0	Tbrucei
CACACAAGTGCTTCAA-1	49	2044	Lmexicana		GAGATGGCAACGCATT-1	2060	19	Tbrucei		GCCCGAAAGTGTTGTC-1	1854	0	Tbrucei
CACAGATAGCTCCACG-1	54	1315	Lmexicana		GAGATGGCACTAGGTT-1	2147	12	Tbrucei		GCCCGAATCGAACACT-1	902	0	Tbrucei
CACAGATAGGCCACCT-1	35	1334	Lmexicana		GAGATGGGTCGACGCT-1	1796	13	Tbrucei		GCCGATGAGCCATCCG-1	1873	0	Tbrucei
CACAGATAGTATGTAG-1	55	1925	Lmexicana		GAGATGGGTGGCCTCA-1	2844	14	Tbrucei		GCCGATGAGGGAGGAC-1	1883	0	Tbrucei
CACAGATAGTGTAGAT-1	42	1371	Lmexicana		GAGCCTGGTCCCACGA-1	2050	9	Tbrucei		GCCGATGCATAGCTGT-1	1008	0	Tbrucei
CACAGATCAAATGGCG-1	290	326	Lmexicana		GAGCCTGGTGTTAAAG-1	2731	9	Tbrucei		GCCGATGGTAGCACGA-1	1506	0	Tbrucei
CACAGATCAACGATTC-1	22	593	Lmexicana		GAGCCTGTCTCGAGTA-1	1558	16	Tbrucei		GCCGTGAAGTTGCGAG-1	675	0	Tbrucei
CACAGATGTAACCCGC-1	43	1388	Lmexicana		GAGCCTGTCTTCTGTA-1	1643	11	Tbrucei		GCCGTGACAAGTGACG-1	970	0	Tbrucei
CACAGATGTCAAGGCA-1	58	3405	Lmexicana		GAGCTGCGTGCTCTTC-1	548	7	Tbrucei		GCCGTGAGTCGTGGTC-1	941	0	Tbrucei
CACAGATGTCTGGTTA-1	41	1140	Lmexicana		GAGGCAAAGCGGGTTA-1	1811	10	Tbrucei		GCCGTGAGTTGTAGCT-1	1062	0	Tbrucei
CACAGATGTTCTCCCA-1	83	1437	Lmexicana		GAGGCAACACTTTATC-1	2335	9	Tbrucei		GCCGTGATCCGAGTGC-1	972	0	Tbrucei
CACAGATTCCTTCTAA-1	51	1748	Lmexicana		GAGGCAACATGAGAAT-1	1164	11	Tbrucei		GCCGTGATCCTGTTGC-1	773	0	Tbrucei
CACAGATTCGCTCCTA-1	58	2301	Lmexicana		GAGGCAACATGTCGTA-1	2321	482	Tbrucei		GCCGTGATCTTGTGCC-1	926	0	Tbrucei
CACAGGCAGACTACCT-1	38	1203	Lmexicana		GAGGCAATCCCATTTA-1	2305	11	Tbrucei		GCCTGTTAGTCGGGAT-1	1371	0	Tbrucei
CACAGGCCACACAGCC-1	37	1181	Lmexicana		GAGGCAATCCGTTTCG-1	2530	15	Tbrucei		GCCTGTTAGTTTCGGT-1	434	0	Tbrucei
CACAGGCCACCCTAAA-1	36	2213	Lmexicana		GAGGCCTAGACCTGGA-1	2959	5	Tbrucei		GCCTGTTCAAAGCAAT-1	1649	0	Tbrucei
CACAGGCCACTAGAGG-1	28	1055	Lmexicana		GAGGCCTCAAAGTATG-1	2849	8	Tbrucei		GCCTGTTCATTAAAGG-1	1202	0	Tbrucei
CACAGGCGTATTTCTC-1	50	2655	Lmexicana		GAGGCCTCACTGAGTT-1	4002	17	Tbrucei		GCCTGTTGTCCACACG-1	1094	0	Tbrucei
CACAGGCGTCGCGTTG-1	27	775	Lmexicana		GAGGCCTCAGGAGGTT-1	552	6	Tbrucei		GCCTGTTTCAAGTTGC-1	1066	0	Tbrucei
CACAGGCGTCGTTGGC-1	25	1279	Lmexicana		GAGGCCTTCGGTCAGC-1	1848	10	Tbrucei		GCCTGTTTCAGCACCG-1	1235	0	Tbrucei
CACAGGCGTTGTTGCA-1	26	638	Lmexicana		GAGGGATAGATTGATG-1	4201	11	Tbrucei		GCCTGTTTCGAACGGA-1	376	0	Tbrucei
CACAGGCTCATTTGTC-1	36	1593	Lmexicana		GAGGGATAGGTTAGTA-1	1254	10	Tbrucei		GCGAGAAAGAGCTGAC-1	2117	0	Tbrucei
CACAGGCTCTGACGCG-1	47	817	Lmexicana		GAGGGATCATCCGCGA-1	1213	6	Tbrucei		GCGAGAAAGGATTTGA-1	1003	0	Tbrucei
[truncated: 13,247 more rows]

## Sheet: Variable Genes
Variable genes identified for principle component analysis are listed. For analysis of differentiation, genes were identified both with Seurat and Scran methods. Only those found in both analysis were selected and VSGs were removed.
For cell cycle analysis of slender WT cells, the top 2000 genes identified with Seurat were used for PCA analysis
The proportion of cells each variable gene was detected in is also given.
WT 01 (n = 2145)		WT 02 (n = 1661)		ZC3H20 KO (n = 2120)		WT slender subset (n= 2000)
Gene ID	proportion of cells	WT 02 (n = 1661)	proportion of cells	ZC3H20 KO (n = 2120)	proportion of cells	WT slender subset (n= 2000)	proportion of cells
Tb927.10.8940	0.665288	Tb927.11.880	0.711104	Tb927.11.880	0.861874	Tb927.9.15400	0.263052
Tb927.1.2390	0.755685	Tb927.10.8940	0.843807	Tb8.NT.11	0.695425	Tb927.6.3140	0.201807
Tb927.6.4280	0.26386	Tb927.3.3270	0.6687	Tb927.6.4280	0.784314	Tb927.11.16410	0.119478
Tb927.11.880	0.431498	Tb927.1.2390	0.917023	Tb927.8.4190	0.697168	Tb927.7.7360	0.063253
Tb927.3.3270	0.30389	Tb927.10.14140	0.386211	Tb927.1.4310	0.793028	Tb927.10.16070	0.0552209
Tb927.7.5940	0.832738	Tb927.9.6210	0.496949	Tb927.11.6550	0.332026	Tb927.2.1700	0.264056
COII	0.525841	Tb927.6.4280	0.4518	Tb927.11.13270	0.651852	Tb927.8.2310	0.181727
Tb927.5.800	0.785191	Tb927.10.12800	0.589384	Tb927.10.14140	0.673638	Tb927.6.3150	0.40261
Tb927.4.2530	0.632024	Tb927.10.2010	0.570165	Tb927.11.14840	0.31024	Tb927.11.16970	0.28012
Tb927.10.7860	0.591618	Tb927.10.14890	0.618365	Tb927.10.10590	0.359041	Tb927.8.8130	0.121486
Tb927.10.14890	0.389776	Tb927.6.510	0.552776	Tb927.6.3180	0.402614	Tb11.v5.0713	0.805221
Tb927.6.510	0.436008	Tb927.1.4650	0.966748	Tb927.8.2861	0.362527	Tb927.9.14570	0.100402
Tb927.10.5810	0.649314	Tb927.6.4140	0.931361	Tb927.10.8830	0.598693	Tb11.v5.0498	0.912651
Tb927.1.4310	0.526217	Tb11.v5.0470	0.770897	Tb927.8.2550	0.327669	Tb11.v5.0638	0.123494
Tb927.10.2010	0.316294	Tb927.11.7510	0.863636	Tb927.8.1550	0.605229	Tb927.1.100	0.623494
Tb927.11.7510	0.663785	Tb927.4.2530	0.821232	Tb927.7.6860	0.711983	Tb927.10.15250	0.283133
Tb927.10.12800	0.342793	Tb927.1.4310	0.651617	Tb927.11.1280	0.732898	Tb927.2.4810	0.253012
Tb927.4.2740	0.303702	Tb927.11.9920	0.266016	Tb927.11.16200	0.561656	Tb927.4.3320	0.61245
Tb927.10.14140	0.159181	Tb927.11.18700	0.92648	Tb927.10.8980	0.257081	Tb927.6.4980	0.227912
Tb8.NT.11	0.480173	Tb927.7.2660	0.982916	Tb927.10.2190	0.528105	Tb927.11.16550	0.681727
Tb927.11.13270	0.682391	Tb8.NT.11	0.580537	Tb927.4.2740	0.676688	Tb927.8.8180	0.151606
Tb927.10.15760	0.399361	Tb927.9.12570	0.73917	Tb927.10.8940	0.976471	Tb927.9.15640	0.0983936
Tb927.8.7410	0.607405	Tb927.3.2960	0.415497	Tb927.11.890	0.336819	Tb927.11.2360	0.364458
Tb927.4.3950	0.46683	Tb927.5.1990	0.657413	Tb927.11.510	0.634858	Tb927.8.8250	0.192771
Tb927.9.6210	0.243563	Tb927.10.10260	0.392617	Tb927.2.2770	0.744227	Tb927.11.16730	0.548193
Tb927.9.12650	0.480361	Tb927.3.930	0.460342	Tb927.9.6210	0.749891	Tb927.1.3550	0.35241
Tb927.6.4140	0.682203	Tb927.6.3180	0.390177	Tb927.6.4140	0.918954	Tb927.7.7250	0.174699
Tb927.11.3250	0.319677	Tb927.4.2740	0.494509	Tb927.2.2160	0.501089	Tb927.7.6580	0.136546
Tb927.9.7470	0.692915	Tb927.11.3250	0.466748	Tb927.8.710	0.534205	Tb927.2.370	0.949799
Tb927.9.10230	0.594437	COII	0.429225	Tb927.11.14750	0.511983	Tb11.02.5420b	0.0833333
Tb927.8.4190	0.697801	Tb927.9.12650	0.712325	Tb927.9.6290	0.602179	Tb11.v5.0263	0.668675
Tb927.5.1990	0.485247	Tb927.9.7470	0.787675	Tb927.11.6890	0.777342	Tb927.9.5040	0.391566
Tb927.4.1300	0.438076	Tb927.7.5940	0.83557	Tb927.11.10330	0.819172	Tb927.6.700	0.192771
Tb927.11.510	0.441458	Tb927.9.6290	0.351129	Tb927.7.6690	0.376035	Tb09.v4.0065	0.0813253
Tb927.3.930	0.304454	Tb927.11.7350	0.373093	Tb927.3.2960	0.548148	Tb927.10.3800	0.183735
Tb927.1.5100	0.551776	Tb927.10.5810	0.798658	Tb927.11.16550	0.810893	Tb927.7.2660	0.961847
Tb1.NT.27	0.509491	Tb927.9.11600	0.313301	Tb927.10.2010	0.768627	Tb927.2.240	0.330321
Tb927.11.18700	0.892501	Tb927.6.1790	0.560403	Tb927.11.9920	0.504139	Tb10.v4.0221	0.202811
Tb927.10.10260	0.327006	Tb927.10.10590	0.223002	Tb927.3.2050	0.263181	Tb11.v5.0505	0.25502
Tb927.10.4570	0.622251	Tb927.8.7410	0.794082	Tb927.11.7350	0.403486	Tb927.11.16230	0.13253
Tb927.3.3750	0.565871	Tb927.10.2190	0.388957	Tb927.3.2930	0.453595	Tb927.4.4910	0.175703
Tb927.9.2470	0.554407	Tb927.11.14840	0.208359	Tb927.9.2470	0.680174	Tb927.5.3260	0.163655
Tb927.3.2960	0.174591	Tb927.9.10230	0.806284	Tb927.11.4180	0.300218	Tb927.8.7990	0.282129
Tb927.7.5790	0.483556	Tb927.8.6760	0.284625	Tb927.2.3910	0.636601	Tb927.1.3310	0.273092
Tb11.v5.0632	0.990415	Tb927.10.9570	0.443563	Tb927.4.1000	0.666667	Tb927.2.980	0.24498
Tb927.7.6340	0.467581	COI	0.705308	Tb927.10.880	0.341612	Tb927.5.4480	0.284137
Tb927.6.1790	0.425296	Tb927.11.1110	0.586028	Tb927.4.1910	0.506754	Tb927.6.560	0.675703
COI	0.605149	Tb927.11.15910	0.327944	Tb927.11.1110	0.585185	Tb927.11.7020	0.487952
Tb927.2.2770	0.366285	Tb927.11.510	0.595485	Tb927.6.690	0.869281	Tb927.5.110	0.180723
Tb927.7.3330	0.336027	Tb927.11.1280	0.589689	Tb927.11.16400	0.265359	Tb927.11.17020	0.134538
Tb927.6.3840	0.398421	Tb927.9.13070	0.488103	Tb927.7.610	0.179521	Tb927.10.880	0.34739
Tb927.11.16550	0.502913	Tb927.7.3330	0.529286	Tb927.1.2390	0.996078	Tb927.11.16390	0.161647
Tb927.3.1120	0.577899	Tb927.10.14150	0.521354	Tb927.4.3950	0.530283	Tb927.7.2620	0.118474
Tb927.8.900	0.51137	Tb927.8.7970	0.353874	Tb927.10.10580	0.244444	Tb927.10.4580	0.10241
Tb927.2.2160	0.378312	Tb927.7.5790	0.64155	Tb927.10.3390	0.376471	Tb927.10.10720	0.233936
Tb927.10.15350	0.599699	Tb927.10.8830	0.639109	Tb927.10.310	0.349891	Tb927.10.15770	0.0883534
Tb927.9.12570	0.620184	Tb927.6.1520	0.878279	Tb927.2.2670	0.474946	Tb927.9.6730	0.139558
Tb927.11.6230	0.506296	Tb927.1.3830	0.311165	Tb927.9.12170	0.561656	Tb927.6.4970	0.268072
Tb927.11.14840	0.0973501	Tb927.3.5080	0.588164	Tb927.8.7850	0.474946	Tb927.10.7010	0.121486
Tb927.10.12820	0.181357	Tb1.NT.27	0.450275	Tb927.8.5120	0.64793	Tb927.9.9290	0.309237
Tb927.9.13380	0.529788	Tb927.11.13500	0.271812	Tb927.8.7820	0.826144	Tb927.8.8170	0.146586
Tb927.8.2640	0.491449	Tb927.11.13270	0.854179	Tb927.1.2730	0.273638	Tb927.11.16750	0.115462
Tb927.9.6290	0.152979	Tb927.2.2770	0.474375	Tb927.7.5790	0.760349	Tb927.10.11960	0.195783
Tb927.10.2190	0.169141	Tb927.8.4190	0.829469	Tb927.11.13500	0.372985	Tb927.9.15330	0.0893574
ND1	0.395414	Tb927.11.15100	0.493594	Tb927.11.16470	0.416122	Tb927.7.7320	0.0973896
Tb927.9.13070	0.260477	Tb927.8.8330	0.40604	Tb927.11.15100	0.6061	Tb927.11.3190	0.130522
Tb927.4.2450	0.268371	Tb927.10.12820	0.320622	Tb927.10.840	0.517647	Tb927.6.1130	0.101406
Tb927.11.9590	0.338282	Tb927.11.4180	0.205003	Tb927.2.6100	0.306754	Tb927.10.15600	0.0983936
Tb927.1.3950	0.40669	Tb927.11.5520	0.298658	Tb927.7.2660	0.857516	Tb927.10.16180	0.208835
Tb927.11.13230	0.405375	Tb927.7.1300	0.425564	Tb927.10.9570	0.511547	Tb927.7.4260	0.366466
Tb927.8.3150	0.435069	Tb927.8.6240	0.393228	Tb927.8.6760	0.419608	Tb927.11.16370	0.12249
Tb927.8.6660	0.21293	Tb927.8.2550	0.363331	Tb927.2.3880	0.589542	Tb927.10.3130	0.104418
Tb927.1.1500	0.436196	Tb927.10.11300	0.323978	Tb927.8.3530	0.492375	Tb927.8.2620	0.283133
Tb927.10.14150	0.208044	Tb927.7.6690	0.302929	Tb927.11.6440	0.533333	Tb11.v5.0671	0.35241
Tb927.10.8830	0.429994	Tb927.11.6550	0.258084	Tb927.9.11600	0.312418	Tb927.11.16330	0.202811
Tb927.4.1330	0.53317	Tb927.11.16550	0.709579	Tb927.11.3250	0.556427	Tb927.10.13930	0.13253
Tb927.8.6760	0.116519	Tb927.6.3840	0.661074	Tb927.8.6660	0.489325	Tb927.3.2220	0.103414
Tb927.6.2690	0.346363	Tb927.3.4090	0.3554	Tb927.3.5370	0.264052	Tb927.7.4230	0.106426
Tb927.6.3180	0.273821	ND4	0.723917	Tb927.7.2090	0.548148	Tb927.6.187	0.413655
Tb927.11.15910	0.153543	Tb927.1.5100	0.546675	Tb927.8.6240	0.506318	Tb927.11.14920	0.179719
Tb927.8.2550	0.245067	Tb11.v5.0263	0.549115	Tb927.7.3330	0.447059	Tb927.11.7570	0.269076
Tb927.11.14090	0.313099	Tb927.1.1500	0.555217	Tb927.9.14290	0.240087	Tb927.11.16690	0.13755
Tb927.10.13790	0.276452	Tb927.10.12710	0.566809	Tb927.11.1980	0.565142	Tb927.9.15170	0.35743
Tb927.7.1300	0.192821	Tb927.4.5010	0.521965	ND4	0.564706	Tb11.v5.0741	0.442771
Tb927.9.5730	0.636159	Tb927.9.5770	0.252898	Tb927.10.5810	0.791285	Tb11.v5.0707	0.0722892
Tb927.11.11010	0.259914	Tb927.7.6860	0.543014	Tb927.3.4290	0.252723	Tb927.7.7350	0.158635
Tb927.11.1280	0.267431	Tb927.11.12410	0.348993	Tb927.11.15910	0.388671	Tb11.v5.0849	0.00702811
Tb927.4.2750	0.34937	Tb927.11.16400	0.197682	Tb927.11.18700	0.708932	Tb11.v5.0622	0.654618
Tb927.1.2120	0.365721	Tb927.8.3530	0.343197	Tb927.10.15760	0.538562	Tb927.7.3580	0.150602
Tb927.11.1110	0.492577	Tb927.7.4470	0.617755	Tb927.6.3750	0.421786	Tb11.v5.0616	0.0913655
Tb927.11.5000	0.186619	Tb927.10.12670	0.230933	Tb927.4.1330	0.467102	Tb11.v5.0231	0.140562
Tb927.8.5120	0.502349	Tb927.8.6660	0.409396	Tb927.6.1790	0.732462	Tb11.v5.0458	0.208835
Tb927.10.10250	0.167826	Tb927.10.14160	0.28737	Tb927.11.2610	0.565142	Tb927.6.4990	0.115462
Tb927.8.4320	0.335463	Tb927.9.5900	0.6928	Tb927.8.2630	0.383442	Tb927.10.5390	0.293173
Tb927.6.3500	0.336779	Tb927.10.13790	0.458206	Tb927.11.5520	0.228322	Tb927.10.1120	0.202811
Tb927.8.7970	0.195264	Tb927.3.2050	0.195241	Tb927.6.4520	0.220479	Tb927.11.16830	0.192771
Tb927.11.11690	0.306897	Tb927.8.1550	0.447224	Tb927.10.7890	0.261438	Tb927.10.3740	0.0512048
Tb927.7.6090	0.389776	Tb927.10.880	0.318182	Tb927.4.1270	0.284967	Tb927.3.3310	0.185743
Tb927.8.6450	0.496899	Tb927.11.11010	0.421293	Tb927.4.4940	0.288889	Tb927.8.860	0.211847
Tb927.8.8330	0.286036	Tb927.9.13785	0.209579	Tb927.10.14500	0.35817	Tb10-rRNA-2	0.495984
Tb927.11.12640	0.295809	Tb927.3.4720	0.312386	Tb927.3.930	0.511547	Tb927.11.8360	0.114458
Tb927.6.560	0.498027	Tb927.8.6450	0.54698	Tb927.1.1840	0.33159	ND4	0.529116
Tb927.10.14160	0.15016	Tb927.2.6100	0.30781	Tb927.8.1680	0.211329	Tb927.10.6040	0.376506
Tb927.11.13500	0.128171	Tb927.10.10580	0.144905	Tb927.10.8890	0.342484	Tb11.v5.0884	0.0933735
Tb927.11.1230	0.269498	Tb927.10.8980	0.204698	Tb927.7.1590	0.156863	Tb927.6.5010	0.492972
Tb927.11.2370	0.409885	Tb927.2.2160	0.463697	Tb927.6.4670	0.208279	Tb927.2.1290	0.104418
Tb927.7.2170	0.4377	Tb927.3.2310	0.285845	Tb927.9.5730	0.417429	Tb927.10.5480	0.296185
Tb927.10.840	0.398797	Tb927.10.840	0.49817	Tb927.1.2260	0.539869	Tb927.9.15030	0.0903614
Tb927.11.12210	0.177598	Tb927.5.1930	0.378279	Tb927.6.1520	0.548584	Tb927.1.2490	0.164659
Tb927.3.1010	0.444089	Tb927.7.7510	0.365162	Tb927.11.12410	0.452723	Tb927.11.890	0.307229
Tb927.11.15100	0.419282	Tb927.11.12210	0.329469	Tb927.7.2120	0.491068	Tb927.11.16200	0.279116
Tb927.6.4100	0.237361	Tb927.9.4500	0.327029	Tb927.6.610	0.205664	Tb927.8.5580	0.306225
Tb927.11.2690	0.681639	Tb927.8.710	0.396888	Tb927.1.2120	0.4	Tb927.6.1090	0.278112
Tb927.10.13360	0.321744	Tb927.4.2450	0.470409	Tb927.11.10620	0.265795	Tb11.v5.0876	0.060241
Tb927.8.2630	0.426799	Tb927.11.16470	0.465223	Tb927.11.1030	0.238344	Tb927.10.8930	0.364458
Tb927.2.5660	0.362338	Tb927.11.14750	0.480476	Tb927.11.500	0.878431	Tb927.11.12130	0.272088
Tb927.8.6240	0.209547	Tb927.11.1230	0.484747	Tb927.11.7800	0.404793	Tb927.10.14890	0.854418
Tb927.8.7820	0.513813	Tb927.9.14290	0.210189	Tb927.3.3490	0.383878	Tb927.9.15290	0.198795
Cyb	0.225522	Tb927.4.4700	0.429225	Tb927.10.12030	0.533333	Tb927.4.2800	0.0702811
Tb927.1.1840	0.303514	Tb927.10.5160	0.410616	Tb927.11.5000	0.351634	Tb927.9.15610	0.174699
Tb927.9.10280	0.2975	Tb927.10.10250	0.201952	Tb927.11.15800	0.194336	Tb927.2.6100	0.346386
Tb927.10.11300	0.186807	Tb927.1.1740	0.448139	Tb927.11.11560	0.203486	Tb927.1.820	0.0783133
Tb927.8.7850	0.361774	Tb927.10.4760	0.260525	Tb927.11.13230	0.475381	Tb927.11.9050	0.164659
Tb927.7.4470	0.442398	Tb927.11.5000	0.328859	Tb927.8.3050	0.230937	Tb927.2.6080	0.162651
Tb927.11.10940	0.23022	Tb927.8.4780	0.417023	Tb927.10.2900	0.326797	Tb11.1780	0.420683
Tb927.11.16470	0.359143	Tb927.9.2470	0.710799	Tb927.7.2110	0.272767	Tb927.8.8010	0.0973896
Tb927.10.310	0.426236	Tb927.11.9860	0.375229	Tb927.10.3640	0.395643	Tb927.7.4190	0.2249
Tb927.9.9290	0.425672	Tb927.10.11080	0.332825	Tb927.3.3690	0.314597	Tb927.1.780	0.0983936
Tb927.6.620	0.202969	Tb927.11.2540	0.297743	Tb927.11.2670	0.227015	Tb927.9.6760	0.21988
Tb927.4.2040	0.282466	Tb927.8.7820	0.543929	Tb927.10.890	0.260566	Tb927.10.13450	0.184739
Tb927.10.7810	0.320053	Tb927.11.10620	0.288286	Tb927.4.2110	0.183007	Tb927.10.4570	0.846386
Tb927.4.2110	0.230784	Tb927.11.11690	0.466443	Tb927.3.3930	0.337255	Tb11.v5.0701	0.063253
Tb927.8.3530	0.159556	Tb927.8.3250	0.424954	Tb927.7.7040	0.150327	Tb11.v5.0731	0.181727
Tb927.11.9400	0.278331	Tb11.v5.0537	0.181818	Tb927.10.12670	0.345969	Tb11.v5.0686	0.0120482
Tb927.10.880	0.16651	Tb927.3.5370	0.19219	Tb927.9.9940	0.290632	Tb927.11.900	0.108434
Tb927.7.6910	0.354257	Tb927.2.3880	0.605552	Tb927.7.3700	0.413943	Tb927.10.15510	0.0783133
Tb927.2.3580	0.311032	Tb927.11.1150	0.244966	Tb927.9.5770	0.16732	Tb927.11.16240	0.165663
Tb927.11.2260	0.238489	Tb927.9.10280	0.507016	Tb927.11.4950	0.311547	Tb927.8.4960	0.0843373
Tb927.10.6630	0.262545	Tb927.1.700	0.197376	Tb927.8.4540	0.441394	Tb927.7.230	0.134538
Tb927.1.2260	0.449915	Tb927.10.7230	0.353874	Tb927.11.2700	0.212636	Tb927.4.1140	0.190763
Tb927.6.3480	0.509867	Tb927.4.870	0.173887	Tb927.11.10940	0.341612	Tb927.9.15320	0.292169
Tb927.1.880	0.348995	Tb927.8.7850	0.471019	Tb927.10.9730	0.145969	Tb927.11.16760	0.446787
Tb927.11.2670	0.325315	Tb927.11.7380	0.249542	Tb927.11.7820	0.461002	Tb927.11.16360	0.233936
Tb927.1.1740	0.300319	Tb927.10.1400	0.363026	Tb927.9.10890	0.169935	Tb927.4.5240	0.110442
Tb927.10.4560	0.323811	Tb927.9.5860	0.245272	Tb927.7.6190	0.457952	Tb927.8.980	0.15261
Tb927.11.14750	0.265552	Tb927.11.1030	0.259304	Tb927.3.1860	0.168627	Tb927.9.6670	0.181727
Tb927.7.6180	0.186619	ND1	0.500305	Tb927.9.10280	0.622222	Tb927.10.12800	0.789157
Tb927.8.3250	0.273069	Tb927.11.14880	0.352044	Tb927.7.6310	0.259259	Tb11.v5.0855	0.0672691
Tb927.9.2160	0.325315	Tb11.v5.0685	0.178768	Tb927.8.5010	0.156427	Tb927.9.15190	0.339357
Tb927.7.5340	0.343357	Tb927.7.920	0.231239	Tb927.4.3320	0.651416	Tb927.6.720	0.226908
Tb927.9.9940	0.142079	Tb927.3.870	0.130567	Tb927.10.12590	0.283224	Tb11.v5.0628	0.0391566
Tb927.11.14590	0.28021	Tb927.4.3480	0.21324	Tb927.4.2450	0.471895	Tb927.10.5400	0.157631
Tb927.8.3460	0.463071	Tb927.3.3490	0.377364	Tb927.3.870	0.105011	Tb927.5.4280	0.136546
Tb927.7.7330	0.22477	Tb927.11.10810	0.355705	Tb11.v5.0221	0.372113	Tb927.1.300	0.0843373
Tb927.6.5070	0.322308	Tb927.5.1550	0.139719	Tb927.8.4320	0.349455	Tb927.11.16930	0.060241
Tb927.4.2380	0.284345	Tb927.1.1840	0.492678	Tb927.9.13440	0.25098	Tb927.1.2060	0.0843373
Tb927.10.3660	0.415523	Tb927.10.870	0.282794	Tb927.8.3460	0.511111	Tb11.v5.0519	0.326305
Tb927.10.12670	0.133058	Tb927.8.6720	0.214155	Tb927.8.6650	0.337255	Tb927.9.15650	0.160643
Tb927.10.14770	0.239992	Tb927.3.1010	0.564979	Tb927.11.2340	0.357298	Tb927.7.7420	0.162651
Tb927.6.1540	0.356136	Tb927.3.3690	0.280964	Tb927.11.3220	0.237473	Tb927.11.1990	0.0973896
Tb927.5.2000	0.387897	Tb927.9.13440	0.225442	Tb927.11.14430	0.247495	Tb927.9.3390	0.177711
Tb927.7.6690	0.166886	Tb927.10.8890	0.327639	Tb927.4.5110	0.184749	Tb927.9.15850	0.0923695
Tb927.9.10570	0.278143	Tb927.6.3150	0.338011	Tb927.2.5280	0.233987	Tb11.v5.0873	0.14759
Tb927.11.5850	0.290735	Tb927.11.2400	0.337706	Tb927.10.9310	0.205664	Tb927.7.1020	0.0441767
Tb927.11.1740	0.239992	Tb927.9.9940	0.233679	Tb927.8.7970	0.633115	Tb927.11.870	0.109438
Tb927.5.2850	0.249389	Tb927.8.3590	0.25961	Tb927.6.1470	0.356427	Tb927.9.15810	0.0471888
Tb927.8.6580	0.231347	Tb927.4.4520	0.386211	Tb927.10.810	0.162092	Tb11.v5.0655	0.138554
Tb927.11.7350	0.179102	Tb927.8.3540	0.207138	Tb927.5.1650	0.311983	Tb11.v5.0470	0.501004
Tb927.8.2620	0.20654	Tb927.9.9810	0.11928	Tb927.6.2030	0.457081	Tb11.v5.0567	0.200803
Tb927.10.12030	0.453674	Tb927.7.2120	0.528676	Tb927.11.7580	0.293682	Tb11.v5.0716	0.148594
Tb927.6.2880	0.289607	Tb927.10.14500	0.23673	Tb927.5.2850	0.416558	Tb927.2.6200	0.0803213
Tb927.11.7380	0.123473	Tb927.3.2930	0.329469	Tb927.5.1090	0.451852	Tb927.11.6500	0.281124
Tb927.10.5770	0.267995	Tb927.8.7110	0.278523	Tb927.11.1860	0.265359	Tb927.11.6380	0.10743
Tb927.10.8980	0.121218	Tb927.6.5070	0.517694	Tb927.9.15320	0.280174	Tb927.11.16670	0.23494
Tb927.2.6100	0.188498	Tb927.3.4290	0.173581	Tb927.9.1340	0.216558	Tb927.6.1110	0.155622
Tb927.11.10810	0.205413	Tb927.8.4890	0.294692	Tb927.10.3360	0.351634	Tb927.7.4430	0.0863454
Tb927.3.3690	0.158805	Tb927.7.610	0.150092	Tb927.4.1300	0.692375	Tb11.v5.0881	0.104418
Tb927.11.13380	0.280962	Tb927.8.900	0.735815	Tb927.8.3020	0.349455	Tb927.9.14530	0.114458
Tb927.10.13780	0.291299	Tb927.8.2630	0.541489	Tb927.11.8440	0.28671	Tb927.10.15230	0.139558
Tb927.2.4580	0.422101	Tb927.11.8160	0.23734	Tb927.8.3540	0.20305	Tb927.5.4350	0.0853414
Tb927.10.2240	0.390904	Tb927.11.12130	0.282794	Tb927.10.7810	0.183007	Tb927.4.5200	0.153614
Tb927.4.4940	0.342605	Tb927.10.3420	0.136059	Tb927.6.5070	0.498039	Tb927.11.16120	0.146586
Tb927.11.1030	0.143018	Tb927.8.1680	0.218426	Tb927.11.6870	0.44183	Tb927.9.15590	0.0572289
Tb927.9.15490	0.204849	Tb927.3.5060	0.153142	Tb927.4.2750	0.459695	Tb11.v5.0839	0.202811
Tb927.10.9330	0.386018	Tb927.10.3390	0.379195	Tb927.10.15170	0.20915	Tb927.4.2450	0.526104
Tb927.8.4890	0.189062	Tb927.8.5120	0.632703	Tb927.7.7160	0.320697	Tb927.7.1660	0.10743
Tb927.9.5460	0.28303	Tb927.11.7800	0.267541	Tb927.8.1130	0.183878	Tb927.6.5000	0.119478
Tb927.8.6190	0.178914	Tb927.11.7560	0.219646	Tb927.8.730	0.332026	Tb927.9.15470	0.201807
Tb927.9.15400	0.172524	Tb927.10.11630	0.641855	Tb927.11.1800	0.177778	Tb927.9.15240	0.0903614
Tb927.11.12840	0.174403	Tb927.4.4940	0.503356	Tb927.4.2400	0.133333	Tb927.1.4490	0.459839
Tb927.10.12740	0.332644	Tb927.8.2780	0.394753	Tb927.1.3310	0.260131	Tb927.4.3700	0.139558
Tb927.4.4580	0.194136	Tb927.11.11520	0.332215	Tb927.5.1550	0.194336	Tb927.1.1420	0.344378
Tb927.10.9440	0.29205	Tb927.8.2660	0.262965	Tb927.6.2550	0.267102	Tb927.4.1300	0.764056
Tb927.11.9860	0.221199	Tb927.4.4690	0.139414	Tb927.9.9990	0.255773	Tb927.11.13520	0.376506
Tb927.11.3240	0.180605	Tb927.11.2130	0.268761	Tb927.4.1810	0.166013	Tb927.11.2470	0.262048
Tb927.9.1340	0.14471	Tb927.2.2670	0.42953	Tb927.10.13100	0.125054	Tb927.11.16840	0.0793173
Tb927.9.11100	0.304078	Tb927.11.16820	0.61806	Tb927.8.6440	0.504139	Tb927.11.16940	0.0582329
Tb927.8.1550	0.297688	Tb11.v5.0883	0.710494	Tb927.11.5650	0.177778	Tb927.9.13610	0.242972
Tb927.8.8270	0.176471	Tb927.11.8210	0.1687	Tb927.4.3040	0.29281	Tb927.7.7340	0.121486
Tb927.6.3000	0.362338	Tb927.11.6730	0.209884	Tb927.9.1700	0.160349	Tb927.11.16490	0.172691
Tb927.10.3200	0.195264	Tb927.10.2810	0.321232	Tb927.8.4230	0.154248	Tb927.7.1650	0.128514
Tb927.2.4710	0.53411	Tb927.11.2700	0.110738	Tb927.10.14000	0.260131	Tb927.11.2050	0.398594
Tb927.1.3830	0.170645	Tb927.11.2340	0.384686	Tb927.6.3000	0.538998	Tb927.9.2055	0.0672691
Tb927.10.11600	0.224394	Tb927.1.2670	0.392923	Tb927.8.610	0.135948	Tb927.10.15540	0.14257
Tb927.9.5900	0.478481	Tb927.11.1420	0.288286	Tb927.6.3480	0.681481	Tb927.9.15460	0.384538
Tb927.4.2640	0.30483	Tb927.10.890	0.23856	Tb927.7.6220	0.165577	Tb927.10.10080	0.106426
Tb927.11.6550	0.163879	Tb927.10.200	0.176022	Tb927.10.13860	0.308061	Tb927.4.2920	0.168675
Tb927.11.4200	0.315354	Tb927.10.7140	0.248322	Tb927.11.2130	0.240087	Tb927.10.5490	0.111446
Tb927.10.10000	0.403496	Tb927.9.7110	0.351434	Tb927.10.990	0.16732	Tb927.7.7330	0.221888
Tb927.8.3840	0.36666	Tb927.2.4590	0.144295	Tb927.9.9290	0.230937	Tb927.11.16350	0.199799
Tb927.11.2540	0.146213	Tb927.10.830	0.212935	Tb927.10.8330	0.121133	Tb11.v5.0509	0.140562
Tb927.9.8350	0.196768	Tb927.9.2800	0.145821	Tb927.3.4640	0.262309	Tb927.2.340	0.752008
Tb927.11.3390	0.239429	Tb927.4.5110	0.150397	Tb927.9.9810	0.12244	Tb11.v5.0775	0.0291165
Tb927.7.2070	0.177222	Tb927.1.880	0.438682	Tb927.9.2400	0.236166	Tb927.3.5550	0.0863454
Tb927.5.1650	0.331517	Tb927.10.6040	0.23856	Tb927.7.5740	0.11329	Tb11.v5.0670	0.565261
Tb927.11.16400	0.119526	Tb927.10.1390	0.249237	Tb927.5.3250	0.304575	Tb05.5K5.500	0.0200803
Tb927.8.3810	0.208983	Tb927.3.2475	0.23917	Tb927.11.6730	0.174728	Tb927.11.16990	0.0973896
Tb927.11.7200	0.175907	Tb927.7.1320	0.325808	Tb927.8.1370	0.145969	Tb11.v5.0687	0.101406
Tb927.11.13920	0.246006	Tb927.10.15250	0.182733	Tb927.7.2920	0.140305	Tb927.4.5310	0.599398
Tb927.11.11630	0.112761	Tb927.4.2750	0.509457	Tb927.2.1600	0.139869	Tb927.1.2260	0.543173
Tb927.5.1930	0.193949	Tb927.1.2260	0.59579	Tb927.11.3560	0.1878	Tb11.v5.0537	0.301205
Tb927.11.10860	0.187935	Tb927.11.10940	0.277303	Tb927.5.2470	0.206972	Tb927.9.2070	0.174699
Tb927.5.1120	0.206728	Tb927.11.11480	0.300183	Tb927.1.4050	0.233987	Tb927.7.6050	0.10241
Tb927.3.5520	0.327194	Tb927.2.4410	0.42709	Tb927.10.4760	0.155991	Tb927.3.3270	0.906627
Tb927.11.7800	0.189626	Tb927.6.4670	0.278523	Tb927.3.4160	0.133333	Tb927.10.13670	0.318273
Tb927.8.2780	0.189062	Tb927.3.3930	0.215375	Tb927.3.4190	0.26841	Tb927.11.5410	0.113454
Tb927.6.1160	0.170457	Tb927.6.610	0.31025	Tb927.5.4170	0.152941	Tb927.6.1140	0.0863454
Tb927.10.9190	0.355008	Tb927.2.5160	0.275473	Tb927.1.3300	0.346841	Tb11.v5.0654	0.0481928
Tb927.10.2250	0.214621	Tb927.6.3670	0.212935	Tb927.10.2250	0.278867	Tb927.11.16420	0.0471888
Tb927.11.16090	0.198083	Tb927.11.1860	0.150397	Tb927.11.8470	0.359477	Tb927.1.5180	0.167671
Tb927.11.8440	0.174215	Tb927.6.4950	0.129042	Tb927.11.8210	0.155991	Tb927.9.14480	0.155622
Tb927.10.12590	0.351438	Tb927.1.2730	0.306589	Tb927.2.4110	0.206536	Tb927.11.17850	0.0943775
Tb927.7.2790	0.116519	Tb927.8.3560	0.363331	Tb927.8.4870	0.228322	Tb927.10.16550	0.0552209
Tb927.8.1370	0.156737	Tb927.11.167	0.303234	Tb927.11.8030	0.136819	Tb927.2.4210	0.299197
Tb927.7.2240	0.262545	Tb927.9.1340	0.274558	Tb927.11.1380	0.336383	Tb927.11.16470	0.452811
Tb927.4.5010	0.336779	Tb927.11.13520	0.38194	Tb927.10.4200	0.153813	Tb927.7.4400	0.150602
Tb927.6.5150	0.198647	Tb927.7.470	0.251068	Tb927.9.2760	0.311983	Tb927.7.7220	0.116466
Tb927.8.3590	0.141703	Tb927.10.2250	0.425259	Tb927.9.1510	0.0915033	Tb927.8.7760	0.154618
Tb927.11.9610	0.193009	Tb927.8.7270	0.161989	Tb927.7.6630	0.267102	Tb927.11.16950	0.0873494
Tb927.9.13785	0.0979139	Tb927.3.5220	0.207444	Tb927.11.2540	0.321133	Tb11.v5.0220	0.136546
Tb927.8.780	0.161812	Tb927.9.14940	0.224832	Tb927.5.3260	0.141612	Tb927.11.16510	0.0923695
Tb927.11.10960	0.205225	Tb927.11.890	0.274253	Tb927.7.4470	0.60915	Tb927.9.15380	0.204819
Tb927.6.4770	0.385454	Tb927.7.2180	0.19158	Tb927.11.10810	0.411765	Tb927.10.15390	0.179719
Tb927.10.2810	0.171396	Tb927.11.3710	0.336486	Tb927.10.12950	0.102397	Tb927.10.13710	0.233936
Tb927.11.7900	0.282278	Tb927.4.710	0.266016	Tb927.10.8340	0.2061	Tb11.v5.0883	0.412651
Tb927.1.4100	0.360459	Tb927.4.1910	0.61806	Tb927.4.2840	0.160349	Tb927.8.8150	0.113454
Tb927.11.11170	0.0999812	Tb927.5.940	0.1928	Tb927.8.560	0.102832	Tb927.10.4600	0.0813253
Tb927.1.700	0.110506	Tb927.9.10890	0.21263	Tb927.11.5640	0.142048	Tb11.v5.0851	0.0361446
Tb927.8.4580	0.221763	Tb927.9.4420	0.251678	Tb927.10.3420	0.185185	Tb927.7.7390	0.116466
Tb927.11.3490	0.254651	Tb927.10.990	0.251983	Tb927.11.7600	0.230065	Tb927.7.3560	0.514056
Tb927.6.3670	0.131554	Tb927.11.12140	0.23734	Tb927.10.3860	0.145534	Tb927.1.2390	0.992972
Tb927.8.6670	0.191881	Tb927.10.3400	0.129652	Tb927.11.12190	0.129847	Tb11.v5.0776	0.162651
Tb927.8.1100	0.304454	Tb927.11.3350	0.21202	Tb927.7.1220	0.221351	Tb927.2.6220	0.0753012
Tb927.5.2570	0.280962	Tb927.10.10140	0.198292	Tb927.4.5090	0.160349	Tb927.10.15730	0.172691
Tb927.3.2440	0.237925	Tb927.7.6310	0.246492	Tb927.5.1160	0.243137	Tb927.1.5160	0.228916
Tb927.11.12320	0.302387	Tb927.10.14490	0.237035	Tb927.11.3760	0.4	Tb11.v5.0782	0.0542169
Tb927.8.610	0.228528	Tb927.4.2840	0.147651	Tb927.9.6470	0.180828	Tb927.11.16850	0.130522
Tb927.11.4040	0.274197	Tb927.10.7930	0.234899	Tb927.10.13360	0.237908	Tb927.9.15700	0.0291165
Tb927.11.1380	0.260477	Tb927.9.12830	0.180903	Tb927.1.1500	0.71329	Tb927.9.6570	0.423695
Tb927.1.2730	0.215937	Tb927.11.7600	0.19219	Tb927.10.5160	0.598693	Tb927.2.5290	0.0993976
Tb927.9.11960	0.112761	Tb927.10.3640	0.297743	Tb927.9.15270	0.0701525	Tb927.8.7850	0.423695
Tb927.3.4720	0.173652	Tb927.7.7100	0.420988	Tb927.11.6390	0.312418	Tb927.8.8000	0.181727
Tb927.11.5300	0.167638	Tb927.10.9440	0.385601	Tb927.10.2080	0.238344	Tb927.9.15270	0.0933735
Tb927.10.9640	0.157677	Tb927.5.850	0.16748	Tb927.4.5340	0.17342	Tb927.9.12550	0.200803
Tb927.7.710	0.311408	Tb927.3.4070	0.187309	Tb927.11.16390	0.179085	Tb927.10.13100	0.110442
Tb927.11.3070	0.221011	Tb927.11.1090	0.218426	Tb927.4.4900	0.305447	Tb11.v5.0820	0.172691
Tb927.11.10620	0.157113	Tb927.3.4000	0.204393	Tb927.11.16410	0.0941176	Tb927.5.4100	0.0993976
Tb927.2.1920	0.290359	Tb927.7.6850	0.418853	Tb927.7.820	0.152505	Tb927.9.7260	0.0873494
Tb927.11.5520	0.0935914	Tb927.10.6880	0.258694	Tb927.4.5335	0.11634	Tb927.2.3080	0.459839
Tb927.7.2970	0.116332	Tb927.10.310	0.49817	Tb927.2.3970	0.166885	Tb11.v5.0695	0.614458
Tb927.11.2120	0.137944	Tb927.1.3310	0.310555	Tb927.7.7170	0.192157	Tb927.4.5190	0.0692771
Tb927.5.2470	0.18831	Tb927.11.16210	0.186699	Tb927.8.8330	0.44793	Tb11.v5.0406	0.0722892
Tb927.10.2990	0.213306	Tb927.6.620	0.271812	Tb927.10.3200	0.248802	Tb927.9.14430	0.175703
Tb927.8.1960	0.175907	Tb927.10.3360	0.174497	Tb927.6.2490	0.195643	Tb927.4.3840	0.119478
Tb927.11.13180	0.318737	Tb927.6.3120	0.171141	Tb927.10.13330	0.126797	Tb927.8.8200	0.259036
Tb927.10.7690	0.126668	Tb927.4.1770	0.14399	Tb927.10.5880	0.194771	Tb927.7.4360	0.192771
Tb927.7.7100	0.279459	Tb927.4.2400	0.133313	Tb927.1.3070	0.1878	Tb927.7.5730	0.131526
Tb927.10.2910	0.227965	Tb927.6.4300	0.0741306	Tb927.9.2800	0.172985	Tb927.5.3100	0.379518
Tb927.11.14880	0.179665	Tb927.9.9380	0.146736	Tb927.4.380	0.150327	Tb927.11.560	0.120482
Tb927.8.3800	0.144898	Tb927.1.2600	0.161074	Tb927.1.3220	0.10719	Tb927.10.16190	0.0532129
Tb927.9.6430	0.157301	Tb927.3.5350	0.123246	Tb927.4.4570	0.200871	Tb927.10.5460	0.187751
Tb927.11.11520	0.204473	Tb927.7.1310	0.154667	Tb927.10.8970	0.117211	Tb927.7.5720	0.063253
Tb927.7.6310	0.139447	Tb927.11.8470	0.269677	Tb927.4.2930	0.0884532	ND5	0.495984
Tb927.11.6830	0.220071	Tb927.11.3220	0.252288	Tb927.11.16150	0.147277	Tb927.8.5450	0.266064
Tb927.11.11380	0.131178	Tb927.10.12030	0.576266	Tb927.11.13360	0.200436	Tb927.8.8030	0.167671
Tb927.1.1700	0.140951	Tb927.10.13600	0.134228	Tb927.9.12500	0.162963	Tb927.9.15820	0.0692771
Tb927.9.9280	0.155234	Tb927.10.3760	0.238255	Tb927.6.4770	0.503704	Tb927.7.2810	0.159639
Tb927.11.10480	0.195452	Tb927.10.12650	0.281879	Tb927.3.5220	0.220479	Tb927.4.4230	0.201807
Tb927.8.3750	0.280023	Tb927.7.5795	0.226358	Tb927.4.2890	0.146841	Tb927.8.3570	0.212851
Tb927.3.3490	0.267995	Tb927.7.5740	0.113179	Tb927.8.3560	0.338126	Tb927.11.16740	0.13253
Tb927.8.5490	0.196955	Tb927.8.7580	0.411836	Tb927.10.13730	0.0779956	Tb927.1.1500	0.621486
Tb927.9.13280	0.127796	Tb927.8.1150	0.122026	Tb927.10.14290	0.183878	Tb927.10.8940	0.987952
Tb927.11.10900	0.277391	Tb927.8.4520	0.295912	Tb927.8.1150	0.1939	Tb927.10.15350	0.854418
Tb927.2.1700	0.230784	Tb927.11.16200	0.242221	Tb927.11.5680	0.161656	Tb11.v5.0295	0.859438
Tb927.11.4180	0.104868	Tb927.3.3300	0.255339	Tb927.9.12680	0.159913	Tb11.v5.0270	0.143574
Tb927.3.5370	0.105995	Tb927.8.760	0.461562	Tb927.11.10260	0.129847	Tb927.10.6370	0.211847
Tb927.2.3620	0.318361	Tb927.11.2790	0.205003	Tb927.6.5110	0.15512	Tb927.11.6070	0.065261
Tb927.10.7630	0.160496	Tb927.8.6650	0.312996	Tb927.8.7080	0.140741	Tb927.11.16610	0.181727
Tb927.3.4980	0.271941	Tb927.3.2610	0.199817	Tb927.2.5160	0.1878	Tb927.7.4440	0.0411647
Tb927.6.3750	0.385078	Tb11.v5.0410	0.277303	Tb927.11.3280	0.308932	Tb927.7.3180	0.136546
Tb927.11.4480	0.186243	Tb927.9.2160	0.435937	Tb927.6.2900	0.162963	Tb927.10.16120	0.173695
Tb927.11.7560	0.13099	Tb927.7.5370	0.235815	Tb927.11.9100	0.19085	Tb11.v5.0591	0.0291165
Tb927.4.1630	0.207292	Tb927.5.4170	0.0707749	Tb927.10.830	0.291939	Tb927.10.9650	0.179719
Tb927.7.1670	0.165946	Tb927.10.15280	0.134533	Tb927.10.7550	0.153377	Tb927.11.16340	0.12751
Tb927.9.6730	0.140387	Tb927.10.7890	0.389872	Tb927.7.670	0.204357	Tb927.7.4180	0.448795
Tb927.11.13410	0.118399	Tb927.10.3920	0.172056	Tb927.10.7410	0.31024	Tb927.4.1230	0.480924
Tb927.6.630	0.357452	Tb927.7.6630	0.16748	Tb927.10.7870	0.177778	Tb927.7.7430	0.190763
Tb927.6.3890	0.121218	Tb927.5.2950	0.154667	Tb927.9.6580	0.0479303	Tb11.v5.0669	0.0321285
Tb927.10.990	0.163879	Tb927.4.1640	0.104637	Tb927.5.1800	0.128976	Tb927.3.2440	0.258032
Tb927.11.13360	0.276828	Tb927.1.2120	0.516168	Tb927.5.1870	0.150327	Tb927.11.5080	0.145582
Tb927.1.2770	0.107311	Tb927.3.3200	0.233984	Tb927.8.3850	0.153377	Tb927.8.4440	0.0963855
Tb927.8.3980	0.200714	Tb927.10.14030	0.284625	Tb927.10.2880	0.332898	Tb11.v5.0812	0.143574
Tb927.10.1560	0.245818	Tb927.11.6370	0.157108	Tb927.3.5340	0.144227	Tb927.10.7740	0.192771
Tb927.6.610	0.204849	Tb927.3.960	0.165955	Tb927.1.4020	0.352941	Tb927.10.14140	0.682731
Tb927.9.12700	0.133997	Tb927.10.12100	0.110433	Tb927.9.5040	0.30719	Tb11.v5.0204	0.0753012
Tb927.9.12680	0.287164	Tb927.5.1160	0.266931	Tb927.3.4200	0.0718954	Tb927.11.16920	0.0150602
Tb927.11.6790	0.216877	Tb927.8.6580	0.298353	Tb927.10.870	0.231808	Tb927.4.3950	0.585341
Tb927.2.4230	0.207668	Tb927.8.6980	0.223917	Tb927.11.7150	0.148148	Tb927.11.16660	0.214859
Tb927.11.10650	0.185304	Tb927.11.11435	0.231849	Tb927.10.9870	0.14902	Tb927.6.5020	0.0351406
Tb927.5.1160	0.146025	Tb927.8.6430	0.295302	Tb927.10.1000	0.141176	Tb927.11.6530	0.174699
Tb927.11.15160	0.389213	Tb927.7.2290	0.117145	Tb927.8.1900	0.0762527	Tb927.11.16540	0.0712851
Tb927.8.2450	0.227589	Tb927.8.4320	0.448444	Tb927.9.2160	0.279303	Tb11.v5.0171	0.134538
Tb927.8.560	0.118211	Tb927.10.8950	0.0899939	Tb927.9.12830	0.158606	Tb11.v5.0412	0.0491968
Tb927.7.960	0.169893	Tb927.9.3650	0.188225	Tb927.8.7050	0.0832244	Tb11.v5.0864	0.0853414
Tb927.10.870	0.182297	Tb927.11.8370	0.156498	Tb11.v5.0731	0.11329	Tb927.3.3280	0.173695
Tb927.4.2770	0.271565	Tb927.9.5730	0.761135	Tb927.5.4100	0.0627451	Tb927.10.15440	0.13755
Tb927.11.11280	0.188686	Tb927.11.4210	0.23917	Tb927.8.1840	0.376906	Tb927.10.7790	0.158635
Tb927.11.2030	0.204849	Tb927.11.1430	0.219951	Tb927.11.11000	0.146405	Tb927.6.280	0.11245
Tb927.8.2770	0.225897	Tb927.7.760	0.19158	Tb927.9.9520	0.338126	Tb927.9.14540	0.114458
Tb927.4.4480	0.239617	Tb927.1.4050	0.38011	ND1	0.264052	Tb927.8.2790	0.0331325
Tb927.5.940	0.159181	Tb927.9.12820	0.176022	Tb927.10.12020	0.0527233	Tb927.10.3100	0.125502
Tb927.11.16880	0.13287	Tb927.9.6250	0.0884686	Tb927.11.7420	0.154684	Tb927.10.15760	0.699799
Tb927.1.1540	0.145649	Tb927.8.7080	0.238255	Tb927.9.8180	0.24488	Tb11.v5.0764	0.0672691
Tb927.4.1540	0.456493	Tb927.11.1740	0.296217	Tb927.11.1150	0.274074	Tb11.v5.0685	0.376506
Tb927.11.10340	0.216501	Tb927.11.11600	0.184564	Tb927.10.13550	0.135948	Tb927.6.3680	0.141566
Tb927.11.5500	0.1838	Tb927.1.1920	0.16809	Tb927.11.7840	0.200871	Tb927.10.7380	0.103414
Tb927.11.10750	0.189438	Tb927.10.5520	0.260525	Tb927.5.3140	0.0849673	Tb927.9.15480	0.0491968
Tb927.9.8290	0.0930276	Tb927.10.8970	0.124771	Tb927.2.5000	0.0858388	Tb927.1.1270	0.141566
Tb927.3.4560	0.304266	Tb927.7.5410	0.0921293	Tb927.2.3080	0.350327	Tb927.9.15420	0.450803
Tb927.10.2130	0.147341	Tb927.10.11780	0.255339	Tb927.11.230	0.111111	Tb927.3.2410	0.0863454
Tb927.9.10650	0.311408	Tb927.11.12940	0.198597	Tb927.6.3950	0.102397	Tb927.9.15360	0.242972
Tb927.5.2710	0.151851	Tb927.7.6360	0.138499	Tb927.5.3730	0.0535948	Tb927.10.15640	0.100402
Tb927.6.2470	0.122533	Tb927.11.13020	0.135143	Tb927.11.2860	0.263181	Tb927.10.13440	0.124498
Tb927.10.810	0.190378	Tb927.11.4860	0.199512	Tb927.8.2800	0.103704	Tb927.11.17040	0.0763052
Tb927.7.6850	0.286036	Tb927.8.4580	0.314216	Tb927.4.870	0.204357	Tb927.5.1000	0.787149
Tb927.3.2310	0.129111	Tb927.4.4900	0.349908	Tb927.11.16090	0.207407	Tb927.8.1320	0.110442
Tb927.9.4500	0.219883	Tb927.10.5880	0.291031	Tb927.1.3390	0.118954	Tb927.7.3370	0.313253
Tb927.11.890	0.216689	Tb927.10.8900	0.249847	Tb927.2.950	0.157734	Tb927.10.14440	0.141566
Tb927.6.1180	0.182484	Tb927.8.3850	0.1928	Tb927.1.1600	0.113725	Tb927.10.5500	0.100402
Tb927.6.4520	0.146777	Tb927.4.410	0.211409	Tb927.7.1090	0.233551	Tb927.8.7280	0.0903614
Tb927.8.4400	0.129487	Tb11.v5.0731	0.260525	Tb927.3.2900	0.226144	Tb11.v5.0652	0.120482
Tb927.3.2620	0.245631	Tb927.11.14680	0.165955	Tb927.8.6570	0.069281	Tb11.v5.0581	0.129518
Tb927.11.2340	0.312911	Tb927.8.5010	0.0765711	Tb927.6.2640	0.227887	Tb927.11.19810	0.231928
Tb927.4.4190	0.0885172	Tb927.11.1800	0.0610128	Tb927.9.14400	0.115468	Tb927.11.550	0.629518
Tb927.8.7390	0.189814	Tb927.7.7460	0.158938	Tb927.11.5050	0.204793	Tb11.v5.0752	0.193775
Tb927.11.4690	0.0838188	Tb927.8.2480	0.09518	Tb927.10.250	0.0579521	Tb10.v4.0037	0.0983936
Tb927.5.1100	0.274009	Tb927.8.4200	0.406955	Tb927.10.14040	0.176906	Tb927.11.16580	0.141566
Tb927.11.3560	0.189438	Tb927.11.12540	0.223612	Tb927.8.7250	0.147277	Tb927.11.16720	0.207831
Tb927.10.8000	0.200338	Tb927.3.1860	0.191885	Tb927.3.1010	0.467102	Tb927.8.8230	0.135542
Tb927.9.8250	0.140199	Tb11.v5.0221	0.38011	Tb927.8.5320	0.0888889	Tb927.11.12860	0.115462
Tb927.10.7500	0.281714	Tb11.v5.0414	0.222087	Tb927.11.11630	0.0745098	Tb927.10.15240	0.0431727
Tb927.2.4410	0.28848	Tb927.5.2850	0.411836	Tb927.5.4320	0.13159	Tb927.10.13480	0.154618
Tb927.6.3190	0.0981019	Tb927.5.1120	0.276083	Tb927.10.7590	0.0858388	Tb927.3.1790	0.35241
Tb927.10.11440	0.239992	Tb927.2.3420	0.150092	Tb927.3.3220	0.164706	Tb927.8.8190	0.105422
Tb927.11.12950	0.097726	Tb927.5.4010	0.128127	Tb927.1.4100	0.186492	Tb927.9.2100	0.0732932
Tb927.10.14320	0.20015	Tb927.3.4860	0.155888	Tb927.1.4220	0.20305	Tb927.11.580	0.0512048
Tb927.11.12690	0.120842	Tb927.11.14300	0.358145	Tb927.8.1290	0.327669	Tb11.v5.0154	0.0873494
Tb927.8.5230	0.0654012	Tb927.10.12380	0.182123	Tb2.NT.8	0.301961	Tb927.1.1840	0.345382
Tb927.8.2430	0.198271	Tb927.4.2110	0.348688	Tb927.4.2570	0.101525	Tb927.5.3830	0.192771
Tb927.5.1900	0.233227	Tb927.11.1870	0.0637584	Tb927.9.12340	0.318083	Tb11.v5.0630	0.0491968
Tb927.10.14490	0.143018	Tb927.11.11740	0.210494	Tb927.10.11420	0.0936819	Tb927.5.4430	0.0592369
Tb927.8.1690	0.157113	Tb927.5.4020	0.435631	Tb927.7.6620	0.159041	Tb927.11.5150	0.111446
Tb927.11.14300	0.203721	Tb927.4.4480	0.305979	Tb927.3.4960	0.0989107	Tb927.8.3330	0.136546
Tb927.7.7300	0.19564	Tb11.v5.0153	0.455766	Tb927.11.550	0.326362	Tb927.7.5170	0.105422
Tb927.7.6860	0.528284	Tb927.10.3220	0.208664	Tb927.8.2380	0.192593	Tb927.2.6350	0.0331325
Tb927.10.9450	0.200714	Tb927.9.15400	0.230933	Tb927.6.4100	0.146841	Tb927.9.6940	0.230924
Tb927.8.4450	0.178726	Tb927.11.13110	0.109518	Tb927.7.7150	0.0936819	Tb11.v5.0326	0.361446
Tb927.8.1380	0.152227	Tb927.8.1790	0.343502	Tb927.7.4370	0.0814815	Tb927.10.8000	0.237952
Tb927.10.5910	0.173464	Tb927.7.4520	0.152227	Tb927.7.6180	0.14902	Tb927.11.6790	0.149598
Tb927.7.610	0.0877655	Tb927.9.8180	0.258084	Tb927.8.6580	0.231373	Tb927.10.7250	0.124498
Tb927.10.2560	0.289795	Tb927.8.830	0.242831	Tb927.11.14120	0.214815	Tb927.10.15490	0.0813253
Tb927.10.3390	0.281714	Tb927.10.290	0.132398	Tb927.8.7390	0.16122	Tb927.9.3170	0.118474
Tb927.11.2410	0.118211	Tb927.10.13100	0.112569	Tb927.10.12220	0.138562	Tb927.10.1630	0.12751
Tb927.10.7060	0.140763	Tb927.10.11880	0.150397	Tb927.8.1450	0.0801743	Tb927.10.9840	0.14257
Tb927.9.15270	0.116519	Tb927.7.6430	0.225137	Tb927.8.2150	0.0657952	Tb11.v5.0570	0.0963855
Tb927.10.1550	0.20654	Tb927.10.15300	0.347163	Tb927.11.9770	0.143355	Tb927.8.1600	0.314257
Tb927.11.6740	0.165946	Tb11.v5.0902	0.0881635	Tb927.11.15680	0.125926	Tb927.11.6740	0.0923695
Tb927.10.2950	0.220071	Tb927.10.8330	0.0710799	Tb927.4.2020	0.071024	Tb927.11.7140	0.157631
Tb927.10.14330	0.312347	Tb927.11.14070	0.235509	Tb927.11.6480	0.0675381	Tb927.6.4320	0.167671
Tb927.10.4960	0.165946	Tb927.8.1230	0.151922	Tb927.8.5470	0.192157	Tb927.11.13640	0.0230924
Tb927.9.14290	0.112385	Tb927.10.5490	0.14277	Tb927.10.8960	0.0779956	Tb927.10.15170	0.251004
Tb927.11.10430	0.152979	Tb927.11.10670	0.201342	Tb927.11.6830	0.166885	Tb927.6.230	0.0110442
Tb927.11.11480	0.171396	Tb927.11.2260	0.368212	Tb927.11.1710	0.281046	Tb11.v5.0823	0.0351406
Tb927.3.3220	0.260853	Tb927.11.14850	0.125991	Tb927.10.13380	0.114161	Tb927.10.15790	0.0170683
Tb927.3.1590	0.120654	Tb927.7.6290	0.23856	Tb927.8.900	0.508061	Tb927.11.11270	0.13755
Tb927.9.14040	0.0881413	Tb927.11.8330	0.0567419	Tb927.7.1610	0.168627	Tb11.v5.0399	0.106426
Tb927.7.7080	0.180793	Tb927.11.5300	0.315741	Tb927.6.1950	0.122004	Tb927.5.4470	0.0341365
Tb927.10.7230	0.205413	Tb927.10.10770	0.116229	Tb927.11.4420	0.254902	Tb927.11.1300	0.179719
Tb927.10.15200	0.118211	Tb927.4.4190	0.145821	Tb927.2.4210	0.265359	Tb927.9.6560	0.814257
Tb927.8.2500	0.0471716	Tb927.8.3050	0.16626	Tb927.5.1570	0.251416	Tb927.10.420	0.14759
Tb927.5.3850	0.276452	Tb927.7.7160	0.438682	Tb927.10.15740	0.115033	Tb927.7.1860	0.14257
Tb927.6.3250	0.092088	Tb927.10.15700	0.444173	Tb927.10.4560	0.458388	Tb927.10.430	0.123494
Tb927.7.6620	0.188874	Tb927.11.8850	0.110128	Tb927.7.1970	0.138998	Tb927.11.16480	0.206827
Tb927.11.13740	0.132118	Tb927.3.5200	0.11745	Tb927.4.2540	0.0928105	Tb927.8.7010	0.065261
Tb927.11.9760	0.18286	Tb927.11.5510	0.230628	Tb927.11.11030	0.0540305	Tb927.5.3270	0.170683
Tb927.11.15990	0.173276	Tb927.9.12080	0.177547	Tb927.7.5700	0.13159	Tb927.3.2210	0.115462
Tb927.7.1370	0.179102	Tb927.10.8190	0.194326	Tb927.6.630	0.210893	Tb11.v5.1034	0.194779
Tb927.11.8120	0.133809	Tb927.5.2420	0.127212	Tb927.2.2130	0.224401	Tb927.10.9630	0.261044
Tb927.3.2750	0.202218	Tb927.9.2760	0.330384	Tb927.1.4830	0.270588	Tb927.11.6520	0.0522088
Tb927.11.5680	0.0986657	Tb927.10.5870	0.143685	Tb927.4.3710	0.0718954	Tb927.8.8160	0.131526
Tb927.6.3930	0.120654	Tb927.4.4460	0.188835	Tb927.10.140	0.0901961	Tb927.8.6790	0.209839
Tb927.7.2680	0.116332	Tb927.7.6885	0.194631	Tb927.10.13510	0.0862745	Tb927.7.5750	0.149598
Tb927.10.9910	0.170833	Tb927.11.2750	0.253813	Tb927.5.3400	0.157734	Tb927.4.800	0.180723
Tb927.8.750	0.128923	Tb927.3.5660	0.142465	Tb927.11.12440	0.207407	Tb927.3.2710	0.12249
Tb927.11.14540	0.118211	Tb927.7.6780	0.215985	Tb927.10.1410	0.0867102	Tb927.10.3820	0.189759
Tb927.10.3630	0.185304	Tb927.10.13110	0.111959	Tb927.5.2710	0.107625	Tb927.8.890	0.918675
Tb927.3.950	0.0858861	Tb927.7.1780	0.0826724	Tb927.8.3480	0.142048	Tb11.NT.210	0.00903614
Tb927.6.1090	0.242999	Tb927.10.14440	0.163514	Tb927.9.12670	0.0562092	Tb927.7.4420	0.266064
Tb927.8.3870	0.230032	Tb927.11.11280	0.251373	Tb927.6.4830	0.0793028	Tb927.4.2830	0.0833333
Tb927.9.5880	0.149596	Tb927.4.1540	0.520439	Tb927.1.1060	0.0766885	Tb927.5.3820	0.205823
Tb927.10.12430	0.222327	Tb927.11.6530	0.143075	Tb927.10.4720	0.0605664	Tb927.10.7090	0.905622
Tb927.3.2050	0.143582	Tb11.v5.1061	0.176937	Tb927.10.13790	0.442702	Tb927.2.1975	0.996988
Tb927.11.14260	0.119902	Tb927.11.16260	0.0817572	Tb927.5.2780	0.0862745	Tb927.3.2720	0.0883534
Tb927.3.1380	0.319489	Tb927.9.15490	0.316351	Tb927.11.4860	0.207407	Tb927.3.3220	0.199799
Tb927.7.990	0.120278	Tb927.9.5190	0.134838	Tb927.10.1670	0.146405	Tb927.10.8900	0.271084
Tb927.11.6540	0.149596	Tb927.8.1580	0.205613	Tb927.10.7250	0.11024	Tb927.5.4440	0.0481928
Tb927.10.10120	0.0887051	Tb927.11.14530	0.0948749	Tb927.10.7740	0.160349	Tb11.v5.0152	0.062249
Tb927.10.10140	0.109942	Tb927.10.11950	0.193411	Tb927.11.4040	0.284967	Tb927.11.16960	0.0783133
Tb927.11.4540	0.161436	Tb927.6.4020	0.0591824	Tb927.10.16070	0.0570806	Tb927.5.4320	0.139558
Tb927.10.14410	0.172524	Tb927.6.5050	0.193411	Tb927.7.2850	0.091939	Tb927.3.720	0.840361
Tb927.7.3110	0.161812	Tb927.10.7120	0.248322	Tb927.2.4480	0.119826	Tb927.10.150	0.0722892
Tb927.10.1850	0.0935914	Tb11.v5.0814	0.110738	Tb927.8.4840	0.163834	Tb927.1.2740	0.123494
Tb927.10.15300	0.254463	Tb927.2.2120	0.273032	Tb927.10.12360	0.116776	Tb927.4.5335	0.103414
Tb927.11.6250	0.113888	Tb927.7.3110	0.294387	Tb927.11.1920	0.196514	Tb927.10.12540	0.184739
Tb927.3.2190	0.105995	Tb927.10.11280	0.0997559	Tb927.9.4420	0.24793	Tb927.11.14540	0.180723
Tb927.6.2550	0.251456	Tb927.7.2020	0.228493	Tb927.10.12180	0.091939	Tb927.9.2900	0.209839
Tb927.11.5620	0.0981019	Tb927.11.9440	0.146736	Tb927.4.1700	0.146841	Tb927.4.110	0.629518
Tb927.10.4650	0.0932156	Tb927.4.4880	0.5482	Tb927.7.4290	0.16732	Tb927.4.4240	0.116466
Tb927.4.2030	0.160496	Tb927.7.5700	0.172971	Tb927.11.6210	0.166885	Tb927.3.2390	0.148594
Tb927.11.2550	0.126856	Tb927.10.16140	0.0909091	Tb927.7.3010	0.132462	Tb927.11.7190	0.0873494
Tb927.2.2430	0.175907	Tb927.11.12620	0.115619	Tb927.7.490	0.0771242	Tb927.1.5000	0.22992
Tb927.3.4060	0.118963	Tb927.11.4610	0.137584	Tb927.7.6430	0.136819	Tb927.10.9610	0.143574
Tb927.9.6670	0.152603	Tb927.9.12400	0.186089	Tb927.3.950	0.0745098	Tb927.4.5220	0.063253
Tb927.11.1390	0.199962	Tb927.3.1570	0.14338	Tb927.11.11740	0.155991	Tb927.2.2490	0.189759
Tb927.10.610	0.179102	Tb927.11.11550	0.276998	Tb11.v5.0632	0.943355	Tb927.5.4380	0.312249
Tb927.5.620	0.0599511	Tb927.11.2200	0.0628432	Tb927.11.10480	0.0666667	Tb927.9.3130	0.182731
Tb927.9.10370	0.065965	Tb927.3.3340	0.219951	Tb927.10.13513	0.0474946	Tb927.10.3760	0.190763
Tb927.2.4550	0.320616	Tb927.11.14370	0.105247	Tb927.10.6510	0.257516	Tb927.11.6510	0.163655
Tb927.9.1510	0.122721	Tb927.5.2760	0.125076	Tb927.10.11260	0.0701525	Tb927.8.8090	0.0863454
Tb927.11.12410	0.186619	Tb927.9.8760	0.0893838	Tb927.10.11870	0.0784314	Tb11.v5.0902	0.135542
Tb927.4.3420	0.0928397	Tb927.7.5480	0.109518	Tb927.3.1190	0.182135	Tb927.10.11730	0.162651
Tb927.7.4360	0.160684	Tb927.9.7550	0.135448	Tb927.10.13350	0.0775599	Tb927.10.14120	0.113454
Tb927.2.5750	0.0582597	Tb927.11.10210	0.130262	Tb927.5.1920	0.0840959	Tb11.v5.0417	0.208835
Tb927.8.5240	0.201466	Tb927.10.740	0.289201	Tb927.11.13290	0.211765	Tb927.11.18700	0.893574
Tb927.11.3930	0.119714	Tb927.7.2390	0.23978	Tb927.3.3960	0.155556	Tb927.8.3700	0.14759
Tb927.1.4470	0.17196	Tb927.7.2260	0.184564	Tb927.7.7330	0.180828	Tb927.9.15490	0.199799
Tb10.NT.27	0.0740462	Tb927.11.6010	0.0945699	Tb927.11.13260	0.177778	Tb927.10.15220	0.0813253
Tb927.8.7080	0.177034	Tb927.3.3380	0.178462	Tb927.8.1990	0.153813	Tb927.6.270	0.0742972
Tb927.11.14450	0.135877	Tb927.8.6070	0.252898	Tb927.8.7560	0.0649237	Tb927.7.6220	0.178715
Tb927.4.4310	0.184364	Tb927.10.810	0.301403	Tb927.5.1070	0.0854031	Tb927.8.2800	0.115462
Tb927.9.11000	0.290171	Tb927.10.15340	0.120805	Tb927.5.4090	0.0684096	Tb927.8.8120	0.0562249
Tb927.2.3800	0.234918	Tb927.11.2820	0.166565	Tb927.11.14780	0.190414	Tb927.4.1940	0.125502
Tb927.11.14680	0.123473	Tb927.4.4740	0.184259	Tb927.10.1060	0.479303	Tb927.9.5150	0.365462
Tb927.10.11080	0.176471	Tb927.7.6740	0.137889	Tb927.5.850	0.177342	Tb927.4.670	0.202811
Tb927.11.6870	0.439767	Tb927.7.6855	0.26327	Tb927.11.1740	0.260131	Tb11.v5.0410	0.252008
Tb927.7.3100	0.145837	Tb927.11.5840	0.276693	Tb927.1.2160	0.317211	Tb927.11.17000	0.0120482
Tb927.10.770	0.193385	Tb927.11.5640	0.152532	Tb927.9.6620	0.0688453	Tb927.9.15680	0.0291165
Tb927.9.13200	0.0770532	Tb927.4.2170	0.127212	Tb927.8.4700	0.0771242	Tb927.2.3270	0.0351406
Tb927.11.5920	0.100733	Tb927.9.7350	0.244051	Tb927.7.2530	0.0736383	Tb11.v5.0517	0.00803213
Tb927.11.3990	0.0657771	Tb927.11.6560	0.0921293	Tb927.11.13920	0.217429	Tb927.10.15530	0.14759
Tb927.7.4150	0.181545	Tb927.9.2520	0.300183	Tb927.3.2110	0.128105	Tb927.2.1330	0.633534
Tb927.9.5040	0.242624	Tb927.8.8270	0.236425	Tb927.4.1090	0.0888889	Tb927.10.15820	0.0722892
Tb927.11.9090	0.0676565	Tb927.7.4370	0.0744356	Tb927.5.2500	0.186928	Tb927.10.6530	0.181727
Tb927.11.10200	0.133809	Tb927.2.2380	0.121721	Tb927.10.10080	0.108932	Tb11.v5.0444	0.14257
Tb927.8.3950	0.192069	Tb927.10.8540	0.262965	Tb927.11.11270	0.134205	Tb927.1.3300	0.346386
Tb927.10.10590	0.1137	Tb927.8.1130	0.320927	Tb927.7.7090	0.313725	Tb11.v5.0479	0.0431727
Tb927.5.3070	0.197519	Tb927.4.810	0.177242	Tb927.3.5500	0.162963	Tb927.1.3910	0.13253
Tb927.11.15460	0.15467	Tb927.3.5400	0.327639	Tb927.7.2390	0.159913	Tb927.7.7270	0.119478
Tb927.4.4600	0.165007	Tb927.6.3290	0.202563	Tb927.3.5350	0.19695	Tb11.v5.0232	0.0110442
Tb927.4.4700	0.173652	Tb927.7.5660	0.182428	Tb927.5.3700	0.222658	Tb927.10.14370	0.0933735
Tb927.11.15250	0.10468	Tb927.8.3800	0.178768	Tb927.10.11280	0.0827887	Tb927.8.6660	0.513052
Tb927.10.13450	0.177786	Tb927.11.3340	0.211714	Tb927.1.1420	0.267102	Tb11.57.0047b	0.0301205
Tb927.7.900	0.12197	Tb927.3.1900	0.129042	Tb927.6.4950	0.104575	Tb927.8.8020	0.21988
Tb927.11.1890	0.10919	Tb927.11.11710	0.204088	Tb927.11.16720	0.178649	Tb927.6.150	0.14257
Tb927.10.9260	0.160496	Tb927.6.4520	0.240696	Tb927.11.290	0.0610022	Tb927.11.16290	0.0692771
Tb927.3.1560	0.210863	Tb927.5.1100	0.359671	Tb927.6.2710	0.184314	Tb927.8.8050	0.134538
Tb927.8.7940	0.114264	Tb927.8.5050	0.139414	Tb927.11.14260	0.106318	Tb927.7.5310	0.12751
Tb927.10.14720	0.152979	Tb927.7.2920	0.0417938	Tb927.11.5690	0.240959	Tb927.11.16980	0.180723
Tb927.5.2950	0.118023	Tb927.10.3870	0.105857	Tb927.5.3460	0.064488	Tb927.1.4890	0.0883534
Tb927.3.2760	0.086074	Tb927.9.6470	0.262355	Tb927.2.4130	0.11634	Tb11.v5.0493	0.170683
Tb927.3.1440	0.080436	Tb927.9.2030	0.0716901	Tb927.3.3990	0.162092	Tb11.v5.0423	0.0160643
Tb927.9.1600	0.376433	Tb927.7.1590	0.0912142	Tb927.7.2730	0.102397	Tb11.v5.0440	0.0120482
Tb927.8.3020	0.319865	Tb927.10.6520	0.0744356	Tb927.7.1460	0.140305	Tb927.10.15590	0.0943775
Tb927.6.3040	0.116895	Tb927.8.1370	0.172056	Tb927.8.6290	0.0723312	Tb927.10.3790	0.286145
Tb927.4.3540	0.101485	Tb927.11.4060	0.148871	Tb927.11.16970	0.247059	Tb927.10.3520	0.186747
Tb927.11.10540	0.248637	Tb927.11.9270	0.120805	Tb927.11.9080	0.16427	Tb927.11.10060	0.237952
Tb927.6.4700	0.100921	Tb927.10.12950	0.193106	Tb927.7.2930	0.133333	Tb11.v5.0726	0.0722892
Tb927.10.14430	0.242248	Tb927.6.2820	0.160769	Tb927.10.6630	0.0784314	Tb927.6.160	0.0311245
Tb927.5.1960	0.159556	Tb927.9.6160	0.16626	Tb927.11.15070	0.105447	Tb927.4.1060	0.0411647
Tb927.10.8120	0.160872	Tb927.11.9250	0.346858	Tb927.2.2140	0.110675	Tb927.9.11480	0.312249
Tb927.3.4140	0.14922	Tb927.5.3280	0.140635	Tb927.7.5320	0.0819172	Tb927.10.5840	0.453815
Tb927.3.2810	0.104116	Tb927.11.5910	0.230018	Tb927.3.4830	0.142048	Tb927.11.3250	0.670683
Tb927.9.12780	0.159556	Tb927.8.4240	0.108298	Tb927.9.9115	0.0779956	Tb927.11.10900	0.287149
Tb927.4.3670	0.107311	Tb927.9.6670	0.195241	Tb927.11.5060	0.075817	Tb927.4.2050	0.272088
Tb927.8.2660	0.186243	Tb927.8.6110	0.296217	Tb927.1.4180	0.224401	Tb927.10.670	0.0783133
Tb927.8.2861	0.167074	Tb927.8.780	0.208664	Tb927.5.3160	0.168192	Tb927.2.3090	0.766064
Tb927.1.1960	0.264236	Tb927.11.10460	0.122636	Tb927.8.6620	0.0897603	Tb927.9.15450	0.144578
Tb927.9.11050	0.353317	Tb927.9.9230	0.107688	Tb927.11.6000	0.0958606	Tb927.10.6480	0.151606
Tb927.9.2800	0.0702875	Tb927.9.10530	0.296827	Tb927.5.830	0.0849673	Tb927.10.9210	0.0933735
Tb927.11.3710	0.22477	Tb927.7.6940	0.14155	Tb927.9.9080	0.0945534	Tb927.11.16900	0.218876
Tb927.5.3250	0.32851	Tb927.10.2940	0.235509	Tb927.5.910	0.0862745	Tb927.11.14040	0.104418
Tb927.7.5240	0.129863	Tb927.2.5230	0.0784015	Tb927.7.6090	0.361656	Tb927.10.3750	0.119478
Tb927.9.4420	0.13926	Tb927.8.790	0.105857	Tb927.2.1700	0.212636	Tb927.10.1430	0.161647
Tb927.7.1220	0.226273	Tb927.9.6450	0.160769	Tb927.2.2490	0.129412	Tb927.10.7080	0.197791
Tb927.4.1740	0.117647	Tb927.11.3760	0.421904	Tb927.3.5200	0.175599	Tb2.NT.3	0.0321285
Tb927.6.4670	0.214809	Tb927.6.4100	0.289506	Tb927.9.5190	0.135076	Tb11.v5.0553	0.0582329
Tb927.11.9990	0.0580718	Tb927.10.14210	0.0890787	Tb927.3.5400	0.156427	Tb927.11.16710	0.0562249
Tb927.11.9920	0.151099	Tb927.11.8260	0.145516	Tb927.2.3020	0.124619	Tb927.10.3640	0.364458
Tb927.7.3280	0.0926518	Tb927.6.2880	0.38011	Tb927.5.2460	0.108061	Tb927.8.2630	0.446787
Tb927.11.11200	0.124601	Tb927.1.3820	0.150397	Tb927.11.5310	0.0867102	Tb927.11.9400	0.364458
Tb927.8.4200	0.222139	Tb11.v5.0661	0.0704698	Tb927.2.5830	0.0566449	Tb927.10.1890	0.160643
Tb927.8.3450	0.101485	Tb927.10.13300	0.124161	Tb927.8.3260	0.0662309	Tb927.10.9880	0.252008
Tb927.10.7610	0.258786	Tb927.5.1800	0.136669	Tb927.5.930	0.11024	Tb927.11.10490	0.148594
Tb927.11.12850	0.184552	Tb927.11.17010	0.126907	Tb927.9.15450	0.124619	Tb927.10.7760	0.0311245
Tb927.11.8830	0.132118	Tb927.11.4990	0.090299	Tb927.11.10170	0.0714597	Tb11.v5.0174	0.0271084
Tb927.8.3720	0.12554	Tb927.11.20730	0.100366	Tb927.10.12700	0.282353	Tb927.9.16010	0.0502008
Tb927.7.4440	0.0582597	Tb927.8.1750	0.1446	Tb927.11.5840	0.117211	Tb927.11.1550	0.0763052
Tb927.3.1240	0.0870137	Tb927.7.7150	0.0674192	Tb927.9.6650	0.118519	Tb927.10.9000	0.14759
Tb8.NT.128	0.0563804	Tb927.3.5160	0.090604	Tb927.4.1510	0.16427	Tb11.v5.0733	0.0261044
Tb927.5.2380	0.0687841	Tb927.10.4690	0.115924	Tb927.11.5130	0.0623094	Tb927.4.5230	0.0702811
Tb927.11.5700	0.255215	Tb927.10.5910	0.280964	Tb927.3.1790	0.311111	Tb927.11.6700	0.060241
Tb927.8.8200	0.214997	Tb927.8.7780	0.177547	Tb927.3.3530	0.0527233	Tb927.9.11890	0.0873494
Tb927.9.1920	0.101861	Tb927.10.11450	0.159243	Tb927.11.6290	0.0875817	Tb927.10.11970	0.0973896
Tb927.8.6870	0.14471	Tb927.11.170	0.1205	Tb927.9.8905	0.0849673	Tb927.10.4980	0.184739
Tb927.8.2220	0.202969	Tb927.10.2920	0.184869	Tb927.11.2920	0.0845316	Tb927.9.2075	0.394578
Tb927.3.2640	0.068972	Tb927.8.4230	0.146736	Tb927.6.3810	0.121133	Tb927.10.9640	0.230924
Tb927.11.12500	0.0958466	Tb927.6.2850	0.21507	Tb927.9.2030	0.0849673	Tb05.5K5.130	0.150602
Tb927.8.5500	0.149784	Tb927.1.2150	0.257474	Tb927.1.3000	0.160784	Tb927.11.11120	0.0582329
Tb927.8.2850	0.117271	Tb927.8.540	0.249542	Tb927.10.10350	0.0971678	Tb927.8.8210	0.0532129
Tb927.11.10590	0.15016	Tb927.5.3830	0.269982	Tb927.1.4970	0.151198	Tb927.9.8850	0.225904
Tb927.3.1350	0.177974	Tb927.7.750	0.0918243	Tb927.3.5520	0.357734	Tb927.10.7390	0.0461847
Tb927.7.4130	0.0988536	Tb927.10.13290	0.0835876	Tb927.11.10590	0.0954248	Tb11.v5.0507	0.148594
Tb927.11.2040	0.131366	Tb927.10.780	0.180598	Tb927.9.15400	0.208715	Tb927.8.1870	0.828313
Tb927.10.9210	0.107874	Tb927.9.9370	0.235815	Tb927.11.16450	0.0553377	Tb927.10.2780	0.135542
Tb927.4.1590	0.124789	Tb927.11.1370	0.180903	Tb927.9.8050	0.0819172	Tb927.9.12340	0.303213
Tb927.9.14650	0.0548769	Tb927.11.15180	0.109518	Tb927.4.190	0.217865	MURF1	0.185743
Tb927.10.14520	0.145273	Tb927.11.14800	0.0930445	Tb927.8.8270	0.177342	Tb927.10.9690	0.160643
Tb927.11.1470	0.304454	Tb927.11.4700	0.272727	Tb927.6.4700	0.075817	Tb927.11.530	0.346386
Tb927.11.4550	0.130051	Tb927.10.9220	0.126602	Tb927.11.1870	0.124183	Tb11.v5.0222	0.0783133
Tb927.10.10990	0.0962225	Tb927.11.2410	0.329469	Tb927.7.5670	0.0784314	Tb927.10.6540	0.0853414
Tb927.11.12600	0.240368	Tb927.3.2020	0.0735204	Tb927.4.2870	0.0993464	Tb11.v5.0702	0.0572289
Tb927.5.830	0.10374	Tb927.11.3290	0.124466	Tb927.7.7410	0.135512	Tb927.9.14470	0.243976
Tb927.10.10820	0.144334	Tb927.1.2320	0.21202	Tb927.11.16560	0.0910675	Tb927.11.13270	0.7249
Tb927.11.9630	0.214433	Tb927.10.12920	0.129652	Tb927.9.8810	0.111111	Tb927.10.510	0.061245
Tb927.10.11720	0.188123	Tb927.9.14480	0.198292	Tb927.3.5010	0.165142	Tb927.11.9860	0.495984
Tb927.6.3450	0.0793084	Tb927.4.380	0.214765	Tb927.10.9840	0.13159	Tb11.v5.0632	0.991968
Tb927.10.12950	0.14922	Tb927.7.4290	0.251983	Tb927.4.4970	0.0962963	Tb927.10.6180	0.167671
Tb927.10.9370	0.0928397	Tb927.7.2480	0.125991	Tb927.9.9260	0.105882	Tb927.5.4130	0.131526
Tb927.9.12730	0.142266	Tb927.2.3030	0.169616	Tb927.11.12630	0.124183	Tb927.11.7510	0.903614
Tb927.11.760	0.244879	Tb927.4.1730	0.0439292	Tb927.11.5350	0.301525	Tb927.10.2190	0.513052
Tb927.11.8030	0.130239	Tb927.3.1810	0.148871	Tb927.1.3010	0.0557734	Tb927.11.9640	0.212851
Tb927.11.11810	0.103176	Tb927.11.8060	0.133008	Tb927.10.5910	0.203922	Tb11.v5.0587	0.2249
Tb927.7.2360	0.171584	Tb927.11.14160	0.0790116	Tb927.8.4650	0.0592593	Tb927.4.2220	0.35743
Tb927.7.1520	0.0714151	Tb927.1.3170	0.161379	Tb927.11.1930	0.106318	Tb927.9.2470	0.784137
Tb927.11.11900	0.236986	Tb927.11.9540	0.0622331	Tb927.4.4720	0.0583878	Tb927.2.830	0.527108
Tb927.10.16010	0.0774291	Tb927.11.13490	0.163209	Tb927.3.3080	0.0897603	Tb927.9.15260	0.0732932
Tb927.10.15410	0.124977	Tb927.4.3860	0.0774863	Tb927.10.13600	0.069281	Tb927.2.2160	0.550201
Tb927.11.15940	0.18286	Tb927.10.15020	0.230018	Tb927.3.4560	0.27146	Tb927.11.2110	0.0953815
Tb927.10.14500	0.120466	Tb927.8.1380	0.221477	Tb927.8.3350	0.111111	Tb927.7.5760	0.131526
Tb927.8.1350	0.100357	Tb927.5.2030	0.183649	Tb927.10.10650	0.071024	Tb927.10.5430	0.141566
Tb927.4.1970	0.14471	Tb927.6.4490	0.104332	Tb927.7.6360	0.16427	Tb927.11.16700	0.209839
Tb927.10.6220	0.199587	Tb927.7.5320	0.0927395	Tb927.7.190	0.20915	Tb927.2.5750	0.0773092
Tb927.11.14380	0.190566	Tb927.9.11230	0.0909091	Tb927.9.8670	0.28366	Tb927.4.100	0.15261
Tb927.3.2770	0.172336	Tb927.3.1360	0.085723	Tb927.9.13340	0.128105	Tb11.v5.0594	0.0481928
Tb927.5.2660	0.24018	Tb927.4.2260	0.14399	Tb927.6.1180	0.145098	Tb927.10.15700	0.317269
Tb927.10.10200	0.129111	Tb927.1.3260	0.253813	Tb927.9.4520	0.109804	Tb927.8.7410	0.890562
Tb927.11.3430	0.0984777	Tb927.10.280	0.238255	Tb927.9.12710	0.0579521	Tb927.7.4470	0.659639
Tb927.10.13580	0.0924638	Tb927.9.5330	0.0881635	Tb927.8.6140	0.281481	Tb927.10.12010	0.158635
Tb927.6.2570	0.0819395	Tb927.9.12340	0.322148	Tb927.5.3830	0.162527	Tb927.11.7710	0.0943775
Tb927.11.13310	0.104492	Tb927.8.6370	0.142465	Tb927.11.11590	0.132026	Tb927.5.4460	0.0401606
Tb927.10.7050	0.128359	Tb927.11.9490	0.106467	Tb927.11.16440	0.0671024	Tb927.10.3730	0.0793173
Tb927.10.11000	0.0732945	Tb927.8.1990	0.179683	Tb927.10.12410	0.0867102	Tb927.8.1590	0.492972
Tb927.9.11880	0.128735	Tb927.11.3460	0.108603	Tb927.11.8280	0.0457516	Tb927.11.16270	0.177711
Tb927.4.1780	0.071791	Tb927.2.5830	0.0723002	Tb927.4.2280	0.105447	Tb927.6.5040	0.374498
Tb927.8.5640	0.170457	Tb927.11.12530	0.210189	Tb927.10.620	0.17037	Tb927.9.15110	0.331325
Tb927.2.1820	0.101861	Tb11.v5.0655	0.205308	Tb927.10.9675	0.0509804	Tb927.9.6580	0.0702811
Tb927.8.6040	0.0669047	Tb927.4.2935	0.057047	Tb927.5.2890	0.146841	Tb927.5.4450	0.0401606
Tb927.9.2130	0.281902	Tb927.11.4910	0.256864	Tb927.4.3670	0.0771242	Tb927.11.16880	0.154618
Tb927.5.3380	0.155046	Tb927.10.11160	0.123856	Tb927.5.2050	0.0936819	Tb927.8.7560	0.0522088
Tb927.11.11320	0.11558	Tb927.9.8240	0.04759	Tb927.9.5300	0.0636166	Tb927.11.15160	0.388554
Tb927.7.3990	0.139072	Tb927.4.1000	0.395973	Tb927.8.3790	0.109804	Tb11.v5.0149	0.126506
Tb927.11.13780	0.0992295	Tb927.4.4020	0.0881635	Tb927.2.2400	0.10719	Tb11.v5.0153	0.194779
Tb927.9.11220	0.113137	Tb927.9.15650	0.16504	Tb927.1.3560	0.135948	Tb927.3.2490	0.338353
Tb927.4.380	0.146025	Tb927.11.3990	0.147041	Tb927.11.6260	0.129847	Tb927.9.10230	0.864458
Tb927.8.820	0.0952828	Tb927.8.4280	0.240085	Tb927.11.14705	0.0270153	Tb927.11.12110	0.111446
Tb927.11.16210	0.136816	Tb927.3.5380	0.156193	Tb927.4.1900	0.0971678	Tb927.10.8380	0.0381526
Tb927.11.6490	0.0723548	Tb927.9.8060	0.198902	Tb927.11.11420	0.138998	Tb927.7.4390	0.129518
Tb11.NT.27	0.0426612	Tb927.11.11930	0.19036	Tb927.6.1070	0.120261	Tb927.10.1290	0.0381526
Tb927.8.3000	0.108626	Tb927.8.1070	0.167175	Tb927.8.7090	0.087146	Tb927.3.5650	0.273092
Tb927.10.4630	0.063334	Tb927.10.14230	0.128432	Tb927.9.14120	0.200871	Tb927.2.160	0.061245
Tb927.7.2730	0.0725428	Tb927.11.5140	0.0933496	Tb927.9.2290	0.12244	Tb927.8.1960	0.171687
Tb927.10.1970	0.105055	Tb927.11.8310	0.197682	Tb927.4.1590	0.114597	Tb927.10.4620	0.0913655
Tb927.11.3740	0.146401	MURF2	0.134838	Tb927.9.15650	0.164706	Tb927.11.12480	0.201807
Tb927.5.1910	0.232099	Tb927.4.1470	0.0604027	Tb927.5.4040	0.0993464	Tb927.6.3250	0.0662651
Tb927.10.12520	0.173652	Tb927.9.1960	0.127212	Tb927.4.580	0.0509804	Tb927.2.6000	0.841365
Tb927.5.1020	0.155046	Tb927.6.1470	0.575656	Tb927.5.820	0.0823529	Tb927.9.6290	0.535141
Tb927.5.1940	0.0672806	Tb927.9.7690	0.290116	Tb927.9.12980	0.265795	Tb11.v5.0213	0.0662651
Tb927.11.260	0.133997	Tb927.10.12780	0.35784	Tb927.11.12070	0.0705882	Tb927.7.6610	0.138554
Tb927.11.5430	0.12554	Tb927.11.16390	0.163514	Tb927.8.5640	0.189107	Tb927.8.8260	0.121486
Tb927.11.16120	0.152791	Tb927.9.7830	0.176022	Tb927.4.3940	0.219608	Tb927.10.9570	0.518072
Tb927.11.16410	0.101861	Tb927.8.7770	0.278218	Tb927.11.7540	0.138126	Tb927.10.9310	0.213855
Tb927.9.13110	0.115204	Tb927.11.1300	0.248932	Tb927.7.1210	0.101089	Tb927.10.3940	0.193775
Tb927.9.11250	0.130802	Tb927.11.1220	0.158633	Tb927.1.3400	0.0732026	Tb927.11.12600	0.203815
Tb927.4.770	0.299944	Tb927.10.5510	0.165345	Tb927.11.10580	0.0627451	Tb927.10.12700	0.379518
Tb927.2.2230	0.191881	Tb927.11.8430	0.135448	Tb927.11.10850	0.087146	Tb927.10.1480	0.0291165
Tb927.2.4810	0.207292	Tb927.1.3810	0.0793167	Tb927.7.900	0.0976035	Tb927.7.5810	0.0491968
Tb927.11.3500	0.179102	Tb927.7.310	0.174802	Tb927.6.3720	0.239651	Tb927.3.2430	0.200803
Tb927.8.5990	0.104304	Tb927.2.4230	0.305979	Tb927.1.3250	0.185621	Tb927.8.1770	0.301205
Tb927.5.3550	0.147341	Tb927.11.2860	0.363331	Tb927.11.9580	0.0466231	Tb927.6.550	0.00903614
Tb927.8.6520	0.0903965	Tb927.10.7370	0.071385	Tb927.6.5140	0.0775599	Tb11.v5.0491	0.0341365
Tb927.11.12170	0.0680323	Tb927.2.5660	0.210494	Tb927.11.990	0.0553377	Tb927.9.7520	0.465863
Tb927.3.5490	0.238113	Tb927.8.5540	0.144295	Tb927.1.3150	0.15512	Tb927.10.13140	0.0702811
Tb927.4.4900	0.218568	Tb8.NT.13	0.0478951	Tb927.10.8580	0.0840959	Tb927.11.15490	0.23996
Tb927.8.2130	0.10468	Tb927.5.1780	0.255644	Tb927.1.880	0.091939	Tb927.11.12840	0.236948
Tb927.4.5110	0.0763014	Tb927.11.3030	0.313606	Tb927.11.3150	0.0945534	Tb927.2.5500	0.0341365
Tb927.9.15450	0.161624	Tb927.3.5300	0.133923	Tb927.1.2710	0.219608	Tb927.10.3660	0.63755
Tb927.8.620	0.123849	Tb927.11.3500	0.219341	Tb927.8.2730	0.0997821	Tb11.v5.0612	0.0502008
Tb927.10.11610	0.097726	Tb927.8.8350	0.257474	Tb927.10.12100	0.210893	Tb09.v4.0015	0.104418
Tb927.2.4060	0.218004	Tb927.8.2110	0.122331	Tb927.10.1220	0.137255	Tb927.8.4190	0.698795
Tb927.1.3070	0.301071	Tb927.6.810	0.0488103	Tb927.10.15870	0.209586	Tb927.8.3770	0.639558
Tb927.11.15370	0.245443	Tb927.10.3860	0.195546	Tb927.11.8790	0.0797386	Tb927.3.5620	0.231928
Tb927.10.11860	0.173088	Tb927.11.310	0.066504	Tb927.11.13700	0.105447	Tb927.5.2000	0.623494
Tb927.9.13250	0.0778049	Tb927.7.820	0.184259	Tb927.10.3220	0.40915	Tb927.10.15120	0.231928
Tb927.10.11670	0.0729186	Tb927.10.11170	0.154667	Tb927.7.2290	0.123312	Tb927.9.3280	0.179719
Tb927.4.2820	0.147529	Tb927.11.4920	0.133008	Tb927.7.5370	0.172549	Tb927.10.13720	0.416667
Tb927.11.14570	0.133058	Tb927.7.7040	0.250458	Tb927.6.1140	0.0544662	Tb927.5.1990	0.789157
Tb927.7.6390	0.111633	Tb927.6.4820	0.12111	Tb927.11.6680	0.0562092	Tb927.3.5580	0.13253
Tb927.10.4990	0.0582597	Tb927.7.2850	0.0271507	Tb927.10.10700	0.0740741	Tb927.11.17840	0.0220884
Tb927.6.950	0.200902	Tb927.11.7470	0.0777913	Tb927.11.9960	0.0727669	Tb927.11.14950	0.583333
Tb927.11.5010	0.0667168	Tb927.7.6050	0.108298	Tb927.8.6040	0.0540305	Tb927.7.7440	0.0552209
Tb927.9.12960	0.200338	Tb927.8.8130	0.294082	Tb927.6.3900	0.0949891	Tb927.4.3510	0.105422
Tb927.11.15680	0.100545	Tb927.7.1260	0.246797	Tb927.4.1880	0.244009	Tb927.9.4130	0.592369
Tb927.3.4130	0.104304	Tb927.4.1620	0.160769	Tb927.10.3960	0.19695	Tb927.9.15870	0.0863454
Tb927.10.4260	0.133434	Tb927.7.5730	0.14399	Tb927.11.16080	0.0945534	Tb11.v5.0435	0.0863454
Tb927.4.1990	0.0654012	Tb927.6.570	0.0549115	Tb927.6.3450	0.101961	Tb927.2.6310	0.0331325
Tb927.4.2370	0.113137	Tb927.10.12140	0.0683344	Tb927.7.5500	0.122876	Tb11.v5.0635	0.0100402
Tb927.8.6550	0.0627702	Tb927.3.1190	0.219646	Tb927.11.6410	0.127669	Tb10.v4.0044	0.0180723
Tb927.8.1980	0.0950949	Tb927.11.11920	0.0912142	Tb927.4.2860	0.101525	Tb927.11.7810	0.223896
Tb927.4.2840	0.0934035	Tb927.7.6720	0.0912142	Tb927.9.14300	0.0784314	Tb927.10.15550	0.15261
Tb927.9.7820	0.115392	Tb927.10.15440	0.137584	Tb11.v5.0703	0.0244009	Tb927.4.3040	0.262048
Tb927.8.5010	0.0482992	Tb927.10.12330	0.12111	Tb927.1.1025	0.0636166	Tb927.3.3940	0.812249
Tb927.6.400	0.151099	Tb927.7.6820	0.251068	Tb927.8.6330	0.152505	Tb927.2.4390	0.134538
Tb927.3.3200	0.157865	Tb927.3.1420	0.181513	Tb927.7.6470	0.03878	Tb927.9.10890	0.192771
Tb927.8.5830	0.0941552	Tb927.3.3830	0.0674192	Tb927.10.15220	0.069281	Tb927.9.15890	0.00803213
Tb927.6.3460	0.134749	Tb927.2.5750	0.0875534	Tb927.11.4850	0.120261	Tb927.11.16870	0.0893574
Tb927.11.4500	0.122909	Tb927.8.6310	0.0579622	Tb927.10.10320	0.054902	Tb927.9.2650	0.197791
Tb927.7.7160	0.263672	Tb927.8.2380	0.245272	Tb927.10.6390	0.177778	Tb927.11.8370	0.163655
Tb927.4.4110	0.0702875	Tb927.6.2470	0.158023	Tb927.7.5340	0.278431	Tb927.10.3990	0.956827
Tb927.7.2490	0.129299	Tb927.10.14010	0.186089	Tb927.10.15040	0.16732	Tb927.11.3360	0.191767
Tb927.9.1380	0.165382	Tb927.4.660	0.133618	Tb927.5.2570	0.239651	Tb927.8.1500	0.145582
Tb927.4.2060	0.122157	Tb927.4.2590	0.244661	Tb927.3.1030	0.271895	Tb927.3.1370	0.230924
Tb927.6.3510	0.123661	Tb927.7.4110	0.155583	Tb927.11.1890	0.123747	Tb927.3.4710	0.309237
Tb927.4.2480	0.125916	Tb927.9.11820	0.132398	Tb927.8.3300	0.0962963	Tb927.11.16460	0.109438
Tb927.1.3250	0.218756	Tb927.11.10800	0.154667	Tb927.7.980	0.0588235	Tb927.3.3320	0.299197
Tb927.1.1620	0.141891	Tb927.11.5130	0.0576571	Tb927.11.3550	0.0810458	Tb927.11.11435	0.245984
Tb927.3.3170	0.137944	Tb927.11.11800	0.103112	Tb927.6.3020	0.163834	Tb927.6.3230	0.0983936
Tb927.8.5370	0.0494268	Tb927.11.1330	0.0646736	Tb927.11.3750	0.0527233	Tb927.3.1840	0.399598
Tb927.11.8370	0.083255	Tb927.6.440	0.193411	Tb927.7.3140	0.0723312	Tb927.10.7230	0.450803
Tb927.9.14200	0.121218	Tb927.10.8010	0.0909091	Tb927.7.200	0.0570806	Tb927.8.870	0.616466
Tb927.11.11670	0.111445	Tb927.7.1210	0.158938	Tb927.10.13030	0.132898	Tb927.10.10200	0.129518
Tb927.3.5610	0.130051	Tb927.2.4420	0.0799268	Tb927.11.2260	0.285403	Tb927.10.7860	0.801205
Tb927.11.8730	0.0926518	Tb927.10.4750	0.390482	Tb927.10.8840	0.121569	Tb10.v4.0163	1
Tb927.4.820	0.0620184	Tb927.11.5260	0.1205	Tb927.10.9420	0.0605664	Tb927.10.11930	0.0853414
Tb927.10.13910	0.0847585	Tb927.10.4630	0.126907	Tb927.7.2070	0.15207	Tb927.8.5200	0.286145
Tb927.7.5270	0.112197	Tb927.3.2040	0.11867	Tb927.10.5450	0.134641	Tb927.7.5340	0.364458
Tb927.7.2750	0.22289	Tb927.1.1990	0.0622331	Tb927.11.3700	0.203922	Tb927.8.6440	0.533133
Tb927.3.5470	0.124225	Tb927.9.4390	0.161989	Tb927.11.5620	0.150327	Tb11.v5.0280	0.00702811
Tb927.10.7580	0.135877	Tb927.11.1880	0.0338621	Tb927.7.3750	0.104139	Tb927.7.5330	0.108434
Tb927.10.2450	0.0909603	Tb927.5.2300	0.204088	Tb927.9.15230	0.0745098	Tb8.NT.11	0.646586
Tb927.11.3640	0.122345	Tb927.11.7440	0.0585723	Tb927.3.3520	0.123312	Tb927.6.2030	0.36747
Tb927.3.5080	0.400489	Tb927.10.11310	0.137584	Tb927.10.10170	0.0723312	Tb927.2.6320	0.0732932
Tb927.10.9860	0.111445	Tb927.10.2000	0.199817	Tb927.10.16010	0.0880174	Tb927.11.6440	0.566265
Tb927.8.1680	0.113888	Tb927.11.10690	0.169311	Tb927.7.5820	0.111111	Tb927.11.13440	0.114458
Tb927.10.4860	0.0808119	Tb927.3.1370	0.302318	Tb927.2.5660	0.216558	Tb927.6.3750	0.478916
Tb927.11.8940	0.071979	Tb927.10.10430	0.0396583	Tb927.3.4380	0.0888889	Tb11.v5.0344	0.138554
Tb927.8.4240	0.0610787	Tb927.9.10950	0.207749	Tb927.10.9900	0.115904	Tb927.2.1890	0.818273
Tb927.11.13810	0.137944	Tb927.7.640	0.275778	Tb10.v4.0214	0.102832	Tb05.5K5.270	0.0421687
Tb927.4.5090	0.165195	Tb927.11.11580	0.0960952	Tb927.3.5130	0.132462	Tb11.v5.0703	0.0321285
Tb927.3.3370	0.121782	Tb927.11.15570	0.0692495	Tb927.8.5440	0.0501089	Tb927.9.6530	0.374498
Tb927.9.3800	0.110318	Tb927.10.10080	0.0994509	Tb927.11.3900	0.0997821	Tb927.10.1410	0.111446
Tb927.8.7270	0.0937794	Tb927.8.630	0.171446	Tb927.8.550	0.112854	Tb927.11.14410	0.164659
Tb927.3.5120	0.0868258	Tb927.6.3040	0.223917	Tb927.9.15490	0.183442	Tb11.v5.0501	0.0682731
Tb927.11.2610	0.29938	Tb927.11.9060	0.109823	Tb927.4.2120	0.0514161	Tb927.8.2060	0.126506
Tb927.7.4100	0.142454	Tb927.4.4530	0.270287	Tb927.4.3840	0.0762527	Tb927.3.970	0.130522
Tb927.11.5740	0.12554	Tb927.3.4670	0.156803	Tb927.10.15770	0.0840959	Tb927.8.6980	0.294177
Tb927.11.9460	0.0323248	Tb927.3.5560	0.0616229	Tb927.7.7270	0.135512	Tb927.6.4350	0.101406
Tb927.10.4790	0.083443	Tb927.8.7070	0.110738	Tb927.8.3410	0.32549	Tb927.7.2970	0.164659
Tb927.9.7580	0.0535614	Tb927.8.4760	0.121415	Tb927.6.1700	0.0701525	Tb927.5.4530	0.0371486
Tb927.7.760	0.167262	Tb927.7.6250	0.0777913	Tb927.11.12150	0.107625	Tb927.6.1520	0.664659
Tb927.7.2530	0.123849	Tb927.11.3450	0.175717	Tb927.6.2470	0.105882	Tb11.v5.0338	0.00903614
Tb927.10.7130	0.133058	Tb927.7.3610	0.125076	Tb927.7.1760	0.0867102	Tb927.4.2810	0.295181
Tb927.11.10670	0.141327	Tb927.11.1340	0.14216	Tb927.4.5190	0.0492375	Tb927.4.1270	0.309237
Tb927.10.9070	0.136816	Tb927.11.12060	0.0820622	Tb927.1.4410	0.199129	Tb927.11.15600	0.0502008
Tb927.11.4120	0.112197	Tb927.6.3470	0.0402685	Tb927.11.13060	0.105011	Tb927.11.15270	0.113454
Tb927.11.2280	0.217628	Tb927.1.3560	0.139414	Tb927.10.5490	0.123312	Tb927.9.12570	0.86245
Tb927.1.1050	0.0979139	Tb927.2.980	0.370043	Tb927.6.4630	0.121569	Tb927.10.15830	0.0662651
Tb927.11.5590	0.0830671	Tb927.11.11390	0.186699	Tb927.11.5120	0.15207	Tb927.7.4370	0.114458
Tb927.5.4110	0.180229	Tb927.10.11590	0.140024	Tb927.6.2240	0.0588235	Tb927.7.4210	0.0301205
Tb927.10.8060	0.165382	Tb927.8.4910	0.090299	Tb927.4.1710	0.0819172	Tb927.5.285b	0.00903614
Tb927.11.10120	0.21199	Tb927.11.15550	0.139414	Tb927.5.3470	0.0662309	Tb927.11.6890	0.595382
Tb927.7.5720	0.0672806	Tb927.11.2310	0.0643685	Tb927.6.1090	0.244444	Tb927.5.3510	0.253012
Tb927.8.4860	0.115204	Tb927.9.1510	0.154362	Tb927.9.11000	0.251852	Tb927.2.5250	0.0682731
Tb927.8.4670	0.0981019	Tb927.5.1850	0.203478	Tb927.7.6730	0.0793028	Tb927.4.2080	0.521084
Tb927.10.15640	0.105431	Tb927.11.13260	0.264491	Tb927.7.210	0.230501	Tb11.v5.1011	0.933735
Tb927.9.15650	0.106559	Tb927.5.2070	0.14216	Tb927.11.660	0.0474946	Tb927.5.2260	0.0481928
Tb927.11.2010	0.0941552	Tb927.11.14990	0.157108	Tb927.10.4580	0.105882	Tb927.4.4580	0.36747
Tb927.10.7890	0.26931	Tb927.9.8450	0.0787065	Tb927.6.4980	0.175599	Tb927.11.16440	0.065261
Tb927.11.3540	0.0815636	Tb927.9.8350	0.302013	Tb927.1.4910	0.105882	Tb11.v5.0221	0.346386
Tb927.10.8570	0.0706634	Tb927.5.1700	0.234289	Tb927.5.750	0.0562092	Tb927.9.3650	0.200803
Tb927.6.2950	0.0736704	Tb927.8.3360	0.0750458	Tb927.11.9690	0.0788671	Tb927.8.1110	0.404618
Tb927.11.6650	0.240744	Tb927.5.2790	0.113789	Tb927.11.11840	0.0400871	Tb927.6.4610	0.104418
Tb927.6.3070	0.0753618	Tb927.7.690	0.215375	Tb927.8.8110	0.11024	Tb927.11.11100	0.0793173
Tb927.5.3570	0.0761135	Tb927.6.1620	0.21446	Tb927.10.15660	0.0657952	Tb927.5.760	0.502008
Tb927.11.2570	0.143582	Tb927.7.2350	0.170226	Tb927.11.3730	0.0880174	Tb927.10.1320	0.179719
Tb927.5.1640	0.119151	Tb927.11.3700	0.288896	Tb927.7.3080	0.0762527	Tb927.6.4280	0.78012
Tb927.10.1890	0.140011	Tb927.10.10640	0.0533862	Tb927.10.710	0.0684096	Tb927.4.5330	0.062249
Tb927.9.5590	0.167826	Tb927.11.12660	0.169005	Tb927.9.12480	0.0736383	Tb927.10.14790	0.601406
Tb927.3.1140	0.0917121	Tb927.8.4500	0.115924	Tb927.9.13290	0.0666667	Tb927.7.7280	0.115462
Tb927.10.15680	0.223642	Tb927.10.2450	0.157718	Tb927.7.6780	0.186492	Tb927.10.14590	0.0753012
Tb927.7.4330	0.149972	Tb927.10.8115	0.0634533	Tb927.2.3420	0.159913	Tb927.4.5390	0.0692771
Tb927.10.12720	0.210675	Tb927.2.1790	0.0848078	Tb927.8.5270	0.142484	Tb927.7.6230	0.0361446
Tb927.8.830	0.180229	Tb927.11.2980	0.0933496	Tb927.7.2380	0.0723312	Tb927.11.16600	0.0732932
Tb927.11.1550	0.133621	Tb927.1.1600	0.168395	Tb927.11.9540	0.0936819	Tb11.v5.0590	0.00903614
Tb927.11.13910	0.0766773	Tb927.8.7450	0.150092	Tb927.7.2490	0.0954248	Tb927.8.7540	0.0692771
Tb927.7.1150	0.0407818	Tb927.3.3680	0.0469799	Tb927.9.10340	0.0610022	Tb927.5.2950	0.215863
Tb927.11.5190	0.259726	Tb927.11.8380	0.16687	Tb927.7.7220	0.0814815	Tb927.8.3150	0.636546
Tb927.11.7870	0.0695358	Tb927.1.3120	0.0826724	Tb927.5.3570	0.0788671	Tb927.10.8950	0.124498
Tb927.10.12020	0.0800601	Tb927.3.5690	0.180598	Tb927.7.2350	0.142919	Tb927.11.5500	0.105422
Tb927.10.8170	0.21744	Tb927.4.1130	0.101891	Tb927.10.7480	0.0640523	Tb927.4.2540	0.12751
Tb927.3.1230	0.149784	Tb927.6.5190	0.066809	Tb927.11.5990	0.069281	Tb927.9.3990	0.12751
Tb927.11.14180	0.0781808	Tb927.7.3300	0.122026	Tb927.10.1130	0.0997821	Tb927.11.14550	0.140562
Tb927.10.7880	0.230408	Tb927.9.13020	0.100976	Tb927.6.2600	0.153813	Tb927.5.170	0.0331325
Tb927.5.3500	0.0866379	Tb11.v5.0172	0.119585	Tb927.11.5300	0.208279	Tb927.6.3740	0.506024
Tb927.11.2130	0.17835	Tb927.10.2220	0.0768761	Tb927.4.4460	0.192157	Tb927.5.3960	0.0833333
Tb927.9.9270	0.202781	Tb927.11.13750	0.125076	Tb927.4.2150	0.0418301	Tb927.11.16250	0.0993976
Tb927.4.2630	0.17384	Tb927.11.15290	0.0991458	Tb927.10.12130	0.0753813	Tb927.8.8330	0.539157
Tb927.10.2040	0.137004	Tb927.11.11075	0.0683344	Tb927.6.3040	0.154248	Tb927.9.7230	0.139558
Tb927.10.15160	0.153355	Tb927.7.1570	0.0832825	Tb06.3A7.270	0.0636166	Tb07.30D13.160	0.310241
Tb927.8.800	0.121406	Tb927.8.1480	0.216595	Tb927.7.1570	0.0793028	Tb927.10.11050	0.0552209
Tb927.10.4760	0.129675	Tb927.9.9115	0.0909091	Tb927.11.14400	0.0509804	Tb927.11.16040	0.0712851
Tb927.10.7400	0.111821	Tb927.10.690	0.0784015	Tb927.9.10530	0.201743	Tb927.3.950	0.0803213
Tb927.9.14570	0.0789325	Tb927.11.13440	0.135448	Tb927.3.3970	0.176471	Tb11.v5.0606	0.297189
Tb927.10.5500	0.123097	Tb927.11.5620	0.220866	Tb927.8.6830	0.0771242	Tb927.10.14540	0.678715
Tb927.10.8040	0.201842	Tb927.7.500	0.160769	Tb927.8.1360	0.157298	Tb11.v5.0508	0.199799
Tb927.11.5870	0.109378	Tb927.11.2770	0.111959	Tb927.4.4815	0.0640523	Tb927.1.700	0.327309
Tb927.4.4690	0.0845706	Tb927.8.6270	0.195241	Tb927.5.2910	0.048366	Tb11.1790	0.368474
Tb927.11.7860	0.182297	Tb9.NT.34	0.412752	Tb927.11.8990	0.0771242	Tb927.10.11100	0.141566
Tb927.11.13260	0.148468	Tb927.11.6490	0.0994509	Tb927.1.4480	0.173856	Tb927.9.11670	0.0672691
Tb927.7.6480	0.0811877	Tb927.9.9820	0.124161	Tb927.10.5860	0.0901961	Tb927.10.15140	0.336345
Tb927.6.3580	0.086074	Tb927.11.13800	0.0558267	Tb927.4.2480	0.11329	Tb927.10.15690	0.0763052
Tb927.10.15150	0.0520579	Tb927.10.8130	0.136669	Tb927.11.7900	0.1878	Tb927.10.2680	0.140562
Tb927.4.2440	0.121594	Tb927.11.14630	0.167175	Tb927.7.5260	0.0732026	Tb927.10.540	0.578313
Tb927.10.8970	0.0569442	Tb927.11.10490	0.202257	Tb927.7.7100	0.261874	Tb927.6.690	0.683735
Tb927.11.11760	0.122345	Tb927.2.5720	0.120805	Tb927.8.2850	0.0684096	Tb927.8.1550	0.576305
Tb927.10.10830	0.0875775	Tb927.10.7420	0.133618	Tb927.4.3180	0.0618736	Tb927.7.6240	0.0783133
Tb927.1.1890	0.18474	Tb927.8.7750	0.0744356	Tb927.3.1240	0.0849673	Tb927.1.4050	0.35241
Tb927.11.9210	0.129675	Tb927.8.5140	0.170836	Tb927.11.11280	0.247059	Tb927.7.710	0.436747
Tb927.11.10390	0.0821274	Tb927.3.1380	0.495729	Tb927.6.510	0.0901961	Tb927.3.2230	0.686747
Tb927.11.11210	0.0608908	Tb927.10.13260	0.147041	Tb927.10.10160	0.0749455	Tb927.8.4540	0.450803
Tb927.9.5300	0.0965984	Tb927.9.3490	0.190055	Tb927.11.4710	0.122004	Tb927.10.7890	0.284137
Tb927.9.14120	0.236046	Tb927.5.2440	0.242831	Tb927.1.1080	0.059695	Tb927.7.1610	0.166667
Tb927.9.15260	0.0794963	Tb927.11.3705	0.107383	Tb927.4.860	0.0854031	Tb927.9.7190	0.133534
Tb927.11.9510	0.142642	Tb927.8.1945	0.139719	Tb927.9.13990	0.362092	Tb927.6.5070	0.531124
Tb927.6.1590	0.0791205	Tb927.8.6050	0.129652	Tb927.10.9240	0.139869	Tb927.5.4610	0.165663
Tb927.11.14650	0.17384	Tb927.7.2810	0.194631	Tb927.7.2020	0.091939	Tb927.11.16180	0.0160643
Tb927.9.2060	0.106747	Tb927.3.1180	0.165345	Tb927.11.14170	0.0697168	Tb927.8.7590	0.139558
Tb927.11.2790	0.131366	Tb927.3.1660	0.0488103	Tb927.10.12740	0.306754	Tb927.11.3420	0.104418
Tb927.8.6250	0.187371	Tb927.7.7440	0.0826724	Tb927.5.1280	0.0906318	Tb927.10.1570	0.306225
Tb927.6.3810	0.146777	Tb927.3.950	0.115924	Tb927.9.1680	0.0858388	Tb927.10.16090	0.0060241
Tb927.10.11840	0.0791205	Tb927.11.16640	0.157413	Tb927.3.850	0.0732026	Tb927.11.12640	0.286145
Tb927.8.1450	0.106935	Tb927.5.2780	0.163209	Tb927.5.2610	0.0849673	Tb927.8.8290	0.790161
Tb927.9.8990	0.0763014	Tb927.9.1790	0.0820622	Tb927.10.2210	0.0901961	Tb11.v5.0747	0.0251004
Tb927.11.6780	0.0612667	Tb927.10.140	0.128127	Tb927.2.4650	0.0893246	Tb927.10.450	0.442771
Tb927.3.2070	0.115392	Tb927.10.5980	0.0848078	Tb927.5.3840	0.064488	Tb927.10.12710	0.649598
Tb927.7.5740	0.0819395	Tb927.7.5670	0.127517	Tb927.7.3290	0.0701525	Tb11.v5.0667	0.0361446
Tb927.11.6410	0.111069	Tb927.8.2680	0.251373	Tb927.9.9420	0.101089	Tb927.11.12120	0.345382
Tb927.10.10080	0.0785567	Tb927.9.11800	0.0887736	Tb927.11.5510	0.198257	Tb927.9.4680	0.878514
Tb927.11.14850	0.0761135	Tb927.11.3230	0.183344	Tb927.7.880	0.0749455	Tb927.11.14750	0.439759
Tb927.11.15810	0.0965984	Tb927.1.3940	0.19036	Tb927.7.7450	0.132462	Tb927.8.2810	0.101406
Tb927.11.1460	0.172524	Tb927.10.2830	0.0417938	Tb927.8.2010	0.0409586	Tb927.8.2180	0.0251004
Tb927.7.720	0.0466078	Tb927.11.15140	0.11989	Tb927.10.7140	0.168192	Tb927.10.12920	0.163655
Tb927.11.6940	0.0578839	Tb927.8.530	0.107383	Tb927.10.8620	0.0505447	Tb927.2.5270	0.353414
Tb927.8.6320	0.0663409	Tb927.11.11425	0.0631483	Tb927.10.6170	0.108497	Tb927.10.15310	0.317269
Tb927.10.12990	0.0669047	Tb927.8.6040	0.115619	Tb927.8.4450	0.0784314	Tb927.9.14660	0.0281124
Tb927.11.11770	0.270438	Tb927.6.2300	0.0347773	Tb927.11.9800	0.054902	Tb927.11.3880	0.125502
Tb927.4.2260	0.0781808	Tb927.5.1960	0.235509	Tb927.11.15850	0.111983	Tb11.v5.0245	0.0230924
Tb927.10.13150	0.0888931	Tb3.NT.36	0.127517	Tb927.11.8950	0.164706	Tb927.10.4960	0.200803
Tb927.11.2290	0.211051	Tb927.5.3200	0.198292	Tb927.10.9590	0.103268	Tb927.9.15100	0.0692771
Tb927.11.15580	0.137568	Tb927.4.2000	0.308725	Tb927.9.13020	0.0474946	Tb927.11.1540	0.507028
Tb927.11.10780	0.0300695	Tb927.5.1650	0.424954	Tb927.4.1780	0.0732026	Tb927.9.12820	0.14759
Tb927.11.610	0.0979139	Tb927.10.3540	0.218121	Tb927.10.2200	0.135948	Tb927.6.4180	0.163655
Tb927.11.8050	0.289983	Tb927.3.4870	0.0930445	Tb927.7.5130	0.0366013	Tb927.3.1030	0.38253
Tb927.9.9810	0.0490509	Tb927.9.3840	0.042709	Tb927.10.4990	0.105447	Tb927.4.3970	0.130522
Tb927.9.11970	0.111257	Tb927.4.2640	0.386516	Tb927.6.3760	0.0697168	Tb927.6.5760	0.0291165
Tb927.11.9690	0.101673	Tb927.8.4590	0.21629	Tb927.10.9230	0.100218	Tb927.10.14420	0.201807
Tb927.11.15300	0.0591994	Tb927.8.3070	0.0533862	Tb927.4.5180	0.0788671	Tb927.8.900	0.537149
Tb927.9.6910	0.0772411	Tb927.7.6320	0.180903	Tb927.6.2960	0.0845316	Tb927.5.3400	0.240964
Tb927.10.1600	0.0691599	Tb927.3.5090	0.173887	Tb927.11.2110	0.0854031	Tb927.7.7130	0.180723
Tb927.9.10890	0.0896448	Tb927.8.2500	0.0625381	Tb927.9.4500	0.392157	Tb927.6.3490	0.936747
Tb927.7.4220	0.167638	Tb927.4.5210	0.0552166	Tb927.9.3560	0.0697168	Tb927.6.2100	0.263052
Tb927.7.7360	0.0601391	Tb927.10.13690	0.103722	Tb927.9.12430	0.138998	Tb927.4.4380	0.631526
Tb927.8.7810	0.0473595	Tb927.10.9550	0.151922	Tb927.11.6380	0.109804	Tb11.v5.0585	0.185743
Tb927.11.6670	0.110318	Tb927.10.13480	0.138194	Tb927.9.10430	0.096732	Tb927.8.8240	0.0341365
Tb927.8.2590	0.119338	Tb927.9.1700	0.185784	Tb927.4.4190	0.12854	Tb927.10.3630	0.179719
Tb927.7.5820	0.0997933	Tb927.11.6410	0.169005	Tb927.10.7270	0.0553377	Tb927.11.6230	0.746988
Tb927.11.8320	0.0903965	Tb927.11.2710	0.0585723	Tb927.8.7810	0.0714597	Tb11.v5.0623	0.163655
Tb927.11.3410	0.138884	Tb11.v5.0366	0.243746	Tb927.11.2300	0.142048	Tb927.5.1310	0.0662651
Tb927.11.8230	0.0533734	Tb927.5.3760	0.0701647	Tb927.11.10300	0.194336	Tb11.NT.208	0.0180723
Tb927.9.1400	0.0892689	Tb927.5.2870	0.0567419	Tb927.3.1060	0.136383	Tb927.4.5010	0.654618
Tb927.4.3140	0.0872017	Tb927.2.3730	0.11867	Tb927.11.2980	0.0671024	Tb927.9.8740	0.904618
Tb927.10.8360	0.123097	Tb927.6.2240	0.0756559	Tb927.11.4690	0.0962963	Tb927.6.3000	0.567269
Tb927.7.1510	0.0768653	Tb927.2.2460	0.130872	Tb927.2.3620	0.230501	Tb927.5.1090	0.570281
Tb927.9.7670	0.259726	Tb927.3.1820	0.104942	Tb927.10.330	0.106318	Tb927.11.2690	0.701807
Tb927.4.4530	0.242248	Tb927.11.14400	0.0838926	Tb927.8.2740	0.159913	Tb927.2.5080	0.104418
Tb927.11.11590	0.186055	Tb927.10.1610	0.134838	Tb927.3.3610	0.0614379	Tb927.9.7470	0.453815
Tb927.2.6080	0.132118	Tb927.11.16950	0.0960952	Tb927.8.1030	0.0949891	Tb927.10.13360	0.358434
Tb927.10.13960	0.135689	Tb927.8.2590	0.169921	Tb927.11.8010	0.0374728	Tb927.4.760	0.358434
Tb927.9.1880	0.185867	Tb927.7.1630	0.0707749	Tb927.9.12390	0.123747	Tb927.10.1880	0.10241
Tb927.11.5510	0.102988	Tb927.7.3860	0.0802318	Tb927.4.4100	0.0897603	Tb927.8.6180	0.406627
Tb927.10.13220	0.0994174	Tb927.3.4200	0.106772	Tb927.9.12310	0.179956	Tb11.v5.0814	0.0903614
Tb927.11.13770	0.132494	Tb927.8.3390	0.0729103	Tb927.4.5100	0.0474946	Tb927.7.7300	0.156627
Tb927.7.2080	0.227025	Tb927.10.2670	0.0552166	Tb927.5.2970	0.0906318	Tb11.v5.0598	0.0120482
Tb927.3.990	0.174027	Tb927.10.15600	0.141245	Tb927.1.4780	0.11634	Tb927.10.15520	0.0853414
Tb927.10.10110	0.0467957	Tb927.6.2870	0.0396583	Tb927.11.7030	0.0749455	Tb927.5.310	0.503012
Tb927.10.12970	0.103364	Tb927.3.3990	0.193106	Tb927.3.1230	0.106318	Tb927.5.3300	0.139558
Tb927.5.1070	0.086262	Tb927.11.5010	0.136364	Tb927.10.2800	0.0862745	Tb927.11.16220	0.064257
Tb927.11.6080	0.0757376	Tb927.3.5260	0.0869433	Tb927.11.10110	0.0910675	Tb927.10.1450	0.38253
Tb927.11.16490	0.196768	Tb927.10.14390	0.179073	Tb927.8.7070	0.0949891	Tb927.8.4330	0.751004
Tb927.10.1330	0.0614546	Tb927.10.7730	0.114704	Tb927.10.570	0.199129	Tb927.7.1460	0.163655
Tb927.8.4870	0.2056	Tb927.4.4130	0.057047	Tb927.6.4780	0.138562	Tb927.11.14880	0.433735
Tb927.10.2720	0.151475	Tb927.11.11320	0.157413	Tb927.7.3050	0.141612	Tb927.11.1270	0.191767
Tb927.1.5000	0.198083	Tb927.7.3040	0.371568	Tb927.11.8920	0.0649237	Tb927.9.4750	0.837349
Tb927.8.4520	0.178726	Tb927.11.4420	0.424649	Tb927.10.14030	0.189978	Tb927.3.2420	0.171687
Tb927.11.5460	0.0926518	Tb927.11.17890	0.080842	Tb927.2.2260	0.172985	Tb927.10.11300	0.486948
Tb927.5.3970	0.0783687	Tb927.6.2160	0.130567	Tb927.11.4260	0.0474946	Tb927.9.12510	0.670683
Tb927.11.12030	0.0732945	Tb927.4.4510	0.11745	Tb927.3.1780	0.0522876	Tb927.9.6130	0.196787
Tb927.8.5940	0.101673	Tb927.11.15310	0.107688	Tb927.3.3010	0.0705882	Tb927.8.4780	0.455823
Tb927.11.6420	0.133434	Tb927.8.3370	0.177242	Tb927.9.7370	0.0827887	Tb927.4.2530	0.934739
Tb927.11.4490	0.14828	Tb927.1.2190	0.207749	Tb927.7.5910	0.0509804	Tb927.8.6240	0.535141
Tb927.9.1560	0.150536	Tb927.7.910	0.163819	Tb927.4.1380	0.0326797	Tb927.6.620	0.318273
Tb927.11.3530	0.0640857	Tb927.8.3380	0.265711	Tb927.10.11610	0.0396514	Tb927.6.950	0.193775
Tb927.11.330	0.0930276	Tb927.11.8760	0.173887	Tb927.3.3050	0.0971678	Tb927.11.14340	0.201807
Tb927.11.16110	0.119151	Tb1.NT.25	0.0454545	Tb927.8.2290	0.0583878	Tb927.10.7700	0.185743
Tb927.11.7520	0.115016	Tb11.v5.0677	0.136059	Tb927.11.6980	0.117211	Tb927.9.7170	0.0803213
Tb927.5.3190	0.0627702	Tb927.7.6840	0.0835876	Tb927.11.13590	0.0488017	Tb927.11.16260	0.0753012
Tb927.2.5890	0.0794963	Tb927.5.4530	0.0436242	Tb927.6.1630	0.0496732	Tb927.3.1130	0.166667
Tb927.11.8240	0.110881	Tb927.10.9530	0.0457596	Tb927.11.16640	0.110675	Tb927.10.10590	0.323293
Tb927.6.1560	0.15561	Tb927.10.15390	0.198902	Tb927.8.600	0.064488	Tb927.11.12880	0.442771
Tb927.4.1900	0.205788	Tb927.3.2760	0.11806	Tb927.9.3800	0.0893246	Tb927.4.4820	0.0803213
Tb927.1.3220	0.176846	Tb927.9.6960	0.159854	Tb927.7.4430	0.0675381	Tb927.11.16400	0.274096
Tb927.10.6160	0.20015	Tb927.10.8110	0.140635	Tb927.8.5310	0.107625	Tb11.v5.0650	0.165663
Tb927.11.10420	0.107874	Tb927.3.1390	0.132093	Tb927.11.4920	0.120697	Tb927.11.1620	0.141566
Tb927.9.11540	0.223642	Tb927.6.3850	0.0814521	Tb927.8.5570	0.152941	Tb927.2.2670	0.449799
Tb927.11.14580	0.143018	Tb927.4.2370	0.160464	Tb927.2.2970	0.124183	Tb927.9.11540	0.324297
Tb927.9.1940	0.104868	Tb927.11.15500	0.135754	Tb927.9.7285	0.0544662	Tb927.10.8920	0.133534
Tb927.11.15540	0.0358955	Tb927.10.1280	0.110433	Tb927.2.2380	0.101525	Tb927.1.2420	0.064257
Tb927.10.11520	0.0793084	Tb927.6.4710	0.184564	Tb927.11.7990	0.1939	Tb927.8.1790	0.301205
Tb927.10.11190	0.11013	Tb927.7.2380	0.0912142	Tb927.6.2820	0.0945534	Tb927.9.5730	0.514056
Tb927.2.2470	0.128359	Tb927.7.3470	0.106162	Tb927.9.13280	0.08061	Tb927.2.1850	0.199799
Tb927.8.2720	0.0755497	Tb927.8.570	0.196156	Tb927.7.310	0.115468	Tb927.4.1840	0.320281
Tb927.10.9170	0.0828792	Tb927.3.4830	0.154667	Tb927.2.2440	0.104575	Tb927.2.4710	0.620482
Tb927.6.3800	0.258034	Tb927.9.5590	0.24039	Tb927.8.2610	0.0605664	Tb927.11.15450	0.218876
Tb927.11.4130	0.159369	Tb927.5.1350	0.0719951	Tb927.6.4510	0.0797386	Tb11.v4.0039b	0.0170683
Tb927.4.4030	0.111633	Tb927.6.2150	0.1928	Tb927.9.10520	0.0928105	Tb927.2.5020	0.158635
Tb927.7.3130	0.0954708	Tb927.9.8290	0.0948749	Tb927.4.5120	0.0845316	Tb927.10.8390	0.10241
Tb927.8.5030	0.092088	Tb11.v5.0752	0.129347	Tb927.9.9730	0.071024	Tb927.11.12210	0.443775
Tb927.9.8780	0.0879534	Tb927.11.14050	0.0777913	Tb927.8.6070	0.115033	Tb927.11.3720	0.676707
Tb927.9.6650	0.115016	Tb927.11.10920	0.207138	Tb927.8.1800	0.0605664	Tb927.10.3890	0.0973896
Tb927.10.11230	0.089081	Tb927.5.2140	0.133618	Tb927.9.8290	0.0509804	Tb927.1.4310	0.747992
Tb927.8.6220	0.0798722	Tb11.v5.0516	0.0506406	Tb927.8.570	0.126362	Tb927.11.13130	0.262048
Tb927.2.4560	0.117083	Tb927.1.1060	0.112569	Tb927.10.770	0.163399	Tb927.8.8300	0.120482
Tb927.3.5070	0.139072	Tb927.1.4280	0.198902	Tb927.9.12930	0.0570806	Tb927.3.1860	0.172691
Tb927.11.14870	0.0896448	Tb1.NT.24	0.0661989	Tb927.8.2970	0.117647	Tb927.11.17980	0.00803213
Tb927.8.6490	0.0823154	Tb927.5.1030	0.0960952	Tb927.8.4300	0.150327	Tb927.11.11010	0.538153
Tb927.11.12080	0.0654012	Tb927.9.4250	0.158023	Tb927.8.6280	0.0405229	Tb927.4.3400	0.130522
Tb927.6.360	0.0558166	Tb927.11.6290	0.124771	Tb927.6.3470	0.0562092	Tb927.8.730	0.53012
Tb927.7.2480	0.086262	Tb927.11.5610	0.114399	Tb927.8.1820	0.043573	Tb927.8.7820	0.555221
Tb927.9.2520	0.153167	Tb927.10.15410	0.334045	Tb927.10.13780	0.4	Tb927.7.3200	0.149598
Tb927.7.6360	0.0922759	Tb927.5.4180	0.0329469	Tb927.9.8500	0.0949891	Tb927.2.560	0.650602
Tb927.6.1130	0.149032	Tb927.11.12460	0.0970104	Tb927.8.2480	0.158606	Tb927.3.3880	0.0562249
Tb927.10.11120	0.0732945	Tb927.10.10150	0.127212	Tb927.3.3200	0.224401	Tb05.5K5.290	0.0120482
Tb927.10.8690	0.147905	Tb927.4.4890	0.19097	Tb927.11.12420	0.380828	Tb927.9.11050	0.439759
Tb927.8.5210	0.0620184	Tb927.3.2590	0.0655888	Tb927.8.5500	0.103704	Tb927.8.7120	0.167671
Tb927.9.2220	0.152039	Tb927.4.2570	0.102196	Tb927.1.4690	0.384749	Tb927.10.12360	0.177711
Tb927.11.5110	0.0684082	Tb927.11.330	0.139719	Tb927.11.2020	0.0509804	Tb927.9.15010	0.168675
Tb927.3.3830	0.0513061	Tb927.4.2830	0.0768761	Tb927.9.4190	0.217865	Tb927.9.3590	0.0271084
Tb927.10.8150	0.0967863	Tb927.11.9990	0.0686394	Tb927.11.8230	0.0636166	Tb11.v5.0596	0.0391566
Tb927.2.4240	0.0721669	Tb927.6.940	0.0564369	Tb11.v5.0222	0.0562092	Tb927.10.14270	0.26004
Tb927.8.4350	0.0524338	Tb927.4.3170	0.125381	Tb927.10.3650	0.216558	Tb11.v5.0365	0.0512048
Tb927.4.910	0.0582597	Tb927.3.1440	0.108298	Tb927.10.2500	0.160349	Tb11.v5.0639	0.0773092
Tb927.7.1090	0.215749	Tb927.3.2250	0.0625381	Tb927.11.12380	0.181264	Tb927.8.3590	0.26506
Tb927.5.1560	0.175907	Tb927.9.1530	0.122941	Tb927.2.2190	0.087146	Tb927.1.1175	0.0893574
Tb927.11.8950	0.170645	Tb927.7.2680	0.377669	Tb927.1.3840	0.124183	Tb927.9.10650	0.439759
Tb927.4.2670	0.083255	Tb927.11.610	0.14338	Tb927.3.780	0.121133	Tb927.10.14150	0.605422
Tb927.11.7080	0.0988536	Tb927.10.3610	0.144295	Tb927.10.13450	0.138126	Tb927.8.3560	0.38253
Tb927.9.9190	0.150536	Tb927.3.1410	0.145821	Tb927.11.11435	0.205664	Tb927.10.790	0.472892
Tb927.8.4830	0.123661	Tb927.3.5550	0.105857	Tb927.6.880	0.0845316	Tb927.2.1720	0.0391566
Tb927.10.10710	0.17741	Tb927.10.6430	0.0985357	Tb927.6.2070	0.0592593	Tb927.9.13110	0.189759
Tb927.11.4340	0.152791	Tb927.10.10320	0.0884686	Tb927.6.2940	0.0893246	Tb927.11.5190	0.28012
Tb927.11.7140	0.155046	Tb927.9.1540	0.156803	Tb927.10.4730	0.0570806	Tb927.10.12670	0.323293
Tb927.6.4650	0.163879	Tb927.6.1190	0.174192	Tb927.6.2090	0.0671024	Tb927.7.2190	0.528112
Tb927.6.4070	0.0670927	Tb927.9.12490	0.230018	Tb927.5.970	0.064488	Tb927.10.7340	0.348394
Tb927.8.6140	0.272881	Tb927.11.13390	0.144905	Tb927.10.3530	0.124183	Tb927.10.14430	0.264056
Tb927.5.3340	0.0642736	Tb927.5.3530	0.0970104	Tb927.11.8380	0.116776	Tb927.10.9100	0.065261
Tb927.11.3840	0.220635	Tb927.11.8040	0.0402685	Tb927.6.3250	0.0505447	Tb927.9.1440	0.539157
Tb927.4.5170	0.0447284	Tb927.11.3280	0.422209	Tb927.8.3800	0.144662	Tb927.7.6210	0.0672691
Tb927.6.890	0.174027	Tb927.11.9460	0.0506406	Tb927.10.8640	0.0627451	Tb927.5.3250	0.374498
Tb927.11.7890	0.152979	Tb927.7.2310	0.0747407	Tb927.7.560	0.132898	Tb927.3.5080	0.575301
Tb927.11.12720	0.0766773	Tb927.8.5380	0.0866382	Tb927.11.13440	0.0784314	Tb927.6.2230	0.207831
Tb927.4.2900	0.0939673	Tb11.NT.27	0.0500305	Tb927.2.3180	0.158606	Tb927.1.2670	0.473896
Tb927.10.8540	0.188498	Tb927.6.1120	0.109823	Tb927.11.14930	0.154684	Tb927.4.3910	0.140562
Tb927.11.5490	0.140951	Tb927.6.3890	0.201952	Tb927.11.13890	0.0840959	Tb927.10.2560	0.350402
Tb927.10.5880	0.171772	Tb927.11.7130	0.0552166	Tb927.1.70	0.125926	Tb927.3.2790	0.0823293
Tb927.3.2670	0.0684082	Tb927.5.480	0.123551	Tb927.9.7060	0.0997821	Tb927.10.10190	0.109438
Tb927.4.4370	0.102236	Tb927.9.1640	0.0515558	Tb927.6.620	0.294553	ND7	0.374498
Tb927.9.7110	0.182297	Tb927.8.3740	0.0945699	Tb927.11.14520	0.106754	Tb927.8.5840	0.0742972
Tb927.4.640	0.157865	Tb927.3.3240	0.0790116	Tb927.10.4700	0.0679739	Tb927.7.760	0.274096
Tb927.4.1720	0.0738583	Tb927.8.4350	0.0698597	Tb927.11.980	0.165577	Tb927.9.15930	0.0301205
Tb927.11.7110	0.108438	Tb927.1.640	0.144905	Tb927.9.13330	0.105447	Tb927.3.4230	0.369478
Tb927.7.6610	0.094907	Tb927.7.4130	0.136059	Tb927.10.630	0.0897603	Tb927.11.5770	0.211847
Tb927.11.9670	0.0751738	Tb927.10.13060	0.033557	Tb927.10.8200	0.165577	Tb927.8.3460	0.571285
Tb927.11.14710	0.0712272	Tb927.11.16630	0.216595	Tb927.11.11200	0.0936819	Tb927.3.5050	0.669679
Tb927.6.3870	0.147529	Tb927.10.14460	0.183954	Tb927.7.630	0.0405229	Tb927.11.14830	0.110442
Tb927.5.3920	0.092088	Tb927.9.15230	0.0939597	Tb927.11.16020	0.0723312	Tb927.11.7820	0.486948
Tb927.1.1600	0.14283	Tb927.8.1650	0.120805	Tb927.4.2390	0.138126	Tb927.11.6050	0.277108
Tb927.9.12980	0.107874	Tb927.4.1690	0.176022	Tb927.10.13800	0.108932	Tb927.10.8040	0.245984
Tb927.6.1960	0.0554407	Tb927.6.3220	0.125991	Tb927.6.1620	0.197386	Tb927.10.15360	0.344378
Tb927.11.4640	0.0999812	Tb927.4.920	0.115924	Tb927.1.1390	0.0867102	Tb927.11.8980	0.111446
Tb927.11.4470	0.167074	Tb927.6.220	0.0692495	Tb927.10.12230	0.0723312	Tb927.8.6580	0.204819
Tb927.3.5000	0.111069	Tb927.10.2330	0.204698	Tb927.8.3100	0.242266	Tb927.7.3630	0.383534
Tb927.4.5180	0.0721669	Tb927.4.2320	0.139414	Tb927.10.3100	0.109368	Tb927.4.4600	0.165663
Tb927.10.3170	0.210675	Tb927.7.2570	0.176632	Tb927.9.10370	0.064488	Tb927.7.5960	0.177711
Tb927.9.13990	0.323435	Tb927.3.5130	0.172971	Tb927.3.3600	0.115468	Tb927.1.2100	0.507028
Tb927.10.2510	0.115204	Tb927.10.9660	0.187919	Tb927.4.470	0.199129	Tb927.3.1010	0.536145
Tb927.11.11040	0.0697237	Tb927.6.4010	0.0515558	Tb927.9.6670	0.140305	Tb927.10.11760	0.716867
Tb927.4.870	0.0907724	Tb927.9.6920	0.265711	Tb927.8.2660	0.270588	Tb927.7.7410	0.151606
Tb927.11.5810	0.115956	Tb927.10.16070	0.0497254	Tb927.8.6750	0.151198	Tb927.11.13920	0.319277
Tb927.11.10040	0.054501	Tb927.7.2610	0.158023	Tb927.10.10820	0.0923747	Tb927.11.11080	0.205823
Tb927.11.2310	0.0449164	Tb927.7.2720	0.176937	Tb927.10.13110	0.154248	Tb927.8.6450	0.581325
Tb927.6.2240	0.0629581	Tb927.7.5300	0.113484	Tb927.8.2050	0.069281	Tb927.6.4100	0.168675
Tb927.10.4200	0.180417	Tb927.11.13790	0.112569	Tb927.5.660	0.0461874	Tb927.2.540	0.533133
Tb927.8.2150	0.0768653	Tb927.1.3320	0.0460647	Tb927.10.15300	0.293246	Tb927.10.2950	0.340361
Tb927.9.8650	0.0905845	Tb927.6.1920	0.154057	Tb927.9.4230	0.137691	Tb927.10.14010	0.165663
Tb927.9.6660	0.119902	Tb927.11.14110	0.120805	Tb927.10.2420	0.0845316	Tb927.10.7610	0.217871
Tb927.10.10740	0.0870137	Tb927.8.3820	0.233374	Tb927.2.4380	0.0736383	Tb927.4.5370	0.0341365
Tb927.8.7070	0.0548769	Tb927.10.9170	0.124161	Tb927.11.13110	0.115033	Tb927.4.430	0.350402
Tb927.10.4530	0.100545	Tb927.10.15710	0.133923	Tb927.10.3520	0.179085	Tb927.10.5090	0.148594
Tb927.10.2750	0.134749	Tb927.9.6390	0.0625381	Tb927.11.10380	0.0832244	Tb11.v5.0219	0.0210843
Tb927.11.14310	0.0838188	Tb927.9.13250	0.0893838	Tb927.10.2510	0.0976035	Tb927.7.6180	0.175703
Tb927.4.590	0.128171	Tb927.11.8240	0.16443	Tb927.11.11725	0.215686	Tb11.v5.0825	0.0190763
Tb927.5.2530	0.218756	Tb927.9.16040	0.061928	Tb927.11.12360	0.0723312	Tb927.4.4670	0.0532129
Tb927.11.1240	0.0935914	Tb927.9.8330	0.0997559	Tb927.10.6420	0.180828	Tb927.7.3550	0.86747
Tb927.10.9810	0.0640857	Tb927.9.13770	0.149786	Tb927.11.6760	0.0636166	MURF4	0.477912
Tb927.11.7990	0.133058	Tb927.3.5650	0.332215	Tb927.8.2340	0.0753813	Tb927.11.17870	0.148594
Tb927.3.810	0.0614546	Tb927.2.2070	0.0796217	Tb927.5.670	0.0553377	Tb927.4.4150	0.135542
Tb927.5.2030	0.13193	Tb08.27P2.80	0.0600976	Tb927.11.12460	0.0875817	Tb927.4.5380	0.254016
Tb927.7.1200	0.114452	Tb927.11.12700	0.177852	Tb927.3.3350	0.117647	Tb927.7.5800	0.0742972
Tb927.4.900	0.0640857	Tb927.4.3730	0.0594875	Tb927.11.9150	0.0840959	Tb927.5.3780	0.195783
Tb927.2.2380	0.0716031	Tb927.10.11910	0.075961	Tb927.3.3840	0.0592593	Tb927.5.1930	0.396586
Tb927.5.3150	0.19019	Tb927.8.2430	0.283405	Tb927.3.3020	0.0501089	Tb927.11.10510	0.123494
Tb927.8.2990	0.0815636	Tb927.9.9140	0.138194	Tb927.10.12330	0.0727669	Tb927.3.1120	0.787149
Tb927.10.12930	0.113325	Tb927.4.890	0.0576571	Tb927.9.7710	0.0413943	Tb927.11.14240	0.129518
Tb927.11.15450	0.246946	Tb927.8.6130	0.151007	Tb927.8.5710	0.132026	Tb927.10.9720	0.0722892
Tb927.4.2710	0.186619	Tb927.11.350	0.0753508	Tb927.11.10440	0.0453159	Tb927.11.13250	0.322289
Tb927.5.1140	0.237549	Tb927.9.10660	0.0661989	Tb927.11.16240	0.149891	Tb927.10.3770	0.185743
Tb927.10.16020	0.0793084	Tb927.7.2730	0.127822	Tb927.9.13310	0.0814815	Tb927.5.610	0.686747
Tb927.7.7320	0.0979139	Tb927.8.2760	0.135754	Tb927.9.14040	0.0492375	Tb927.10.7350	0.235944
Tb927.11.12860	0.10468	Tb927.10.12160	0.0378279	Tb927.10.3510	0.196514	Tb927.1.500	0.222892
Tb927.11.230	0.104868	Tb927.11.10500	0.0817572	Tb927.8.1210	0.170806	Tb927.11.5690	0.287149
Tb927.11.15120	0.208419	Tb927.11.520	0.0378279	Tb927.9.7260	0.0723312	Tb927.9.1750	0.359438
Tb927.7.5110	0.0492389	Tb927.5.3930	0.0552166	Tb927.7.1710	0.0623094	Tb927.8.2640	0.589357
Tb927.11.8880	0.0738583	Tb927.5.1130	0.199817	Tb927.11.5710	0.0976035	Tb927.6.1160	0.133534
Tb927.11.16980	0.168765	Tb927.11.3010	0.0796217	Tb927.7.4070	0.273638	Tb927.10.11540	0.527108
Tb927.6.3430	0.0738583	Tb927.1.650	0.122331	Tb927.8.2870	0.0901961	Tb927.4.2310	0.129518
Tb927.7.6350	0.208232	Tb927.11.10760	0.379195	Tb927.6.3080	0.162963	Tb927.10.8250	0.0461847
Tb927.10.15430	0.101297	Tb927.11.14640	0.0866382	Tb927.11.13560	0.0535948	Tb927.11.11090	0.177711
Tb927.3.2150	0.169893	Tb927.8.6460	0.0658938	Tb927.3.2410	0.107625	Tb927.11.9590	0.603414
Tb927.11.12450	0.0691599	Tb05.5K5.190	0.0631483	Tb927.9.10040	0.145534	Tb927.9.7100	0.188755
Tb927.10.3400	0.0507423	Tb927.10.1240	0.071385	Tb927.8.2760	0.0610022	Tb927.11.4620	0.688755
Tb927.10.13980	0.0614546	Tb927.10.12220	0.204088	Tb927.11.9300	0.115033	Tb927.6.1790	0.702811
Tb927.9.12150	0.0407818	Tb927.1.1025	0.0899939	Tb927.11.6080	0.0379085	Tb927.9.3880	0.110442
Tb927.4.3770	0.169705	Tb927.11.9300	0.151922	Tb927.11.10800	0.0832244	Tb927.10.7870	0.173695
Tb927.1.3310	0.18925	Tb927.2.5850	0.0652837	Tb927.8.4830	0.0705882	Tb927.7.4320	0.0813253
Tb927.7.6465	0.043037	Tb927.11.10890	0.130262	Tb927.11.14660	0.138126	Tb927.10.10370	0.246988
Tb927.10.1440	0.107874	Tb927.9.6420	0.138499	Tb11.v5.0570	0.091939	Tb927.11.rRNA-2	0.0230924
Tb927.11.6810	0.179102	Tb927.11.13150	0.129042	Tb927.11.5580	0.0671024	Tb927.1.1340	0.0753012
Tb927.9.9690	0.0663409	Tb10.NT.103	0.106772	Tb927.4.3430	0.0736383	Tb927.7.920	0.314257
Tb927.2.4720	0.148468	Tb927.3.1480	0.151312	Tb927.7.260	0.0779956	Tb927.11.750	0.272088
Tb927.7.2390	0.15655	Tb927.8.5940	0.163819	Tb927.10.1740	0.0535948	Tb927.9.10100	0.299197
Tb927.9.7260	0.0973501	Tb927.5.4440	0.033557	Tb927.10.7030	0.0562092	Tb927.8.6140	0.299197
Tb927.8.580	0.107687	Tb927.10.1660	0.0970104	Tb927.6.4530	0.0753813	Tb927.11.7580	0.27008
Tb927.8.5570	0.217252	Tb927.9.1590	0.0732154	Tb927.5.720	0.0283224	Tb927.7.3980	0.414659
Tb927.8.2800	0.112573	Tb927.11.10630	0.154667	Tb927.9.15260	0.0492375	Tb927.11.4460	0.440763
Tb927.8.6210	0.0708513	Tb927.10.6550	0.112874	Tb927.10.11050	0.0440087	Tb11.1390	0.143574
Tb927.11.16770	0.127044	Tb927.7.3700	0.438987	Tb927.9.11670	0.0544662	Tb927.10.10050	0.37249
Tb927.3.3890	0.0610787	Tb927.11.6260	0.182428	Tb927.2.4090	0.112418	Tb927.11.780	0.35241
Tb927.8.4290	0.123849	Tb927.11.13240	0.0838926	Tb927.11.1210	0.114597	Tb927.3.5600	0.11747
Tb927.11.6520	0.0768653	Tb927.7.3730	0.0457596	Tb927.11.5140	0.0788671	Tb927.9.13360	0.628514
Tb927.10.10650	0.0887051	Tb927.10.13160	0.0939597	Tb927.10.6820	0.0814815	Tb927.3.3690	0.330321
Tb927.9.6110	0.138508	Tb927.7.5360	0.0485052	Tb927.6.1170	0.0980392	Tb927.7.5940	0.583333
Tb927.1.990	0.100357	Tb11.NT.84	0.0899939	Tb927.9.7810	0.118954	Tb927.7.5130	0.0512048
Tb927.11.2660	0.174967	Tb927.11.5890	0.136974	Tb927.4.4920	0.0697168	Tb927.11.16650	0.10241
Tb927.10.4640	0.158053	Tb927.7.1400	0.0918243	Tb927.5.3390	0.0775599	Tb927.6.3840	0.73494
Tb927.2.2500	0.0736704	Tb927.4.4640	0.0402685	Tb927.2.3055	0.071024	Tb927.10.12850	0.418675
Tb927.6.2920	0.125352	Tb927.11.10410	0.0774863	Tb927.11.5740	0.102832	Tb927.9.9990	0.292169
Tb927.11.5180	0.194888	Tb11.v5.0703	0.0271507	Tb927.9.9720	0.0771242	Tb927.11.15100	0.609438
Tb927.8.3970	0.0840068	Tb927.8.2790	0.0256254	Tb927.8.7840	0.115904	Tb927.11.2260	0.318273
Tb927.9.6880	0.103176	Tb927.9.11330	0.16565	Tb927.10.11030	0.116776	Tb927.7.1560	0.0753012
Tb927.3.1000	0.122157	Tb927.2.6180	0.125076	Tb927.11.12500	0.0823529	Tb927.4.1220	0.26506
Tb927.3.1810	0.0960346	Tb927.9.1400	0.127822	Tb927.4.1190	0.0331155	Tb11.v5.0649	0.129518
Tb927.7.1580	0.163315	Tb11.v5.0344	0.172971	Tb927.11.1220	0.108497	Tb927.11.9240	0.266064
Tb927.11.7130	0.0334524	Tb927.10.12690	0.14521	Tb927.10.4100	0.0679739	Tb927.7.6190	0.39759
Tb927.8.4930	0.12009	Tb927.8.4630	0.0564369	Tb927.10.520	0.132462	Tb927.6.184	0.0190763
Tb927.11.16220	0.0811877	Tb927.9.14650	0.0732154	Tb927.11.14050	0.0662309	Tb927.9.9450	0.497992
Tb927.11.6560	0.0541252	Tb927.9.14120	0.348688	Tb927.8.2300	0.0910675	Tb927.10.15910	0.0140562
Tb927.1.1670	0.195076	Tb927.9.7080	0.0732154	Tb927.7.4520	0.120261	Tb927.9.2240	0.138554
Tb927.4.1940	0.123473	Tb927.9.9690	0.0835876	Tb927.10.7200	0.0309368	Tb927.9.10550	0.114458
Tb927.7.2350	0.135313	Tb927.1.4250	0.249237	Tb927.10.3810	0.12854	Tb927.4.4300	0.0993976
Tb927.3.590	0.0543131	Tb927.3.5140	0.181513	Tb927.2.5030	0.111983	Tb927.11.11460	0.339357
Tb927.9.8610	0.0930276	Tb927.9.11360	0.138499	Tb927.11.485	0.0958606	Tb927.9.15050	0.151606
Tb927.4.3710	0.0669047	Tb927.4.3460	0.185479	Tb927.10.11190	0.0749455	Tb927.6.2740	0.266064
Tb927.10.360	0.0731066	Tb927.8.5270	0.141245	Tb927.6.810	0.0427015	Tb927.8.5090	0.201807
Tb927.11.5410	0.0657771	Tb927.10.8160	0.028676	Tb927.7.6460	0.0470588	Tb927.11.7380	0.342369
Tb927.9.12450	0.159369	Tb927.10.13730	0.198902	Tb927.6.1210	0.0671024	Tb927.2.820	0.395582
Tb927.11.4890	0.102048	Tb927.7.3420	0.14521	Tb927.8.1970	0.0361656	Tb927.9.8350	0.27008
Tb927.10.14190	0.12009	Tb927.4.800	0.18853	Tb927.9.14570	0.118083	Tb927.10.10890	0.247992
Tb927.8.4760	0.0772411	Tb927.10.4990	0.103722	Tb927.9.4940	0.037037	Tb927.10.15400	0.189759
Tb927.10.2700	0.0934035	Tb927.6.5095	0.0756559	Tb927.9.2590	0.145534	Tb927.4.2000	0.268072
Tb927.7.750	0.0586356	Tb927.7.330	0.152227	Tb927.8.1460	0.117211	Tb927.7.5270	0.0913655
Tb927.6.2990	0.0496147	Tb927.10.11530	0.0817572	Tb927.11.15600	0.0457516	Tb927.11.910	0.185743
Tb927.8.4140	0.119338	Tb927.11.13850	0.0680293	Tb927.8.3700	0.122876	Tb927.9.9860	0.39759
Tb927.10.11990	0.0669047	Tb927.3.2260	0.0967053	Tb927.11.17850	0.0640523	Tb927.2.2720	0.186747
Tb08.27P2.80	0.0571321	Tb11.v5.0746	0.0314216	Tb927.11.1090	0.15207	Tb927.11.17880	0.0281124
Tb927.10.8390	0.086074	Tb927.11.5100	0.0970104	Tb927.9.13225	0.0775599	Tb927.10.9080	0.699799
Tb927.11.10450	0.0678444	Tb927.3.1430	0.107993	Tb927.10.13820	0.0657952	Tb11.v5.0853	0.062249
Tb927.10.970	0.0586356	Tb927.3.2890	0.150397	Tb927.10.1390	0.33159	Tb927.1.2770	0.0763052
Tb927.7.7495	0.0370231	Tb927.4.3470	0.111348	Tb927.9.13150	0.0675381	Tb927.7.930	0.23494
Tb927.10.1300	0.0605149	Tb927.3.1790	0.576571	Tb927.5.1750	0.0474946	Tb927.8.1840	0.40261
Tb927.6.4660	0.0729186	Tb927.6.2130	0.0637584	Tb927.10.7910	0.0562092	Tb927.11.14430	0.323293
Tb927.6.3320	0.071791	Tb927.10.4020	0.100061	Tb927.11.9620	0.075817	Tb927.11.1980	0.73996
Tb927.4.500	0.0496147	Tb927.2.4830	0.154973	Tb927.10.8660	0.0679739	Tb927.9.15750	0.0200803
Tb927.9.11520	0.116895	Tb927.10.9350	0.128127	Tb927.8.1310	0.0649237	Tb927.6.2640	0.230924
Tb927.8.6400	0.0779929	Tb927.4.4050	0.376144	Tb927.7.3590	0.167756	Tb927.11.9530	0.508032
Tb927.11.13560	0.0794963	Tb927.6.3060	0.0945699	Tb927.10.2760	0.132462	Tb927.10.12590	0.333333
Tb927.9.13540	0.0791205	Tb927.7.5270	0.144905	Tb927.11.630	0.0941176	Tb927.8.2990	0.0732932
Tb927.7.2300	0.214997	Tb927.4.3760	0.159854	Tb927.3.4530	0.0592593	Tb927.4.190	0.242972
Tb927.3.2475	0.148656	Tb927.11.12770	0.0799268	Tb927.10.2480	0.0801743	Tb927.4.4330	0.063253
Tb927.8.6120	0.0652133	Tb927.9.9280	0.190665	Tb927.10.14990	0.203486	Tb927.7.1300	0.522088
Tb927.3.5620	0.208232	Tb927.7.200	0.0793167	Tb927.9.6040	0.069281	Tb927.10.10730	0.159639
Tb927.7.5810	0.0657771	Tb927.11.1590	0.0518609	Tb927.11.9170	0.0845316	Tb927.10.2700	0.062249
Tb927.10.14870	0.154858	Tb927.8.5500	0.187614	Tb927.2.5220	0.111111	Tb927.8.3530	0.431727
Tb927.6.1610	0.0984777	Tb927.9.12090	0.178768	Tb927.5.3750	0.0592593	Tb927.9.12650	0.838353
Tb927.11.3160	0.0385266	Tb927.11.10390	0.0964002	Tb927.4.3140	0.0797386	Tb927.5.1050	0.242972
Tb927.11.14890	0.0975381	Tb927.7.900	0.158023	Tb927.11.15870	0.0945534	Tb927.11.1710	0.366466
Tb927.3.870	0.0498027	Tb927.10.7460	0.0384381	Tb927.6.710	0.0379085	Tb927.9.9310	0.170683
Tb927.5.990	0.100169	Tb927.8.6390	0.144905	Tb927.11.15630	0.0514161	Tb927.7.5880	0.11747
Tb927.1.2640	0.210111	Tb927.7.2110	0.268456	Tb927.7.4280	0.0684096	Tb927.4.560	0.50502
Tb927.9.11800	0.0734824	Tb927.10.5650	0.121721	Tb927.11.16530	0.129847	Tb927.10.200	0.226908
Tb927.7.4340	0.170269	Tb927.9.8510	0.137584	Tb927.11.5610	0.0714597	Tb927.11.1280	0.513052
Tb927.11.3360	0.162188	Tb927.9.12870	0.0585723	Tb927.7.6270	0.0684096	Tb927.11.8320	0.0742972
Tb927.4.1640	0.0610787	Tb927.1.5030	0.130567	Tb11.v5.0204	0.0745098	Tb927.11.4200	0.358434
Tb927.10.7430	0.071791	Tb927.10.15150	0.0768761	Tb927.10.12420	0.0453159	Tb927.5.2280	0.10743
Tb927.7.3760	0.074798	Tb927.8.7180	0.0838926	Tb927.1.4400	0.0845316	Tb927.11.12620	0.0783133
Tb927.5.4270	0.212366	Tb927.3.5270	0.148871	Tb927.11.13180	0.194336	Tb11.v5.0485	0.123494
Tb927.10.6680	0.164067	Tb927.10.12230	0.146736	Tb927.11.15580	0.124183	Tb927.9.1340	0.269076
Tb927.9.13520	0.217628	Tb927.11.14900	0.198292	Tb927.1.1880	0.17037	Tb927.7.2980	0.118474
Tb927.5.1280	0.102424	Tb927.8.6960	0.04759	Tb927.7.1400	0.0557734	Tb927.2.1150	0.523092
Tb927.11.8410	0.0956587	Tb927.11.16570	0.0872483	Tb927.4.3480	0.250109	Tb927.9.10280	0.463855
Tb927.8.2610	0.0695358	Tb927.9.3880	0.129957	Tb927.7.6890	0.122004	Tb927.7.2160	0.725904
Tb927.3.4860	0.0841947	Tb927.10.8230	0.0585723	Tb927.8.2590	0.132898	Tb927.7.2650	0.64257
Tb927.5.4310	0.218568	Tb927.8.5300	0.211714	Tb927.4.4370	0.130283	Tb927.10.2130	0.143574
Tb927.8.6420	0.151475	Tb927.11.9100	0.232154	Tb927.11.8820	0.195207	Tb927.10.1870	0.0542169
Tb927.9.12830	0.092088	Tb927.4.1150	0.1687	Tb927.10.8950	0.145534	Tb927.9.6210	0.754016
Tb927.8.6050	0.0742342	Tb927.7.6440	0.215375	Tb927.8.2570	0.135948	Tb927.10.9800	0.25502
Tb927.8.3230	0.140199	Tb927.10.7320	0.0658938	Tb927.8.8010	0.0910675	Tb927.5.1220	0.145582
Tb927.11.14700	0.107123	Tb927.11.13380	0.394448	Tb927.11.365	0.0409586	Tb927.2.1200	0.327309
Tb927.10.11950	0.0984777	Tb927.6.4830	0.16504	Tb927.7.4030	0.0753813	Tb927.10.15840	0.0160643
Tb927.8.3470	0.112385	Tb927.1.70	0.177242	Tb927.4.790	0.117647	Tb927.5.1160	0.28012
Tb927.7.3790	0.102988	Tb927.10.9150	0.0976205	Tb927.7.6200	0.0954248	Tb927.11.7540	0.165663
Tb927.11.9280	0.1137	Tb927.10.11930	0.0985357	Tb927.6.4080	0.115904	Tb11.v5.0641	0.0401606
Tb927.6.1940	0.0828792	Tb927.5.3890	0.112264	Tb927.7.600	0.0518519	Tb927.10.9160	0.202811
Tb927.10.11880	0.0787446	Tb927.5.640	0.243746	Tb927.5.3540	0.143791	Tb927.11.6600	0.61245
Tb927.11.11960	0.0749859	Tb927.9.740	0.14216	Tb927.5.1140	0.259695	Tb927.9.9550	0.282129
Tb927.4.600	0.0930276	Tb927.11.9350	0.109213	Tb927.4.3470	0.091939	Tb927.11.16575	0.0793173
Tb927.11.10070	0.0843826	Tb927.9.14660	0.0451495	Tb927.10.5850	0.126797	Tb927.9.7500	0.53012
Tb927.10.8130	0.122157	Tb927.9.8620	0.0960952	Tb927.11.2180	0.129847	Tb927.4.4880	0.241968
Tb927.3.4950	0.104116	Tb927.10.1250	0.170836	Tb927.8.2950	0.0840959	Tb927.9.11270	0.517068
Tb927.10.14240	0.0922759	Tb927.4.4470	0.033557	Tb927.9.12850	0.0444444	Tb927.11.6690	0.0712851
Tb927.7.2770	0.120842	Tb927.10.15090	0.0366077	Tb927.6.2410	0.037037	Tb11.01.6241	0.169679
Tb927.6.4160	0.0669047	Tb927.11.11670	0.143075	Tb927.9.11560	0.0832244	Tb927.8.990	0.534137
Tb927.8.2600	0.179102	Tb927.10.11400	0.101586	Tb927.10.16020	0.0492375	Tb927.4.2120	0.065261
Tb927.3.1930	0.149972	Tb927.11.2170	0.0765711	Tb927.10.3230	0.214379	Tb927.4.2360	0.0923695
Tb927.10.12440	0.0584477	Tb927.2.4840	0.066504	Tb927.2.5200	0.103704	Tb927.11.10540	0.345382
Tb927.6.190	0.0928397	Tb927.11.13785	0.0152532	Tb927.11.10860	0.0849673	Tb927.6.3180	0.4749
Tb927.7.2220	0.134937	Tb927.10.1780	0.0359976	Tb927.5.2590	0.0614379	Tb927.11.880	0.937751
Tb927.4.2360	0.116144	Tb927.5.3170	0.231849	Tb927.10.15130	0.0814815	Tb927.11.14090	0.478916
Tb927.7.3430	0.0866379	Tb927.10.5760	0.171446	Tb927.11.8080	0.0941176	Tb927.11.17050	0.00301205
Tb927.9.8760	0.071791	Tb927.11.6380	0.147956	Tb927.4.1990	0.0352941	Tb927.8.6400	0.0742972
Tb927.10.250	0.0954708	Tb927.9.6855	0.0338621	Tb927.5.1350	0.0836601	Tb11.v5.0146	0.00401606
Tb927.11.11920	0.0507423	Tb927.7.1860	0.193411	Tb927.5.1020	0.0858388	Tb927.4.4480	0.284137
Tb927.11.16260	0.0638978	Tb927.9.4050	0.140635	Tb927.4.3130	0.0793028	Tb927.11.3140	0.322289
Tb927.9.14050	0.0486751	Tb927.10.8380	0.0433191	Tb927.8.5840	0.0657952	Tb927.10.2330	0.180723
Tb927.9.11350	0.0426612	Tb927.3.4410	0.109518	Tb927.9.11250	0.105882	Tb927.3.2960	0.59739
Tb927.5.2930	0.200902	Tb927.11.15050	0.182123	Tb927.10.2660	0.0535948	Tb927.10.14900	0.0552209
Tb927.3.2900	0.296749	Tb927.8.7560	0.107688	Tb927.11.13460	0.0945534	Tb927.10.750	0.141566
Tb927.10.14880	0.122909	Tb927.11.16940	0.0845027	Tb927.10.12890	0.165577	Tb927.7.1700	0.0933735
Tb927.11.9440	0.0986657	Tb927.7.3010	0.135143	Tb927.11.1430	0.24183	Tb927.10.4780	0.383534
Tb927.2.5230	0.0599511	Tb927.9.7020	0.0631483	Tb927.7.3300	0.106754	Tb927.9.11100	0.459839
Tb927.11.11390	0.107687	Tb927.10.7690	0.201342	Tb927.1.3270	0.0793028	Tb927.7.1410	0.158635
Tb927.11.13980	0.0873896	Tb927.8.5660	0.0835876	Tb927.10.3290	0.0901961	Tb927.4.2640	0.317269
Tb927.11.8010	0.0924638	Tb927.4.4660	0.0677242	Tb927.9.7830	0.0997821	COII	0.0883534
Tb927.6.5110	0.174779	Tb927.1.710	0.0674192	Tb927.7.7310	0.124619	Tb927.9.13380	0.805221
Tb927.3.3080	0.0727307	Tb927.9.7090	0.0482001	Tb927.11.7790	0.169499	Tb927.3.1620	0.145582
Tb927.9.4440	0.0721669	Tb927.10.15490	0.107688	Tb927.11.12930	0.0771242	Tb927.5.3550	0.153614
Tb927.4.1530	0.114452	Tb927.11.6150	0.135448	Tb927.10.9610	0.0840959	Tb927.10.9830	0.164659
Tb927.1.3840	0.183048	Tb927.9.5650	0.125686	Tb927.9.8680	0.0662309	Tb11.v5.0821	0.0160643
Tb927.11.10170	0.0973501	Tb927.3.3010	0.0576571	Tb927.2.3780	0.172549	Tb927.11.1160	0.171687
Tb927.8.3610	0.181545	Tb927.4.3140	0.135448	Tb927.10.12050	0.154248	Tb927.2.5410	0.0411647
Tb927.10.15000	0.0840068	Tb927.6.1710	0.0604027	Tb927.1.990	0.136819	Tb927.7.5690	0.197791
Tb927.8.2750	0.0693479	Tb927.3.5670	0.114399	Tb927.7.960	0.151634	Tb927.11.14970	0.252008
Tb927.10.4290	0.0935914	Tb927.11.5980	0.04759	Tb927.10.15590	0.0736383	Tb927.4.2740	0.676707
Tb927.1.610	0.0550648	Tb927.6.1100	0.127822	Tb927.6.900	0.053159	Tb927.10.6790	0.158635
Tb927.11.5560	0.130427	Tb927.4.120	0.130872	Tb927.11.16000	0.0527233	Tb927.11.16860	0.0552209
Tb927.5.1040	0.0582597	Tb927.11.7780	0.172666	Tb927.11.17015	0.0261438	Tb927.2.3780	0.23996
Tb927.7.2540	0.172148	Tb927.10.9920	0.115619	Tb927.11.5890	0.11024	Tb927.11.2760	0.0582329
Tb927.11.220	0.0398421	Tb927.5.3260	0.210799	Tb927.10.5470	0.106318	Tb927.11.16820	0.433735
Tb927.11.9150	0.137944	Tb927.10.5400	0.158938	Tb927.7.4360	0.189107	Tb927.10.14820	0.259036
Tb927.5.2800	0.175155	Tb927.10.9040	0.1928	Tb927.7.1780	0.122876	Tb927.10.14210	0.0833333
Tb927.11.9665	0.0509303	Tb927.2.2230	0.324893	Tb927.9.10440	0.105011	Tb927.11.5680	0.168675
Tb927.8.3580	0.139447	Tb927.2.5000	0.0704698	Tb927.3.4520	0.0718954	Tb11.v5.0664	0.00903614
Tb927.4.610	0.112949	Tb927.10.15520	0.122026	Tb927.11.5940	0.151634	Tb927.10.11590	0.105422
Tb927.3.2170	0.118775	Tb927.9.10560	0.205308	Tb927.4.3540	0.0936819	Tb927.10.10910	0.341365
Tb927.10.7540	0.0358955	Tb927.2.2970	0.232764	Tb927.6.4350	0.0779956	Tb927.5.860	0.446787
Tb927.11.1640	0.110881	Tb927.10.10750	0.184564	Tb927.11.5340	0.138126	Tb10.v4.0128	0.426707
Tb927.10.550	0.0539372	Tb927.3.570	0.0649786	Tb927.4.2440	0.101961	Tb11.v5.0792	0.0371486
Tb927.10.3870	0.0768653	Tb927.5.3740	0.057352	Tb927.6.3150	0.306318	Tb927.8.6630	0.487952
Tb927.10.15690	0.0768653	Tb927.10.11870	0.134533	Tb927.11.2640	0.0662309	Tb927.7.5790	0.764056
Tb927.10.11130	0.0723548	Tb927.10.7000	0.0823673	Tb927.2.2410	0.0736383	Tb927.11.1150	0.254016
Tb927.8.570	0.115392	Tb927.11.9800	0.0707749	Tb927.10.4860	0.102397	Tb927.6.5180	0.368474
Tb927.6.2090	0.12009	Tb927.2.4130	0.173581	Tb927.11.4550	0.173856	Tb927.3.3350	0.150602
Tb927.6.2120	0.0638978	Tb927.10.14660	0.0991458	Tb927.3.2810	0.0688453	Tb927.10.7930	0.294177
Tb927.11.16580	0.134561	Tb927.7.3230	0.147346	Tb927.7.5650	0.0514161	Tb927.3.1530	0.0833333
Tb927.3.5390	0.0537493	Tb927.11.210	0.0677242	Tb927.11.5170	0.0671024	Tb927.11.5220	0.144578
Tb927.11.9490	0.0783687	Tb927.3.810	0.0625381	Tb927.10.7375	0.0400871	Tb927.11.16310	0.0833333
Tb927.10.15800	0.0937794	Tb927.8.6220	0.0930445	Tb927.3.3770	0.0832244	Tb927.9.5700	0.256024
Tb927.11.15600	0.0306333	Tb927.11.4340	0.159854	Tb927.9.15470	0.1939	Tb927.11.2180	0.111446
Tb927.11.13680	0.0646495	Tb927.8.3140	0.0863331	Tb927.11.11450	0.0675381	Tb927.7.7380	0.0461847
Tb927.11.4850	0.106559	Tb927.2.5970	0.129652	Tb927.4.1520	0.0688453	Tb927.10.9450	0.237952
Tb927.10.13380	0.131554	Tb11.01.2730	0.324283	Tb927.3.1270	0.0932462	Tb927.7.2510	0.333333
Tb927.7.3710	0.116332	Tb927.7.1000	0.104637	Tb927.10.11520	0.0514161	Tb927.11.3870	0.162651
Tb927.2.3480	0.136816	Tb927.5.3730	0.150702	Tb927.2.4520	0.315904	Tb927.2.5360	0.0411647
Tb927.4.4750	0.0917121	Tb927.10.10460	0.0176937	Tb927.4.4180	0.071024	Tb927.2.1920	0.272088
Tb927.9.13530	0.0823154	Tb11.v5.0698	0.0552166	Tb927.11.2850	0.271024	Tb927.8.3100	0.2751
Tb927.3.3530	0.0353317	Tb927.10.4240	0.0924344	Tb927.11.9200	0.059695	Tb927.8.6000	0.497992
Tb927.9.7070	0.060327	Tb927.9.2060	0.156803	Tb927.10.14800	0.106318	Tb927.10.7810	0.27008
Tb927.10.1260	0.057508	Tb927.10.3960	0.202868	Tb927.9.5860	0.11939	Tb927.5.1950	0.508032
Tb927.5.1540	0.126668	Tb927.2.2090	0.342587	Tb927.10.11130	0.0527233	Tb11.01.6250	0.144578
Tb927.8.7510	0.0640857	Tb927.9.7070	0.0957901	Tb927.11.11640	0.0566449	Tb927.9.4530	0.109438
Tb927.10.3860	0.136816	Tb927.11.8800	0.0860281	Tb927.11.3290	0.107625	Tb927.2.4580	0.655622
Tb927.4.5120	0.221763	Tb927.11.10870	0.112874	Tb927.9.10360	0.122876	Tb927.8.6150	0.282129
Tb927.11.4350	0.169329	Tb927.10.4190	0.221782	Tb927.11.2560	0.0836601	Tb927.8.3550	0.316265
Tb927.11.9780	0.164067	Tb927.11.6770	0.0817572	Tb927.7.3580	0.142484	Tb927.10.2730	0.318273
Tb927.11.15620	0.0802481	Tb927.10.9730	0.0878585	Tb927.5.2030	0.0827887	Tb927.10.15180	0.39759
Tb927.7.1330	0.063146	Tb927.5.1970	0.159243	Tb927.2.2390	0.0801743	Tb927.3.3890	0.0461847
Tb927.8.1160	0.167074	Tb927.11.6020	0.052471	Tb927.10.11950	0.104139	Tb927.7.6590	0.309237
Tb927.11.6950	0.0903965	Tb927.10.10110	0.0359976	Tb927.9.4630	0.0797386	Tb11.v5.0889	0.0220884
Tb927.6.2510	0.0520579	Tb927.7.6920	0.1205	Tb927.2.5250	0.0461874	Tb927.5.2850	0.408635
Tb927.3.4880	0.0712272	Tb927.8.8210	0.0637584	Tb927.10.7925	0.0431373	Tb927.11.10760	0.294177
Tb927.9.5770	0.103928	Tb927.5.3350	0.205918	Tb927.3.2750	0.0575163	Tb927.10.8140	0.0301205
Tb927.7.2280	0.0558166	Tb927.4.4320	0.0750458	Tb927.1.5180	0.0858388	Tb927.8.6960	0.0240964
Tb927.5.4320	0.136628	Tb927.10.1690	0.110738	Tb927.11.9140	0.0784314	Tb927.5.2410	0.253012
Tb927.6.4040	0.103176	Tb927.4.1040	0.0375229	Tb927.7.1790	0.0610022	Tb927.1.1090	0.0833333
Tb927.3.2720	0.0513061	Tb927.4.5120	0.264491	Tb927.4.1160	0.0601307	Tb927.11.3240	0.251004
Tb927.9.10630	0.0721669	Tb927.7.2250	0.226052	Tb927.11.4060	0.0727669	Tb927.11.14960	0.0903614
Tb927.11.14270	0.0841947	Tb927.11.14570	0.195546	Tb927.8.4930	0.114597	Tb927.4.770	0.314257
Tb927.5.3210	0.33302	Tb927.4.4590	0.209274	Tb927.6.4970	0.208715	Tb927.4.4890	0.128514
Tb927.10.12640	0.151663	Tb927.5.3140	0.1687	Tb927.8.6410	0.0854031	Tb927.11.14220	0.418675
Tb927.8.6510	0.065965	Tb927.11.15620	0.114704	Tb927.3.1400	0.0714597	Tb927.7.1420	0.231928
Tb927.7.1910	0.144898	Tb927.11.13560	0.122026	Tb927.9.1390	0.0714597	Tb927.6.2690	0.426707
Tb927.11.4260	0.0507423	Tb927.2.1820	0.179378	Tb927.10.7390	0.0383442	Tb927.10.1190	0.0813253
Tb927.10.460	0.0996053	Tb927.3.5000	0.118975	Tb927.6.2970	0.0535948	Tb927.6.1590	0.060241
Tb927.7.3610	0.0858861	Tb927.8.2510	0.0851129	Tb927.9.15930	0.0300654	Tb927.3.1760	0.173695
Tb927.11.10740	0.0672806	Tb927.11.580	0.0655888	Tb927.3.1440	0.0627451	Tb927.6.4960	0.0491968
Tb927.9.10680	0.0922759	Tb927.4.2100	0.100671	Tb927.2.2020	0.101525	Tb927.8.6850	0.120482
Tb927.5.3680	0.0295057	Tb927.6.360	0.0634533	Tb927.4.920	0.0788671	Tb927.11.10340	0.258032
Tb927.11.5130	0.0400301	Tb927.9.3640	0.132398	Tb927.4.2590	0.186492	Tb927.8.6990	0.169679
Tb927.6.1190	0.102236	Tb927.7.6580	0.178462	Tb927.5.2950	0.150763	Tb927.11.6130	0.349398
Tb927.11.17890	0.0445405	Tb927.9.10670	0.125076	Tb927.10.14240	0.0954248	Tb927.11.4470	0.155622
Tb927.11.11570	0.166322	Tb927.7.6930	0.21263	Tb927.11.15290	0.0431373	Tb927.7.3330	0.572289
Tb927.11.4140	0.0759256	Tb927.3.3790	0.0311165	Tb927.2.2180	0.0936819	Tb927.11.5950	0.730924
Tb927.7.1030	0.162	Tb927.5.3080	0.0787065	Tb927.3.790	0.0618736	Tb927.10.5160	0.441767
Tb927.3.2020	0.0451043	Tb927.11.14180	0.0887736	Tb927.10.7510	0.109804	Tb927.10.11820	0.0803213
Tb927.7.6250	0.0372111	Tb927.11.4660	0.176632	Tb927.8.4175	0.0418301	Tb927.8.4320	0.394578
Tb927.2.4110	0.217252	Tb927.4.5150	0.0744356	Tb927.7.2240	0.291068	Tb927.10.3830	0.207831
Tb927.11.4510	0.154106	Tb927.7.5100	0.134838	Tb927.7.640	0.125054	Tb927.6.2930	0.22992
Tb927.7.5120	0.0787446	Tb927.3.1000	0.16565	Tb927.10.760	0.0732026	Tb927.8.770	0.460843
Tb927.11.10930	0.117271	Tb08.27P2.110	0.0259304	Tb927.7.5240	0.101525	Tb927.7.6860	0.556225
Tb927.9.4630	0.143582	Tb927.5.830	0.11928	Tb927.9.5800	0.101961	Tb927.10.3390	0.383534
Tb927.11.15770	0.0982898	Tb927.5.2900	0.0780964	Tb927.9.12810	0.0392157	Tb927.11.2060	0.471888
Tb927.5.3020	0.134185	Tb927.10.10680	0.0674192	Tb927.8.4350	0.0684096	Tb927.8.7250	0.173695
Tb927.9.10530	0.238677	Tb927.9.10630	0.14521	Tb927.11.12950	0.0732026	Tb927.11.2610	0.61747
Tb927.10.12160	0.0268746	Tb927.11.2680	0.111653	Tb927.11.5410	0.0936819	Tb11.v5.0788	0.212851
Tb927.4.3300	0.148656	Tb927.11.4520	0.169005	Tb927.11.13330	0.0880174	Tb927.11.16450	0.0753012
Tb927.10.7220	0.0503665	Tb927.10.7490	0.18914	Tb927.11.2070	0.0605664	Tb927.11.14165	0.583333
Tb927.2.2490	0.136816	Tb927.3.3920	0.0649786	Tb927.7.810	0.109804	Tb927.3.980	0.187751
Tb927.2.4870	0.0774291	Tb05.30F7.410	0.0402685	Tb927.11.10130	0.0845316	Tb927.9.12700	0.252008
Tb927.11.5230	0.109754	Tb927.7.3060	0.0558267	Tb927.3.3030	0.219172	Tb927.6.3790	0.114458
Tb927.10.1950	0.0593873	Tb927.8.4360	0.158633	Tb927.9.13780	0.125926	Tb927.11.14300	0.342369
Tb927.11.10500	0.0725428	Tb927.9.11370	0.0899939	Tb927.11.12860	0.0862745	Tb927.4.1800	0.635542
Tb927.11.14595	0.0618305	Tb927.11.11420	0.170531	Tb927.8.4900	0.0562092	Tb927.2.4370	0.39257
Tb927.4.4790	0.0281902	Tb927.5.720	0.0628432	Tb927.8.1040	0.0901961	Tb927.2.3370	0.269076
Tb927.8.5090	0.307649	Tb927.11.490	0.0466748	Tb927.6.3930	0.0832244	Tb927.7.3930	0.194779
Tb927.11.6210	0.139447	COIII	0.501525	Tb927.8.7540	0.0666667	Tb927.11.4300	0.26506
Tb927.6.3610	0.0618305	Tb927.11.9960	0.0936547	Tb927.4.1690	0.134205	Tb927.4.450	0.433735
Tb927.11.5480	0.132118	Tb927.8.2010	0.0854179	Tb927.6.1560	0.123747	Tb927.4.4730	0.251004
Tb927.4.1880	0.217252	Tb927.5.3710	0.202868	Tb927.10.3320	0.0657952	ND1	0.312249
Tb927.11.9430	0.107874	Tb927.11.10080	0.0414887	Tb927.11.15180	0.0745098	Tb927.6.1900	0.136546
Tb927.11.14980	0.142454	Tb927.8.2880	0.0637584	Tb927.6.2950	0.0906318	Tb927.11.510	0.648594
Tb927.10.8810	0.119902	Tb927.10.2300	0.104942	Tb927.11.14230	0.0788671	Tb927.11.13090	0.201807
Tb927.9.3030	0.12648	Tb11.v5.1038	0.0445394	Tb927.5.4080	0.0618736	Tb927.2.4550	0.205823
Tb927.7.7040	0.182297	Tb927.9.15380	0.280354	Tb927.10.15090	0.0544662	Tb927.9.12490	0.211847
Tb927.11.290	0.0558166	Tb927.4.1780	0.11806	Tb927.4.3850	0.132898	Tb927.9.13990	0.39759
Tb927.9.14170	0.110506	Tb927.7.7400	0.150092	Tb927.11.2750	0.15207	Tb927.9.8000	0.408635
Tb927.10.8250	0.0800601	Tb927.10.7480	0.110128	Tb927.10.5520	0.163399	Tb927.8.1100	0.262048
Tb927.9.5410	0.0885172	Tb927.9.10790	0.30964	Tb927.9.6420	0.108061	Tb927.4.3790	0.353414
Tb927.11.3460	0.0529976	Tb927.10.14650	0.0613179	Tb927.10.7780	0.0867102	Tb927.4.1860	0.573293
Tb927.9.13630	0.0885172	Tb927.10.6620	0.0893838	Tb927.6.4360	0.0379085	Tb927.10.12530	0.00903614
Tb927.4.3480	0.0986657	Tb11.v5.0154	0.0869433	Tb927.5.2870	0.0836601	Tb927.6.2790	0.574297
Tb927.6.1500	0.163879	Tb927.9.3580	0.105247	Tb927.4.4320	0.043573	Tb927.11.2130	0.246988
Tb927.5.3330	0.273257	Tb927.9.2990	0.0930445	Tb927.8.7040	0.0845316	Tb927.3.4940	0.063253
Tb927.5.1200	0.121218	Tb927.6.2810	0.11806	Tb927.11.11470	0.0518519	Tb927.11.11900	0.269076
Tb927.10.11430	0.0900207	Tb11.v5.0502	0.230323	Tb927.9.13110	0.155991	Tb927.7.1640	0.0823293
Tb927.10.1680	0.0357076	Tb11.v5.0436	0.0359976	Tb927.10.290	0.112418	Tb08.27P2.260	0.99498
Tb927.10.9890	0.0477354	Tb927.7.6760	0.124771	Tb927.11.16330	0.20305	Tb927.7.6910	0.490964
Tb927.10.9240	0.132682	Tb927.11.15920	0.0341672	Tb927.8.5670	0.0740741	Tb927.11.2540	0.336345
Tb927.10.15740	0.136253	Tb927.10.3200	0.364857	Tb927.10.3920	0.166013	Tb927.10.10280	0.192771
Tb927.11.12020	0.113512	Tb06.3A7.270	0.123246	Tb927.7.2610	0.0679739	Tb927.7.4330	0.14759
Tb927.3.4400	0.0778049	Tb927.1.1090	0.122636	Tb927.3.620	0.11634	Tb927.9.2490	0.238956
Tb927.4.3370	0.0990415	Tb927.4.240	0.0588774	Tb927.10.7220	0.0540305	Tb927.5.2480	0.247992
Tb927.11.15690	0.175531	Tb927.9.14570	0.160769	Tb9.NT.34	0.106754	Tb11.1810b	0.899598
Tb927.8.2240	0.0672806	Tb927.10.2850	0.0912142	Tb927.10.4140	0.071024	Tb927.11.7900	0.316265
Tb927.10.5940	0.201278	Tb927.11.15080	0.187309	Tb927.5.950	0.0470588	Tb927.6.1470	0.461847
Tb927.7.3950	0.187559	Tb927.4.1750	0.085723	Tb927.6.2380	0.0544662	Tb927.11.8060	0.180723
Tb927.2.5190	0.0591994	Tb11.v5.0270	0.151617	Tb927.7.550	0.117211	Tb11.v5.0487	0.10241
Tb927.3.2210	0.114452	Tb927.8.7840	0.12111	Tb927.1.4470	0.183878	Tb927.9.2980	0.543173
Tb927.10.3600	0.0879534	Tb927.11.6100	0.128432	Tb927.10.7010	0.123312	Tb927.6.1080	0.0301205
Tb927.5.3860	0.132118	Tb927.8.1100	0.388957	Tb927.3.1890	0.0501089	Tb11.v5.0603	0.0170683
Tb927.9.5680	0.153167	Tb927.7.3120	0.101281	Tb927.8.830	0.216122	Tb927.8.8070	0.171687
Tb927.9.12770	0.131178	Tb927.11.6980	0.281879	Tb927.6.3200	0.0653595	Tb927.2.1416	0.0973896
Tb927.7.5090	0.149784	Tb927.1.2710	0.187309	Tb927.10.13480	0.127233	Tb927.7.7160	0.292169
Tb927.9.3560	0.0864499	Tb927.5.2580	0.142465	Tb927.4.4610	0.053159	Tb927.10.14030	0.258032
Tb927.11.16700	0.21199	Tb927.9.9870	0.0771812	Tb927.4.2810	0.24793	Tb927.11.10810	0.358434
Tb927.7.6780	0.122157	Tb927.6.4530	0.0881635	Tb927.6.190	0.103268	Tb927.11.6980	0.157631
Tb927.9.8680	0.0755497	Tb927.4.4200	0.0482001	Tb927.10.13920	0.0492375	Tb927.3.960	0.189759
Tb927.11.12160	0.0539372	Tb927.4.730	0.0878585	Tb927.10.16140	0.0823529	Tb11.v5.0535	0.0793173
Tb927.5.2700	0.0533734	Tb927.7.2170	0.510982	Tb927.3.4550	0.0636166	Tb927.2.2770	0.644578
Tb927.7.1500	0.0763014	Tb927.11.11560	0.100976	Tb927.2.6180	0.101961	Tb927.4.5350	0.0532129
Tb927.11.2200	0.0445405	Tb927.5.3290	0.190055	Tb927.10.9060	0.0457516	Tb05.5K5.220	0.0823293
Tb927.11.4060	0.0772411	Tb927.8.950	0.0350824	Tb927.1.3230	0.0823529	Tb927.8.1680	0.2249
Tb927.11.11300	0.0755497	Tb927.10.4650	0.103112	Tb927.11.9900	0.0936819	Tb11.v5.0753	0.00401606
Tb927.11.3940	0.0783687	Tb927.11.1580	0.0594875	Tb927.10.13650	0.0666667	Tb927.7.1220	0.242972
Tb927.10.1750	0.0845706	Tb927.11.4710	0.143075	Tb927.3.1370	0.142919	Tb927.3.3580	0.287149
Tb927.2.5410	0.0590115	Tb927.8.8010	0.14216	Tb927.11.10060	0.163399	Tb927.5.3560	0.205823
Tb927.11.7100	0.0808119	Tb927.11.12490	0.0472849	Tb927.10.11220	0.0875817	Tb927.11.9980	0.455823
Tb927.10.12370	0.122721	Tb927.11.9790	0.108603	Tb927.10.10040	0.109804	Tb927.5.3700	0.286145
Tb927.8.2400	0.0569442	Tb927.4.4290	0.19097	Tb927.4.3450	0.109804	Tb927.2.3580	0.425703
Tb927.9.9750	0.0902086	Tb927.4.3130	0.123551	Tb927.9.8490	0.0540305	Tb11.v5.0381	0.800201
Tb927.8.5720	0.0969743	Tb927.2.6150	0.125381	Tb927.11.16110	0.091939	Tb927.8.2590	0.13755
Tb927.11.6400	0.197331	Tb927.5.2710	0.21385	Tb927.9.5320	0.118083	Tb927.11.7330	0.0943775
Tb927.7.3940	0.0971622	Tb927.10.4520	0.0884686	Tb927.7.690	0.28671	Tb927.6.3220	0.135542
Tb927.3.2250	0.0311971	Tb927.4.930	0.057352	Tb927.10.12210	0.0592593	Tb927.3.5140	0.156627
Tb05.30F7.410	0.0285661	Tb927.11.9070	0.131788	Tb927.3.5690	0.064488	Tb927.9.1600	0.524096
Tb927.5.850	0.115768	Tb927.11.13470	0.115924	Tb927.7.3520	0.145969	Tb927.10.1170	0.144578
Tb927.11.3880	0.0853223	Tb927.3.5460	0.165345	Tb927.11.2120	0.0444444	Tb927.11.13740	0.179719
Tb927.9.3480	0.0524338	Tb927.9.15030	0.0957901	Tb927.5.520	0.139869	Tb927.11.10940	0.334337
Tb927.3.5780	0.0808119	Tb927.9.9120	0.0787065	Tb927.7.5760	0.112418	Tb927.11.10120	0.230924
Tb927.10.3610	0.0975381	Tb927.10.9240	0.231544	Tb927.6.1160	0.0945534	Tb927.10.1330	0.0843373
Tb927.10.10680	0.0744221	Tb927.11.2960	0.0384381	Tb927.5.4340	0.0714597	Tb927.10.12840	0.534137
Tb927.11.310	0.0436008	Tb927.9.11960	0.169311	Tb927.3.4130	0.0897603	Tb927.5.2390	0.233936
Tb927.11.490	0.0389025	Tb927.8.2395	0.028371	Tb927.11.10500	0.0640523	Tb927.11.6920	0.141566
Tb927.5.3240	0.177598	Tb927.11.1440	0.0564369	Tb11.NT.27	0.0374728	Tb11.v5.0722	0.516064
Tb927.4.650	0.0729186	Tb927.9.8380	0.214155	Tb927.11.3530	0.0431373	Tb927.11.13110	0.136546
Tb927.9.6010	0.157301	Tb927.2.4540	0.127212	Tb927.11.1490	0.159041	Tb927.7.2420	0.207831
Tb927.2.5830	0.0753618	Tb927.5.2060	0.14216	Tb927.5.840	0.0544662	Tb927.11.1900	0.370482
Tb927.11.16010	0.135125	Tb927.7.290	0.236425	Tb927.11.12170	0.075817	Tb927.1.3830	0.422691
Tb927.11.8810	0.132682	Tb927.4.4770	0.0454545	Tb927.3.1680	0.19695	Tb927.9.5690	0.258032
Tb927.5.2960	0.124225	Tb927.10.9390	0.119585	Tb927.5.1145	0.0540305	Tb927.5.700	0.169679
Tb927.8.5740	0.089081	Tb927.4.700	0.0637584	Tb927.2.2590	0.064488	Tb927.3.5500	0.170683
Tb927.10.13990	0.077617	Tb927.11.15280	0.0878585	Tb927.11.10630	0.0915033	Tb927.8.1480	0.222892
Tb927.11.170	0.0642736	Tb927.11.12180	0.14216	Tb927.6.870	0.272331	Tb927.10.12880	0.111446
Tb927.10.150	0.0533734	Tb927.6.815	0.136364	Tb927.10.530	0.445752	Tb927.5.2620	0.531124
Tb927.11.2990	0.0569442	Tb927.6.2200	0.154362	Tb927.4.5320	0.0775599	Tb927.10.990	0.232932
Tb927.1.3010	0.0823154	Tb927.9.9010	0.158938	Tb927.4.440	0.0544662	Tb927.1.4690	0.435743
Tb927.9.8540	0.111821	Tb927.11.1100	0.0637584	Tb927.3.1590	0.0993464	Tb927.3.4270	0.706827
Tb927.8.5300	0.113325	Tb927.5.3500	0.0964002	Tb927.10.13150	0.108932	Tb927.8.3750	0.218876
Tb927.10.10380	0.115392	Tb927.8.7440	0.119585	Tb927.10.1930	0.0357298	Tb927.6.2550	0.2751
Tb927.6.5140	0.0759256	Tb927.11.9330	0.0463697	Tb927.7.6700	0.415251	Tb927.1.60	0.582329
Tb927.5.3460	0.0349558	Tb11.NT.96	0.023795	Tb927.10.14210	0.0631808	Tb927.8.710	0.449799
Tb927.3.2030	0.0518699	Tb927.2.4480	0.161379	Tb927.11.1240	0.0684096	Tb927.2.3880	0.601406
Tb927.9.14400	0.116707	Tb927.11.4560	0.0704698	Tb927.5.287b	0.0431373	Tb927.3.5640	0.14257
Tb927.11.10920	0.129863	Tb927.9.7370	0.227883	Tb927.3.990	0.114161	Tb927.11.630	0.240964
Tb11.v5.0516	0.0295057	Tb927.1.1400	0.0878585	Tb927.10.3300	0.0906318	Tb927.9.4500	0.346386
Tb927.3.3450	0.0539372	Tb927.7.3990	0.176327	Tb927.10.7700	0.153377	Tb927.2.6372	0.00401606
Tb927.10.4830	0.0477354	Tb927.6.1140	0.104637	Tb927.4.700	0.08061	Tb927.11.1070	0.279116
Tb927.11.13120	0.107687	Tb927.2.200	0.257169	Tb927.7.1620	0.0527233	Tb927.10.2940	0.179719
Tb927.11.16860	0.0892689	Tb11.v5.0838	0.0241001	Tb927.5.4290	0.0396514	Tb927.8.1570	0.180723
Tb927.6.2380	0.0992295	Tb927.4.910	0.071385	Tb927.11.420	0.0344227	Tb927.1.3260	0.208835
Tb927.8.5550	0.0387145	Tb927.11.8250	0.0399634	Tb927.6.3440	0.0366013	Tb927.2.2130	0.262048
Tb927.11.9740	0.0763014	Tb927.8.6570	0.138194	Tb927.4.5200	0.132898	Tb927.11.4420	0.295181
Tb927.11.1910	0.0635219	Tb927.9.13225	0.175107	Tb927.7.3430	0.0566449	Tb927.5.2090	0.356426
Tb927.10.3330	0.147341	Tb927.6.2760	0.131483	Tb927.1.3810	0.0610022	Tb927.5.1550	0.191767
Tb927.4.2000	0.165382	Tb927.8.5830	0.148566	Tb927.9.3030	0.0779956	Tb927.2.470	0.833333
Tb927.10.210	0.109002	Tb927.10.1740	0.0851129	Tb927.11.4520	0.118519	Tb927.7.2170	0.279116
Tb927.10.12390	0.246758	Tb927.3.4210	0.154362	Tb927.9.10150	0.0997821	Tb927.9.2620	0.149598
Tb927.7.660	0.126292	Tb927.9.1880	0.278218	Tb927.10.14880	0.0928105	Tb927.10.15300	0.284137
Tb927.11.2780	0.106747	Tb927.7.4140	0.0823673	Tb927.4.3680	0.0701525	COIII	0.426707
Tb927.11.4870	0.0971622	Tb927.10.12510	0.187004	Tb927.9.8580	0.0522876	Tb927.10.740	0.263052
Tb927.3.5600	0.123661	Tb927.7.350	0.033557	Tb927.11.11790	0.0989107	Tb927.9.13620	0.134538
Tb927.2.2070	0.0336403	Tb927.11.5670	0.11867	Tb927.6.4680	0.0884532	Tb927.7.3970	0.975904
Tb927.10.16070	0.0289419	Tb927.9.14230	0.104332	Tb927.11.16710	0.0775599	Tb927.7.190	0.335341
Tb927.11.1490	0.124225	Tb927.11.15360	0.0875534	Tb927.10.10150	0.0945534	Tb927.4.120	0.101406
Tb927.10.910	0.0794963	Tb927.10.13335	0.0241001	Tb927.11.5160	0.0666667	Tb927.6.1560	0.14759
Tb927.9.3400	0.136441	Tb927.11.9940	0.108298	Tb927.2.3370	0.282353	Tb927.4.4700	0.441767
Tb927.10.13000	0.188498	Tb927.11.14810	0.139109	Tb927.4.2490	0.0793028	Tb927.9.13070	0.59739
Tb927.8.2185	0.040218	Tb927.10.14270	0.33435	Tb927.9.6720	0.0588235	Tb927.1.3950	0.619478
Tb927.2.5180	0.0731066	Tb927.11.2490	0.0652837	Tb927.2.4720	0.130283	Tb927.11.11690	0.507028
Tb927.3.1190	0.174967	Tb927.11.2600	0.194631	Tb927.9.11520	0.0779956	Tb927.11.12420	0.416667
Tb927.9.10160	0.0900207	Tb927.11.5410	0.107383	Tb927.5.4270	0.172985	Tb927.4.4550	0.14759
Tb927.7.6200	0.12648	Tb927.8.3280	0.0729103	Tb927.11.10600	0.100218	Tb927.11.3340	0.183735
Tb927.11.300	0.0338282	Tb927.1.3250	0.269067	Tb927.9.2280	0.0618736	Tb927.4.4460	0.213855
Tb927.6.2460	0.174027	Tb927.7.6730	0.128127	Tb927.8.3590	0.225708	Tb927.6.4550	0.242972
Tb927.11.8760	0.128359	Tb927.8.5960	0.104942	Tb927.9.13530	0.0527233	Cyb	0.14759
Tb927.11.11710	0.112009	Tb927.10.10700	0.112264	Tb927.11.11130	0.0409586	Tb927.10.10360	0.414659
Tb927.7.3310	0.0535614	Tb927.3.1600	0.0948749	Tb927.10.8160	0.0178649	Tb927.9.15560	0.0180723
Tb927.9.4990	0.0420974	Tb927.5.920	0.142465	Tb927.10.1370	0.0566449	Tb927.11.11330	0.416667
Tb927.11.15280	0.0629581	Tb927.4.550	0.197682	Tb927.9.2940	0.115033	Tb927.8.4200	0.326305
Tb927.3.850	0.0723548	Tb927.9.9610	0.0277608	Tb927.11.11850	0.171242	Tb927.5.2730	0.123494
Tb927.11.12250	0.094719	Tb927.5.2490	0.118365	Tb927.10.5550	0.0588235	Tb927.11.3350	0.190763
Tb927.7.2620	0.119714	Tb927.5.2120	0.11684	Tb927.11.12270	0.0862745	Tb927.11.13280	0.381526
Tb927.11.10850	0.112949	Tb927.7.260	0.0823673	Tb927.3.770	0.0697168	Tb927.5.3310	0.115462
Tb927.10.2710	0.14471	Tb927.7.1025	0.0436242	Tb927.8.1770	0.287582	Tb927.3.1590	0.14759
Tb927.11.770	0.0699117	Tb927.5.3070	0.216901	Tb927.7.1700	0.0705882	Tb927.9.2160	0.315261
Tb927.8.6650	0.207292	Tb927.8.2850	0.147651	Tb927.8.2090	0.0522876	Tb927.10.3570	0.111446
Tb927.7.640	0.177222	Tb927.11.13840	0.154057	Tb927.11.10460	0.0766885	Tb927.3.930	0.659639
Tb927.3.1710	0.157113	Tb11.v5.0876	0.0674192	Tb927.9.7550	0.195643	Tb927.11.16810	0.160643
Tb927.2.4680	0.0593873	Tb927.8.7480	0.155278	Tb927.9.7070	0.0422658	Tb927.9.9280	0.135542
Tb927.9.13030	0.139823	Tb927.5.3060	0.0658938	Tb927.11.8460	0.111983	Tb927.9.8880	0.509036
Tb927.9.10190	0.0794963	Tb927.2.5360	0.0567419	Tb927.10.2650	0.153813	Tb927.8.1880	0.0963855
Tb927.9.3260	0.138696	Tb927.4.3780	0.0784015	Tb927.10.9000	0.109804	Tb927.6.1680	0.124498
Tb927.8.4770	0.0979139	Tb927.5.4350	0.169921	Tb927.9.7170	0.0723312	Tb927.9.10570	0.289157
Tb927.7.3820	0.12103	Tb927.7.2670	0.150702	Tb927.2.2570	0.0318083	Tb927.11.5850	0.408635
Tb927.7.6460	0.0873896	Tb927.11.660	0.112569	Tb09.v4.0105	0.0178649	Tb927.7.4310	0.0522088
Tb927.9.15040	0.0678444	Tb927.9.7210	0.130872	Tb927.11.9490	0.0653595	Tb927.9.8720	0.331325
Tb927.7.2290	0.0625822	Tb927.8.490	0.0488103	Tb927.11.8165	0.027451	Tb927.4.1540	0.418675
Tb927.10.12180	0.0456681	Tb927.11.1940	0.0841977	Tb927.6.2850	0.198257	Tb927.6.3620	0.161647
Tb927.10.3420	0.0441646	Tb927.10.5860	0.106772	Tb927.11.11050	0.0614379	Tb927.8.2550	0.328313
Tb927.10.10040	0.134185	Tb927.4.3960	0.124161	Tb927.2.2340	0.0422658	Tb927.11.14020	0.37751
Tb927.3.2650	0.0761135	Tb927.10.580	0.0945699	Tb927.8.6920	0.0679739	Tb927.6.100	0.0712851
Tb927.10.7000	0.0452922	Tb927.11.1560	0.387126	Tb927.7.1100	0.142048	Tb927.5.2440	0.162651
Tb927.7.7030	0.0919	Tb927.11.12720	0.114399	Tb927.11.14010	0.0492375	Tb927.6.4640	0.156627
Tb927.5.1350	0.0573201	Tb927.10.320	0.0387431	Tb927.11.11800	0.156863	Tb927.8.660	0.0692771
Tb927.11.13470	0.0954708	Tb927.10.15510	0.0985357	Tb927.11.11425	0.0540305	Tb927.11.16770	0.124498
Tb927.1.3280	0.0529976	Tb927.11.1360	0.226358	Tb927.7.7080	0.110675	Tb927.5.2450	0.174699
Tb927.6.2630	0.0988536	Tb927.10.14640	0.0878585	Tb927.10.6450	0.0736383	Tb927.1.3840	0.159639
Tb927.6.2820	0.0770532	Tb927.10.15690	0.0686394	Tb927.11.14440	0.151198	Tb927.11.15400	0.11747
Tb927.11.6070	0.0607029	Tb927.7.5240	0.183954	Tb927.1.2110	0.117211	Tb927.10.13500	0.413655
Tb927.11.9930	0.21387	Tb927.11.15520	0.128127	Tb927.8.7520	0.0527233	Tb927.10.8820	0.251004
Tb927.5.1750	0.0922759	Tb927.10.2070	0.107993	Tb927.11.3420	0.113725	Tb927.11.6170	0.208835
Tb927.9.10520	0.115768	Tb927.8.6090	0.425564	Tb927.2.1810	0.157298	Tb927.4.360	0.23494
Tb927.11.8920	0.0935914	Tb927.9.9170	0.105552	Tb927.5.2880	0.0671024	Tb927.6.3090	0.28012
Tb927.10.15710	0.0898327	Tb927.11.13640	0.0442343	Tb927.6.1100	0.127233	Tb927.10.7710	0.155622
Tb927.11.12060	0.0768653	Tb927.10.4140	0.0896888	Tb927.11.2680	0.0736383	Tb927.1.1670	0.21988
Tb927.10.15700	0.295245	Tb3.NT.21	0.0271507	Tb927.11.6460	0.14902	Tb927.10.6850	0.2249
Tb927.10.340	0.0582597	Tb927.6.2980	0.226968	Tb927.9.1790	0.0501089	Tb927.11.4570	0.373494
Tb927.7.5930	0.322308	Tb927.11.13860	0.109213	Tb927.4.2720	0.132898	Tb927.11.12410	0.405622
Tb927.10.13190	0.0809998	Tb927.7.7010	0.149481	Tb927.9.14050	0.020915	Tb927.9.1520	0.23494
Tb927.10.1960	0.146777	Tb927.3.3570	0.0805369	Tb927.5.3680	0.0300654	Tb927.9.7200	0.0722892
Tb927.10.3960	0.143958	Tb927.9.3170	0.170226	Tb927.10.9270	0.0592593	Tb927.3.2140	0.254016
Tb927.3.1320	0.136628	Tb927.11.12090	0.0594875	Tb927.9.7820	0.0657952	Tb927.6.2390	0.116466
Tb927.11.5030	0.0744221	Tb927.11.8230	0.0872483	Tb927.10.2120	0.0688453	Tb927.11.11600	0.209839
Tb927.8.3280	0.0514941	Tb927.11.12290	0.244356	Tb927.6.5150	0.186057	Tb11.v5.0582	0.0261044
Tb927.10.13060	0.0204849	Tb927.8.1940	0.133923	Tb927.11.6910	0.209586	Tb927.11.8270	0.106426
Tb927.5.3450	0.0903965	Tb927.10.11130	0.107383	Tb927.3.1580	0.096732	Tb927.11.6390	0.342369
Tb927.10.2160	0.063334	Tb927.5.2650	0.153752	Tb927.11.15540	0.0409586	Tb927.1.350	0.0321285
Tb927.9.15230	0.0576959	Tb927.4.3340	0.0366077	Tb927.3.5040	0.129847	Tb927.8.5120	0.672691
Tb927.11.15630	0.10468	Tb927.6.1170	0.162599	Tb927.2.2540	0.0187364	Tb11.v5.0413	0.00301205
Tb927.2.5000	0.0479233	Tb927.11.16860	0.0848078	Tb927.8.5980	0.0971678	Tb927.4.4050	0.323293
Tb927.8.6800	0.137004	Tb927.3.3960	0.134228	Tb927.10.14010	0.151634	Tb927.9.12320	0.388554
Tb927.1.1420	0.293178	Tb927.8.5810	0.0729103	Tb927.10.12320	0.0784314	Tb927.7.2110	0.268072
Tb927.6.3410	0.0533734	Tb927.10.3600	0.163209	Tb927.11.15500	0.08061	Tb927.8.3840	0.409639
Tb927.1.1080	0.0714151	Tb927.7.1910	0.195241	Tb927.8.5400	0.0954248	Tb927.5.3790	0.245984
Tb927.9.6410	0.0999812	Tb11.v5.0584	0.0225747	Tb927.4.550	0.104139	Tb927.7.4410	0.186747
Tb927.9.12720	0.108814	Tb10.NT.18	0.0326419	Tb927.8.620	0.142484	Tb927.7.5930	0.309237
Tb927.11.6710	0.0625822	Tb927.5.3750	0.0973154	Tb927.8.6080	0.175163	Tb927.10.2010	0.762048
Tb927.7.5100	0.0843826	Tb927.7.4270	0.293472	Tb927.11.2990	0.0309368	Tb927.10.15810	0.0381526
Tb927.9.6320	0.141327	Tb927.5.2560	0.12111	Tb927.10.2180	0.0854031	Tb927.4.3940	0.157631
Tb927.10.12920	0.127796	Tb927.4.1190	0.076266	Tb927.11.5600	0.0679739	Tb927.4.4490	0.217871
Tb927.10.11380	0.100545	Tb927.2.4620	0.100061	Tb927.8.3290	0.123312	Tb927.2.4850	0.35743
Tb927.10.9770	0.127608	Tb927.4.1510	0.183649	Tb927.11.7050	0.0671024	Tb927.7.7510	0.389558
Tb927.7.860	0.0691599	Tb927.10.8630	0.121721	Tb927.11.16140	0.0540305	Tb927.7.7090	0.34739
Tb927.10.12510	0.145461	Tb927.11.16770	0.183344	Tb927.8.3810	0.160784	Tb927.11.2150	0.105422
Tb927.10.2480	0.124413	Tb927.11.16290	0.090299	Tb927.10.7720	0.08061	Tb927.11.9080	0.2249
Tb927.4.950	0.022928	Tb927.11.8500	0.0454545	Tb927.7.1340	0.0784314	Tb927.11.4180	0.305221
Tb927.11.8930	0.0979139	Tb927.4.1570	0.0591824	Tb927.11.10640	0.0788671	Tb927.1.450	0.386546
Tb927.8.2040	0.0565683	Tb927.10.15430	0.166565	Tb927.10.740	0.282789	Tb927.11.15950	0.604418
Tb927.11.5750	0.240556	Tb927.11.6430	0.364246	Tb927.9.10170	0.0657952	Tb927.11.14840	0.361446
Tb927.10.15830	0.0732945	Tb11.02.5050b	0.0308115	Tb927.8.4160	0.144662	Tb927.11.8110	0.062249
Tb927.6.4170	0.0809998	Tb927.10.8660	0.136059	Tb927.11.1290	0.069281	Tb927.9.4040	0.171687
Tb927.9.9950	0.0742342	Tb927.3.4480	0.0924344	Tb927.4.4220	0.117211	Tb927.10.1520	0.187751
Tb927.11.16590	0.0625822	Tb927.3.4500	0.134533	Tb927.4.3360	0.0562092	Tb927.9.10300	0.0542169
Tb927.9.4290	0.113325	Tb927.1.2040	0.0533862	Tb927.9.6660	0.0540305	Tb927.6.3780	0.15261
Tb927.3.4700	0.0599511	Tb11.NT.60	0.0253203	Tb927.6.4240	0.0588235	Tb927.7.7400	0.0803213
Tb927.11.2560	0.119714	Tb927.2.5210	0.122331	Tb927.9.13570	0.0535948	Tb11.v5.0162	0.113454
Tb927.5.1080	0.146025	Tb8.NT.9	0.0176937	Tb927.10.3580	0.0775599	Tb927.5.1120	0.231928
Tb927.5.4340	0.0567562	Tb927.4.3190	0.0945699	Tb927.9.5590	0.12549	Tb11.v5.0765	0.00903614
Tb927.11.16020	0.137756	Tb927.10.7940	0.0945699	Tb927.4.1770	0.0662309	Tb927.4.5180	0.0783133
Tb927.8.4650	0.0866379	Tb927.11.13410	0.143075	Tb927.4.4310	0.165142	Tb927.10.15710	0.0993976
Tb927.6.1900	0.212742	Tb927.4.3520	0.132703	Tb927.3.5780	0.0505447	Tb927.10.5870	0.136546
Tb927.9.14440	0.0663409	Tb927.10.15310	0.485662	Tb927.11.2940	0.0418301	Tb927.11.5000	0.375502
Tb927.11.16800	0.159369	Tb927.8.4480	0.150702	Tb927.11.8780	0.0858388	Tb927.10.630	0.0953815
Tb927.4.4720	0.0888931	Tb927.9.10550	0.136974	Tb927.8.3640	0.0588235	Tb927.9.12200	0.296185
Tb927.8.4810	0.119338	Tb927.11.12170	0.122941	Tb927.9.1640	0.0348584	Tb927.9.9010	0.128514
Tb927.6.2230	0.22477	Tb927.10.2160	0.174802	Tb927.10.8310	0.0518519	Tb927.11.8200	0.404618
Tb927.9.5440	0.0732945	Tb927.4.1420	0.0790116	Tb927.11.11475	0.157734	Tb927.10.11680	0.188755
Tb927.10.11210	0.119714	Tb927.6.1700	0.107993	Tb927.10.9960	0.0732026	Tb927.4.2140	0.209839
Tb927.10.8070	0.0560045	Tb927.2.3930	0.109823	Tb927.3.5480	0.0653595	Tb927.9.6450	0.11747
Tb927.3.4820	0.145273	Tb927.9.11300	0.159243	Tb927.10.2810	0.306754	Tb927.11.7470	0.11245
Tb927.11.5630	0.13926	Tb927.10.16050	0.042709	Tb927.10.16040	0.0457516	Tb927.8.6090	0.316265
Tb927.9.14030	0.176471	Tb927.6.880	0.149786	Tb927.9.5900	0.279739	Tb10.v4.0129	0.611446
Tb927.10.6780	0.154482	Tb927.4.3820	0.151922	Tb927.8.1480	0.162527	Tb11.v5.0386	0.00401606
Tb927.10.15450	0.158993	Tb927.7.2580	0.103417	Tb927.3.4940	0.0684096	Tb927.11.4950	0.287149
Tb927.7.6450	0.169329	Tb927.11.4150	0.0607077	Tb927.7.2450	0.133333	Tb927.10.15570	0.00702811
Tb927.4.4340	0.0159744	Tb927.5.2170	0.0863331	Tb927.2.2450	0.0906318	Tb11.v5.0805	0.110442
Tb927.4.3430	0.0864499	Tb927.11.rRNA-2	0.0201342	Tb927.11.5670	0.11329	Tb927.3.3850	0.221888
Tb11.NT.192	0.0206728	Tb927.4.3430	0.122026	Tb927.4.2230	0.0409586	Tb927.11.13230	0.579317
Tb927.6.1890	0.147529	Tb927.8.4960	0.135754	Tb927.6.2780	0.064488	Tb927.7.6855	0.301205
Tb927.10.10610	0.060327	Tb927.4.4370	0.201037	Tb927.8.1790	0.251416	Tb927.9.6460	0.276104
Tb927.11.13570	0.125728	Tb927.5.3460	0.0527761	Tb927.5.3240	0.185621	Tb927.11.13940	0.216867
Tb927.8.1740	0.132118	Tb927.7.720	0.0546065	Tb927.3.4020	0.0518519	Tb927.9.13630	0.105422
Tb927.1.730	0.0826912	Tb927.10.12880	0.138499	Tb927.11.5560	0.105011	Tb11.NT.84	0.0321285
Tb927.11.2750	0.162939	Tb927.4.860	0.111348	Tb927.11.12180	0.0762527	Tb927.3.5630	0.0542169
Tb927.8.6460	0.0407818	Tb927.9.1500	0.161989	Tb927.1.860	0.124183	Tb927.7.3040	0.246988
Tb927.7.1480	0.0740462	Tb927.6.1410	0.112264	Tb927.9.13140	0.0814815	Tb927.4.1340	0.184739
Tb927.10.830	0.0845706	Tb11.v5.0789	0.0295912	Tb927.11.9310	0.0962963	Tb927.1.4500	0.310241
Tb927.10.14450	0.0338282	Tb927.4.1360	0.113484	Tb927.11.10890	0.0971678	Tb927.11.9710	0.296185
Tb927.10.330	0.109566	Tb927.9.15040	0.0674192	Tb927.11.11550	0.386492	Tb927.11.13000	0.257028
Tb927.11.8070	0.0264988	Tb927.10.11200	0.0646736	Tb927.9.3470	0.0727669	Tb927.9.2400	0.209839
Tb927.5.3280	0.125164	Tb927.4.2250	0.0927395	Tb927.8.2120	0.0666667	Tb927.11.7080	0.204819
Tb927.11.3200	0.0614546	Tb927.4.1200	0.0463697	Tb927.10.12300	0.0461874	Tb927.10.15880	0.0983936
Tb927.4.1460	0.100545	Tb927.8.4450	0.269067	Tb11.v5.0782	0.0440087	Tb927.10.9440	0.334337
Tb927.11.11640	0.0716031	Tb927.11.13610	0.113179	Tb927.10.13750	0.0514161	Tb927.1.400	0.598394
Tb927.11.10320	0.0802481	Tb927.9.2280	0.0799268	Tb927.4.1060	0.0383442	Tb927.11.9730	0.483936
Tb927.3.3730	0.0813757	Tb927.1.2470	0.0408786	Tb927.11.4240	0.0592593	Tb927.7.1590	0.0933735
Tb927.5.600	0.0389025	Tb927.11.770	0.0671141	Tb927.6.2500	0.0501089	Tb927.11.4210	0.207831
Tb927.11.14110	0.0847585	Tb927.10.9840	0.226968	Tb927.8.580	0.0775599	Tb927.10.7420	0.120482
Tb927.10.9050	0.114264	Tb927.11.5790	0.11928	Tb927.5.2480	0.291068	Tb927.10.4970	0.065261
Tb927.9.3410	0.0855102	Tb927.9.7285	0.0506406	Tb927.10.1680	0.0331155	Tb927.8.1230	0.153614
Tb927.9.1420	0.135501	Tb927.4.4330	0.0851129	Tb927.10.1780	0.0392157	Tb927.1.4340	0.261044
Tb927.9.11840	0.134749	Tb927.2.2830	0.0393533	Tb927.7.2550	0.177778	Tb927.2.5260	0.11747
Tb927.4.1360	0.0654012	Tb927.11.12830	0.159243	Tb927.9.12950	0.0671024	Tb927.8.5620	0.174699
Tb927.3.4670	0.102236	Tb927.6.1090	0.327029	Tb927.3.1940	0.0923747	Tb927.9.4190	0.21988
Tb927.10.13130	0.0635219	Tb927.11.5220	0.222392	Tb927.4.2260	0.0762527	Tb927.10.7300	0.462851
Tb927.6.4200	0.119338	Tb927.3.2790	0.0841977	Tb927.2.4610	0.0671024	Tb927.8.5050	0.125502
Tb927.8.6910	0.0321368	Tb927.9.11760	0.0372178	Tb927.9.4570	0.0335512	Tb927.11.2790	0.214859
Tb927.10.3180	0.0836309	Tb927.9.14300	0.09518	Tb927.7.6640	0.31329	Tb927.4.2210	0.25
Tb927.1.1680	0.0563804	Tb927.6.630	0.425259	Tb927.11.3840	0.145969	Tb927.11.6550	0.301205
Tb927.9.6160	0.158617	Tb927.11.1000	0.071385	Tb927.9.10870	0.0335512	Tb927.4.130	0.061245
Tb927.6.3630	0.104116	Tb927.4.2410	0.345027	Tb927.3.4570	0.0840959	Tb927.7.7450	0.160643
Tb927.6.830	0.0979139	Tb927.7.5160	0.101586	Tb927.11.5855	0.0718954	Tb927.10.11630	0.343373
Tb927.9.11930	0.0678444	Tb927.10.15860	0.090604	Tb927.10.9770	0.0954248	Tb927.8.1090	0.146586
Tb927.11.6330	0.172712	Tb927.3.3950	0.262355	Tb927.11.13830	0.0854031	Tb927.10.5690	0.232932
Tb927.5.4040	0.146589	Tb927.8.4810	0.232764	Tb927.7.3100	0.0753813	Tb927.1.1930	0.727912
Tb927.10.8890	0.1838	Tb927.3.5100	0.140635	Tb927.3.3880	0.0636166	Tb927.6.850	0.436747
Tb927.9.6890	0.0424732	Tb927.11.14860	0.0756559	Tb927.11.5240	0.043573	Tb927.9.9100	0.312249
Tb927.8.630	0.130051	Tb927.2.5650	0.0344722	Tb927.3.2020	0.0962963	Tb927.10.12960	0.308233
Tb927.10.9230	0.135125	Tb927.7.7090	0.575961	Tb927.11.7090	0.0618736	Tb927.1.275	0.11747
Tb927.7.5510	0.122345	Tb927.11.4370	0.0420988	Tb927.10.6470	0.0718954	Tb927.7.3680	0.356426
Tb927.9.10960	0.151663	Tb927.8.4510	0.246492	Tb927.10.6540	0.0705882	Tb927.10.390	0.35743
Tb927.5.3540	0.11464	Tb927.3.4570	0.11684	Tb927.10.9560	0.0980392	Tb927.4.880	0.120482
Tb927.6.2760	0.0900207	Tb927.3.1250	0.0887736	Tb927.7.2590	0.105011	Tb927.6.4390	0.334337
Tb927.8.510	0.0135313	Tb927.3.3530	0.0451495	Tb927.4.5060	0.0570806	Tb927.8.830	0.209839
Tb927.10.12830	0.054689	Tb11.v5.0702	0.0753508	Tb927.9.9690	0.0431373	Tb927.11.3490	0.292169
Tb927.11.16250	0.118587	Tb927.10.12720	0.272727	Tb927.9.9270	0.104575	Tb927.2.5870	0.476908
Tb927.11.540	0.0693479	Tb927.1.800	0.0420988	Tb927.11.140	0.0348584	Tb927.7.3110	0.206827
Tb927.10.12170	0.159369	Tb927.4.1050	0.0561318	Tb927.11.8250	0.0305011	Tb927.11.11680	0.752008
Tb927.7.5760	0.191505	Tb927.9.4940	0.0561318	Tb927.9.13520	0.130283	Tb927.11.15255	0.170683
Tb927.4.440	0.0757376	Tb927.10.13970	0.042709	Tb927.10.7990	0.11634	Tb927.4.4940	0.284137
Tb927.11.340	0.0419094	Tb927.4.5080	0.155888	Tb927.11.14890	0.0736383	Tb927.4.4620	0.0773092
Tb927.11.1630	0.122157	Tb927.8.5160	0.1205	Tb927.9.3840	0.0296296	Tb927.1.240	0.325301
Tb927.11.7590	0.194512	Tb927.10.12180	0.0823673	Tb927.10.11340	0.197821	Tb927.10.14650	0.0592369
Tb927.8.4600	0.102424	Tb927.10.11070	0.0765711	Tb927.11.6250	0.0518519	Tb927.3.1340	0.190763
Tb927.6.4530	0.060327	Tb927.10.9890	0.0814521	Tb927.9.7770	0.0579521	Tb927.11.12850	0.220884
Tb927.3.790	0.0774291	Tb927.11.900	0.130872	Tb927.2.2990	0.0775599	Tb927.7.2330	0.220884
Tb927.11.12190	0.174779	Tb927.7.6220	0.246797	Tb927.11.13850	0.0339869	Tb927.9.3680	0.181727
Tb927.6.3280	0.134373	Tb927.9.1680	0.14277	Tb927.5.3200	0.126797	Tb927.2.1210	0.341365
Tb927.6.1120	0.0866379	Tb927.6.1340	0.123856	Tb927.4.1890	0.0910675	Tb927.11.670	0.341365
Tb927.11.2070	0.0652133	Tb11.v5.0724	0.0131178	Tb927.4.2320	0.0522876	Tb927.3.4760	0.406627
Tb927.11.6800	0.0922759	Tb927.3.3070	0.11867	Tb927.9.1540	0.147712	Tb927.9.8420	0.330321
Tb927.2.2590	0.063146	Tb927.3.990	0.204088	Tb927.11.6470	0.054902	Tb927.10.5590	0.10241
Tb927.11.13460	0.105055	Tb927.11.10780	0.0497254	Tb927.5.4060	0.0771242	Tb927.3.4720	0.390562
Tb927.5.3120	0.256155	Tb927.3.1310	0.0994509	Tb927.11.11320	0.0718954	Tb927.10.14690	0.155622
Tb927.2.1740	0.0490509	Tb927.10.1580	0.0594875	Tb927.6.2180	0.0592593	Tb927.8.2190	0.0843373
Tb927.4.3560	0.131742	Tb927.4.2800	0.0826724	Tb927.3.3670	0.0845316	Tb927.6.3040	0.15261
Tb927.5.3490	0.0328886	Tb927.11.13660	0.0387431	Tb927.2.5410	0.0296296	Tb927.7.6770	0.203815
Tb927.5.2590	0.0654012	Tb927.11.11750	0.126297	Tb927.4.4740	0.188235	Tb927.10.3930	0.493976
Tb927.9.11890	0.0999812	Tb927.11.3470	0.14094	Tb927.10.7970	0.0753813	Tb927.11.11290	0.146586
Tb927.11.11580	0.068972	Tb927.3.900	0.110738	Tb927.11.3410	0.0867102	Tb927.10.190	0.21988
Tb927.7.4310	0.080436	Tb927.11.12390	0.136669	Tb927.1.5240	0.0278867	Tb927.11.15840	0.172691
Tb927.3.3140	0.0678444	Tb927.8.3310	0.0167785	Tb927.11.2760	0.0509804	Tb11.NT.185	0.00803213
Tb927.10.3560	0.27119	Tb927.10.14670	0.133618	Tb8.NT.9	0.0165577	Tb927.9.13460	0.143574
Tb927.10.7190	0.0956587	Tb927.8.7380	0.146736	Tb927.2.2430	0.154248	Tb927.5.4490	0.0110442
Tb927.5.2780	0.0919	Tb927.8.1780	0.195546	Tb927.10.13335	0.0230937	Tb927.1.2120	0.441767
Tb927.9.9150	0.0939673	Tb927.10.8070	0.0997559	Tb927.11.14100	0.156427	Tb927.8.6230	0.311245
Tb927.9.12870	0.0494268	Tb927.5.4290	0.0899939	Tb927.4.5150	0.0518519	Tb927.10.15340	0.155622
Tb927.9.1610	0.0729186	Tb927.7.520	0.0610128	Tb927.7.5510	0.0736383	Tb927.10.13070	0.131526
Tb927.10.4920	0.136628	Tb927.2.4000	0.151007	Tb927.9.6320	0.166885	Tb927.4.2040	0.49498
Tb927.10.4100	0.103928	Tb927.8.5860	0.178157	Tb927.9.13540	0.0553377	Tb927.4.710	0.309237
Tb927.9.2250	0.0954708	Tb927.6.5060	0.114399	Tb927.8.3080	0.0479303	Tb927.8.7390	0.174699
Tb927.5.1920	0.100357	Tb927.9.10850	0.0780964	Tb927.7.2710	0.0474946	Tb927.11.13380	0.281124
Tb927.9.12790	0.19019	Tb927.3.2170	0.162904	Tb927.10.10710	0.0788671	Tb927.10.8830	0.646586
Tb927.10.8100	0.0742342	Tb927.11.5720	0.412447	Tb927.11.9850	0.0213508	Tb927.11.15680	0.120482
Tb927.11.8790	0.094907	Tb927.11.13530	0.0930445	Tb927.11.5980	0.0366013	Tb927.5.2010	0.326305
Tb927.10.12470	0.0778049	Tb927.10.1180	0.122941	Tb927.4.2130	0.0610022	Tb927.1.4900	0.379518
Tb927.11.15700	0.0285661	Tb927.10.4860	0.144295	Tb927.11.10690	0.138126	Tb927.8.6340	0.568273
Tb927.10.7730	0.0988536	Tb927.10.1330	0.106772	Tb927.9.3460	0.0544662	Tb927.4.750	0.163655
Tb927.5.2100	0.137004	Tb927.4.3660	0.21263	Tb927.9.11800	0.0579521	Tb927.9.9740	0.164659
Tb927.5.970	0.0826912	Tb927.6.3910	0.0253203	Tb927.11.16220	0.0466231	Tb927.8.810	0.314257
Tb927.4.1310	0.192633	Tb11.02.5400b	0.144905	Tb927.2.4840	0.0305011	Tb927.6.2520	0.14257
Tb927.8.3520	0.0302575	Tb927.11.12670	0.101891	Tb927.6.4600	0.135948	Tb927.4.870	0.269076
Tb927.3.4350	0.11558	Tb927.11.5920	0.143685	Tb927.10.9440	0.376906	Tb927.5.1100	0.23494
Tb927.7.6720	0.0351438	Tb927.6.1720	0.149786	Tb927.11.8020	0.0588235	Tb927.8.3210	0.0773092
Tb927.11.11310	0.158429	Tb5.NT.61	0.0161684	Tb927.11.9190	0.118954	Tb927.3.3200	0.248996
Tb927.8.7090	0.148092	Tb927.11.13590	0.0765711	Tb927.5.3350	0.144662	Tb927.2.960	0.327309
Tb927.8.7290	0.0501785	Tb927.6.4620	0.0411836	Tb927.4.4300	0.0897603	Tb927.10.6860	0.064257
Tb927.2.2020	0.146025	Tb927.10.9910	0.233679	Tb927.11.9050	0.12549	Tb927.3.690	0.216867
Tb927.10.11070	0.0687841	Tb927.10.2140	0.117755	Tb927.4.910	0.043573	Tb927.5.1580	0.14759
Tb927.3.3670	0.149032	Tb927.10.7210	0.144295	Tb927.11.15300	0.037037	Tb927.11.11710	0.199799
Tb927.10.15210	0.119902	Tb927.11.13480	0.0448444	Tb927.6.2020	0.0810458	Tb927.6.3810	0.135542
Tb927.2.5250	0.0903965	Tb927.10.5110	0.106467	Tb927.7.7050	0.122876	Tb927.1.5100	0.636546
Tb927.1.3560	0.0981019	Tb927.10.7920	0.0936547	Tb927.11.6780	0.0374728	Tb927.11.11475	0.204819
Tb927.10.11930	0.0484871	Tb927.8.6530	0.143685	Tb927.11.11950	0.0392157	Tb927.10.10580	0.240964
Tb927.11.15430	0.167262	Tb927.3.5800	0.0241001	Tb927.11.11900	0.218736	Tb11.v5.0674	0.00803213
Tb927.10.8240	0.128171	Tb927.6.1510	0.16565	Tb2.NT.3	0.0187364	Tb927.9.12170	0.514056
Tb927.10.12130	0.0932156	Tb927.9.14400	0.158938	Tb927.7.4090	0.11024	Tb927.7.3000	0.220884
Tb927.11.11840	0.0415335	Tb927.11.17830	0.0158633	Tb927.8.8130	0.145969	Tb927.11.14080	0.543173
Tb927.3.830	0.12009	Tb927.4.1460	0.182123	Tb927.10.8790	0.0854031	Tb927.11.13020	0.189759
Tb927.9.15290	0.211802	Tb4.NT.45	0.0341672	Tb927.9.15000	0.0492375	Tb927.8.4580	0.330321
Tb927.9.9000	0.0864499	Tb927.10.15190	0.14521	Tb10.NT.68	0.0579521	Tb927.7.2390	0.195783
Tb927.11.8990	0.134185	Tb927.3.1525	0.131483	Tb927.11.11510	0.105011	Tb927.11.18210	0.0582329
Tb927.11.2740	0.0939673	Tb6.NT.65	0.0256254	Tb927.6.4660	0.0540305	Tb927.10.6400	0.12249
Tb927.10.9200	0.0932156	Tb927.10.14220	0.129347	Tb927.11.2310	0.0514161	Tb927.8.1945	0.126506
Tb927.11.6340	0.14377	Tb927.11.11840	0.0683344	Tb927.11.9480	0.0832244	Tb927.5.3620	0.686747
Tb927.10.7480	0.0699117	Tb927.5.2470	0.323063	Tb927.11.10360	0.117211	Tb927.8.6870	0.131526
Tb927.7.1630	0.0469836	Tb927.3.650	0.0234899	Tb927.11.14570	0.0958606	Tb927.10.12030	0.513052
Tb927.8.7130	0.040218	Tb927.11.950	0.231849	Tb927.10.6000	0.0196078	Tb927.9.6160	0.157631
Tb927.9.9730	0.114264	Tb927.9.11690	0.0634533	Tb927.1.4420	0.069281	Tb927.1.5110	0.183735
Tb927.10.6520	0.0479233	Tb927.10.4270	0.0933496	Tb927.11.9330	0.0313725	Tb927.5.2720	0.176707
Tb927.11.8210	0.11013	Tb927.4.370	0.1446	Tb927.11.13870	0.0984749	Tb927.4.1810	0.169679
Tb927.10.9840	0.119902	Tb927.10.13980	0.105247	Tb927.8.7210	0.0553377	Tb927.10.14980	0.221888
Tb927.10.13320	0.162375	Tb927.3.1830	0.133313	Tb7.NT.10	0.0348584	Tb927.10.15430	0.100402
Tb927.5.3530	0.0605149	Tb927.1.3230	0.143075	Tb927.10.1630	0.0958606	Tb927.6.2420	0.190763
Tb927.3.4440	0.100357	Tb927.10.1540	0.277303	Tb927.11.2000	0.0265795	Tb11.01.6251	0.0451807
Tb927.4.510	0.031573	Tb927.11.4360	0.115009	Tb927.3.810	0.0488017	Tb927.1.3180	0.523092
Tb927.5.3900	0.176095	Tb927.11.2465	0.177242	Tb927.10.6800	0.111983	Tb927.6.3670	0.273092
Tb927.11.5220	0.144334	Tb927.10.3270	0.0561318	Tb927.1.1270	0.223965	Tb927.5.1570	0.248996
Tb927.4.880	0.126292	Tb927.10.2500	0.203783	Tb927.9.3280	0.145969	Tb927.10.2240	0.521084
Tb927.5.4090	0.092088	Tb927.10.2510	0.135448	Tb927.3.1740	0.0984749	Tb927.10.5340	0.205823
Tb927.11.13840	0.110693	Tb927.2.4200	0.262355	Tb927.10.2910	0.210893	Tb927.5.160	0.00502008
Tb927.2.5220	0.156174	Tb927.5.2830	0.0460647	Tb927.10.15280	0.166449	Tb927.3.3930	0.173695
Tb927.11.12490	0.0524338	Tb927.4.2420	0.0280659	Tb927.11.14360	0.0993464	Tb11.v5.0502	0.183735
Tb927.7.1020	0.0486751	Tb927.4.5020	0.0265406	Tb927.7.5640	0.116776	Tb927.8.8100	0.0953815
Tb927.6.3720	0.221199	Tb927.5.3895	0.0289811	Tb927.11.15890	0.071024	Tb11.v5.0838	0.0130522
Tb927.10.12320	0.0757376	Tb927.10.3970	0.0973154	Tb927.8.5630	0.0779956	Tb927.7.1360	0.192771
Tb927.8.3510	0.0738583	Tb927.9.15530	0.0320317	Tb927.7.3350	0.0509804	Tb927.6.4300	0.177711
Tb927.6.1510	0.11558	Tb927.9.3620	0.0698597	Tb927.11.5860	0.143355	Tb927.10.14930	0.354418
Tb927.11.16460	0.16651	Tb927.5.3190	0.0829774	Tb927.10.2830	0.0213508	Tb927.11.11470	0.063253
Tb927.10.2310	0.123661	Tb927.10.7470	0.023795	Tb927.11.4050	0.110675	Tb927.7.1240	0.183735
Tb927.2.4840	0.0466078	Tb927.11.4040	0.403295	Tb927.10.14190	0.0775599	Tb927.6.3480	0.663655
Tb927.6.4360	0.0518699	Tb927.3.5040	0.148871	Tb927.11.13810	0.091939	Tb927.7.1320	0.228916
Tb927.6.410	0.175155	Tb927.6.2990	0.0424039	Tb927.11.540	0.0562092	Tb927.5.4300	0.0863454
Tb927.11.14430	0.195076	Tb927.10.4590	0.0320317	Tb927.8.5430	0.0448802	Tb927.2.3720	0.113454
Tb927.7.1660	0.162751	Tb927.11.480	0.0695546	Tb927.4.2100	0.0793028	Tb927.9.12900	0.131526
Tb927.8.6500	0.145086	Tb927.10.12190	0.0533862	Tb927.11.4150	0.0213508	Tb927.10.2870	0.196787
Tb927.8.7550	0.0565683	Tb5.NT.86	0.014338	Tb927.7.5200	0.0784314	Tb927.2.6130	0.126506
Tb927.4.580	0.0405939	Tb927.5.4340	0.0823673	Tb927.10.10070	0.100654	Tb11.v5.0301	0.00803213
Tb927.11.6380	0.110506	Tb927.4.4230	0.271507	Tb927.9.8610	0.0383442	Tb927.11.380	0.0331325
Tb927.1.1400	0.0582597	Tb927.2.3440	0.0936547	Tb927.10.6200	0.0671024	Tb927.10.14480	0.173695
Tb927.10.1720	0.083443	Tb927.4.2820	0.140329	Tb927.10.2160	0.0736383	Tb927.8.3020	0.356426
Tb927.8.5610	0.0930276	Tb927.8.2140	0.0896888	Tb927.7.6930	0.143355	Tb927.11.3200	0.064257
Tb927.8.6990	0.186243	Tb927.11.12330	0.0320317	Tb927.8.3370	0.114597	Tb927.9.12240	0.153614
Tb927.11.10360	0.0836309	Tb927.8.6260	0.128127	Tb927.8.2240	0.0318083	Tb927.8.6038	0.411647
Tb927.1.750	0.256531	Tb927.3.3840	0.11989	Tb927.3.1910	0.262309	Tb927.11.7990	0.190763
Tb927.10.14690	0.115768	Tb927.2.4160	0.111653	Tb927.10.8380	0.0374728	Tb927.4.2390	0.13253
Tb927.10.7280	0.205413	Tb11.NT.192	0.0195241	Tb927.4.1370	0.0418301	Tb927.11.4540	0.215863
Tb927.11.13390	0.101673	Tb927.6.1420	0.0485052	Tb927.11.2220	0.0936819	Tb927.2.4280	0.52008
Tb927.11.3150	0.116332	Tb927.9.10360	0.190055	Tb927.7.3990	0.132898	Tb11.v5.0511	0.0411647
Tb927.10.9150	0.0830671	Tb927.11.7540	0.245882	Tb927.7.250	0.0592593	Tb927.2.4780	0.150602
Tb927.10.15130	0.0793084	Tb927.11.8820	0.278218	Tb927.10.1620	0.0867102	Tb927.11.16560	0.119478
Tb927.9.13440	0.133809	Tb927.6.2750	0.0555217	Tb927.11.4300	0.163399	Tb927.3.1190	0.210843
Tb927.9.12090	0.12009	Tb927.10.9760	0.11928	Tb927.11.7440	0.08061	Tb927.7.2630	0.156627
Tb927.9.10670	0.089081	Tb927.8.4650	0.0875534	Tb927.10.15190	0.123747	Tb927.2.3800	0.293173
Tb927.3.1580	0.13099	Tb927.3.4820	0.208969	Tb927.4.3660	0.100654	Tb927.11.3710	0.309237
Tb927.10.12060	0.0400301	Tb927.2.2020	0.206528	Tb927.4.4930	0.111111	Tb927.4.2110	0.240964
Tb927.11.12630	0.144898	Tb927.9.1950	0.108298	Tb927.11.14060	0.0684096	Tb927.9.2760	0.314257
Tb927.11.5370	0.0685961	Tb927.11.5420	0.218426	Tb11.v5.0152	0.0444444	Tb927.6.590	0.149598
Tb927.8.5400	0.148656	Tb927.6.120	0.033252	Tb927.10.13250	0.154684	Tb927.4.960	0.205823
Tb927.9.9870	0.054689	Tb927.4.3590	0.0167785	Tb927.10.12990	0.0431373	Tb927.9.9210	0.407631
Tb927.11.4330	0.0593873	Tb927.1.1710	0.211714	Tb927.9.12400	0.150763	Tb927.11.14780	0.238956
Tb927.11.10350	0.15561	Tb927.6.1580	0.121415	Tb927.3.1480	0.071024	Tb927.10.1500	0.214859
Tb927.11.4150	0.0526217	Tb927.11.2110	0.11989	Tb927.11.13410	0.103704	Tb927.10.830	0.263052
Tb927.8.3360	0.0526217	Tb927.10.12460	0.0875534	Tb927.9.3170	0.0814815	Tb927.8.7700	0.335341
Tb927.10.8630	0.10468	Tb927.10.9445	0.0161684	Tb927.11.17010	0.0845316	Tb927.9.6510	0.181727
Tb927.7.320	0.0526217	Tb927.10.6990	0.208969	Tb927.7.5160	0.0601307	Tb927.10.7280	0.121486
Tb927.11.6050	0.174215	Tb927.10.2050	0.112264	Tb927.9.11970	0.117647	Tb927.7.2240	0.379518
Tb927.4.2935	0.0377749	Tb927.11.5630	0.185479	Tb927.1.1920	0.125054	Tb927.6.3770	0.159639
Tb927.10.4720	0.107499	Tb927.5.2680	0.194021	Tb927.10.12550	0.145098	Tb927.2.5440	0.116466
Tb927.5.2340	0.0969743	Tb927.9.13310	0.11989	Tb927.10.1890	0.136819	Tb927.10.10140	0.283133
Tb927.6.4800	0.0877655	Tb927.10.15770	0.115924	Tb927.4.940	0.0217865	Tb927.7.3530	0.065261
Tb927.10.1820	0.0586356	Tb927.8.640	0.11867	Tb927.8.3190	0.069281	Tb927.9.15790	0.0210843
Tb927.8.2840	0.0749859	Tb927.4.850	0.0787065	Tb927.7.5870	0.142484	Tb927.10.11380	0.0863454
Tb927.7.2810	0.0926518	Tb927.11.11630	0.161989	Tb927.5.3520	0.0313725	Tb927.11.167	0.348394
Tb927.4.2620	0.0766773	Tb927.10.1020	0.0149481	Tb927.10.10840	0.131155	Tb927.10.4200	0.202811
Tb927.7.7400	0.086262	Tb927.6.230	0.0204393	Tb927.4.2620	0.0605664	Tb927.11.10190	0.14759
Tb927.4.2320	0.0811877	Tb927.8.7170	0.0805369	Tb927.8.2060	0.0901961	Tb927.1.4650	0.99498
Tb8.NT.129	0.0313851	Tb927.3.2120	0.0976205	Tb927.7.2680	0.059695	Tb927.3.4680	0.282129
Tb927.11.3010	0.083255	Tb927.10.11670	0.116229	Tb927.10.16050	0.0309368	Tb927.11.7210	0.115462
Tb927.10.13180	0.0439767	Tb927.11.10025	0.0954851	Tb927.10.13870	0.0736383	Tb927.3.3900	0.309237
Tb927.3.3300	0.193197	Tb927.6.1440	0.129652	Tb927.11.11530	0.10719	Tb927.11.4880	0.160643
Tb927.5.1260	0.0723548	Tb11.v5.0700	0.0112874	Tb927.11.3200	0.0570806	Tb927.3.1910	0.168675
Tb927.10.15860	0.0682203	Tb927.8.3480	0.197987	Tb927.7.1630	0.0540305	Tb927.10.5600	0.0993976
Tb927.11.5170	0.101861	Tb927.10.13360	0.545149	Tb927.5.2100	0.116776	Tb927.5.2890	0.161647
Tb927.8.6920	0.0708513	Tb927.3.4350	0.124161	Tb927.7.6230	0.0379085	Tb927.2.3610	0.222892
Tb927.2.2920	0.128547	Tb927.11.10580	0.145821	Tb927.7.5780	0.150763	Tb927.4.2750	0.419679
Tb927.3.1980	0.0543131	Tb927.11.13910	0.0924344	Tb927.10.11290	0.108932	Tb927.6.3020	0.182731
Tb927.9.12500	0.153918	Tb11.NT	0.0140329	Tb927.8.4500	0.0915033	Tb927.7.5580	0.0542169
Tb927.6.3060	0.0787446	Tb927.6.1130	0.151007	Tb927.6.4260	0.0932462	Tb927.8.2030	0.26004
Tb927.9.9780	0.116519	Tb927.8.7230	0.23795	Tb927.3.2170	0.105011	Tb927.11.2890	0.230924
Tb927.10.9760	0.0774291	Tb927.10.8870	0.0225747	Tb927.8.7340	0.0989107	Tb927.10.15320	0.0763052
Tb927.11.11435	0.12009	Tb927.1.1350	0.0277608	Tb927.10.11990	0.0296296	Tb927.7.7190	0.158635
Tb927.5.1180	0.102236	Tb11.v5.0589	0.00945699	Tb927.8.590	0.0862745	Tb927.10.14050	0.222892
Tb927.11.6100	0.102612	Tb927.7.3790	0.125991	Tb927.10.12400	0.103268	Tb927.6.1430	0.204819
Tb927.10.9220	0.0541252	Tb927.3.3720	0.174802	Tb927.7.1025	0.0383442	Tb927.3.3740	0.158635
Tb927.11.3790	0.110506	Tb927.8.2490	0.0695546	Tb927.3.820	0.0326797	Tb927.1.860	0.178715
Tb927.2.4620	0.066153	Tb927.2.4510	0.279134	Tb927.11.4650	0.0557734	Tb927.9.12680	0.231928
Tb927.10.710	0.0823154	Tb927.11.2000	0.0677242	Tb927.10.13490	0.162092	Tb927.11.10200	0.218876
Tb927.3.5100	0.118775	Tb927.9.6430	0.163514	Tb927.7.7340	0.0893246	Tb927.11.13360	0.269076
Tb927.10.7920	0.0473595	Tb927.1.3880	0.104332	Tb927.10.11900	0.0409586	Tb927.3.1690	0.236948
Tb927.8.8000	0.089081	Tb927.11.10970	0.0686394	Tb927.3.4170	0.0566449	Tb927.10.11720	0.160643
Tb927.10.5520	0.140011	Tb927.8.1030	0.139414	Tb927.1.1990	0.0270153	Tb927.6.1120	0.0732932
Tb927.11.1730	0.138508	Tb927.4.520	0.122636	Tb927.5.1490	0.0135076	Tb09-rRNA-3	0.233936
Tb927.1.2670	0.325691	Tb927.11.6940	0.0884686	Tb927.10.13930	0.0976035	Tb927.7.2750	0.206827
Tb927.10.10430	0.0390904			Tb927.7.2040	0.0714597	Tb927.10.7490	0.133534
Tb927.10.2690	0.116332			Tb927.10.4660	0.0352941	Tb927.10.13790	0.556225
Tb927.3.3040	0.0674685			Tb927.8.1960	0.139869	Tb927.6.3820	0.228916
Tb927.10.15280	0.112385			Tb927.1.1700	0.0801743	Tb927.3.4560	0.291165
Tb927.9.2120	0.0755497			Tb11.v5.0698	0.0278867	Tb927.11.9220	0.25
Tb927.9.11040	0.0426612			Tb927.5.3550	0.15207	Tb11.v5.0442	0.110442
Tb927.3.5150	0.0849464			Tb927.10.5560	0.0827887	Tb927.11.11670	0.101406
Tb11.v5.0153	0.299944			Tb927.4.2910	0.140741	Tb927.11.15910	0.504016
Tb927.6.3300	0.105243			Tb927.8.6700	0.0779956	Tb927.9.6010	0.131526
Tb927.5.3580	0.0693479			Tb927.5.3480	0.0196078	Tb927.6.5160	0.11245
Tb927.11.14290	0.0932156			Tb927.9.7040	0.0588235	Tb927.10.8540	0.228916
Tb927.11.2330	0.105055			Tb927.11.14290	0.121569	Tb927.10.7925	0.060241
Tb927.10.4130	0.217628			Tb927.11.18690	0.0357298	Tb927.10.11390	0.430723
Tb927.3.5200	0.0593873			Tb927.10.16125	0.0235294	COI	0.409639
Tb927.1.3230	0.134185			Tb927.9.1610	0.101961	Tb927.2.2590	0.0843373
Tb7.NT.24	0.0270626			Tb927.2.2240	0.113725	Tb927.7.2120	0.493976
Tb927.5.2760	0.0654012			Tb927.11.5920	0.0557734	Tb927.11.10800	0.14257
Tb927.11.6750	0.0973501			Tb927.9.9630	0.183007	Tb927.9.2120	0.064257
Tb927.10.10640	0.0588235			Tb927.8.5860	0.0862745	Tb927.11.11210	0.131526
Tb927.7.630	0.0731066			Tb927.10.4850	0.105882	Tb927.1.1220	0.0712851
Tb927.9.4570	0.0693479			Tb927.4.2290	0.12549	Tb927.9.7180	0.188755
Tb927.9.5860	0.110693			Tb927.11.15810	0.0627451	Tb927.11.15750	0.123494
Tb927.8.810	0.239992			Tb927.3.1955	0.168192	Tb927.10.16030	0.0291165
Tb927.7.6730	0.104116			Tb927.9.6960	0.124183	Tb927.1.880	0.172691
Tb927.10.11660	0.0877655			Tb927.8.2450	0.308932	Tb927.8.1670	0.121486
Tb927.11.15530	0.1028			Tb927.8.6520	0.0810458	Tb927.5.2500	0.187751
Tb927.11.13440	0.0813757			Tb927.10.7760	0.0352941	Tb927.8.5300	0.194779
Tb927.6.4190	0.116895			Tb927.5.1180	0.0906318	Tb927.10.5810	0.879518
Tb927.11.2680	0.0682203			Tb927.11.450	0.0771242	Tb927.5.2110	0.0682731
Tb927.7.5170	0.0872017			Tb927.11.9390	0.0509804	Tb927.3.4090	0.481928
Tb927.11.8280	0.0680323			Tb927.11.11660	0.0418301	Tb927.11.8960	0.198795
Tb927.10.10630	0.143394			Tb927.10.3870	0.100654	Tb927.11.9610	0.201807
Tb927.1.1100	0.0195452			Tb927.11.14990	0.0827887	Tb11.v5.0858	0.0180723
Tb927.9.1530	0.0928397			Tb927.9.2910	0.0718954	Tb10.v4.0219	0.0963855
Tb927.8.4900	0.0541252			Tb927.11.9680	0.104139	Tb927.4.790	0.0893574
Tb927.7.7540	0.0313851			Tb927.9.6760	0.194771	Tb927.11.14210	0.156627
Tb927.10.6460	0.0932156			Tb927.8.6910	0.032244	Tb927.2.4510	0.207831
Tb927.1.2740	0.0965984			Tb927.4.1400	0.145098	Tb927.9.5100	0.272088
Tb927.8.4920	0.07461			Tb927.3.945	0.0797386	Tb927.3.3490	0.409639
Tb927.10.7450	0.0644616			Tb927.7.6300	0.0827887	Tb927.3.4410	0.0712851
Tb927.3.1160	0.0565683			Tb927.10.9920	0.0492375	Tb11.v5.0789	0.0230924
Tb927.11.14640	0.0706634			Tb927.11.9230	0.0976035	Tb927.8.7270	0.170683
Tb927.2.2210	0.0922759			Tb927.9.1560	0.14902	Tb927.10.10380	0.169679
Tb927.8.6310	0.0355196			Tb927.10.1190	0.0718954	Tb927.8.2670	0.172691
Tb927.4.1620	0.0881413			Tb927.6.1230	0.0727669	Tb927.3.5420	0.181727
Tb927.9.4660	0.116895			Tb927.5.3220	0.102832	Tb927.8.6500	0.188755
Tb927.2.2550	0.0366472			Tb927.2.5040	0.104575	Tb927.3.5590	0.118474
Tb927.8.7050	0.0725428			Tb927.11.6270	0.0958606	Tb927.5.530	0.13253
Tb927.11.7475	0.0302575			Tb927.5.2820	0.112418	Tb11.v5.0817	0.0200803
Tb927.9.7040	0.0452922			Tb927.3.4400	0.0705882	Tb927.10.1370	0.0722892
Tb927.11.8350	0.0255591			Tb927.11.8420	0.0431373	Tb927.10.12650	0.278112
Tb927.3.2500	0.0131554			Tb927.10.2220	0.0915033	Tb927.10.10850	0.230924
Tb927.6.2850	0.124789			Tb927.8.8090	0.0775599	Tb927.9.2800	0.200803
Tb927.8.5650	0.108062			Tb927.6.1600	0.0527233	Tb927.11.5820	0.206827
Tb927.10.2370	0.351626			Tb927.10.1330	0.0666667	Tb927.10.4050	0.2751
Tb927.7.5640	0.177974			Tb927.9.12790	0.152505	Tb927.1.5090	0.22992
Tb927.11.16500	0.0663409			Tb927.11.11730	0.0971678	Tb927.11.1020	0.425703
Tb927.8.1900	0.0411577			Tb927.1.1050	0.121569	Tb927.4.2650	0.144578
Tb927.10.12300	0.0674685			Tb927.9.7540	0.0893246	Tb927.10.1390	0.349398
Tb927.3.2780	0.158053			Tb927.8.2200	0.116776	Tb927.11.10240	0.150602
Tb927.10.15220	0.0638978			Tb927.10.340	0.0413943	Tb927.6.820	0.258032
Tb927.4.2400	0.0907724			Tb927.10.8110	0.126362	Tb927.1.4830	0.25502
Tb927.7.7090	0.339034			Tb927.7.2200	0.164706	Tb927.4.4510	0.0883534
Tb927.8.2420	0.0877655			Tb927.7.360	0.0888889	Tb927.6.740	0.181727
Tb927.10.5450	0.199962			Tb927.10.9100	0.0614379	Tb927.10.4410	0.248996
Tb927.9.1590	0.0451043			Tb927.6.2750	0.0514161	Tb927.11.3650	0.619478
Tb927.4.460	0.0881413			Tb927.10.3020	0.110675	Tb927.1.3010	0.0702811
Tb927.10.10160	0.0919			Tb927.9.8620	0.0784314	Tb927.6.4600	0.179719
Tb927.11.9230	0.0896448			Tb927.9.9280	0.114597	Tb927.6.870	0.21988
Tb927.10.14650	0.0413456			Tb927.11.7830	0.0788671	Tb927.8.650	0.36245
Tb927.9.8490	0.0554407			Tb927.9.14420	0.0671024	Tb927.11.15010	0.125502
Tb927.10.13120	0.0702875			Tb927.9.14660	0.022658	Tb927.6.4750	0.225904
Tb927.7.2060	0.0293178			Tb927.7.1330	0.0801743	Tb927.4.3830	0.0923695
Tb927.4.1580	0.0665288			Tb927.2.2210	0.0501089	Tb927.11.3310	0.634538
Tb927.11.15750	0.103928			Tb927.9.14200	0.0431373	Tb927.3.4190	0.35241
Tb927.8.2970	0.094719			Tb927.9.7020	0.0291939	Tb927.10.3900	0.225904
Tb927.8.6620	0.0811877			Tb927.10.10300	0.0893246	Tb927.6.2530	0.318273
Tb927.10.14760	0.161812			Tb927.8.2770	0.136383	Tb927.7.6810	0.220884
Tb927.9.13580	0.0537493			Tb927.11.5020	0.0884532	Tb927.2.4410	0.424699
Tb927.8.2700	0.0451043			Tb927.5.3180	0.0291939	Tb927.5.4340	0.0692771
Tb927.10.10320	0.0484871			Tb927.10.11230	0.0588235	Tb927.10.720	0.177711
Tb927.9.1730	0.0571321			Tb927.5.2690	0.0509804	Tb927.7.6200	0.119478
Tb927.5.3870	0.151663			Tb927.11.4930	0.0235294	Tb927.8.6570	0.063253
Tb927.11.2530	0.127983			Tb927.10.4450	0.0579521	Tb927.7.1600	0.0592369
Tb927.9.5350	0.043225			Tb927.10.14650	0.0470588	Tb927.8.5170	0.184739
Tb927.7.1080	0.126668			Tb927.11.12310	0.140305	Tb927.2.2090	0.263052
Tb927.4.340	0.0529976			Tb927.2.2500	0.0431373	Tb927.1.4740	0.243976
Tb927.8.3210	0.0870137			Tb927.7.6280	0.122004	Tb927.10.10340	0.23494
Tb927.6.3970	0.0778049			Tb927.7.7380	0.0339869	Tb927.11.5310	0.0993976
Tb927.6.1170	0.0815636			Tb927.6.220	0.0801743	Tb927.11.16800	0.161647
Tb927.4.760	0.244315			Tb11.v5.0767	0.0318083	Tb927.2.3910	0.606426
Tb927.2.2410	0.0883293			Tb927.11.5490	0.0984749	Tb927.6.5110	0.198795
Tb927.4.4200	0.0436008			Tb927.11.8910	0.0623094	Tb927.6.4000	0.274096
Tb10.NT.103	0.0368352			Tb927.10.6650	0.0501089	Tb927.6.3030	0.139558
Tb927.8.2510	0.0550648			Tb927.10.13260	0.112418	Tb927.11.8820	0.212851
Tb927.7.7010	0.108438			Tb927.10.1290	0.0265795	Tb927.7.7520	0.573293
Tb927.3.3510	0.113888			Tb927.9.10880	0.0562092	Tb927.6.5150	0.26004
Tb927.8.7750	0.0492389			Tb927.8.7160	0.0479303	Tb927.3.2250	0.0341365
Tb927.10.4880	0.0757376			Tb927.10.6440	0.0335512	Tb927.1.990	0.138554
Tb927.11.4730	0.117459			Tb927.10.13140	0.0418301	Tb927.7.4270	0.135542
Tb927.11.14760	0.0817516			Tb927.10.15810	0.0287582	Tb927.3.2600	0.492972
Tb927.10.1740	0.0716031			Tb04.3I12.100	0.0135076	Tb927.10.2880	0.375502
Tb927.3.2860	0.0960346			Tb927.11.860	0.0675381	Tb927.11.18720	0.314257
Tb927.11.15360	0.0533734			Tb927.3.2990	0.0601307	Tb927.5.4310	0.140562
Tb927.8.1440	0.0979139			Tb927.3.4620	0.0958606	Tb927.1.1530	0.36245
Tb927.11.380	0.051682			Tb927.10.4630	0.0662309	Tb927.11.13630	0.119478
Tb927.11.1090	0.169705			Tb927.3.2790	0.0705882	Tb11.v5.0575	0.065261
Tb927.11.10870	0.0885172			Tb927.5.2990	0.0527233	Tb927.10.2520	0.184739
Tb927.10.9120	0.0700996			Tb927.10.7640	0.022658	Tb927.11.9920	0.513052
Tb927.5.4290	0.0783687			Tb927.11.13490	0.146841	Tb927.6.650	0.285141
Tb927.4.2510	0.0268746			Tb927.6.2510	0.0732026	Tb927.11.12400	0.319277
Tb927.11.280	0.0704755			Tb927.10.11480	0.053159	Tb927.11.14100	0.146586
Tb11.NT.54	0.028754			Tb927.7.3900	0.064488	Tb927.3.4980	0.302209
Tb927.11.7530	0.121218			Tb927.8.5380	0.03878	Tb927.10.7980	0.195783
Tb927.11.16180	0.0180417			Tb927.6.3010	0.154684	Tb927.6.2490	0.269076
Tb927.8.2120	0.0864499			Tb927.7.3790	0.0958606	Tb927.11.2250	0.259036
Tb927.8.8090	0.0744221			Tb927.11.15480	0.0296296	Tb927.11.2370	0.381526
Tb11.NT.99	0.0605149			Tb927.10.15430	0.123312	Tb11.v5.0336	0.0411647
Tb927.10.1530	0.0727307			Tb11.v5.0661	0.0165577	Tb927.11.4480	0.304217
Tb927.9.14330	0.135501			Tb927.7.3120	0.0684096	Tb927.6.3550	0.388554
Tb927.10.9740	0.158617			Tb927.2.4330	0.144662	Tb927.4.1330	0.566265
Tb927.6.2860	0.0669047			Tb927.3.4420	0.0932462	Tb927.8.6130	0.10743
Tb927.10.11700	0.0225522			Tb927.11.780	0.298475	Tb927.9.9640	0.288153
Tb927.3.2240	0.0716031			Tb927.7.7110	0.0862745	Tb927.5.590	0.155622
Tb927.8.7560	0.0791205			Tb927.11.14650	0.096732	Tb927.6.4080	0.10743
Tb927.10.140	0.0954708			Tb927.11.1970	0.104139	Tb927.11.8190	0.184739
Tb927.9.9600	0.132494			Tb927.10.15100	0.0488017	Tb927.8.680	0.0401606
Tb927.4.2590	0.174967			Tb927.10.1950	0.0309368	Tb927.8.1330	0.430723
Tb927.7.5130	0.0520579			Tb927.3.2980	0.0540305	Tb927.3.4110	0.138554
Tb927.11.10080	0.0381507			Tb927.9.8550	0.0335512	Tb927.8.6060	0.259036
Tb927.2.3750	0.0445405			Tb927.2.980	0.187364	Tb927.6.4700	0.106426
Tb927.4.1030	0.0586356			Tb927.6.4540	0.0618736	Tb927.11.9180	0.297189
Tb927.9.7200	0.0738583			Tb927.8.4240	0.105011	Tb927.11.1010	0.0933735
Tb927.9.8240	0.0317609			Tb927.8.1490	0.0235294	Tb927.11.11280	0.267068
Tb927.11.1000	0.0482992			Tb927.8.5890	0.027451	Tb927.3.1380	0.293173
Tb927.11.16940	0.054501			Tb927.6.3610	0.0627451	Tb927.8.2200	0.136546
Tb927.3.1070	0.0725428			Tb927.6.3755	0.0984749	Tb927.11.6810	0.190763
Tb927.6.2170	0.158805			Tb927.10.13220	0.0479303	Tb927.11.10330	0.666667
Tb927.7.2200	0.118963			Tb927.9.12490	0.166449	Tb927.10.1550	0.252008
Tb927.10.14000	0.212742			Tb927.8.2410	0.0261438	Tb927.11.11200	0.130522
Tb927.8.5960	0.0640857			Tb927.11.13130	0.208715	Tb927.9.6250	0.11747
Tb927.8.2760	0.111257			Tb927.7.300	0.0339869	Tb927.10.930	0.23494
Tb927.10.7460	0.0381507			Tb927.3.4000	0.14902	Tb927.4.620	0.11747
Tb927.6.2180	0.077617			Tb927.11.6650	0.180392	Tb927.1.4760	0.220884
Tb927.7.5650	0.0437888			Tb927.10.7770	0.162963	Tb927.10.1100	0.370482
Tb927.2.3730	0.0823154			Tb927.11.3670	0.0984749	Tb927.7.750	0.106426
Tb927.11.1700	0.116144			Tb927.3.3920	0.075817	Tb927.9.1390	0.0983936
Tb927.9.10430	0.071979			Tb927.8.7110	0.31634	Tb927.8.7740	0.225904
Tb927.10.7940	0.100733			Tb927.9.3400	0.0880174	Tb927.8.2450	0.34739
Tb927.8.2050	0.0806239			Tb927.6.2980	0.148584	Tb927.10.7140	0.221888
Tb927.11.9810	0.0426612			Tb927.1.2470	0.0339869	Tb927.9.12500	0.182731
Tb927.8.2000	0.104492			Tb927.11.5200	0.0496732	Tb927.10.11250	0.297189
Tb927.7.5850	0.0291299			Tb927.6.2010	0.0976035	Tb927.5.2570	0.354418
Tb927.3.3350	0.153918			Tb927.5.3150	0.154248	Tb927.8.2100	0.185743
Tb927.7.1900	0.034392			Tb927.11.8330	0.0657952	Tb927.10.10840	0.171687
Tb927.5.2270	0.0796843			Tb927.11.10840	0.0714597	Tb927.4.5090	0.157631
Tb927.8.6380	0.063334			Tb927.10.2550	0.141612	Tb927.8.5730	0.140562
Tb927.9.3640	0.100357			Tb927.8.3180	0.0832244	Tb927.11.12320	0.306225
Tb927.4.3360	0.0954708			Tb927.9.9610	0.0165577	Tb927.3.2240	0.0582329
Tb927.7.1140	0.0492389			Tb927.1.710	0.0444444	Tb927.10.3280	0.424699
Tb927.11.11135	0.0700996			Tb927.8.2440	0.12244	Tb927.11.16280	0.242972
Tb927.5.2870	0.0443526			Tb927.9.3870	0.193028	Tb11.v5.0439	0.0742972
Tb927.10.13890	0.0569442			Tb927.3.3620	0.109804	Tb927.6.2880	0.288153
Tb927.8.8150	0.0578839			Tb927.4.1580	0.0949891	Tb927.3.740	0.61747
Tb927.9.3010	0.0567562			Tb927.8.2500	0.0396514	Tb927.9.13780	0.11245
Tb927.8.5930	0.156925			Tb927.4.630	0.0784314	Tb927.8.1130	0.222892
Tb927.1.1750	0.149972			Tb927.11.15380	0.130719	Tb927.11.4020	0.061245
Tb927.10.8990	0.0975381			Tb927.11.14860	0.0509804	Tb927.6.140	0.125502
Tb927.11.4020	0.0477354			Tb927.9.4810	0.0962963	Tb927.11.3470	0.0953815
Tb927.5.3690	0.048863			Tb927.8.1750	0.0836601	Tb927.9.6620	0.0983936
Tb927.11.5310	0.0582597			Tb927.11.16420	0.0366013	Tb927.11.2500	0.458835
Tb927.7.4430	0.0819395			Tb927.9.3640	0.0570806	Tb927.5.560	0.0963855
Tb927.8.5380	0.0451043			Tb927.2.6320	0.048366	Tb927.4.3440	0.168675
Tb927.11.15090	0.0193573			Tb927.10.4120	0.075817	Tb927.8.2820	0.291165
Tb927.10.12710	0.36666			Tb927.8.5930	0.186492	Tb927.9.5460	0.368474
Tb927.11.9130	0.0778049			Tb927.2.5890	0.0326797	Tb927.6.3870	0.253012
Tb927.5.710	0.0934035			Tb927.2.3660	0.171242	Tb927.1.2570	0.464859
Tb927.10.2860	0.15016			Tb927.10.11470	0.037037	Tb927.6.2710	0.221888
Tb927.10.8340	0.164819			Tb927.4.1730	0.0348584	Tb927.7.6080	0.408635
Tb927.8.3140	0.0849464			Tb927.5.2060	0.0492375	Tb927.7.5370	0.174699
Tb927.2.2029	0.0625822			Tb927.9.15330	0.0553377	Tb927.9.10170	0.063253
Tb927.9.11900	0.0806239			Tb927.11.13720	0.132898	Tb927.2.100	0.678715
Tb927.7.6920	0.0672806			Tb11.NT.208	0.0270153	Tb927.3.1100	0.0160643
Tb927.11.9200	0.0665288			Tb927.11.5210	0.0444444	Tb927.4.3890	0.330321
Tb927.8.3940	0.0554407			Tb927.5.4120	0.0553377	Tb927.1.1990	0.0461847
Tb927.6.1210	0.0550648			Tb927.3.830	0.0753813	Tb927.10.8800	0.195783
Tb927.7.3600	0.0727307			Tb927.5.1040	0.0501089	Tb927.8.3200	0.0933735
Tb927.7.1680	0.0325127			Tb927.10.8990	0.0540305	Tb927.11.14200	0.326305
Tb927.11.10970	0.0580718			Tb927.3.5570	0.106318	Tb927.10.1230	0.189759
Tb927.9.9080	0.108438			Tb927.10.12340	0.03878	Tb927.11.10150	0.195783
Tb927.10.10420	0.0481113			Tb927.5.920	0.071024	Tb11.v5.0547	0.0251004
Tb927.3.900	0.0823154			Tb927.1.2820	0.0148148	Tb927.11.13670	0.248996
Tb927.2.4160	0.0881413			Tb927.10.8390	0.0671024	Tb927.11.14600	0.0833333
Tb927.10.300	0.0597632			Tb927.5.1940	0.0810458	Tb927.7.3740	0.267068
Tb927.4.920	0.083255			Tb927.11.4140	0.0470588	Tb927.8.6370	0.149598
Tb927.4.350	0.0306333			Tb927.4.2000	0.201743	Tb927.10.1130	0.131526
Tb927.10.8370	0.0330765			Tb927.11.6770	0.0409586	Tb927.11.3590	0.355422
Tb927.11.13870	0.115768			Tb927.1.4280	0.160784	Tb927.11.2230	0.23996
Tb927.6.2590	0.0917121			Tb927.10.7350	0.15512	Tb927.2.5200	0.135542
Tb927.9.5800	0.0556286			Tb927.8.2190	0.0592593	Tb927.10.15500	0.061245
Tb927.3.4240	0.0578839			Tb927.11.5830	0.0910675	Tb927.11.12510	0.214859
Tb927.11.5390	0.121406			Tb927.8.3520	0.0174292	Tb927.4.3740	0.415663
Tb927.3.4900	0.0783687			Tb927.4.810	0.11329	Tb927.10.6160	0.173695
Tb927.9.11140	0.0898327			Tb11.NT.99	0.0727669	Tb927.4.490	0.310241
Tb927.10.690	0.0479233			Tb927.8.7220	0.0557734	Tb11.v5.0197	0.130522
Tb927.9.4840	0.0202969			Tb927.11.7880	0.0213508	Tb927.6.3170	0.272088
Tb927.10.7985	0.0246194			Tb927.3.1690	0.245752	Tb927.11.12360	0.0783133
Tb927.3.4800	0.120842			Tb927.11.13120	0.0788671	Tb927.9.1530	0.10743
Tb927.7.4400	0.163691			Tb927.10.10430	0.0361656	Tb927.10.3700	0.126506
Tb927.2.2570	0.045856			Tb927.8.7230	0.157298	Tb927.8.2320	0.294177
Tb927.4.1730	0.0291299			Tb927.9.9230	0.0910675	Tb927.11.11880	0.284137
Tb927.5.1860	0.135501			Tb927.7.3150	0.0775599	Tb927.11.11770	0.243976
Tb927.11.8165	0.0441646			Tb927.11.2380	0.0165577	Tb927.10.12820	0.514056
Tb927.11.8400	0.0415335			Tb927.2.5080	0.130719	Tb927.6.1530	0.338353
Tb927.10.3090	0.106747			Tb927.9.4910	0.0779956	Tb927.11.5700	0.281124
Tb927.10.2230	0.126292			Tb927.11.220	0.0296296	Tb10.v4.0039	0.0401606
Tb927.9.13480	0.0242436			Tb927.6.2040	0.0954248	Tb927.9.6920	0.187751
Tb927.8.5530	0.1137			Tb927.11.5010	0.0897603	Tb927.10.12740	0.307229
Tb927.11.12350	0.118963			Tb927.2.2550	0.064488	Tb927.10.14000	0.211847
Tb927.11.8250	0.0413456			Tb927.8.7710	0.0461874	Tb927.5.3240	0.222892
Tb927.10.10070	0.175343			Tb927.7.3570	0.134205	Tb927.10.2900	0.376506
Tb927.4.890	0.063334			Tb927.11.13480	0.0305011	Tb927.8.7310	0.0903614
Tb927.11.12510	0.209735			Tb927.3.4140	0.146841	Tb09.v4.0063	0.00803213
Tb927.8.6060	0.21199			Tb927.9.15660	0.0352941	Tb927.7.1230	0.151606
Tb927.1.2040	0.0313851			Tb927.3.1960	0.0448802	Tb927.11.1920	0.196787
Tb927.10.6770	0.0357076			Tb927.10.2460	0.107625	Tb927.11.12970	0.158635
Tb927.7.7220	0.202781			Tb927.4.4820	0.0588235	Tb927.1.600	0.170683
Tb10.NT.18	0.023116			Tb927.8.3280	0.0431373	Tb927.11.8170	0.178715
Tb927.11.3380	0.0808119			Tb927.3.560	0.0740741	Tb927.7.7000	0.36245
Tb927.10.10100	0.0902086			Tb927.11.8700	0.0823529	Tb927.10.2500	0.128514
Tb927.10.4700	0.0806239			Tb927.10.10990	0.109368	Tb927.11.14680	0.196787
Tb927.8.3650	0.0304454			Tb927.4.3760	0.0915033	Tb927.7.5890	0.118474
Tb927.10.8820	0.222515			Tb927.8.7550	0.0941176	Tb927.10.15420	0.0732932
Tb927.10.12340	0.0548769			Tb927.4.850	0.0640523	Tb927.3.5280	0.129518
Tb927.11.5830	0.107874			Tb927.9.7250	0.0318083	Tb927.8.2090	0.0572289
Tb927.11.14705	0.040218			Tb927.9.10660	0.0418301	Tb927.8.1890	0.0983936
Tb927.11.6640	0.0526217			Tb927.11.870	0.113725	Tb927.7.6760	0.0933735
Tb927.10.7490	0.118587			Tb927.4.3190	0.0727669	Tb927.7.4450	0.439759
Tb927.4.4390	0.0415335			Tb927.10.13010	0.127669	Tb927.8.7110	0.297189
Tb927.7.3860	0.0464198			Tb927.3.1750	0.069281	Tb927.3.3500	0.171687
Tb927.11.14410	0.116519			Tb927.7.4270	0.105882	Tb927.5.2510	0.14257
Tb927.6.3160	0.0499906			Tb927.3.1670	0.159477	Tb927.6.1760	0.272088
Tb927.10.6380	0.106371			Tb927.4.4640	0.0222222	Tb927.4.2400	0.159639
Tb927.3.3470	0.0554407			Tb927.10.5930	0.138126	Tb927.7.6430	0.166667
Tb927.10.15980	0.0727307			Tb927.11.13790	0.0649237	Tb927.3.2400	0.064257
Tb927.11.570	0.0573201			Tb927.7.1930	0.0135076	Tb927.1.4800	0.0863454
Tb927.1.1010	0.111069			Tb927.5.1370	0.0740741	Tb927.10.15280	0.175703
Tb927.9.10580	0.0881413			Tb927.7.1680	0.0374728	Tb927.10.13290	0.0853414
Tb927.4.530	0.134937			Tb927.2.4680	0.0854031	Tb927.8.6010	0.0672691
Tb927.10.13510	0.121406			Tb927.10.3760	0.177342	Tb927.9.15210	0.196787
Tb927.3.3480	0.0823154			Tb927.10.6870	0.0679739	Tb927.10.3670	0.190763
Tb927.11.12620	0.0580718			Tb927.11.16320	0.0557734	Tb927.6.3100	0.192771
Tb927.5.2300	0.168953			Tb927.9.8760	0.0949891	Tb927.11.15250	0.101406
Tb927.9.8330	0.0417215			Tb927.11.15440	0.0501089	Tb927.11.3740	0.173695
Tb927.10.7970	0.0708513			Tb927.5.1080	0.0527233	Tb927.6.1180	0.145582
Tb927.4.4920	0.0610787			Tb927.8.1650	0.110675	Tb927.10.12490	0.183735
Tb927.11.7920	0.0227401			Tb927.5.3190	0.0627451	Tb927.5.4170	0.136546
Tb927.11.14050	0.0640857			Tb927.9.14600	0.0518519	Tb927.3.4800	0.111446
Tb927.11.16850	0.143394			Tb927.11.14870	0.0923747	Tb927.9.11150	0.162651
Tb927.7.3440	0.0620184			Tb927.8.5090	0.157298	Tb927.9.6470	0.172691
Tb927.7.940	0.175719			Tb927.10.10260	0.0474946	Tb927.8.2660	0.266064
Tb927.6.3760	0.0535614			Tb927.11.7080	0.186492	Tb927.3.2170	0.125502
Tb927.10.4590	0.0264988			Tb927.10.1560	0.0989107	Tb927.10.9330	0.418675
Tb927.10.5140	0.0409697			Tb927.7.7120	0.0766885	Tb927.11.8720	0.139558
Tb927.6.2070	0.0935914			Tb927.10.8360	0.0461874	Tb11.v5.0700	0.00502008
Tb927.10.5790	0.1028			Tb11.v5.0626	0.0135076	Tb927.10.8190	0.201807
Tb927.10.14220	0.0811877			Tb927.9.2260	0.140741	Tb927.5.3800	0.298193
Tb927.9.11150	0.155986			Tb927.11.160	0.0352941	Tb927.2.1600	0.149598
Tb927.10.9465	0.0184176			Tb927.11.2720	0.0348584	Tb927.7.3160	0.187751
Tb927.11.5980	0.0370231			Tb927.6.2880	0.27146	Tb927.4.2410	0.172691
Tb927.4.3840	0.187747			Tb927.5.1440	0.0684096	Tb927.8.3680	0.156627
Tb927.5.3480	0.0238677			Tb927.11.1200	0.15207	Tb927.8.5080	0.247992
Tb927.9.7810	0.147905			Tb927.7.6050	0.08061	Tb927.8.5480	0.177711
Tb927.11.15310	0.0930276			Tb927.6.4010	0.0583878	Tb927.9.5900	0.34739
Tb927.1.5120	0.07461			Tb927.7.330	0.0723312	Tb927.2.2970	0.163655
Tb927.7.670	0.179853			Tb927.10.1990	0.176906	Tb927.2.5660	0.246988
Tb927.7.6790	0.0199211			Tb927.11.480	0.0444444	Tb927.7.5795	0.197791
Tb927.8.7280	0.0761135			Tb927.11.14110	0.0849673	Tb927.5.1980	0.322289
Tb927.6.2480	0.109942			Tb11.v5.0490	0.0566449	Tb927.3.3570	0.0532129
Tb927.4.4970	0.101861			Tb927.10.9660	0.126797	Tb927.11.1510	0.0150602
Tb927.10.13310	0.0864499			Tb927.11.3350	0.156863	Tb927.10.14770	0.293173
Tb927.3.580	0.057508			Tb927.10.240	0.0840959	Tb927.8.4210	0.23996
Tb927.7.3900	0.0597632			Tb927.5.640	0.156863	Tb927.11.10570	0.130522
Tb927.10.7320	0.0648374			Tb927.11.5110	0.0305011	Tb927.9.12380	0.160643
Tb927.2.3340	0.0567562			Tb927.8.4280	0.188235	Tb927.9.4960	0.341365
Tb927.6.4990	0.153543			Tb927.8.2040	0.0357298	Tb927.2.4110	0.251004
Tb927.6.710	0.0415335			Tb927.10.9910	0.142919	Tb927.7.3590	0.160643
Tb927.11.10570	0.133246			Tb927.8.3160	0.0779956	Tb927.8.620	0.14257
Tb927.6.2750	0.0317609			Tb927.4.370	0.135948	Tb927.4.220	0.480924
Tb927.11.16320	0.0561924			Tb927.1.1220	0.0457516	Tb927.2.2230	0.203815
Tb927.9.8180	0.160496			Tb5.NT.81	0.0374728	Tb927.3.4640	0.254016
Tb927.11.1210	0.111633			Tb927.11.3940	0.0592593	Tb11.v5.0763	0.0240964
Tb927.7.5580	0.0620184			Tb927.9.10000	0.053159	Tb927.10.870	0.2751
Tb11.v5.0698	0.0375869			Tb927.9.11760	0.0257081	Tb927.8.4400	0.197791
Tb927.11.14900	0.122909			Tb927.10.4600	0.0858388	Tb927.5.1110	0.560241
Tb927.11.1590	0.0469836			Tb927.11.15090	0.0191721	Tb927.10.11330	0.182731
Tb927.11.11440	0.0576959			Tb927.9.2250	0.11939	Tb927.1.1740	0.379518
Tb927.10.4090	0.0148468			Tb927.10.10620	0.0723312	Tb927.8.910	0.966867
Tb927.10.4210	0.0462319			Tb927.11.8090	0.123747	Tb927.10.12940	0.290161
Tb927.11.5570	0.0588235			Tb927.8.2700	0.0261438	Tb927.2.4700	0.163655
Tb927.11.8960	0.214809			Tb927.6.1490	0.0897603	Tb927.3.1420	0.178715
Tb927.6.3755	0.164255			Tb927.11.4250	0.0466231	Tb927.11.14730	0.182731
Tb927.11.6930	0.0640857			Tb927.4.2170	0.0854031	Tb927.11.1060	0.101406
Tb927.9.11260	0.0573201			Tb927.11.3570	0.107625	Tb927.10.11340	0.214859
Tb927.8.4880	0.160872			Tb927.4.2800	0.0405229	Tb927.3.2120	0.063253
Tb927.4.4360	0.0586356			Tb927.8.7750	0.0496732	Tb927.10.5770	0.542169
Tb927.11.16330	0.19564			Tb927.10.670	0.0684096	Tb927.2.2450	0.119478
Tb927.11.13640	0.00939673			Tb927.11.11930	0.125054	Tb927.3.3750	0.778112
Tb927.3.2000	0.0520579			Tb927.2.2230	0.154248	Tb927.3.3130	0.259036
Tb927.8.7240	0.0206728			Tb927.9.7160	0.0479303	Tb927.11.12560	0.221888
Tb927.11.11180	0.0477354			Tb927.11.4340	0.105882	Tb927.10.6420	0.194779
Tb927.3.3970	0.224206			Tb927.5.2830	0.0230937	Tb927.10.11450	0.11245
Tb927.7.260	0.0548769			Tb927.8.3340	0.106318	Tb927.11.14140	0.182731
Tb927.10.12190	0.0360834			Tb927.2.2920	0.0997821	Tb927.7.2780	0.196787
Tb927.9.12950	0.0637098			Tb927.7.940	0.117647	Tb927.1.3070	0.259036
Tb927.10.11250	0.261041			Tb927.4.1280	0.0797386	Tb927.10.6960	0.207831
Tb927.11.14040	0.111445			Tb927.4.2330	0.0396514	Tb927.10.13780	0.468876
Tb927.4.4080	0.0285661			Tb927.7.2620	0.102397	Tb927.10.2160	0.100402
Tb927.8.5630	0.102988			Tb927.4.4910	0.150763	Tb927.10.4790	0.12249
Tb927.1.4780	0.221199			Tb927.10.13290	0.075817	Tb927.8.670	0.0813253
Tb927.7.1172	0.0590115			Tb927.3.1310	0.0505447	Tb927.10.11770	0.478916
Tb927.10.6480	0.122909			Tb927.11.10570	0.102397	Tb927.11.8380	0.134538
Tb927.7.3390	0.0685961			Tb927.11.14420	0.0684096	Tb927.10.7880	0.304217
Tb3.NT.21	0.0148468			Tb927.10.2590	0.0396514	Tb927.1.180	0.625502
Tb927.2.3970	0.152227			Tb927.11.520	0.0444444	Tb927.11.16615	0.50502
Tb927.11.8330	0.0140951			Tb927.11.9600	0.0932462	Tb927.11.12440	0.204819
Tb927.10.11870	0.0892689			Tb927.11.12280	0.0814815	Tb927.10.1220	0.129518
Tb927.5.4100	0.111821			Tb927.7.6680	0.200871	Tb927.2.4590	0.194779
Tb927.9.9720	0.10919			Tb927.11.10650	0.163834	Tb927.10.15160	0.14257
Tb927.7.4210	0.0362714			Tb927.4.5370	0.0309368	Tb927.8.2860	0.193775
Tb927.11.13130	0.282842			Tb11.v5.1038	0.0244009	Tb927.8.7530	0.0963855
Tb927.11.8870	0.178538			Tb927.7.1310	0.16427	Tb927.7.6620	0.201807
Tb927.3.2990	0.0732945			Tb927.10.1250	0.101525	Tb927.9.7110	0.355422
Tb927.9.11230	0.0494268			Tb927.1.3880	0.0244009	Tb927.8.2580	0.230924
[truncated: 150 more rows]
