# Supplementary material for: Single-cell transcriptomic analysis of bloodstream Trypanosoma brucei reconstructs cell cycle progression and developmental quorum sensing
Source: Nat Commun. 2021 Sep 6;12:5268. doi: 10.1038/s41467-021-25607-2 (PMC8421343; doi:10.1038/s41467-021-25607-2)
Supplement: Supplementary file 5 — Supplementary Data 2 [file 41467_2021_25607_MOESM5_ESM.xlsx]

## Sheet: WT cluster marker genes
All significant markers for clusters identified with WT cells shown in Fig. 1. The final column indicated if marker is unique to one cluster (unique) or expressed in multiple clusters (repeated).
Genes were idenitied with MAST test. Only genes with adjusted p-value < 0.05, average log FC > 0.25 and found in atleast 10% of clustered cells are included.
Feautre	p_val	avg_logFC	pct.1	pct.2	p_val_adj	cluster	Gene ID	Gene Name or Symbol	Product Description	Unqiue or repeated
Tbrucei---Tb8.NT.11	0	1.3206	0.888	0.472	0	Slender A	Tb8.NT.11	N/A	Noncoding RNA, putative	unique
Tbrucei---Tb927.1.4310	0	1.29289	0.925	0.53	0	Slender A	Tb927.1.4310	FAZ2	Flagellum attachment zone protein 2	unique
Tbrucei---Tb927.10.10590	0	1.1925	0.584	0.101	0	Slender A	Tb927.10.10590	N/A	histone H2B, putative	unique
Tbrucei---Tb927.10.2190	0	1.18326	0.69	0.198	0	Slender A	Tb927.10.2190	N/A	Protein of unknown function (DUF667), putative	unique
Tbrucei---Tb927.6.3180	2.39969e-270	1.1544	0.648	0.277	2.1734e-266	Slender A	Tb927.6.3180	N/A	hypothetical protein, conserved	unique
Tbrucei---Tb927.11.14840	1.07533e-260	1.13428	0.515	0.093	9.73927e-257	Slender A	Tb927.11.14840	CPC2	chromosomal passenger complex 2	unique
Tbrucei---Tb927.11.4180	1.68868e-249	0.961936	0.517	0.096	1.52943e-245	Slender A	Tb927.11.4180	N/A	PSP1 C-terminal conserved region, putative	unique
Tbrucei---Tb927.10.10580	2.16962e-248	0.831949	0.441	0.056	1.96502e-244	Slender A	Tb927.10.10580	N/A	histone H2B, putative	unique
Tbrucei---Tb927.11.13500	2.30419e-213	0.93365	0.549	0.137	2.0869e-209	Slender A	Tb927.11.13500	N/A	par1	unique
Tbrucei---Tb927.11.16400	1.74883e-190	0.828359	0.47	0.109	1.58392e-186	Slender A	Tb927.11.16400	KAP3	kinetoplast-associated protein 3, putative	unique
Tbrucei---Tb927.3.5370	1.94288e-185	0.773428	0.46	0.098	1.75967e-181	Slender A	Tb927.3.5370	N/A	hypothetical protein, conserved	unique
Tbrucei---Tb927.10.8830	1.53923e-184	0.892348	0.776	0.476	1.39408e-180	Slender A	Tb927.10.8830	FAZ5	Flagellum attachment zone protein 5	unique
Tbrucei---Tb927.11.1110	1.17108e-181	0.840178	0.797	0.494	1.06065e-177	Slender A	Tb927.11.1110	N/A	calpain, putative	unique
Tbrucei---Tb927.3.2050	3.66735e-181	0.807299	0.479	0.124	3.32151e-177	Slender A	Tb927.3.2050	MiRF172	Minicircle replication factor 172	unique
Tbrucei---Tb927.11.12210	2.38875e-180	0.832447	0.568	0.194	2.16349e-176	Slender A	Tb927.11.12210	N/A	Domain of unknown function (DUF4586), putative	unique
Tbrucei---Tb927.8.710	2.02478e-179	0.808578	0.632	0.279	1.83384e-175	Slender A	Tb927.8.710	DRBD17	RNA-binding protein, putative	unique
Tbrucei---Tb927.3.3490	3.52474e-169	0.772126	0.615	0.271	3.19235e-165	Slender A	Tb927.3.3490	TDP1	High mobility group protein TDP1	unique
Tbrucei---Tb927.3.2310	9.21232e-160	0.769061	0.489	0.151	8.34359e-156	Slender A	Tb927.3.2310	PACRGA	parkin coregulated gene protein	unique
Tbrucei---Tb927.7.6690	7.90531e-150	0.789872	0.508	0.182	7.15984e-146	Slender A	Tb927.7.6690	N/A	Trypanosoma specific protein, unknown function	unique
Tbrucei---Tb927.9.14290	2.92876e-148	0.718475	0.428	0.115	2.65257e-144	Slender A	Tb927.9.14290	CIF2	Cytokinesis initiation factor 2	unique
Tbrucei---Tb927.11.1860	9.59237e-148	0.622334	0.409	0.092	8.68781e-144	Slender A	Tb927.11.1860	N/A	histone H1	unique
Tbrucei---Tb927.11.6550	4.78488e-147	0.804104	0.454	0.168	4.33367e-143	Slender A	Tb927.11.6550	PNT1	PUF nine target 1	unique
Tbrucei---Tb927.10.8980	2.49816e-145	0.776551	0.407	0.121	2.26258e-141	Slender A	Tb927.10.8980	N/A	hypothetical protein, conserved	unique
Tbrucei---Tb927.7.3330	9.64248e-145	0.825206	0.689	0.375	8.7332e-141	Slender A	Tb927.7.3330	FAZ10	Flagellar attachment zone protein 10	unique
Tbrucei---Tb927.5.1550	8.82948e-142	0.599223	0.334	0.058	7.99686e-138	Slender A	Tb927.5.1550	MCP23	mitochondrial carrier protein	unique
Tbrucei---Tb927.11.1030	5.74071e-141	0.70914	0.469	0.152	5.19936e-137	Slender A	Tb927.11.1030	kkt7	kinetoplastid kinetochore protein 7	unique
Tbrucei---Tb927.11.12410	9.83386e-139	0.732151	0.529	0.213	8.90653e-135	Slender A	Tb927.11.12410	KKT10	kinetoplastid kinetochore protein 10	unique
Tbrucei---Tb927.10.880	7.34402e-135	0.740873	0.493	0.191	6.65148e-131	Slender A	Tb927.10.880	TK	thymidine kinase	unique
Tbrucei---Tb927.11.2700	3.70101e-129	0.556541	0.302	0.05	3.352e-125	Slender A	Tb927.11.2700	BBP69	Basal body protein	unique
Tbrucei---Tb927.10.3390	5.34748e-125	0.683829	0.56	0.289	4.84322e-121	Slender A	Tb927.10.3390	N/A	predicted TLD domain protein	unique
Tbrucei---Tb927.11.14750	9.2487e-124	0.724731	0.579	0.318	8.37655e-120	Slender A	Tb927.11.14750	N/A	PSP1 C-terminal conserved region, putative	unique
Tbrucei---Tb927.4.2080	8.22634e-123	0.67257	0.62	0.357	7.4506e-119	Slender A	Tb927.4.2080	CC2D	Coiled-coil and C2 domain-containing protein	unique
Tbrucei---Tb927.10.3640	3.35985e-119	0.634767	0.497	0.192	3.04301e-115	Slender A	Tb927.10.3640	NP	nuclear transmembrane protein, putative	unique
Tbrucei---Tb927.10.3400	5.17063e-115	0.517987	0.297	0.054	4.68304e-111	Slender A	Tb927.10.3400	N/A	hypothetical protein, conserved	unique
Tbrucei---Tb927.4.5110	2.53979e-114	0.565743	0.328	0.076	2.30029e-110	Slender A	Tb927.4.5110	kkt8	kinetoplastid kinetochore protein 8	unique
Tbrucei---Tb927.10.3420	4.59585e-109	0.523752	0.277	0.054	4.16246e-105	Slender A	Tb927.10.3420	N/A	NADH-ubiquinone oxidoreductase c, putative	unique
Tbrucei---Tb927.3.4290	1.18934e-108	0.552931	0.351	0.094	1.07718e-104	Slender A	Tb927.3.4290	PFR1-1	Paraflagellar rod protein 1-1	unique
Tbrucei---Tb927.2.6100	5.75894e-108	0.658181	0.471	0.204	5.21587e-104	Slender A	Tb927.2.6100	N/A	hypothetical protein, conserved	unique
Tbrucei---Tb927.1.2670	1.23918e-105	0.628748	0.585	0.322	1.12232e-101	Slender A	Tb927.1.2670	PF16	paralyzed flagella 16	unique
Tbrucei---Tb927.11.5000	4.70549e-105	0.629243	0.502	0.208	4.26177e-101	Slender A	Tb927.11.5000	DNAI1	Dynein intermediate chain 1, axonemal	unique
Tbrucei---Tb927.10.12670	3.63874e-101	0.641978	0.416	0.14	3.29561e-97	Slender A	Tb927.10.12670	N/A	hypothetical protein, conserved	unique
Tbrucei---Tb927.3.3690	5.94306e-93	0.583514	0.441	0.176	5.38263e-89	Slender A	Tb927.3.3690	N/A	flagellar radial spoke protein-like, putative	unique
Tbrucei---Tb927.8.1150	6.61371e-92	0.479573	0.308	0.083	5.99004e-88	Slender A	Tb927.8.1150	kkt9	kinetoplastid kinetochore protein 9	unique
Tbrucei---Tb927.10.14500	9.19211e-92	0.547363	0.385	0.137	8.3253e-88	Slender A	Tb927.10.14500	N/A	hypothetical protein, conserved	unique
Tbrucei---Tb927.8.4190	1.11412e-91	0.608825	0.856	0.734	1.00906e-87	Slender A	Tb927.8.4190	N/A	hypothetical protein, conserved	unique
Tbrucei---Tb927.9.9940	1.42681e-91	0.572456	0.407	0.148	1.29226e-87	Slender A	Tb927.9.9940	PACRGB	parkin coregulated gene protein	unique
Tbrucei---Tb927.9.1340	1.50421e-91	0.567758	0.418	0.166	1.36236e-87	Slender A	Tb927.9.1340	MLP2	Myosin-like protein 2	unique
Tbrucei---Tb927.9.9810	1.49577e-90	0.490533	0.258	0.053	1.35471e-86	Slender A	Tb927.9.9810	N/A	hypothetical protein, conserved	unique
Tbrucei---Tb927.11.14300	1.35484e-89	0.557677	0.476	0.236	1.22708e-85	Slender A	Tb927.11.14300	IC70	Dynein intermediate chain, axonemal	unique
Tbrucei---Tb927.5.2850	2.29981e-88	0.577172	0.532	0.284	2.08294e-84	Slender A	Tb927.5.2850	N/A	radial spoke protein RSP2, putative	unique
Tbrucei---Tb927.3.5220	2.48019e-86	0.508583	0.336	0.118	2.24631e-82	Slender A	Tb927.3.5220	N/A	hypothetical protein, conserved	unique
Tbrucei---Tb927.11.1150	2.92685e-86	0.547026	0.364	0.147	2.65085e-82	Slender A	Tb927.11.1150	RSP3	radial spoke protein 3	unique
Tbrucei---Tb927.7.920	4.63282e-86	0.541937	0.388	0.145	4.19595e-82	Slender A	Tb927.7.920	IAD5-1	Inner arm dynein 5-1	unique
Tbrucei---Tb927.11.10620	2.62653e-83	0.546749	0.434	0.179	2.37885e-79	Slender A	Tb927.11.10620	N/A	hypothetical protein, conserved	unique
Tbrucei---Tb927.8.1680	1.02113e-82	0.521728	0.35	0.129	9.24835e-79	Slender A	Tb927.8.1680	kkt12	kinetoplastid kinetochore protein 12	unique
Tbrucei---Tb927.11.7600	7.27444e-82	0.471306	0.332	0.117	6.58846e-78	Slender A	Tb927.11.7600	N/A	hypothetical protein, conserved	unique
Tbrucei---Tb927.10.8890	4.46804e-81	0.528392	0.44	0.213	4.04671e-77	Slender A	Tb927.10.8890	N/A	kinetoplast DNA-associated protein, putative	unique
Tbrucei---Tb927.11.13020	8.18112e-81	0.441474	0.29	0.081	7.40964e-77	Slender A	Tb927.11.13020	N/A	calmodulin	unique
Tbrucei---Tb927.11.890	6.34356e-78	0.549872	0.399	0.218	5.74537e-74	Slender A	Tb927.11.890	N/A	hypothetical protein, conserved	unique
Tbrucei---Tb927.7.610	1.90473e-77	0.499349	0.279	0.09	1.72511e-73	Slender A	Tb927.7.610	N/A	mitochondrial DNA ligase homolog, LIG k-alpha	unique
Tbrucei---Tb927.8.4780	5.95938e-77	0.550212	0.534	0.31	5.39741e-73	Slender A	Tb927.8.4780	FLAM3	Flagellar Member 3	unique
Tbrucei---Tb927.7.2110	1.12051e-75	0.483607	0.379	0.172	1.01484e-71	Slender A	Tb927.7.2110	kkt11	kinetoplastid kinetochore protein 11	unique
Tbrucei---Tb927.4.870	2.17686e-75	0.478307	0.32	0.098	1.97158e-71	Slender A	Tb927.4.870	N/A	dynein heavy chain, putative	unique
Tbrucei---Tb927.7.6630	4.06985e-74	0.469754	0.34	0.127	3.68606e-70	Slender A	Tb927.7.6630	KKIP5	Kinetochore interacting protein 5	unique
Tbrucei---Tb927.10.890	2.32744e-73	0.48863	0.37	0.151	2.10796e-69	Slender A	Tb927.10.890	FCP4	kinesin, putative	unique
Tbrucei---Tb927.11.2540	5.30559e-72	0.532829	0.399	0.179	4.80527e-68	Slender A	Tb927.11.2540	N/A	hypothetical protein, conserved	unique
Tbrucei---Tb927.11.10940	4.51844e-71	0.53758	0.447	0.223	4.09236e-67	Slender A	Tb927.11.10940	N/A	hypothetical protein, conserved	unique
Tbrucei---Tb927.8.2550	7.33379e-70	0.602646	0.393	0.277	6.64221e-66	Slender A	Tb927.8.2550	PRI1	mitochondrial DNA primase	unique
Tbrucei---Tb927.11.1430	1.75659e-69	0.461516	0.351	0.139	1.59095e-65	Slender A	Tb927.11.1430	CMF2	Component of motile flagella 2	unique
Tbrucei---Tb927.9.2800	1.76997e-69	0.446754	0.265	0.078	1.60306e-65	Slender A	Tb927.9.2800	N/A	hypothetical protein, conserved	unique
Tbrucei---Tb927.10.830	2.06338e-69	0.462186	0.31	0.111	1.86881e-65	Slender A	Tb927.10.830	ADKB	adenylate kinase, putative	unique
Tbrucei---Tb927.10.2880	3.33889e-69	0.498733	0.497	0.281	3.02403e-65	Slender A	Tb927.10.2880	FAZ26	Voltage-dependent calcium channel subunit, putative	unique
Tbrucei---Tb927.9.13440	1.00372e-68	0.483838	0.359	0.145	9.09071e-65	Slender A	Tb927.9.13440	FLAM5	Flagellar Member 5	unique
Tbrucei---Tb927.8.6980	1.24793e-68	0.457041	0.379	0.173	1.13025e-64	Slender A	Tb927.8.6980	FAZ14	Flagellum attachment zone protein 14	unique
Tbrucei---Tb927.2.2670	3.19591e-67	0.527358	0.507	0.322	2.89454e-63	Slender A	Tb927.2.2670	H4V	histone H4 variant	unique
Tbrucei---Tb927.7.6360	4.31294e-66	0.404907	0.286	0.088	3.90623e-62	Slender A	Tb927.7.6360	H2AZ	histone H2A variant Z	unique
Tbrucei---Tb927.3.2475	1.92215e-65	0.458622	0.362	0.161	1.74089e-61	Slender A	Tb927.3.2475	N/A	hypothetical protein	unique
Tbrucei---Tb927.11.8060	6.40054e-64	0.405989	0.269	0.092	5.79697e-60	Slender A	Tb927.11.8060	N/A	SNARE associated Golgi protein, putative	unique
Tbrucei---Tb927.8.3560	4.93965e-63	0.475228	0.475	0.271	4.47384e-59	Slender A	Tb927.8.3560	PIF5	DNA repair and recombination helicase protein PIF5	unique
Tbrucei---Tb927.11.7560	3.08574e-59	0.461104	0.333	0.144	2.79476e-55	Slender A	Tb927.11.7560	CMF15	Component of motile flagella 15	unique
Tbrucei---Tb927.8.3590	6.04565e-59	0.467121	0.352	0.166	5.47555e-55	Slender A	Tb927.8.3590	N/A	hypothetical protein, conserved	unique
Tbrucei---Tb927.1.2600	4.39114e-57	0.387002	0.258	0.086	3.97705e-53	Slender A	Tb927.1.2600	PUF9	pumilio/PUF RNA binding protein 9	unique
Tbrucei---Tb927.4.4690	2.66185e-56	0.392726	0.262	0.086	2.41084e-52	Slender A	Tb927.4.4690	N/A	hypothetical protein, conserved	unique
Tbrucei---Tb927.11.6370	4.35665e-56	0.384925	0.282	0.099	3.94582e-52	Slender A	Tb927.11.6370	N/A	leucine-rich repeat protein (LRRP), putative	unique
Tbrucei---Tb927.11.2400	4.70339e-55	0.438367	0.456	0.246	4.25986e-51	Slender A	Tb927.11.2400	N/A	Flabarin-like protein	unique
Tbrucei---Tb927.8.4580	1.63043e-54	0.444716	0.415	0.237	1.47668e-50	Slender A	Tb927.8.4580	BBP58	Basal body protein	unique
Tbrucei---Tb927.3.5520	1.69112e-53	0.442913	0.552	0.361	1.53165e-49	Slender A	Tb927.3.5520	RPN1	26S proteasome regulatory non-ATPase subunit	unique
Tbrucei---Tb927.10.2810	2.16584e-53	0.446431	0.394	0.208	1.9616e-49	Slender A	Tb927.10.2810	N/A	hypothetical protein, conserved	unique
Tbrucei---Tb927.9.12170	2.50251e-52	0.440362	0.612	0.455	2.26652e-48	Slender A	Tb927.9.12170	N/A	leucine-rich repeat protein (LRRP), putative	unique
Tbrucei---Tb927.11.11435	3.21516e-52	0.396038	0.309	0.144	2.91197e-48	Slender A	Tb927.11.11435	N/A	dynein light chain type 1, putative	unique
Tbrucei---Tb927.9.6130	8.83565e-52	0.367924	0.255	0.096	8.00245e-48	Slender A	Tb927.9.6130	N/A	calmodulin, putative	unique
Tbrucei---Tb927.11.13230	1.38767e-49	0.434033	0.641	0.46	1.25681e-45	Slender A	Tb927.11.13230	VAP	VAMP-associated protein, putative	unique
Tbrucei---Tb927.5.850	1.59652e-49	0.376869	0.285	0.117	1.44597e-45	Slender A	Tb927.5.850	N/A	hypothetical protein, conserved	unique
Tbrucei---Tb927.6.3150	2.19786e-48	0.428081	0.438	0.257	1.9906e-44	Slender A	Tb927.6.3150	N/A	Hydin	unique
Tbrucei---Tb927.7.760	2.26137e-47	0.387872	0.336	0.156	2.04812e-43	Slender A	Tb927.7.760	N/A	hypothetical protein, conserved	unique
Tbrucei---Tb927.9.9100	1.1004e-46	0.387699	0.359	0.2	9.96628e-43	Slender A	Tb927.9.9100	N/A	hypothetical protein, conserved	unique
Tbrucei---Tb927.9.2980	2.5753e-46	0.409754	0.616	0.451	2.33245e-42	Slender A	Tb927.9.2980	N/A	hypothetical protein, conserved	unique
Tbrucei---Tb927.9.15400	6.8231e-46	0.414487	0.344	0.176	6.17968e-42	Slender A	Tb927.9.15400	N/A	ankyrin-repeat protein, putative	unique
Tbrucei---Tb927.8.3550	4.03282e-45	0.385438	0.393	0.226	3.65253e-41	Slender A	Tb927.8.3550	MPK3	mitogen-activated protein kinase 3, putative	unique
Tbrucei---Tb927.9.4500	2.20942e-44	0.408675	0.421	0.241	2.00107e-40	Slender A	Tb927.9.4500	HSP70.a	heat shock protein, putative	unique
Tbrucei---Tb927.10.7690	1.08037e-43	0.357835	0.301	0.137	9.78487e-40	Slender A	Tb927.10.7690	CMF4	Component of motile flagella 4	unique
Tbrucei---Tb927.11.7840	1.33085e-43	0.382792	0.354	0.197	1.20535e-39	Slender A	Tb927.11.7840	RNR1	ribonucleoside-diphosphate reductase large chain	unique
Tbrucei---Tb927.1.2120	2.71921e-43	0.411972	0.571	0.405	2.46278e-39	Slender A	Tb927.1.2120	CALP1.3	Calpain-like protein CALP1.3	unique
Tbrucei---Tb927.11.4480	5.52654e-42	0.379715	0.377	0.215	5.00538e-38	Slender A	Tb927.11.4480	RSP4/6	Flagellar radial spoke protein 4/6	unique
Tbrucei---Tb927.7.6910	3.02512e-41	0.391912	0.548	0.388	2.73985e-37	Slender A	Tb927.7.6910	N/A	Phosphatidylinositol 4-phosphate 5-kinase, putative	unique
Tbrucei---Tb927.11.1230	3.12831e-41	0.420268	0.509	0.332	2.83331e-37	Slender A	Tb927.11.1230	N/A	hypothetical protein, conserved	unique
Tbrucei---Tb927.9.3650	4.89975e-41	0.348125	0.291	0.131	4.43771e-37	Slender A	Tb927.9.3650	KIN13-1	Kinesin-13 1	unique
Tbrucei---Tb927.10.8930	5.07971e-41	0.3848	0.433	0.266	4.60069e-37	Slender A	Tb927.10.8930	PFC18	paraflagellar rod component, putative	unique
Tbrucei---Tb927.10.2950	1.22672e-39	0.380632	0.409	0.241	1.11104e-35	Slender A	Tb927.10.2950	N/A	hypothetical protein, conserved	unique
Tbrucei---Tb927.10.7120	1.26586e-39	0.3563	0.317	0.16	1.14649e-35	Slender A	Tb927.10.7120	N/A	hypothetical protein, conserved	unique
Tbrucei---Tb927.11.9100	2.16681e-39	0.342244	0.299	0.166	1.96248e-35	Slender A	Tb927.11.9100	N/A	Domain of unknown function (DUF4586), putative	unique
Tbrucei---Tb927.6.4520	1.88563e-38	0.350848	0.32	0.165	1.70782e-34	Slender A	Tb927.6.4520	N/A	Tumour suppressor, Mitostatin, putative	unique
Tbrucei---Tb927.4.4740	5.10793e-38	0.32816	0.284	0.141	4.62625e-34	Slender A	Tb927.4.4740	DHCS	Sphingosine N-acyltransferase, putative	unique
Tbrucei---Tb927.11.9400	7.08547e-38	0.380991	0.449	0.299	6.41731e-34	Slender A	Tb927.11.9400	N/A	hypothetical protein, conserved	unique
Tbrucei---Tb927.2.5160	8.37068e-38	0.36298	0.319	0.181	7.58133e-34	Slender A	Tb927.2.5160	J2	Chaperone protein DnaJ 2	unique
Tbrucei---Tb927.5.4380	1.50167e-37	0.331492	0.372	0.218	1.36006e-33	Slender A	Tb927.5.4380	KPP1	Kinetoplastid-specific Protein Phosphatase 1	unique
Tbrucei---Tb927.10.7930	4.50403e-37	0.342562	0.326	0.171	4.0793e-33	Slender A	Tb927.10.7930	PGAM	2,3-bisphosphoglycerate-independent phosphoglycerate mutase	unique
Tbrucei---Tb927.4.3740	4.64634e-37	0.372227	0.494	0.334	4.20819e-33	Slender A	Tb927.4.3740	FAZ1	flagellar attachment zone protein 1	unique
Tbrucei---Tb927.4.1680	1.47994e-36	0.335203	0.348	0.199	1.34038e-32	Slender A	Tb927.4.1680	ZC3H10	ZFP family member, putative	unique
Tbrucei---Tb927.11.1420	2.19097e-36	0.348743	0.324	0.17	1.98436e-32	Slender A	Tb927.11.1420	N/A	hypothetical protein, conserved	unique
Tbrucei---Tb927.11.10810	3.0996e-36	0.370453	0.399	0.246	2.80731e-32	Slender A	Tb927.11.10810	PUF11	pumillio/PUF RNA binding protein 11	unique
Tbrucei---Tb927.6.620	4.37447e-36	0.381444	0.361	0.213	3.96196e-32	Slender A	Tb927.6.620	N/A	hypothetical protein, conserved	unique
Tbrucei---Tb927.10.8780	4.67352e-36	0.331159	0.314	0.17	4.2328e-32	Slender A	Tb927.10.8780	N/A	AAA domain containing protein, putative	unique
Tbrucei---Tb927.11.15800	4.73033e-36	0.322312	0.293	0.163	4.28426e-32	Slender A	Tb927.11.15800	CIF1	Cytokinesis initiation factor 1	unique
Tbrucei---Tb927.5.2950	5.24847e-35	0.311828	0.265	0.115	4.75354e-31	Slender A	Tb927.5.2950	CMF3	Component of motile flagella 3	unique
Tbrucei---Tb05.5K5.30	8.92925e-35	0.344833	0.394	0.242	8.08722e-31	Slender A	Tb05.5K5.30	N/A	serine/threonine protein phosphatase, putative	unique
Tbrucei---Tb927.11.16470	1.35987e-34	0.380721	0.517	0.385	1.23163e-30	Slender A	Tb927.11.16470	N/A	SUMO-interacting motif-containing protein	unique
Tbrucei---Tb927.10.840	1.40821e-34	0.388779	0.557	0.422	1.27542e-30	Slender A	Tb927.10.840	FAZ6	Flagellum attachment zone protein 6	unique
Tbrucei---Tb927.11.2790	1.77385e-34	0.322357	0.275	0.145	1.60658e-30	Slender A	Tb927.11.2790	N/A	Solute carrier (proton/amino acid symporter), TRAMD3 or PAT1, putative	unique
Tbrucei---Tb927.9.1750	2.54588e-34	0.343327	0.399	0.248	2.30581e-30	Slender A	Tb927.9.1750	N/A	Fibronectin type III domain containing protein, putative	unique
Tbrucei---Tb927.5.1640	6.22492e-34	0.313645	0.259	0.126	5.63791e-30	Slender A	Tb927.5.1640	N/A	hypothetical protein, conserved	unique
Tbrucei---Tb927.6.3670	1.76455e-33	0.32879	0.295	0.146	1.59816e-29	Slender A	Tb927.6.3670	PFC8	paraflagellar rod component, putative	unique
Tbrucei---Tb927.3.3300	2.19286e-33	0.337403	0.357	0.199	1.98607e-29	Slender A	Tb927.3.3300	FAZ19	Flagellum attachment zone protein 19	unique
Tbrucei---Tb927.2.5270	1.30276e-32	0.333228	0.424	0.27	1.17991e-28	Slender A	Tb927.2.5270	N/A	dynein heavy chain, putative	unique
Tbrucei---Tb927.11.5510	3.65443e-32	0.318734	0.261	0.138	3.30982e-28	Slender A	Tb927.11.5510	N/A	dynein light chain p28, axonemal, putative	unique
Tbrucei---Tb927.11.1470	1.28131e-31	0.343394	0.481	0.345	1.16048e-27	Slender A	Tb927.11.1470	N/A	65 kDa invariant surface glycoprotein-like protein	unique
Tbrucei---Tb927.3.4190	1.43848e-31	0.342169	0.39	0.25	1.30284e-27	Slender A	Tb927.3.4190	N/A	endosomal integral membrane protein, putative	unique
Tbrucei---Tb927.6.3290	1.77992e-31	0.292876	0.308	0.166	1.61207e-27	Slender A	Tb927.6.3290	IFT20	intraflagellar transport protein 20	unique
Tbrucei---Tb927.8.2460	3.01108e-31	0.286232	0.285	0.155	2.72713e-27	Slender A	Tb927.8.2460	N/A	hypothetical protein, conserved	unique
Tbrucei---Tb927.10.13860	3.64957e-31	0.333683	0.448	0.297	3.30541e-27	Slender A	Tb927.10.13860	N/A	GPI-anchor transamidase subunit 8 (GPI8)	unique
Tbrucei---Tb927.7.3560	9.15003e-31	0.336904	0.548	0.407	8.28718e-27	Slender A	Tb927.7.3560	CMF7	Component of motile flagella 7	unique
Tbrucei---Tb927.9.4420	9.22774e-31	0.317928	0.293	0.168	8.35757e-27	Slender A	Tb927.9.4420	N/A	Beat-regulation protein	unique
Tbrucei---Tb927.9.8350	1.42626e-30	0.338935	0.361	0.221	1.29177e-26	Slender A	Tb927.9.8350	N/A	hypothetical protein, conserved	unique
Tbrucei---Tb927.5.4480	2.04685e-30	0.287332	0.315	0.195	1.85383e-26	Slender A	Tb927.5.4480	N/A	paraflagellar rod component par4, putative	unique
Tbrucei---Tb927.11.1090	7.85019e-30	0.308966	0.309	0.173	7.10992e-26	Slender A	Tb927.11.1090	ClpGM6	calpain-like protein, putative	unique
Tbrucei---Tb927.11.15190	8.34681e-30	0.289835	0.298	0.162	7.5597e-26	Slender A	Tb927.11.15190	N/A	Domain of unknown function (DUF4200), putative	unique
Tbrucei---Tb927.10.10370	1.1427e-29	0.291086	0.282	0.174	1.03495e-25	Slender A	Tb927.10.10370	N/A	hypothetical protein, conserved	unique
Tbrucei---Tb05.5K5.40	9.88739e-29	0.264824	0.251	0.131	8.955e-25	Slender A	Tb05.5K5.40	N/A	hypothetical protein, conserved	unique
Tbrucei---Tb927.8.8280	1.14374e-28	0.286355	0.304	0.188	1.03588e-24	Slender A	Tb927.8.8280	N/A	hypothetical protein, conserved	unique
Tbrucei---Tb927.6.2850	1.28272e-28	0.296417	0.268	0.146	1.16176e-24	Slender A	Tb927.6.2850	PIE8	ESAG8-associated protein, putative	unique
Tbrucei---Tb927.7.3370	2.76153e-28	0.302884	0.378	0.248	2.50112e-24	Slender A	Tb927.7.3370	IFT74	Intraflagellar transport protein 74, putative	unique
Tbrucei---Tb927.8.4400	3.09402e-28	0.288207	0.279	0.148	2.80226e-24	Slender A	Tb927.8.4400	pDC1	Outer dynein arm docking complex protein 1, putative	unique
Tbrucei---Tb927.10.11080	3.30128e-28	0.333198	0.344	0.223	2.98997e-24	Slender A	Tb927.10.11080	N/A	paraflagellar rod protein	unique
Tbrucei---Tb927.11.7580	4.98742e-28	0.292811	0.338	0.245	4.51711e-24	Slender A	Tb927.11.7580	N/A	hypothetical protein, conserved	unique
Tbrucei---Tb927.6.1760	7.01552e-28	0.302374	0.332	0.196	6.35396e-24	Slender A	Tb927.6.1760	KU80	KU80 protein	unique
Tbrucei---Tb927.11.10540	1.18737e-27	0.302606	0.405	0.275	1.0754e-23	Slender A	Tb927.11.10540	N/A	hypothetical protein, conserved	unique
Tbrucei---Tb927.7.7520	2.78406e-27	0.26972	0.599	0.541	2.52153e-23	Slender A	Tb927.7.7520	N/A	receptor-type adenylate cyclase GRESAG 4, putative	unique
Tbrucei---Tb927.9.11100	9.11058e-27	0.313601	0.477	0.337	8.25145e-23	Slender A	Tb927.9.11100	PKAC1	cAMP-dependent protein kinase catalytic subunit 1	unique
Tbrucei---Tb927.11.2140	2.96909e-26	0.275479	0.267	0.152	2.6891e-22	Slender A	Tb927.11.2140	N/A	cyclic nucleotide-binding domain containing protein, putative	unique
Tbrucei---Tb927.9.13110	6.39022e-26	0.274401	0.255	0.148	5.78763e-22	Slender A	Tb927.9.13110	N/A	hypothetical protein, conserved	unique
Tbrucei---Tb927.9.1600	1.44161e-25	0.325634	0.574	0.479	1.30567e-21	Slender A	Tb927.9.1600	TZP182	hypothetical protein, conserved	unique
Tbrucei---Tb927.8.7850	1.73278e-25	0.339795	0.489	0.393	1.56938e-21	Slender A	Tb927.8.7850	N/A	hypothetical protein, conserved	unique
Tbrucei---Tb927.8.3990	2.83441e-25	0.259806	0.293	0.158	2.56712e-21	Slender A	Tb927.8.3990	N/A	hypothetical protein, conserved	unique
Tbrucei---Tb927.1.4340	4.49448e-25	0.272861	0.339	0.217	4.07065e-21	Slender A	Tb927.1.4340	N/A	hypothetical protein, conserved	unique
Tbrucei---Tb927.11.3710	5.41421e-25	0.293987	0.376	0.254	4.90365e-21	Slender A	Tb927.11.3710	N/A	hypothetical protein, conserved	unique
Tbrucei---Tb927.9.12980	6.71138e-25	0.263078	0.265	0.156	6.07849e-21	Slender A	Tb927.9.12980	N/A	Alpha/beta hydrolase family, putative	unique
Tbrucei---Tb927.8.2080	2.18424e-24	0.282077	0.322	0.214	1.97827e-20	Slender A	Tb927.8.2080	N/A	Fungal tRNA ligase phosphodiesterase domain containing protein, putative	unique
Tbrucei---Tb927.10.12030	2.45978e-24	0.322152	0.601	0.488	2.22782e-20	Slender A	Tb927.10.12030	N/A	hypothetical protein, conserved	unique
Tbrucei---Tb927.9.12700	5.80652e-24	0.273654	0.285	0.167	5.25896e-20	Slender A	Tb927.9.12700	N/A	phospholipase A1, putative	unique
Tbrucei---Tb927.10.5690	2.05831e-23	0.264865	0.293	0.211	1.86421e-19	Slender A	Tb927.10.5690	N/A	procyclin-associated gene 2 (PAG2) protein, putative	unique
Tbrucei---Tb927.9.6110	2.37509e-23	0.252587	0.275	0.154	2.15112e-19	Slender A	Tb927.9.6110	NuSAP2	Nucleus and spindle associated protein 2	unique
Tbrucei---Tb927.9.8670	2.61009e-23	0.271069	0.36	0.249	2.36396e-19	Slender A	Tb927.9.8670	N/A	hypothetical protein, conserved	unique
Tbrucei---Tb927.1.4050	3.95201e-23	0.277427	0.37	0.275	3.57933e-19	Slender A	Tb927.1.4050	N/A	ser/thr protein phosphatase, putative	unique
Tbrucei---Tb927.8.7100	7.50958e-23	0.274222	0.396	0.271	6.80142e-19	Slender A	Tb927.8.7100	ACC	acetyl-CoA carboxylase	unique
Tbrucei---Tb927.10.2250	1.7806e-22	0.289796	0.4	0.282	1.61269e-18	Slender A	Tb927.10.2250	N/A	ubiquitin-conjugating enzyme variant Kua homologue, putative	unique
Tbrucei---Tb927.11.12540	1.8746e-22	0.265612	0.27	0.166	1.69782e-18	Slender A	Tb927.11.12540	N/A	leucine-rich repeat protein (LRRP), putative	unique
Tbrucei---Tb927.11.6050	2.30847e-22	0.261854	0.3	0.191	2.09078e-18	Slender A	Tb927.11.6050	N/A	Flagellar-associated PapD-like, putative	unique
Tbrucei---Tb927.11.167	4.37111e-22	0.277216	0.368	0.269	3.95891e-18	Slender A	Tb927.11.167	N/A	ribosome associated membrane protein RAMP4, putative	unique
Tbrucei---Tb927.10.3260	4.9746e-22	0.272786	0.468	0.366	4.5055e-18	Slender A	Tb927.10.3260	LACS5	Long-chain-fatty-acid--CoA ligase 5 (EC 6.2.1.3) (Long-chain acyl-CoA synthetase 5) (LACS 5), putative	unique
Tbrucei---Tb927.9.5100	5.23168e-22	0.257407	0.282	0.18	4.73833e-18	Slender A	Tb927.9.5100	PDEB2	cAMP-specific phosphodiesterase	unique
Tbrucei---Tb927.6.3480	5.62404e-22	0.295487	0.686	0.595	5.0937e-18	Slender A	Tb927.6.3480	DRBD5	RNA-binding protein, putative	unique
Tbrucei---Tb927.4.110	8.90143e-22	0.250862	0.673	0.636	8.06202e-18	Slender A	Tb927.4.110	N/A	retrotransposon hot spot protein 1 (RHS1), interrupted	unique
Tbrucei---Tb927.9.2760	1.17952e-21	0.261151	0.351	0.265	1.06829e-17	Slender A	Tb927.9.2760	N/A	EB1-like C-terminal motif containing protein, putative	unique
Tbrucei---Tb927.11.7020	3.0923e-21	0.269772	0.486	0.399	2.8007e-17	Slender A	Tb927.11.7020	PSA4	proteasome alpha 7 subunit, putative	unique
Tbrucei---Tb927.8.4870	3.53664e-21	0.261876	0.33	0.22	3.20314e-17	Slender A	Tb927.8.4870	CMF6	Component of motile flagella 6	unique
Tbrucei---Tb927.3.3200	3.93357e-21	0.262099	0.283	0.175	3.56263e-17	Slender A	Tb927.3.3200	N/A	Domain of unknown function (DUF4586), putative	unique
Tbrucei---Tb927.10.7880	4.14656e-21	0.260582	0.364	0.26	3.75554e-17	Slender A	Tb927.10.7880	N/A	Sperm tail/Sperm tail C-terminal domain containing protein, putative	unique
Tbrucei---Tb927.1.2260	6.5285e-21	0.278894	0.594	0.494	5.91286e-17	Slender A	Tb927.1.2260	SMP1-2	small myristoylated protein 1-2	unique
Tbrucei---Tb927.10.11780	1.83929e-20	0.252633	0.282	0.187	1.66584e-16	Slender A	Tb927.10.11780	N/A	hypothetical protein, conserved	unique
Tbrucei---Tb927.6.1540	4.36865e-19	0.261656	0.489	0.407	3.95669e-15	Slender A	Tb927.6.1540	N/A	Yip1 domain containing protein, putative	unique
Tbrucei---Tb927.8.2660	6.08567e-19	0.255642	0.316	0.203	5.51179e-15	Slender A	Tb927.8.2660	N/A	Galactose oxidase, central domain containing protein, putative	unique
Tbrucei---Tb927.2.3580	1.28709e-18	0.266641	0.453	0.355	1.16572e-14	Slender A	Tb927.2.3580	TFIIS2-1	transcription elongation factor s-II, putative	unique
Tbrucei---Tb927.11.11280	1.91654e-18	0.251963	0.294	0.202	1.73581e-14	Slender A	Tb927.11.11280	N/A	hypothetical protein, conserved	unique
Tbrucei---Tb927.10.870	3.01995e-17	0.262176	0.307	0.21	2.73517e-13	Slender A	Tb927.10.870	FRW1	Furrow 1 protein	unique
Tbrucei---Tb927.11.7350	1.03753785626662e-321	1.15769	0.688	0.198	9.39698036420676e-318	Slender A	Tb927.11.7350	H2BV	Histone H2B variant V	unique
Tbrucei---Tb927.9.6210	0	1.50375	0.842	0.277	0	Slender A	Tb927.9.6210	AK3	arginine kinase	repeated
Tbrucei---Tb08.27P2.260	0	1.4206	0.997	0.692	0	Slender A	Tb08.27P2.260	N/A	variant surface glycoprotein (VSG, atypical), putative	repeated
Tbrucei---Tb10.v4.0163	0	1.39886	0.999	0.836	0	Slender A	Tb10.v4.0163	N/A	variant surface glycoprotein (VSG), putative	repeated
Tbrucei---Tb927.1.2390	0	1.29911	0.996	0.795	0	Slender A	Tb927.1.2390	N/A	beta tubulin	repeated
Tbrucei---Tb927.11.3250	0	1.26958	0.841	0.317	0	Slender A	Tb927.11.3250	OADbeta	dynein heavy chain, putative	repeated
Tbrucei---Tb927.10.8940	0	1.17931	0.993	0.701	0	Slender A	Tb927.10.8940	KH1	flagellum targeting protein kharon1, putative	repeated
Tbrucei---Tb927.11.7510	1.48151e-299	1.08802	0.928	0.716	1.3418e-295	Slender A	Tb927.11.7510	BiP	luminal binding protein 1 (BiP), putative	repeated
Tbrucei---Tb927.3.930	1.57306e-284	1.11781	0.777	0.312	1.42472e-280	Slender A	Tb927.3.930	N/A	dynein heavy chain, putative	repeated
Tbrucei---Tb927.4.2530	9.60661e-282	1.00022	0.942	0.674	8.70071e-278	Slender A	Tb927.4.2530	N/A	hypothetical protein, conserved	repeated
Tbrucei---Tb927.3.3270	1.52358e-273	1.12941	0.881	0.388	1.3799e-269	Slender A	Tb927.3.3270	PFK	ATP-dependent 6-phosphofructokinase, glycosomal	repeated
Tbrucei---Tb927.11.880	1.07159e-270	1.24701	0.921	0.49	9.70537e-267	Slender A	Tb927.11.880	CYPA	cyclophilin a	repeated
Tbrucei---Tb1.NT.27	2.27554e-235	0.954873	0.816	0.446	2.06096e-231	Slender A	Tb1.NT.27	N/A	Noncoding RNA, putative	repeated
Tbrucei---Tb927.8.6240	1.14325e-221	0.932681	0.652	0.233	1.03544e-217	Slender A	Tb927.8.6240	SAXO1	STOP axonemal protein	repeated
Tbrucei---Tb927.6.3840	2.47567e-188	0.849942	0.796	0.461	2.24221e-184	Slender A	Tb927.6.3840	N/A	reticulon domain protein	repeated
Tbrucei---Tb927.10.15350	3.514e-179	0.80468	0.876	0.653	3.18263e-175	Slender A	Tb927.10.15350	H3V	histone H3 variant V	repeated
Tbrucei---Tb927.11.9920	7.48075e-179	0.93575	0.557	0.149	6.77531e-175	Slender A	Tb927.11.9920	N/A	polyubiquitin, putative	repeated
Tbrucei---Tb927.11.15910	4.07493e-171	0.852219	0.565	0.177	3.69066e-167	Slender A	Tb927.11.15910	SODB1	iron superoxide dismutase	repeated
Tbrucei---Tb927.10.14140	2.5999e-165	0.809553	0.63	0.197	2.35473e-161	Slender A	Tb927.10.14140	PYK1	pyruvate kinase 1	repeated
Tbrucei---Tb927.10.14890	1.97914e-163	0.794143	0.822	0.434	1.79251e-159	Slender A	Tb927.10.14890	KIFC1	C-terminal motor kinesin, putative	repeated
Tbrucei---Tb927.10.12800	4.95063e-163	0.849458	0.765	0.396	4.48378e-159	Slender A	Tb927.10.12800	ZC3H38	Zinc finger CCCH domain-containing protein 38	repeated
Tbrucei---Tb927.6.4140	6.5786e-163	0.801683	0.931	0.758	5.95824e-159	Slender A	Tb927.6.4140	PFC4	paraflagellar rod component, putative	repeated
Tbrucei---Tb927.10.12820	3.21494e-157	0.811145	0.561	0.193	2.91178e-153	Slender A	Tb927.10.12820	N/A	hypothetical protein, conserved	repeated
Tbrucei---Tb927.9.13785	1.49112e-152	0.717305	0.439	0.103	1.3505e-148	Slender A	Tb927.9.13785	KMP11-5	kinetoplastid membrane protein 11-5	repeated
Tbrucei---Tb927.5.800	2.73516e-150	0.710729	0.938	0.811	2.47724e-146	Slender A	Tb927.5.800	CK1.2	casein kinase I, isoform 2	repeated
Tbrucei---Tb927.8.7410	1.22249e-145	0.693478	0.896	0.651	1.10721e-141	Slender A	Tb927.8.7410	N/A	calreticulin, putative	repeated
Tbrucei---Tb927.8.6760	9.08899e-142	0.805879	0.48	0.143	8.2319e-138	Slender A	Tb927.8.6760	TCTP2	translationally-controlled tumor protein homolog, putative	repeated
Tbrucei---Tb927.9.12650	7.04546e-139	0.73361	0.824	0.537	6.38108e-135	Slender A	Tb927.9.12650	UBA1b	ubiquitin-activating enzyme E1, putative	repeated
Tbrucei---Tb927.11.11010	4.01304e-136	0.735931	0.609	0.285	3.63461e-132	Slender A	Tb927.11.11010	N/A	hypothetical protein, conserved	repeated
Tbrucei---Tb927.6.4280	4.68753e-136	0.583071	0.7	0.29	4.24549e-132	Slender A	Tb927.6.4280	GAPDH	glyceraldehyde 3-phosphate dehydrogenase, glycosomal	repeated
Tbrucei---Tb927.8.1550	1.88411e-135	0.745565	0.623	0.321	1.70644e-131	Slender A	Tb927.8.1550	PFC3	paraflagellar rod component, putative	repeated
Tbrucei---Tb927.10.2010	7.85093e-135	0.796246	0.717	0.375	7.11059e-131	Slender A	Tb927.10.2010	HK1	hexokinase	repeated
Tbrucei---Tb927.3.1120	3.32419e-131	0.669382	0.842	0.621	3.01071e-127	Slender A	Tb927.3.1120	RTB2	GTP-binding nuclear protein rtb2, putative	repeated
Tbrucei---Tb927.10.9570	4.60411e-125	0.769204	0.585	0.3	4.16994e-121	Slender A	Tb927.10.9570	PFC14	paraflagellar rod component, putative	repeated
Tbrucei---Tb927.2.6000	2.5504e-124	0.707229	0.877	0.682	2.3099e-120	Slender A	Tb927.2.6000	GPI-PLC	glycosylphosphatidylinositol-specific phospholipase C	repeated
Tbrucei---Tb927.8.6660	1.74463e-122	0.726938	0.559	0.254	1.58011e-118	Slender A	Tb927.8.6660	PFC1	paraflagellar rod component, putative	repeated
Tbrucei---Tb927.10.14160	1.83737e-119	0.687131	0.479	0.168	1.66411e-115	Slender A	Tb927.10.14160	AQP3	Aquaglyceroporin 3	repeated
Tbrucei---Tb927.8.7970	1.65415e-117	0.698943	0.543	0.22	1.49816e-113	Slender A	Tb927.8.7970	N/A	hypothetical protein	repeated
Tbrucei---Tb927.2.4580	7.70634e-115	0.65372	0.705	0.471	6.97963e-111	Slender A	Tb927.2.4580	unc119	UNC119	repeated
Tbrucei---Tb927.10.7230	1.79686e-113	0.643707	0.538	0.227	1.62742e-109	Slender A	Tb927.10.7230	FLAM1	Flagellar Member 1	repeated
Tbrucei---Tb927.2.2770	1.81912e-110	0.695886	0.661	0.376	1.64758e-106	Slender A	Tb927.2.2770	N/A	hypothetical protein, conserved	repeated
Tbrucei---Tb927.3.4090	3.39109e-110	0.641099	0.514	0.198	3.07131e-106	Slender A	Tb927.3.4090	PT3	Pyruvate transporter, putative	repeated
Tbrucei---Tb927.1.4650	5.81155e-109	0.512074	0.997	0.955	5.26352e-105	Slender A	Tb927.1.4650	CFB2	cyclin-like F-box protein 2	repeated
Tbrucei---Tb927.9.10230	9.92163e-109	0.627167	0.857	0.652	8.98602e-105	Slender A	Tb927.9.10230	P23	Co-chaperone protein P23	repeated
Tbrucei---Tb927.3.2960	2.32021e-108	0.677564	0.565	0.229	2.10142e-104	Slender A	Tb927.3.2960	IAGNH	inosine-adenosine-guanosine-nucleosidehydrolase	repeated
Tbrucei---Tb927.10.5810	7.77813e-108	0.619876	0.867	0.686	7.04465e-104	Slender A	Tb927.10.5810	N/A	The ARF-like 2 binding protein BART, putative	repeated
Tbrucei---Tb927.11.6230	3.01028e-107	0.649171	0.77	0.545	2.72641e-103	Slender A	Tb927.11.6230	N/A	protein transport protein SEC61 subunit alpha, putative	repeated
Tbrucei---Tb927.11.14880	9.95432e-106	0.615775	0.502	0.213	9.01563e-102	Slender A	Tb927.11.14880	PFC9	Paraflagellar Rod Proteome Component 9, putative	repeated
Tbrucei---Tb927.11.9860	8.69647e-104	0.62477	0.54	0.247	7.87639e-100	Slender A	Tb927.11.9860	N/A	EF-hand domain pair, putative	repeated
Tbrucei---Tb927.6.1790	1.05158e-103	0.684923	0.7	0.449	9.52414e-100	Slender A	Tb927.6.1790	N/A	hypothetical protein	repeated
Tbrucei---Tb927.5.1990	4.36975e-102	0.624725	0.774	0.523	3.95769e-98	Slender A	Tb927.5.1990	N/A	hypothetical protein, conserved	repeated
Tbrucei---Tb927.10.14150	2.0273e-101	0.657734	0.593	0.294	1.83613e-97	Slender A	Tb927.10.14150	ERBP1	EnigmRBP1	repeated
Tbrucei---Tb927.8.890	1.44724e-99	0.546829	0.906	0.77	1.31077e-95	Slender A	Tb927.8.890	Rab1A	Ras-related protein Rab1A	repeated
Tbrucei---Tb927.4.2740	1.52557e-99	0.662366	0.642	0.343	1.38171e-95	Slender A	Tb927.4.2740	N/A	p25-alpha, putative	repeated
Tbrucei---Tb927.9.13380	3.0986e-95	0.592178	0.793	0.579	2.8064e-91	Slender A	Tb927.9.13380	ATG24	Autophagy-related protein 24	repeated
Tbrucei---Tb927.8.3250	4.9433e-95	0.610018	0.559	0.302	4.47715e-91	Slender A	Tb927.8.3250	N/A	dynein heavy chain, putative	repeated
Tbrucei---Tb927.3.5180	1.18798e-94	0.57102	0.831	0.622	1.07595e-90	Slender A	Tb927.3.5180	COF	ADF/Cofilin	repeated
Tbrucei---Tb927.4.4700	2.64043e-94	0.631046	0.494	0.243	2.39144e-90	Slender A	Tb927.4.4700	N/A	hypothetical protein, conserved	repeated
Tbrucei---Tb927.10.11300	2.86726e-94	0.600934	0.498	0.207	2.59688e-90	Slender A	Tb927.10.11300	PFC16	paraflagellar rod component, putative	repeated
Tbrucei---Tb11.v5.0470	2.85773e-92	0.953806	0.488	0.291	2.58824e-88	Slender A	Tb11.v5.0470	N/A	receptor-type adenylate cyclase GRESAG 4, putative	repeated
Tbrucei---Tb11.v5.0263	8.66798e-90	0.578906	0.664	0.408	7.85059e-86	Slender A	Tb11.v5.0263	N/A	PX domain containing protein, putative	repeated
Tbrucei---Tb927.4.2450	6.90606e-89	0.608828	0.59	0.315	6.25482e-85	Slender A	Tb927.4.2450	PDI-1	protein disulfide isomerase 1	repeated
Tbrucei---Tb927.11.15100	3.2025e-87	0.617329	0.641	0.423	2.90051e-83	Slender A	Tb927.11.15100	N/A	Tb5.20	repeated
Tbrucei---Tb927.4.1300	8.84877e-84	0.560105	0.739	0.491	8.01433e-80	Slender A	Tb927.4.1300	N/A	amidinotransferase, putative	repeated
Tbrucei---Tb927.10.5770	2.59019e-83	0.579787	0.583	0.315	2.34593e-79	Slender A	Tb927.10.5770	VCP	Valosin-containing protein	repeated
Tbrucei---Tb927.10.3990	1.18696e-81	0.487312	0.954	0.896	1.07503e-77	Slender A	Tb927.10.3990	DHH1	DHH1	repeated
Tbrucei---Tb927.11.4620	4.14219e-81	0.54402	0.699	0.483	3.75158e-77	Slender A	Tb927.11.4620	N/A	hypothetical protein, conserved	repeated
Tbrucei---Tb927.7.5790	7.95721e-81	0.559134	0.718	0.522	7.20685e-77	Slender A	Tb927.7.5790	N/A	protein disulfide isomerase, putative	repeated
Tbrucei---Tb927.10.13790	3.1814e-80	0.573611	0.578	0.317	2.8814e-76	Slender A	Tb927.10.13790	N/A	hypothetical protein, conserved	repeated
Tbrucei---Tb927.11.510	5.77017e-79	0.597205	0.689	0.477	5.22604e-75	Slender A	Tb927.11.510	UBP2	RNA-binding protein, UBP2	repeated
Tbrucei---Tb927.2.2160	1.13746e-77	0.578379	0.617	0.385	1.0302e-73	Slender A	Tb927.2.2160	PFC11	paraflagellar rod component, putative	repeated
Tbrucei---Tb927.10.12710	2.16796e-77	0.550109	0.652	0.417	1.96352e-73	Slender A	Tb927.10.12710	HSP110	heat shock protein 110, putative	repeated
Tbrucei---Tb927.4.5010	5.25016e-77	0.540857	0.628	0.38	4.75507e-73	Slender A	Tb927.4.5010	N/A	calreticulin, putative	repeated
Tbrucei---Tb927.7.7510	7.94395e-76	0.544761	0.456	0.216	7.19484e-72	Slender A	Tb927.7.7510	N/A	hypothetical protein	repeated
Tbrucei---Tb927.9.13070	3.31074e-75	0.540715	0.584	0.317	2.99854e-71	Slender A	Tb927.9.13070	HSBP1	Heat shock factor binding 1 domain-containing protein	repeated
Tbrucei---Tb927.7.4170	1.70788e-74	0.547393	0.765	0.591	1.54683e-70	Slender A	Tb927.7.4170	ELO2	Fatty acid elongase	repeated
Tbrucei---Tb927.10.7860	2.39908e-74	0.530191	0.826	0.668	2.17285e-70	Slender A	Tb927.10.7860	N/A	hypothetical protein, conserved	repeated
Tbrucei---Tb927.10.1400	3.46206e-74	0.517761	0.441	0.22	3.13559e-70	Slender A	Tb927.10.1400	HGPRT	hypoxanthine-guanine phosphoribosyltransferase	repeated
Tbrucei---Tb927.10.14490	1.04913e-73	0.505862	0.373	0.154	9.50201e-70	Slender A	Tb927.10.14490	N/A	hypothetical protein, conserved	repeated
Tbrucei---Tb927.9.1440	1.25473e-72	0.509322	0.588	0.358	1.13641e-68	Slender A	Tb927.9.1440	N/A	Paraquat-inducible protein A, putative	repeated
Tbrucei---Tb927.9.6290	1.58273e-72	0.558103	0.46	0.199	1.43348e-68	Slender A	Tb927.9.6290	AK1	arginine kinase	repeated
Tbrucei---Tb927.5.1000	7.83971e-71	0.529084	0.764	0.593	7.10042e-67	Slender A	Tb927.5.1000	N/A	ubiquitin-conjugating enzyme E2, putative	repeated
Tbrucei---Tb927.1.700	4.16034e-66	0.465584	0.332	0.12	3.76802e-62	Slender A	Tb927.1.700	PGKC	phosphoglycerate kinase	repeated
Tbrucei---Tb927.7.1300	1.43536e-65	0.494713	0.501	0.254	1.3e-61	Slender A	Tb927.7.1300	N/A	protein disulfide isomerase, putative	repeated
Tbrucei---Tb927.5.1810	4.14368e-59	0.414173	0.848	0.708	3.75293e-55	Slender A	Tb927.5.1810	p67	lysosomal/endosomal membrane protein p67	repeated
Tbrucei---Tb11.v5.0537	6.57826e-58	0.417208	0.297	0.116	5.95793e-54	Slender A	Tb11.v5.0537	N/A	polyubiquitin, putative	repeated
Tbrucei---Tb927.7.4470	2.01542e-57	0.476312	0.671	0.489	1.82536e-53	Slender A	Tb927.7.4470	N/A	hypothetical protein, conserved	repeated
Tbrucei---Tb927.11.11520	2.39287e-56	0.451464	0.447	0.229	2.16722e-52	Slender A	Tb927.11.11520	PEX11	glycosomal membrane protein	repeated
Tbrucei---Tb927.10.4570	8.50442e-56	0.459479	0.821	0.68	7.70246e-52	Slender A	Tb927.10.4570	N/A	elongation factor 2	repeated
Tbrucei---Tb927.2.1975	1.77145e-55	0.578295	0.998	0.998	1.6044e-51	Slender A	Tb927.2.1975	28S-beta	28S beta ribosomal RNA	repeated
Tbrucei---Tb11.v5.0685	2.53213e-54	0.403767	0.353	0.144	2.29335e-50	Slender A	Tb11.v5.0685	N/A	hypothetical protein, conserved	repeated
Tbrucei---Tb927.10.15250	4.49047e-54	0.38621	0.297	0.116	4.06702e-50	Slender A	Tb927.10.15250	PFC15	paraflagellar rod component, putative	repeated
Tbrucei---Tb927.1.3850	1.2011e-52	0.478747	0.629	0.45	1.08784e-48	Slender A	Tb927.1.3850	N/A	Sec61beta family, putative	repeated
Tbrucei---Tb927.3.4270	1.85339e-52	0.445952	0.739	0.56	1.67861e-48	Slender A	Tb927.3.4270	N/A	hypothetical protein, conserved	repeated
Tbrucei---Tb927.5.2000	2.1594e-52	0.464748	0.617	0.446	1.95577e-48	Slender A	Tb927.5.2000	N/A	hypothetical protein	repeated
Tbrucei---Tb927.10.540	2.24078e-52	0.440674	0.58	0.386	2.02948e-48	Slender A	Tb927.10.540	SUB2	ATP-dependent RNA helicase SUB2, putative	repeated
Tbrucei---Tb927.7.3550	2.74012e-52	0.427363	0.874	0.765	2.48173e-48	Slender A	Tb927.7.3550	WCB	cytoskeleton associated protein, putative	repeated
Tbrucei---Tb927.11.2430	3.01231e-50	0.461122	0.673	0.525	2.72825e-46	Slender A	Tb927.11.2430	DYNC2H2	Cytoplasmic dynein 2 heavy chain (DYNC2H2), putative	repeated
Tbrucei---Tb927.8.1870	6.11229e-50	0.434022	0.842	0.707	5.5359e-46	Slender A	Tb927.8.1870	GLP1	Golgi/lysosome glycoprotein 1	repeated
Tbrucei---Tb927.5.610	1.07057e-48	0.431494	0.704	0.567	9.69619e-45	Slender A	Tb927.5.610	N/A	acidic phosphatase, putative	repeated
Tbrucei---Tb927.11.8160	8.18288e-48	0.38997	0.355	0.166	7.41123e-44	Slender A	Tb927.11.8160	N/A	dynein heavy chain, putative	repeated
Tbrucei---Tb927.3.5080	3.56927e-47	0.444686	0.624	0.453	3.23269e-43	Slender A	Tb927.3.5080	N/A	PSP1 C-terminal conserved region, putative	repeated
Tbrucei---Tb927.10.5160	1.80019e-44	0.42187	0.458	0.29	1.63043e-40	Slender A	Tb927.10.5160	N/A	hypothetical protein	repeated
Tbrucei---Tb927.9.2470	7.47196e-44	0.398552	0.76	0.596	6.76736e-40	Slender A	Tb927.9.2470	NOP86	nucleolar protein	repeated
Tbrucei---Tb927.9.12570	7.7979e-44	0.357848	0.797	0.649	7.06256e-40	Slender A	Tb927.9.12570	glk1	glycerol kinase, glycosomal	repeated
Tbrucei---Tb927.10.13780	3.17052e-43	0.40156	0.519	0.354	2.87154e-39	Slender A	Tb927.10.13780	GSK3s	Glycogen synthase kinase 3 short	repeated
Tbrucei---Tb927.8.910	3.40695e-43	0.3854	0.962	0.946	3.08568e-39	Slender A	Tb927.8.910	N/A	hypothetical protein, conserved	repeated
Tbrucei---Tb927.8.2780	9.53051e-43	0.405507	0.429	0.247	8.63178e-39	Slender A	Tb927.8.2780	RBP10	RNA-binding protein RBP10, putative	repeated
Tbrucei---Tb927.9.10770	1.54321e-42	0.323369	0.969	0.932	1.39768e-38	Slender A	Tb927.9.10770	PABP2	polyadenylate-binding protein 2	repeated
Tbrucei---Tb927.5.1460	3.20447e-41	0.385202	0.51	0.321	2.90229e-37	Slender A	Tb927.5.1460	N/A	Possible lysine decarboxylase, putative	repeated
Tbrucei---Tb927.11.7380	1.90461e-40	0.35234	0.331	0.151	1.725e-36	Slender A	Tb927.11.7380	G3PDH	glycerol-3-phosphate dehydrogenase (FAD-dependent), mitochondrial	repeated
Tbrucei---Tb927.11.16550	2.60241e-40	0.410502	0.7	0.567	2.357e-36	Slender A	Tb927.11.16550	ZC3H46	Zinc finger protein, C3H1 type-like	repeated
Tbrucei---Tb927.10.3660	1.66024e-39	0.377118	0.658	0.489	1.50368e-35	Slender A	Tb927.10.3660	cASAT	aspartate aminotransferase	repeated
Tbrucei---Tb927.2.1890	3.03662e-39	0.36923	0.809	0.715	2.75026e-35	Slender A	Tb927.2.1890	ATG3	E2-like ubiquitin-conjugation enzyme	repeated
Tbrucei---Tb927.10.15760	4.83893e-38	0.382582	0.643	0.472	4.38262e-34	Slender A	Tb927.10.15760	N/A	hypothetical protein, conserved	repeated
Tbrucei---Tb927.11.5520	5.34125e-38	0.367794	0.326	0.152	4.83757e-34	Slender A	Tb927.11.5520	TIM	triosephosphate isomerase	repeated
Tbrucei---Tb927.10.1060	3.95302e-37	0.367659	0.638	0.497	3.58025e-33	Slender A	Tb927.10.1060	TCP-1-delta	T-complex protein 1, delta subunit, putative	repeated
Tbrucei---Tb927.11.14190	7.59472e-37	0.361702	0.395	0.231	6.87853e-33	Slender A	Tb927.11.14190	N/A	Staphylococcal nuclease homologue/Tudor domain containing protein, putative	repeated
Tbrucei---Tb927.10.6040	2.99722e-36	0.321747	0.345	0.175	2.71458e-32	Slender A	Tb927.10.6040	N/A	hypothetical protein	repeated
Tbrucei---Tb927.7.2650	3.82987e-36	0.365461	0.612	0.457	3.46872e-32	Slender A	Tb927.7.2650	CAP51V	Cytoskeleton associated protein 51V	repeated
Tbrucei---Tb927.9.6560	9.2932e-36	0.354409	0.803	0.686	8.41685e-32	Slender A	Tb927.9.6560	N/A	NAK family pseudokinase, putative	repeated
Tbrucei---Tb927.3.3750	1.10991e-35	0.374176	0.756	0.635	1.00525e-31	Slender A	Tb927.3.3750	PFC7	paraflagellar rod component, putative	repeated
Tbrucei---Tb927.11.1280	1.38535e-35	0.432038	0.529	0.373	1.25471e-31	Slender A	Tb927.11.1280	N/A	hypothetical protein, conserved	repeated
Tbrucei---Tb927.9.4680	4.66836e-35	0.330998	0.901	0.805	4.22814e-31	Slender A	Tb927.9.4680	EIF4A1	Eukaryotic initiation factor 4A-1	repeated
Tbrucei---Tb927.10.4780	6.96685e-35	0.360499	0.396	0.25	6.30987e-31	Slender A	Tb927.10.4780	GPIdeAc	GPI inositol deacylase precursor	repeated
Tbrucei---Tb927.8.8330	2.2888e-34	0.365965	0.479	0.313	2.07296e-30	Slender A	Tb927.8.8330	CAP5.5V	calpain, putative	repeated
Tbrucei---Tb927.8.4330	2.95127e-34	0.358192	0.742	0.624	2.67296e-30	Slender A	Tb927.8.4330	RAB11	small GTP-binding protein Rab11	repeated
Tbrucei---Tb927.9.10280	3.91251e-34	0.376724	0.504	0.361	3.54356e-30	Slender A	Tb927.9.10280	ZC3H48	Zinc finger CCCH domain-containing protein 48	repeated
Tbrucei---Tb927.10.1390	4.39943e-34	0.316356	0.356	0.189	3.98457e-30	Slender A	Tb927.10.1390	HGXPRT	Hypoxanthine-guanine-xanthine phosphoribosyltransferase	repeated
Tbrucei---Tb927.3.720	3.02049e-31	0.301721	0.853	0.787	2.73565e-27	Slender A	Tb927.3.720	ZFP3	zinc finger protein 3	repeated
Tbrucei---Tb927.1.3830	3.8179e-31	0.34773	0.367	0.206	3.45787e-27	Slender A	Tb927.1.3830	PGI	glucose-6-phosphate isomerase, glycosomal	repeated
Tbrucei---Tb927.3.4720	8.65933e-31	0.354247	0.365	0.209	7.84276e-27	Slender A	Tb927.3.4720	N/A	dynamin-1-like protein	repeated
Tbrucei---Tb927.5.1930	9.72134e-31	0.350607	0.389	0.249	8.80462e-27	Slender A	Tb927.5.1930	N/A	signal peptidase subunit, putative	repeated
Tbrucei---Tb927.4.2040	1.69981e-30	0.346397	0.483	0.343	1.53951e-26	Slender A	Tb927.4.2040	ALBA3	DNA/RNA-binding protein Alba 3	repeated
Tbrucei---Tb927.8.5120	1.95391e-30	0.339388	0.668	0.538	1.76966e-26	Slender A	Tb927.8.5120	N/A	cytochrome c	repeated
Tbrucei---Tb927.8.6340	1.81101e-29	0.358391	0.55	0.407	1.64023e-25	Slender A	Tb927.8.6340	CYC10	CYC2-like cyclin, putative	repeated
Tbrucei---Tb927.10.14790	1.07696e-28	0.314153	0.585	0.473	9.75399e-25	Slender A	Tb927.10.14790	N/A	metallo-peptidase, Clan MG, Family M24	repeated
Tbrucei---Tb927.11.12120	1.11442e-28	0.304239	0.34	0.208	1.00933e-24	Slender A	Tb927.11.12120	RBP9	RNA-binding protein, putative	repeated
Tbrucei---Tb927.8.6720	1.14042e-28	0.288688	0.278	0.137	1.03288e-24	Slender A	Tb927.8.6720	N/A	hypothetical protein, conserved	repeated
Tbrucei---Tb927.11.3720	3.356e-28	0.317525	0.662	0.565	3.03953e-24	Slender A	Tb927.11.3720	N/A	Ring finger domain containing protein, putative	repeated
Tbrucei---Tb927.10.530	9.53692e-28	0.295726	0.333	0.191	8.63758e-24	Slender A	Tb927.10.530	ESP22	Plasma-membrane choline transporter, putative	repeated
Tbrucei---Tb927.10.10140	2.04425e-27	0.285814	0.26	0.129	1.85147e-23	Slender A	Tb927.10.10140	PFC19	paraflagellar rod component, putative	repeated
Tbrucei---Tb927.11.12140	3.06238e-27	0.280625	0.268	0.147	2.77359e-23	Slender A	Tb927.11.12140	N/A	hypothetical protein	repeated
Tbrucei---Tb927.7.2190	7.95626e-27	0.308617	0.539	0.415	7.20599e-23	Slender A	Tb927.7.2190	N/A	translocon-associated protein (TRAP), alpha subunit, putative	repeated
Tbrucei---Tb11.v5.0660	8.83734e-27	0.294712	0.432	0.314	8.00397e-23	Slender A	Tb11.v5.0660	N/A	histone deacetylase, putative	repeated
Tbrucei---Tb927.6.560	3.28631e-26	0.310826	0.66	0.534	2.97642e-22	Slender A	Tb927.6.560	catB	cysteine peptidase C (CPC)	repeated
Tbrucei---Tb927.9.8880	5.31878e-26	0.313323	0.492	0.362	4.81721e-22	Slender A	Tb927.9.8880	N/A	actin B	repeated
Tbrucei---Tb927.6.3000	1.07744e-25	0.311168	0.585	0.468	9.75839e-22	Slender A	Tb927.6.3000	N/A	sphingolipid delta 4 desaturase, putative	repeated
Tbrucei---Tb927.10.7300	1.67486e-25	0.297988	0.448	0.335	1.51692e-21	Slender A	Tb927.10.7300	N/A	hypothetical protein, conserved	repeated
Tbrucei---Tb927.6.4770	5.79879e-25	0.298793	0.579	0.447	5.25196e-21	Slender A	Tb927.6.4770	MKT1	protein mkt1, putative	repeated
Tbrucei---Tb927.11.1980	1.74689e-24	0.31696	0.745	0.647	1.58216e-20	Slender A	Tb927.11.1980	ZC3H41	zinc finger protein family member, putative	repeated
Tbrucei---Tb927.3.5490	2.78477e-24	0.285538	0.366	0.27	2.52217e-20	Slender A	Tb927.3.5490	PIFTB2	Putative intraflagellar transport protein B2	repeated
Tbrucei---Tb927.8.3530	3.52347e-24	0.307103	0.351	0.214	3.1912e-20	Slender A	Tb927.8.3530	G3PDH	glycerol-3-phosphate dehydrogenase [NAD+], glycosomal	repeated
Tbrucei---Tb927.2.4410	3.56112e-24	0.312634	0.434	0.33	3.22531e-20	Slender A	Tb927.2.4410	N/A	Eukaryotic protein of unknown function (DUF846), putative	repeated
Tbrucei---Tb927.1.5100	3.87197e-24	0.308373	0.65	0.537	3.50685e-20	Slender A	Tb927.1.5100	N/A	expression site-associated gene 2 (ESAG2) protein, putative	repeated
Tbrucei---Tb927.6.3500	4.69158e-24	0.326904	0.503	0.372	4.24917e-20	Slender A	Tb927.6.3500	J59	endosomal trafficking protein RME-8, putative	repeated
Tbrucei---Tb927.11.4460	6.73113e-24	0.268902	0.454	0.371	6.09638e-20	Slender A	Tb927.11.4460	ALBA1	ALBA-Domain Protein	repeated
Tbrucei---Tb927.4.710	7.18193e-24	0.2759	0.317	0.212	6.50468e-20	Slender A	Tb927.4.710	N/A	hypothetical protein, conserved	repeated
Tbrucei---Tb927.6.5070	1.05202e-23	0.308944	0.516	0.382	9.52816e-20	Slender A	Tb927.6.5070	N/A	hypothetical protein, conserved	repeated
Tbrucei---Tb927.11.2610	1.29349e-23	0.298295	0.52	0.387	1.17152e-19	Slender A	Tb927.11.2610	N/A	hypothetical protein, conserved	repeated
Tbrucei---Tb927.9.5040	1.29789e-23	0.285188	0.394	0.288	1.1755e-19	Slender A	Tb927.9.5040	PDEB1	cAMP-specific phosphodiesterase	repeated
Tbrucei---Tb927.11.11690	1.31219e-23	0.310051	0.478	0.354	1.18845e-19	Slender A	Tb927.11.11690	VAB	Vacuolar proton pump subunit B, putative	repeated
Tbrucei---Tb927.4.560	1.54811e-23	0.2914	0.514	0.409	1.40212e-19	Slender A	Tb927.4.560	DYNC2H1	Cytoplasmic dynein 2 heavy chain (DYNC2H1), putative	repeated
Tbrucei---Tb927.1.1500	2.00407e-23	0.299425	0.599	0.467	1.81508e-19	Slender A	Tb927.1.1500	N/A	conserved protein, unknown function	repeated
Tbrucei---Tb927.9.7110	7.92451e-23	0.305251	0.343	0.235	7.17723e-19	Slender A	Tb927.9.7110	N/A	GRAM domain containing protein, putative	repeated
Tbrucei---Tb927.2.3880	3.79941e-22	0.289866	0.607	0.499	3.44112e-18	Slender A	Tb927.2.3880	HNRNPH/F	heterogeneous nuclear ribonucleoproteins F/H homologue	repeated
Tbrucei---Tb927.10.14760	7.29836e-22	0.291621	0.336	0.227	6.61013e-18	Slender A	Tb927.10.14760	N/A	clathrin light chain, putative	repeated
Tbrucei---Tb927.9.4750	8.20998e-21	0.263957	0.842	0.785	7.43578e-17	Slender A	Tb927.9.4750	N/A	hypothetical protein	repeated
Tbrucei---Tb11.v5.0713	8.47989e-21	0.264144	0.822	0.74	7.68023e-17	Slender A	Tb11.v5.0713	RHS6	Retrotransposon hot spot protein 6 (RHS6), putative	repeated
Tbrucei---Tb927.1.3950	3.29318e-20	0.269829	0.561	0.47	2.98264e-16	Slender A	Tb927.1.3950	ALAT	alanine aminotransferase	repeated
Tbrucei---Tb927.4.4580	7.79841e-20	0.252158	0.37	0.247	7.06302e-16	Slender A	Tb927.4.4580	N/A	hypothetical protein, conserved	repeated
Tbrucei---Tb927.9.8720	1.32531e-18	0.254767	0.317	0.208	1.20033e-14	Slender A	Tb927.9.8720	FBPase	fructose-1,6-bisphosphatase	repeated
Tbrucei---Tb927.11.9530	1.53894e-18	0.265714	0.541	0.429	1.39382e-14	Slender A	Tb927.11.9530	14-3-3-I	14-3-3 protein 1	repeated
Tbrucei---Tb927.7.2660	3.8902e-18	0.258263	0.951	0.964	3.52336e-14	Slender A	Tb927.7.2660	ZC3H20	zinc finger protein family member, putative	repeated
Tbrucei---Tb927.8.3150	2.85779e-17	0.259248	0.609	0.507	2.5883e-13	Slender A	Tb927.8.3150	TCP-1-gamma	T-complex protein 1, gamma subunit, putative	repeated
Tbrucei---Tb927.6.42801	0	1.91357	0.833	0.267	0	Slender B	Tb927.6.4280	GAPDH	glyceraldehyde 3-phosphate dehydrogenase, glycosomal	unique
Tbrucei---Tb10.v4.01631	0	1.66611	0.999	0.834	0	Slender B	Tb10.v4.0163	N/A	variant surface glycoprotein (VSG), putative	unique
Tbrucei---Tb927.11.8801	0	1.65993	0.941	0.482	0	Slender B	Tb927.11.880	CYPA	cyclophilin a	unique
Tbrucei---Tb08.27P2.2601	0	1.61045	0.995	0.689	0	Slender B	Tb08.27P2.260	N/A	variant surface glycoprotein (VSG, atypical), putative	unique
Tbrucei---Tb927.10.89401	0	1.58448	0.983	0.699	0	Slender B	Tb927.10.8940	KH1	flagellum targeting protein kharon1, putative	unique
Tbrucei---Tb927.3.32701	0	1.54814	0.926	0.376	0	Slender B	Tb927.3.3270	PFK	ATP-dependent 6-phosphofructokinase, glycosomal	unique
Tbrucei---Tb927.10.141401	0	1.52882	0.73	0.179	0	Slender B	Tb927.10.14140	PYK1	pyruvate kinase 1	unique
Tbrucei---Tb927.1.23901	0	1.25727	0.988	0.794	0	Slender B	Tb927.1.2390	N/A	beta tubulin	unique
Tbrucei---Tb927.10.148901	0	1.25372	0.882	0.421	0	Slender B	Tb927.10.14890	KIFC1	C-terminal motor kinesin, putative	unique
Tbrucei---Tb927.9.125701	0	1.17972	0.918	0.631	0	Slender B	Tb927.9.12570	glk1	glycerol kinase, glycosomal	unique
Tbrucei---Tb927.10.128001	4.15598e-278	1.14095	0.796	0.387	3.76407e-274	Slender B	Tb927.10.12800	ZC3H38	Zinc finger CCCH domain-containing protein 38	unique
Tbrucei---Tb927.10.58101	2.34857e-254	0.950823	0.901	0.679	2.1271e-250	Slender B	Tb927.10.5810	N/A	The ARF-like 2 binding protein BART, putative	unique
Tbrucei---Tb927.8.74101	8.33497e-251	0.932236	0.898	0.648	7.54898e-247	Slender B	Tb927.8.7410	N/A	calreticulin, putative	unique
Tbrucei---Tb927.4.25301	2.69912e-241	0.897828	0.919	0.674	2.44459e-237	Slender B	Tb927.4.2530	N/A	hypothetical protein, conserved	unique
Tbrucei---Tb927.3.29601	4.90571e-236	1.07003	0.641	0.215	4.44311e-232	Slender B	Tb927.3.2960	IAGNH	inosine-adenosine-guanosine-nucleosidehydrolase	unique
Tbrucei---Tb927.4.27401	3.66952e-231	1.03177	0.699	0.332	3.32348e-227	Slender B	Tb927.4.2740	N/A	p25-alpha, putative	unique
Tbrucei---Tb927.9.62901	9.14694e-215	0.97393	0.577	0.18	8.28438e-211	Slender B	Tb927.9.6290	AK1	arginine kinase	unique
Tbrucei---Tb927.9.126501	2.72834e-203	0.859177	0.833	0.532	2.47106e-199	Slender B	Tb927.9.12650	UBA1b	ubiquitin-activating enzyme E1, putative	unique
Tbrucei---Tb927.4.13001	2.27381e-194	0.865228	0.776	0.483	2.05939e-190	Slender B	Tb927.4.1300	N/A	amidinotransferase, putative	unique
Tbrucei---Tb927.8.8901	2.63736e-193	0.778885	0.923	0.767	2.38866e-189	Slender B	Tb927.8.890	Rab1A	Ras-related protein Rab1A	unique
Tbrucei---Tb927.9.102301	1.3024e-188	0.820451	0.875	0.648	1.17958e-184	Slender B	Tb927.9.10230	P23	Co-chaperone protein P23	unique
Tbrucei---Tb927.10.157601	4.23905e-188	0.846746	0.757	0.454	3.83931e-184	Slender B	Tb927.10.15760	N/A	hypothetical protein, conserved	unique
Tbrucei---Tb927.10.39901	3.55121e-184	0.72588	0.964	0.894	3.21633e-180	Slender B	Tb927.10.3990	DHH1	DHH1	unique
Tbrucei---Tb927.9.11600	5.87665e-184	0.884716	0.527	0.204	5.32249e-180	Slender B	Tb927.9.11600	GIM5B	glycosomal membrane protein	unique
Tbrucei---Tb927.5.19901	8.56428e-178	0.848188	0.777	0.52	7.75667e-174	Slender B	Tb927.5.1990	N/A	hypothetical protein, conserved	unique
Tbrucei---Tb927.9.24701	1.38122e-175	0.794759	0.808	0.587	1.25097e-171	Slender B	Tb927.9.2470	NOP86	nucleolar protein	unique
Tbrucei---Tb927.11.26101	5.83663e-167	0.791999	0.664	0.365	5.28624e-163	Slender B	Tb927.11.2610	N/A	hypothetical protein, conserved	unique
Tbrucei---Tb927.7.26501	1.74103e-165	0.74703	0.703	0.443	1.57685e-161	Slender B	Tb927.7.2650	CAP51V	Cytoskeleton associated protein 51V	unique
Tbrucei---Tb927.11.9590	1.02563e-161	0.780694	0.681	0.396	9.2891e-158	Slender B	Tb927.11.9590	N/A	S-adenosylhomocysteine hydrolase, putative	unique
Tbrucei---Tb927.7.13001	8.84304e-159	0.799035	0.567	0.242	8.00914e-155	Slender B	Tb927.7.1300	N/A	protein disulfide isomerase, putative	unique
Tbrucei---Tb927.7.57901	8.75166e-158	0.768492	0.778	0.511	7.92638e-154	Slender B	Tb927.7.5790	N/A	protein disulfide isomerase, putative	unique
Tbrucei---Tb927.8.83301	1.25927e-150	0.757552	0.596	0.295	1.14052e-146	Slender B	Tb927.8.8330	CAP5.5V	calpain, putative	unique
Tbrucei---Tb927.4.50101	1.60977e-150	0.732855	0.676	0.37	1.45797e-146	Slender B	Tb927.4.5010	N/A	calreticulin, putative	unique
Tbrucei---Tb927.10.141501	2.41296e-150	0.81528	0.6	0.29	2.18542e-146	Slender B	Tb927.10.14150	ERBP1	EnigmRBP1	unique
Tbrucei---Tb927.1.38301	1.523e-144	0.778943	0.478	0.189	1.37938e-140	Slender B	Tb927.1.3830	PGI	glucose-6-phosphate isomerase, glycosomal	unique
Tbrucei---Tb927.6.41401	4.7881e-143	0.7424	0.901	0.76	4.33658e-139	Slender B	Tb927.6.4140	PFC4	paraflagellar rod component, putative	unique
Tbrucei---Tb927.8.35301	8.32679e-143	0.740139	0.493	0.193	7.54157e-139	Slender B	Tb927.8.3530	G3PDH	glycerol-3-phosphate dehydrogenase [NAD+], glycosomal	unique
Tbrucei---Tb927.9.130701	7.71737e-142	0.74638	0.62	0.309	6.98962e-138	Slender B	Tb927.9.13070	HSBP1	Heat shock factor binding 1 domain-containing protein	unique
Tbrucei---Tb1.NT.271	5.28921e-140	0.745947	0.706	0.457	4.79044e-136	Slender B	Tb1.NT.27	N/A	Noncoding RNA, putative	unique
Tbrucei---Tb927.9.62101	8.4163e-140	0.738866	0.669	0.295	7.62264e-136	Slender B	Tb927.9.6210	AK3	arginine kinase	unique
Tbrucei---Tb927.11.75101	4.39193e-132	0.688541	0.892	0.719	3.97777e-128	Slender B	Tb927.11.7510	BiP	luminal binding protein 1 (BiP), putative	unique
Tbrucei---Tb927.10.127101	2.73982e-125	0.675557	0.649	0.414	2.48146e-121	Slender B	Tb927.10.12710	HSP110	heat shock protein 110, putative	unique
Tbrucei---Tb927.11.99201	1.01211e-121	0.751836	0.47	0.157	9.1667e-118	Slender B	Tb927.11.9920	N/A	polyubiquitin, putative	unique
Tbrucei---Tb927.5.10001	1.56953e-121	0.669475	0.796	0.587	1.42152e-117	Slender B	Tb927.5.1000	N/A	ubiquitin-conjugating enzyme E2, putative	unique
Tbrucei---Tb927.3.51801	1.15465e-120	0.638713	0.811	0.622	1.04577e-116	Slender B	Tb927.3.5180	COF	ADF/Cofilin	unique
Tbrucei---Tb927.9.133801	2.16788e-120	0.684368	0.793	0.577	1.96344e-116	Slender B	Tb927.9.13380	ATG24	Autophagy-related protein 24	unique
Tbrucei---Tb927.7.26601	2.06816e-118	0.69464	0.98	0.96	1.87313e-114	Slender B	Tb927.7.2660	ZC3H20	zinc finger protein family member, putative	unique
Tbrucei---Tb927.8.79701	1.94805e-115	0.677885	0.496	0.222	1.76435e-111	Slender B	Tb927.8.7970	N/A	hypothetical protein	unique
Tbrucei---Tb927.2.27701	7.02847e-115	0.688764	0.612	0.379	6.36569e-111	Slender B	Tb927.2.2770	N/A	hypothetical protein, conserved	unique
Tbrucei---Tb927.7.35501	4.70729e-113	0.60446	0.874	0.764	4.26339e-109	Slender B	Tb927.7.3550	WCB	cytoskeleton associated protein, putative	unique
Tbrucei---Tb11.v5.02631	8.28925e-113	0.63669	0.661	0.406	7.50758e-109	Slender B	Tb11.v5.0263	N/A	PX domain containing protein, putative	unique
Tbrucei---Tb927.10.45701	8.53318e-112	0.605702	0.837	0.676	7.7285e-108	Slender B	Tb927.10.4570	N/A	elongation factor 2	unique
Tbrucei---Tb927.1.39501	4.03432e-109	0.638804	0.653	0.456	3.65389e-105	Slender B	Tb927.1.3950	ALAT	alanine aminotransferase	unique
Tbrucei---Tb927.5.14601	2.19271e-107	0.593279	0.554	0.313	1.98594e-103	Slender B	Tb927.5.1460	N/A	Possible lysine decarboxylase, putative	unique
Tbrucei---Tb927.1.15001	8.59968e-106	0.614095	0.657	0.457	7.78873e-102	Slender B	Tb927.1.1500	N/A	conserved protein, unknown function	unique
Tbrucei---Tb927.9.65601	3.01024e-101	0.588001	0.832	0.681	2.72637e-97	Slender B	Tb927.9.6560	N/A	NAK family pseudokinase, putative	unique
Tbrucei---Tb927.11.55201	6.37465e-101	0.63966	0.367	0.145	5.77352e-97	Slender B	Tb927.11.5520	TIM	triosephosphate isomerase	unique
Tbrucei---Tb927.3.40901	1.51813e-100	0.6036	0.459	0.202	1.37497e-96	Slender B	Tb927.3.4090	PT3	Pyruvate transporter, putative	unique
Tbrucei---Tb927.8.67601	2.91135e-98	0.622579	0.419	0.148	2.63681e-94	Slender B	Tb927.8.6760	TCTP2	translationally-controlled tumor protein homolog, putative	unique
Tbrucei---Tb927.6.17901	6.70751e-97	0.633277	0.675	0.449	6.07499e-93	Slender B	Tb927.6.1790	N/A	hypothetical protein	unique
Tbrucei---Tb11.v5.06851	1.09844e-96	0.571726	0.373	0.139	9.94861e-93	Slender B	Tb11.v5.0685	N/A	hypothetical protein, conserved	unique
Tbrucei---Tb927.1.46501	1.38867e-96	0.461326	0.988	0.956	1.25771e-92	Slender B	Tb927.1.4650	CFB2	cyclin-like F-box protein 2	unique
Tbrucei---Tb927.9.107701	3.27456e-96	0.51824	0.978	0.931	2.96577e-92	Slender B	Tb927.9.10770	PABP2	polyadenylate-binding protein 2	unique
Tbrucei---Tb11.v5.04701	2.83915e-95	0.880354	0.499	0.287	2.57142e-91	Slender B	Tb11.v5.0470	N/A	receptor-type adenylate cyclase GRESAG 4, putative	unique
Tbrucei---Tb927.3.47201	2.91507e-95	0.589764	0.431	0.198	2.64018e-91	Slender B	Tb927.3.4720	N/A	dynamin-1-like protein	unique
Tbrucei---Tb927.11.73801	3.08431e-95	0.566417	0.376	0.143	2.79346e-91	Slender B	Tb927.11.7380	G3PDH	glycerol-3-phosphate dehydrogenase (FAD-dependent), mitochondrial	unique
Tbrucei---Tb927.10.153501	1.33766e-94	0.54399	0.822	0.657	1.21152e-90	Slender B	Tb927.10.15350	H3V	histone H3 variant V	unique
Tbrucei---Tb927.2.18901	2.96408e-91	0.529354	0.832	0.711	2.68456e-87	Slender B	Tb927.2.1890	ATG3	E2-like ubiquitin-conjugation enzyme	unique
Tbrucei---Tb927.10.113001	3.89628e-90	0.591008	0.462	0.208	3.52886e-86	Slender B	Tb927.10.11300	PFC16	paraflagellar rod component, putative	unique
Tbrucei---Tb927.7.44701	9.0506e-90	0.574313	0.66	0.488	8.19713e-86	Slender B	Tb927.7.4470	N/A	hypothetical protein, conserved	unique
Tbrucei---Tb927.9.46801	2.08774e-87	0.592755	0.893	0.805	1.89086e-83	Slender B	Tb927.9.4680	EIF4A1	Eukaryotic initiation factor 4A-1	unique
Tbrucei---Tb927.3.37501	9.16423e-86	0.533643	0.792	0.628	8.30005e-82	Slender B	Tb927.3.3750	PFC7	paraflagellar rod component, putative	unique
Tbrucei---Tb927.11.46201	9.94361e-85	0.544113	0.66	0.486	9.00593e-81	Slender B	Tb927.11.4620	N/A	hypothetical protein, conserved	unique
Tbrucei---Tb927.6.38401	3.27512e-84	0.572244	0.689	0.472	2.96628e-80	Slender B	Tb927.6.3840	N/A	reticulon domain protein	unique
Tbrucei---Tb927.6.3750	9.99736e-84	0.547013	0.615	0.431	9.05461e-80	Slender B	Tb927.6.3750	MtHSP70B	heat shock 70 kDa protein, mitochondrial precursor, putative	unique
Tbrucei---Tb927.10.4560	4.54755e-82	0.567478	0.582	0.397	4.11872e-78	Slender B	Tb927.10.4560	N/A	elongation factor 2	unique
Tbrucei---Tb927.10.60401	2.23817e-80	0.481588	0.386	0.167	2.02711e-76	Slender B	Tb927.10.6040	N/A	hypothetical protein	unique
Tbrucei---Tb927.1.7001	1.07734e-78	0.492132	0.336	0.117	9.75746e-75	Slender B	Tb927.1.700	PGKC	phosphoglycerate kinase	unique
Tbrucei---Tb927.10.5401	9.59065e-78	0.511182	0.552	0.388	8.68625e-74	Slender B	Tb927.10.540	SUB2	ATP-dependent RNA helicase SUB2, putative	unique
Tbrucei---Tb927.6.3740	3.14148e-75	0.50558	0.589	0.455	2.84524e-71	Slender B	Tb927.6.3740	MtHSP70A	heat shock 70 kDa protein, mitochondrial precursor, putative	unique
Tbrucei---Tb927.6.35001	2.46886e-72	0.502073	0.531	0.366	2.23604e-68	Slender B	Tb927.6.3500	J59	endosomal trafficking protein RME-8, putative	unique
Tbrucei---Tb927.5.20001	5.47395e-69	0.509645	0.636	0.442	4.95776e-65	Slender B	Tb927.5.2000	N/A	hypothetical protein	unique
Tbrucei---Tb927.5.18101	1.64319e-67	0.440101	0.82	0.71	1.48823e-63	Slender B	Tb927.5.1810	p67	lysosomal/endosomal membrane protein p67	unique
Tbrucei---Tb927.11.159101	1.19534e-66	0.518925	0.411	0.194	1.08262e-62	Slender B	Tb927.11.15910	SODB1	iron superoxide dismutase	unique
Tbrucei---Tb927.11.116901	4.97e-66	0.504802	0.529	0.345	4.50133e-62	Slender B	Tb927.11.11690	VAB	Vacuolar proton pump subunit B, putative	unique
Tbrucei---Tb927.8.27801	7.09776e-66	0.477107	0.414	0.247	6.42844e-62	Slender B	Tb927.8.2780	RBP10	RNA-binding protein RBP10, putative	unique
Tbrucei---Tb927.1.38501	7.1231e-66	0.507751	0.63	0.448	6.4514e-62	Slender B	Tb927.1.3850	N/A	Sec61beta family, putative	unique
Tbrucei---Tb927.11.151001	1.427e-65	0.501526	0.581	0.429	1.29244e-61	Slender B	Tb927.11.15100	N/A	Tb5.20	unique
Tbrucei---Tb927.11.3650	1.08177e-63	0.450071	0.647	0.537	9.79758e-60	Slender B	Tb927.11.3650	N/A	adenylosuccinate synthetase, putative	unique
Tbrucei---Tb927.7.190	3.86248e-63	0.46865	0.362	0.2	3.49825e-59	Slender B	Tb927.7.190	THOP1	thimet oligopeptidase, putative	unique
Tbrucei---Tb927.11.5101	9.64483e-63	0.499295	0.644	0.48	8.73532e-59	Slender B	Tb927.11.510	UBP2	RNA-binding protein, UBP2	unique
Tbrucei---Tb927.5.8001	1.52557e-62	0.443471	0.887	0.816	1.38171e-58	Slender B	Tb927.5.800	CK1.2	casein kinase I, isoform 2	unique
Tbrucei---Tb927.6.5601	1.80148e-61	0.471036	0.695	0.528	1.6316e-57	Slender B	Tb927.6.560	catB	cysteine peptidase C (CPC)	unique
Tbrucei---Tb927.8.9101	8.47189e-61	0.437636	0.958	0.946	7.67299e-57	Slender B	Tb927.8.910	N/A	hypothetical protein, conserved	unique
Tbrucei---Tb927.6.50701	8.7135e-61	0.469919	0.537	0.377	7.89182e-57	Slender B	Tb927.6.5070	N/A	hypothetical protein, conserved	unique
Tbrucei---Tb927.11.98601	1.57444e-60	0.46348	0.456	0.256	1.42597e-56	Slender B	Tb927.11.9860	N/A	EF-hand domain pair, putative	unique
Tbrucei---Tb927.10.128201	1.86721e-60	0.48057	0.422	0.209	1.69113e-56	Slender B	Tb927.10.12820	N/A	hypothetical protein, conserved	unique
Tbrucei---Tb927.9.88801	3.40041e-60	0.462679	0.51	0.358	3.07975e-56	Slender B	Tb927.9.8880	N/A	actin B	unique
Tbrucei---Tb927.11.7800	9.80711e-60	0.447665	0.344	0.202	8.8823e-56	Slender B	Tb927.11.7800	N/A	hypothetical protein, conserved	unique
Tbrucei---Tb927.10.2890	1.10901e-59	0.384832	0.286	0.106	1.00443e-55	Slender B	Tb927.10.2890	N/A	enolase	unique
Tbrucei---Tb927.10.137901	4.40274e-59	0.47285	0.515	0.322	3.98756e-55	Slender B	Tb927.10.13790	N/A	hypothetical protein, conserved	unique
Tbrucei---Tb927.10.147601	4.78502e-59	0.446683	0.389	0.219	4.33379e-55	Slender B	Tb927.10.14760	N/A	clathrin light chain, putative	unique
Tbrucei---Tb927.8.18701	9.36414e-59	0.44615	0.811	0.709	8.48111e-55	Slender B	Tb927.8.1870	GLP1	Golgi/lysosome glycoprotein 1	unique
Tbrucei---Tb927.10.4180	6.44937e-58	0.446537	0.478	0.33	5.84119e-54	Slender B	Tb927.10.4180	N/A	TFIIF-stimulated CTD phosphatase, putative	unique
Tbrucei---Tb927.3.50801	4.04119e-57	0.47913	0.587	0.456	3.6601e-53	Slender B	Tb927.3.5080	N/A	PSP1 C-terminal conserved region, putative	unique
Tbrucei---Tb927.9.7520	5.47259e-57	0.42373	0.513	0.4	4.95652e-53	Slender B	Tb927.9.7520	N/A	hypothetical protein, conserved	unique
Tbrucei---Tb927.10.36601	1.97572e-56	0.452356	0.624	0.492	1.78941e-52	Slender B	Tb927.10.3660	cASAT	aspartate aminotransferase	unique
Tbrucei---Tb927.10.78601	2.42135e-55	0.458244	0.801	0.67	2.19302e-51	Slender B	Tb927.10.7860	N/A	hypothetical protein, conserved	unique
Tbrucei---Tb927.5.19301	6.22383e-55	0.449327	0.402	0.245	5.63692e-51	Slender B	Tb927.5.1930	N/A	signal peptidase subunit, putative	unique
Tbrucei---Tb927.11.13270	2.71945e-54	0.470223	0.828	0.737	2.463e-50	Slender B	Tb927.11.13270	N/A	hypothetical protein, conserved	unique
Tbrucei---Tb927.11.14090	7.91503e-54	0.439264	0.519	0.352	7.16865e-50	Slender B	Tb927.11.14090	DRBD18	Double RNA binding domain protein 18	unique
Tbrucei---Tb927.8.66601	1.73227e-53	0.456474	0.448	0.266	1.56891e-49	Slender B	Tb927.8.6660	PFC1	paraflagellar rod component, putative	unique
Tbrucei---Tb927.2.19751	5.09422e-53	0.584728	0.997	0.998	4.61383e-49	Slender B	Tb927.2.1975	28S-beta	28S beta ribosomal RNA	unique
Tbrucei---Tb927.9.87201	7.59134e-53	0.418877	0.349	0.202	6.87548e-49	Slender B	Tb927.9.8720	FBPase	fructose-1,6-bisphosphatase	unique
Tbrucei---Tb927.10.10920	8.54214e-53	0.389404	0.533	0.432	7.73661e-49	Slender B	Tb927.10.10920	N/A	heat shock protein, putative	unique
Tbrucei---Tb927.1.3310	4.18571e-52	0.406266	0.35	0.22	3.791e-48	Slender B	Tb927.1.3310	N/A	hypothetical protein, conserved	unique
Tbrucei---Tb927.11.37201	4.74795e-52	0.432122	0.665	0.564	4.30022e-48	Slender B	Tb927.11.3720	N/A	Ring finger domain containing protein, putative	unique
Tbrucei---Tb927.9.14401	1.87298e-51	0.392486	0.494	0.369	1.69636e-47	Slender B	Tb927.9.1440	N/A	Paraquat-inducible protein A, putative	unique
Tbrucei---Tb927.8.31501	3.93607e-51	0.430781	0.646	0.501	3.5649e-47	Slender B	Tb927.8.3150	TCP-1-gamma	T-complex protein 1, gamma subunit, putative	unique
Tbrucei---Tb927.11.8440	4.77964e-51	0.410707	0.353	0.207	4.32892e-47	Slender B	Tb927.11.8440	N/A	haloacid dehalogenase-like hydrolase, putative	unique
Tbrucei---Tb927.10.152501	1.38882e-50	0.366276	0.266	0.118	1.25785e-46	Slender B	Tb927.10.15250	PFC15	paraflagellar rod component, putative	unique
Tbrucei---Tb927.10.10601	3.05483e-50	0.421447	0.601	0.5	2.76676e-46	Slender B	Tb927.10.1060	TCP-1-delta	T-complex protein 1, delta subunit, putative	unique
Tbrucei---Tb927.3.9301	7.53136e-50	0.448895	0.541	0.339	6.82115e-46	Slender B	Tb927.3.930	N/A	dynein heavy chain, putative	unique
Tbrucei---Tb927.10.101401	1.17603e-49	0.374249	0.284	0.124	1.06513e-45	Slender B	Tb927.10.10140	PFC19	paraflagellar rod component, putative	unique
Tbrucei---Tb927.11.1020	1.30646e-49	0.40903	0.475	0.307	1.18326e-45	Slender B	Tb927.11.1020	N/A	ribokinase, putative	unique
Tbrucei---Tb927.5.1160	1.3754e-49	0.392536	0.317	0.175	1.2457e-45	Slender B	Tb927.5.1160	N/A	Degradation arginine-rich protein for mis-folding, putative	unique
Tbrucei---Tb927.9.47501	2.09019e-49	0.377956	0.847	0.783	1.89309e-45	Slender B	Tb927.9.4750	N/A	hypothetical protein	unique
Tbrucei---Tb927.8.67201	5.10135e-49	0.384686	0.283	0.135	4.6203e-45	Slender B	Tb927.8.6720	N/A	hypothetical protein, conserved	unique
Tbrucei---Tb927.8.7700	6.94208e-49	0.379117	0.364	0.239	6.28745e-45	Slender B	Tb927.8.7700	N/A	amino acid transporter, putative	unique
Tbrucei---Tb927.11.12801	8.96639e-49	0.490364	0.493	0.376	8.12086e-45	Slender B	Tb927.11.1280	N/A	hypothetical protein, conserved	unique
Tbrucei---Tb927.8.63401	1.2826e-48	0.424371	0.564	0.404	1.16165e-44	Slender B	Tb927.8.6340	CYC10	CYC2-like cyclin, putative	unique
Tbrucei---Tb927.8.15501	2.19662e-48	0.419067	0.486	0.337	1.98947e-44	Slender B	Tb927.8.1550	PFC3	paraflagellar rod component, putative	unique
Tbrucei---Tb927.11.121401	2.36984e-48	0.361379	0.278	0.144	2.14636e-44	Slender B	Tb927.11.12140	N/A	hypothetical protein	unique
Tbrucei---Tb927.8.51201	4.4356e-48	0.410203	0.668	0.536	4.01732e-44	Slender B	Tb927.8.5120	N/A	cytochrome c	unique
Tbrucei---Tb927.4.20401	5.07947e-48	0.40479	0.496	0.339	4.60047e-44	Slender B	Tb927.4.2040	ALBA3	DNA/RNA-binding protein Alba 3	unique
Tbrucei---Tb11.v5.05371	5.27524e-48	0.348994	0.272	0.118	4.77778e-44	Slender B	Tb11.v5.0537	N/A	polyubiquitin, putative	unique
Tbrucei---Tb927.8.8290	9.49496e-48	0.378436	0.818	0.751	8.59959e-44	Slender B	Tb927.8.8290	N/A	amino acid transporter AATP5	unique
Tbrucei---Tb927.10.147901	1.01135e-47	0.402522	0.592	0.471	9.15982e-44	Slender B	Tb927.10.14790	N/A	metallo-peptidase, Clan MG, Family M24	unique
Tbrucei---Tb927.10.57701	1.15749e-47	0.422044	0.491	0.325	1.04834e-43	Slender B	Tb927.10.5770	VCP	Valosin-containing protein	unique
Tbrucei---Tb927.7.4160	1.3845e-47	0.385762	0.438	0.329	1.25394e-43	Slender B	Tb927.7.4160	ELO3	Fatty acid elongase	unique
Tbrucei---Tb927.10.95701	2.03667e-47	0.422478	0.455	0.315	1.84461e-43	Slender B	Tb927.10.9570	PFC14	paraflagellar rod component, putative	unique
Tbrucei---Tb927.9.137851	5.48596e-47	0.368553	0.295	0.119	4.96863e-43	Slender B	Tb927.9.13785	KMP11-5	kinetoplastid membrane protein 11-5	unique
Tbrucei---Tb927.10.13901	7.73957e-47	0.379564	0.332	0.191	7.00973e-43	Slender B	Tb927.10.1390	HGXPRT	Hypoxanthine-guanine-xanthine phosphoribosyltransferase	unique
Tbrucei---Tb927.8.43301	1.99856e-46	0.419495	0.731	0.624	1.81009e-42	Slender B	Tb927.8.4330	RAB11	small GTP-binding protein Rab11	unique
Tbrucei---Tb927.4.45801	2.11614e-46	0.384185	0.375	0.245	1.91659e-42	Slender B	Tb927.4.4580	N/A	hypothetical protein, conserved	unique
Tbrucei---Tb927.11.165501	3.69113e-46	0.420418	0.676	0.569	3.34305e-42	Slender B	Tb927.11.16550	ZC3H46	Zinc finger protein, C3H1 type-like	unique
Tbrucei---Tb927.9.11580	1.09795e-45	0.3556	0.361	0.218	9.94413e-42	Slender B	Tb927.9.11580	gim5A	glycosomal membrane protein	unique
Tbrucei---Tb927.3.7201	1.41037e-45	0.375807	0.837	0.789	1.27737e-41	Slender B	Tb927.3.720	ZFP3	zinc finger protein 3	unique
Tbrucei---Tb927.10.14001	1.72916e-45	0.386642	0.376	0.227	1.5661e-41	Slender B	Tb927.10.1400	HGPRT	hypoxanthine-guanine phosphoribosyltransferase	unique
Tbrucei---Tb927.11.3310	2.29235e-44	0.333798	0.65	0.588	2.07619e-40	Slender B	Tb927.11.3310	N/A	ubiquitin-conjugating enzyme, putative	unique
Tbrucei---Tb927.10.73001	8.38426e-44	0.387062	0.468	0.331	7.59363e-40	Slender B	Tb927.10.7300	N/A	hypothetical protein, conserved	unique
Tbrucei---Tb927.4.1230	1.50902e-43	0.387058	0.506	0.361	1.36672e-39	Slender B	Tb927.4.1230	N/A	hypothetical protein	unique
Tbrucei---Tb927.11.6890	3.12457e-43	0.37298	0.621	0.557	2.82992e-39	Slender B	Tb927.11.6890	PIF1	DNA repair and recombination helicase protein PIF1	unique
Tbrucei---Tb927.1.51001	3.93909e-43	0.399508	0.646	0.536	3.56764e-39	Slender B	Tb927.1.5100	N/A	expression site-associated gene 2 (ESAG2) protein, putative	unique
Tbrucei---Tb927.10.5301	2.18325e-42	0.34565	0.33	0.19	1.97737e-38	Slender B	Tb927.10.530	ESP22	Plasma-membrane choline transporter, putative	unique
Tbrucei---Tb927.8.6430	3.06806e-42	0.329817	0.311	0.218	2.77874e-38	Slender B	Tb927.8.6430	N/A	hypothetical protein, conserved	unique
Tbrucei---Tb927.5.6101	1.52435e-41	0.365012	0.655	0.572	1.3806e-37	Slender B	Tb927.5.610	N/A	acidic phosphatase, putative	unique
Tbrucei---Tb927.9.8950	1.07318e-40	0.361907	0.389	0.246	9.71979e-37	Slender B	Tb927.9.8950	FACE1	metallo- peptidase, Clan M- Family M48	unique
Tbrucei---Tb927.11.121201	5.41549e-40	0.338247	0.328	0.208	4.90481e-36	Slender B	Tb927.11.12120	RBP9	RNA-binding protein, putative	unique
Tbrucei---Tb927.11.44601	6.13463e-40	0.32874	0.457	0.37	5.55613e-36	Slender B	Tb927.11.4460	ALBA1	ALBA-Domain Protein	unique
Tbrucei---Tb927.11.110101	1.15451e-38	0.391719	0.448	0.304	1.04564e-34	Slender B	Tb927.11.11010	N/A	hypothetical protein, conserved	unique
Tbrucei---Tb927.10.51601	1.7598e-38	0.35272	0.4	0.296	1.59385e-34	Slender B	Tb927.10.5160	N/A	hypothetical protein	unique
Tbrucei---Tb927.11.115201	2.4076e-38	0.348729	0.362	0.238	2.18056e-34	Slender B	Tb927.11.11520	PEX11	glycosomal membrane protein	unique
Tbrucei---Tb927.5.860	6.42774e-38	0.314507	0.469	0.389	5.8216e-34	Slender B	Tb927.5.860	SelT	Selenoprotein T, putative	unique
Tbrucei---Tb927.4.3480	7.21086e-38	0.336254	0.256	0.127	6.53087e-34	Slender B	Tb927.4.3480	N/A	hypothetical protein	unique
Tbrucei---Tb927.9.71101	2.91167e-37	0.336211	0.352	0.232	2.6371e-33	Slender B	Tb927.9.7110	N/A	GRAM domain containing protein, putative	unique
Tbrucei---Tb927.9.7500	4.71082e-37	0.30914	0.555	0.482	4.26659e-33	Slender B	Tb927.9.7500	N/A	hypothetical protein	unique
Tbrucei---Tb927.11.11330	6.66496e-37	0.284975	0.401	0.327	6.03646e-33	Slender B	Tb927.11.11330	HSP70	heat shock protein 70	unique
Tbrucei---Tb927.4.7101	2.58766e-36	0.309372	0.296	0.214	2.34365e-32	Slender B	Tb927.4.710	N/A	hypothetical protein, conserved	unique
Tbrucei---Tb927.11.32501	3.39108e-36	0.340344	0.534	0.354	3.0713e-32	Slender B	Tb927.11.3250	OADbeta	dynein heavy chain, putative	unique
Tbrucei---Tb927.7.2160	9.27622e-36	0.320423	0.733	0.691	8.40147e-32	Slender B	Tb927.7.2160	N/A	hypothetical protein, conserved	unique
Tbrucei---Tb927.11.1900	1.43837e-35	0.316258	0.38	0.289	1.30273e-31	Slender B	Tb927.11.1900	N/A	T-complex protein 1, beta subunit, putative	unique
Tbrucei---Tb927.4.4520	1.71952e-35	0.33454	0.413	0.316	1.55737e-31	Slender B	Tb927.4.4520	N/A	'Cold-shock' DNA-binding domain containing protein, putative	unique
Tbrucei---Tb927.8.8340	1.76513e-35	0.309263	0.339	0.235	1.59868e-31	Slender B	Tb927.8.8340	N/A	CRAL/TRIO domain containing protein, putative	unique
Tbrucei---Tb927.4.1080	2.47444e-35	0.326312	0.316	0.187	2.2411e-31	Slender B	Tb927.4.1080	VAA	V-type ATPase, A subunit, putative	unique
Tbrucei---Tb927.10.141601	6.51424e-35	0.36148	0.322	0.186	5.89995e-31	Slender B	Tb927.10.14160	AQP3	Aquaglyceroporin 3	unique
Tbrucei---Tb927.4.760	7.64427e-35	0.33034	0.376	0.278	6.92342e-31	Slender B	Tb927.4.760	N/A	AP-1 adapter complex gamma subunit, putative	unique
Tbrucei---Tb927.11.500	9.26141e-35	0.305472	0.923	0.894	8.38805e-31	Slender B	Tb927.11.500	UBP1	RNA-binding protein, UBP1	unique
Tbrucei---Tb927.3.1010	9.68044e-35	0.354184	0.572	0.479	8.76758e-31	Slender B	Tb927.3.1010	N/A	hypothetical protein, conserved	unique
Tbrucei---Tb927.5.2010	1.24302e-34	0.325563	0.337	0.216	1.1258e-30	Slender B	Tb927.5.2010	N/A	hypothetical protein	unique
Tbrucei---Tb927.9.11480	1.52869e-34	0.307134	0.353	0.252	1.38453e-30	Slender B	Tb927.9.11480	ESP9	Enriched in surface-labeled proteome protein 9	unique
Tbrucei---Tb11.v5.0414	1.53592e-34	0.2937	0.272	0.164	1.39109e-30	Slender B	Tb11.v5.0414	N/A	ATP-dependent DEAD/H RNA helicase, putative	unique
Tbrucei---Tb927.11.12130	2.06308e-34	0.322444	0.268	0.162	1.86853e-30	Slender B	Tb927.11.12130	N/A	hypothetical protein	unique
Tbrucei---Tb927.10.144901	2.9221e-34	0.322442	0.302	0.162	2.64654e-30	Slender B	Tb927.10.14490	N/A	hypothetical protein, conserved	unique
Tbrucei---Tb927.1.4690	6.17487e-34	0.325237	0.511	0.437	5.59258e-30	Slender B	Tb927.1.4690	PRMT1-ENZ	Protein arginine N-methyltransferase 1 catalytic subunit	unique
Tbrucei---Tb927.3.42701	1.4666e-33	0.320794	0.65	0.571	1.3283e-29	Slender B	Tb927.3.4270	N/A	hypothetical protein, conserved	unique
Tbrucei---Tb11.v5.0722	4.30384e-33	0.277757	0.497	0.424	3.89799e-29	Slender B	Tb11.v5.0722	N/A	variant surface glycoprotein (VSG)-related, putative	unique
Tbrucei---Tb927.11.148801	4.34954e-33	0.325505	0.329	0.234	3.93938e-29	Slender B	Tb927.11.14880	PFC9	Paraflagellar Rod Proteome Component 9, putative	unique
Tbrucei---Tb927.11.24301	1.7718e-32	0.316441	0.606	0.532	1.60472e-28	Slender B	Tb927.11.2430	DYNC2H2	Cytoplasmic dynein 2 heavy chain (DYNC2H2), putative	unique
Tbrucei---Tb11.v5.06601	9.48324e-32	0.306948	0.413	0.315	8.58897e-28	Slender B	Tb11.v5.0660	N/A	histone deacetylase, putative	unique
Tbrucei---Tb927.7.21901	2.01045e-31	0.312826	0.496	0.419	1.82086e-27	Slender B	Tb927.7.2190	N/A	translocon-associated protein (TRAP), alpha subunit, putative	unique
Tbrucei---Tb927.11.95301	2.24588e-31	0.303665	0.514	0.431	2.03409e-27	Slender B	Tb927.11.9530	14-3-3-I	14-3-3 protein 1	unique
Tbrucei---Tb927.2.4710	3.95233e-31	0.315507	0.641	0.583	3.57962e-27	Slender B	Tb927.2.4710	RRM1	RNA-binding protein, putative	unique
Tbrucei---Tb927.3.11201	6.8055e-31	0.30977	0.709	0.637	6.16374e-27	Slender B	Tb927.3.1120	RTB2	GTP-binding nuclear protein rtb2, putative	unique
Tbrucei---Tb927.6.47701	9.93401e-31	0.306302	0.546	0.45	8.99724e-27	Slender B	Tb927.6.4770	MKT1	protein mkt1, putative	unique
Tbrucei---Tb927.11.14430	1.44343e-30	0.292398	0.312	0.238	1.30731e-26	Slender B	Tb927.11.14430	RPN12	proteasome regulatory non-ATP-ase subunit	unique
Tbrucei---Tb927.3.3060	1.66757e-30	0.324864	0.556	0.468	1.51032e-26	Slender B	Tb927.3.3060	N/A	hypothetical protein, conserved	unique
Tbrucei---Tb927.6.30001	1.94103e-30	0.327509	0.557	0.471	1.75799e-26	Slender B	Tb927.6.3000	N/A	sphingolipid delta 4 desaturase, putative	unique
Tbrucei---Tb927.8.2320	2.00569e-30	0.285605	0.324	0.221	1.81655e-26	Slender B	Tb927.8.2320	N/A	hypothetical protein	unique
Tbrucei---Tb927.3.4680	3.51904e-30	0.273745	0.292	0.204	3.18719e-26	Slender B	Tb927.3.4680	N/A	RAB GDP dissociation inhibitor alpha, putative	unique
Tbrucei---Tb927.9.4960	6.05451e-30	0.308317	0.355	0.264	5.48357e-26	Slender B	Tb927.9.4960	N/A	hypothetical protein, conserved	unique
Tbrucei---Tb927.11.550	4.28501e-29	0.277908	0.624	0.58	3.88093e-25	Slender B	Tb927.11.550	SCD6	Suppressor of clathrin deficiency 6, putative	unique
Tbrucei---Tb927.9.102801	5.69909e-29	0.298889	0.435	0.369	5.16166e-25	Slender B	Tb927.9.10280	ZC3H48	Zinc finger CCCH domain-containing protein 48	unique
Tbrucei---Tb927.11.530	5.72821e-29	0.285077	0.347	0.258	5.18804e-25	Slender B	Tb927.11.530	RBP3	RNA-binding protein, putative	unique
Tbrucei---Tb927.11.19801	7.83137e-29	0.314294	0.726	0.648	7.09287e-25	Slender B	Tb927.11.1980	ZC3H41	zinc finger protein family member, putative	unique
Tbrucei---Tb927.3.2600	1.04978e-28	0.263255	0.505	0.449	9.50788e-25	Slender B	Tb927.3.2600	N/A	ATP-dependent DEAD/H RNA helicase, putative	unique
Tbrucei---Tb927.10.47801	1.65636e-28	0.304732	0.371	0.251	1.50017e-24	Slender B	Tb927.10.4780	GPIdeAc	GPI inositol deacylase precursor	unique
Tbrucei---Tb927.11.8740	1.77987e-28	0.270068	0.291	0.196	1.61202e-24	Slender B	Tb927.11.8740	N/A	Protein of unknown function (DUF423), putative	unique
Tbrucei---Tb927.2.38801	3.0147e-28	0.290727	0.559	0.504	2.73042e-24	Slender B	Tb927.2.3880	HNRNPH/F	heterogeneous nuclear ribonucleoproteins F/H homologue	unique
Tbrucei---Tb927.4.450	3.87822e-28	0.253575	0.426	0.383	3.51251e-24	Slender B	Tb927.4.450	TbCoatomerAlpha	coatomer alpha subunit, putative	unique
Tbrucei---Tb927.9.11270	3.91156e-28	0.274406	0.53	0.453	3.5427e-24	Slender B	Tb927.9.11270	TCP-1-eta	t- complex protein 1 (eta subunit), putative	unique
Tbrucei---Tb11.v5.07131	2.43855e-27	0.255969	0.773	0.746	2.20859e-23	Slender B	Tb11.v5.0713	RHS6	Retrotransposon hot spot protein 6 (RHS6), putative	unique
Tbrucei---Tb927.6.2740	2.51834e-27	0.258751	0.285	0.209	2.28086e-23	Slender B	Tb927.6.2740	pdxK	pyridoxal kinase	unique
Tbrucei---Tb927.11.141901	2.86238e-27	0.281367	0.337	0.238	2.59246e-23	Slender B	Tb927.11.14190	N/A	Staphylococcal nuclease homologue/Tudor domain containing protein, putative	unique
Tbrucei---Tb927.10.137801	2.87046e-27	0.288977	0.432	0.364	2.59978e-23	Slender B	Tb927.10.13780	GSK3s	Glycogen synthase kinase 3 short	unique
Tbrucei---Tb927.10.4760	3.17996e-27	0.28323	0.253	0.169	2.88009e-23	Slender B	Tb927.10.4760	N/A	Integral membrane protein DUF106, putative	unique
Tbrucei---Tb927.7.710	4.25377e-27	0.269787	0.435	0.367	3.85264e-23	Slender B	Tb927.7.710	HSP70.4	heat shock 70 kDa protein, putative	unique
Tbrucei---Tb927.11.670	4.31297e-27	0.270911	0.346	0.265	3.90626e-23	Slender B	Tb927.11.670	N/A	epsinR	unique
Tbrucei---Tb927.7.75101	5.15453e-27	0.312064	0.343	0.229	4.66846e-23	Slender B	Tb927.7.7510	N/A	hypothetical protein	unique
Tbrucei---Tb927.11.16760	6.18271e-27	0.264778	0.411	0.351	5.59968e-23	Slender B	Tb927.11.16760	TCP-1-alpha	T-complex protein 1, alpha subunit, putative	unique
Tbrucei---Tb927.7.470	7.91037e-27	0.28451	0.276	0.181	7.16442e-23	Slender B	Tb927.7.470	ESP14	Enriched in surface-labeled proteome protein 14	unique
Tbrucei---Tb927.10.12960	1.16007e-26	0.256189	0.294	0.224	1.05067e-22	Slender B	Tb927.10.12960	RAB5A	Ras-related protein Rab5A	unique
Tbrucei---Tb927.2.45801	1.22673e-26	0.277315	0.587	0.485	1.11105e-22	Slender B	Tb927.2.4580	unc119	UNC119	unique
Tbrucei---Tb927.7.2090	1.35349e-26	0.292756	0.48	0.418	1.22586e-22	Slender B	Tb927.7.2090	N/A	hypothetical protein, conserved	unique
Tbrucei---Tb927.7.2120	1.93317e-26	0.250667	0.477	0.446	1.75087e-22	Slender B	Tb927.7.2120	N/A	hypothetical protein, conserved	unique
Tbrucei---Tb927.8.6450	2.00432e-26	0.289491	0.607	0.503	1.81531e-22	Slender B	Tb927.8.6450	ICP	inhibitor of cysteine peptidase	unique
Tbrucei---Tb927.9.8740	5.60997e-26	0.255523	0.902	0.873	5.08095e-22	Slender B	Tb927.9.8740	DRBD3	Double RNA binding domain protein 3	unique
Tbrucei---Tb927.11.81601	5.79473e-26	0.276004	0.28	0.174	5.24829e-22	Slender B	Tb927.11.8160	N/A	dynein heavy chain, putative	unique
Tbrucei---Tb927.9.50401	5.96476e-26	0.271013	0.366	0.29	5.40228e-22	Slender B	Tb927.9.5040	PDEB1	cAMP-specific phosphodiesterase	unique
Tbrucei---Tb927.10.7090	6.12181e-26	0.277791	0.9	0.858	5.54452e-22	Slender B	Tb927.10.7090	AOX	Alternative oxidase, mitochondrial	unique
Tbrucei---Tb927.4.47001	7.47542e-26	0.311129	0.365	0.258	6.77049e-22	Slender B	Tb927.4.4700	N/A	hypothetical protein, conserved	unique
Tbrucei---Tb927.2.21601	7.81087e-26	0.303542	0.478	0.402	7.0743e-22	Slender B	Tb927.2.2160	PFC11	paraflagellar rod component, putative	unique
Tbrucei---Tb927.8.32501	9.72203e-26	0.291853	0.433	0.317	8.80525e-22	Slender B	Tb927.8.3250	N/A	dynein heavy chain, putative	unique
Tbrucei---Tb927.9.10310	9.95607e-26	0.262319	0.402	0.335	9.01721e-22	Slender B	Tb927.9.10310	MCP11	mitochondrial carrier protein 11	unique
Tbrucei---Tb927.1.4500	1.14642e-25	0.256791	0.314	0.243	1.03832e-21	Slender B	Tb927.1.4500	N/A	SNARE associated Golgi protein, putative	unique
Tbrucei---Tb927.10.14780	1.33964e-25	0.271358	0.313	0.225	1.21332e-21	Slender B	Tb927.10.14780	CBPK1	Canertinib-binding protein kinase 1	unique
Tbrucei---Tb927.10.12040	1.39568e-25	0.251824	0.286	0.202	1.26407e-21	Slender B	Tb927.10.12040	MAPK11	mitogen-activated protein kinase 11, putative	unique
Tbrucei---Tb927.8.62401	1.51274e-25	0.297056	0.394	0.264	1.37009e-21	Slender B	Tb927.8.6240	SAXO1	STOP axonemal protein	unique
Tbrucei---Tb927.9.11540	1.0223e-24	0.261586	0.359	0.271	9.25895e-21	Slender B	Tb927.9.11540	N/A	hypothetical protein, conserved	unique
Tbrucei---Tb927.8.7110	1.33693e-24	0.275668	0.3	0.218	1.21086e-20	Slender B	Tb927.8.7110	NEK12.1	Serine/threonine-protein kinase NEK12.1, putative	unique
Tbrucei---Tb927.8.7820	1.40973e-24	0.26152	0.579	0.518	1.27679e-20	Slender B	Tb927.8.7820	N/A	'Cold-shock' DNA-binding domain containing protein, putative	unique
Tbrucei---Tb927.11.18700	5.62008e-24	0.285816	0.888	0.908	5.09011e-20	Slender B	Tb927.11.18700	N/A	hypothetical protein, conserved	unique
Tbrucei---Tb927.7.4180	8.7396e-24	0.270019	0.474	0.409	7.91545e-20	Slender B	Tb927.7.4180	ELO1	Fatty acid elongase	unique
Tbrucei---Tb927.10.6740	8.85723e-24	0.251084	0.396	0.313	8.022e-20	Slender B	Tb927.10.6740	N/A	Plasma-membrane choline transporter, putative	unique
Tbrucei---Tb927.4.5601	9.14485e-24	0.273714	0.491	0.411	8.28249e-20	Slender B	Tb927.4.560	DYNC2H1	Cytoplasmic dynein 2 heavy chain (DYNC2H1), putative	unique
Tbrucei---Tb927.11.11480	1.25565e-23	0.282328	0.288	0.211	1.13724e-19	Slender B	Tb927.11.11480	N/A	Trichohyalin, putative	unique
Tbrucei---Tb927.2.44101	1.57167e-23	0.283899	0.418	0.331	1.42346e-19	Slender B	Tb927.2.4410	N/A	Eukaryotic protein of unknown function (DUF846), putative	unique
Tbrucei---Tb927.3.54901	2.45795e-23	0.261044	0.347	0.272	2.22616e-19	Slender B	Tb927.3.5490	PIFTB2	Putative intraflagellar transport protein B2	unique
Tbrucei---Tb927.8.2640	1.5854e-22	0.264284	0.591	0.556	1.4359e-18	Slender B	Tb927.8.2640	UBA1a	ubiquitin-activating enzyme E1, putative	unique
Tbrucei---Tb927.6.2790	1.60863e-22	0.268819	0.643	0.6	1.45693e-18	Slender B	Tb927.6.2790	TDH	L-threonine 3-dehydrogenase	unique
Tbrucei---Tb927.10.72301	1.78031e-22	0.282866	0.349	0.25	1.61243e-18	Slender B	Tb927.10.7230	FLAM1	Flagellar Member 1	unique
Tbrucei---Tb927.3.4760	5.60897e-22	0.250715	0.422	0.357	5.08005e-18	Slender B	Tb927.3.4760	N/A	dynamin-1-like protein	unique
Tbrucei---Tb927.2.3910	1.14021e-21	0.257683	0.632	0.565	1.03268e-17	Slender B	Tb927.2.3910	N/A	beta-ketoacyl-ACP synthase	unique
Tbrucei---Tb927.4.24501	5.26479e-19	0.26132	0.424	0.335	4.76832e-15	Slender B	Tb927.4.2450	PDI-1	protein disulfide isomerase 1	unique
Tbrucei---Tb11.v5.0632	1.17612e-10	0.251383	0.991	0.994	1.06521e-06	Slender B	Tb11.v5.0632	N/A	Sel1 repeat, putative	unique
Tbrucei---Tb927.10.20101	4.94065645841247e-323	1.24659	0.804	0.359	4.47475255438417e-319	Slender B	Tb927.10.2010	HK1	hexokinase	unique
Tbrucei---Tb927.7.41701	3.82576e-92	0.585705	0.754	0.59	3.46499e-88	Slender B	Tb927.7.4170	ELO2	Fatty acid elongase	repeated
Tbrucei---Tb927.11.62301	8.74572e-83	0.530848	0.721	0.549	7.921e-79	Slender B	Tb927.11.6230	N/A	protein transport protein SEC61 subunit alpha, putative	repeated
Tbrucei---Tb927.2.60001	1.26628e-76	0.5331	0.815	0.688	1.14687e-72	Slender B	Tb927.2.6000	GPI-PLC	glycosylphosphatidylinositol-specific phospholipase C	repeated
Tbrucei---Tb927.10.5840	1.25205e-71	0.491096	0.502	0.327	1.13398e-67	Slender B	Tb927.10.5840	N/A	translation elongation factor 1-beta, putative	repeated
Tbrucei---Tb927.9.7470	2.97518e-135	0.483452	0.86	0.677	2.69462e-131	Stumpy A	Tb927.9.7470	NT10	purine nucleoside transporter	unique
Tbrucei---Tb927.3.2230	7.63202e-130	0.504933	0.881	0.746	6.91232e-126	Stumpy A	Tb927.3.2230	N/A	succinyl-CoA synthetase alpha subunit, putative	unique
Tbrucei---Tb927.10.7410	4.17595e-108	0.480567	0.777	0.619	3.78216e-104	Stumpy A	Tb927.10.7410	N/A	succinyl-CoA ligase [GDP-forming] beta-chain, putative	unique
Tbrucei---Tb927.6.1520	9.52341e-108	0.466608	0.901	0.783	8.62536e-104	Stumpy A	Tb927.6.1520	AQP1	Aquaglyceroporin 1	unique
Tbrucei---Tb927.11.11680	9.55273e-108	0.408387	0.951	0.862	8.65191e-104	Stumpy A	Tb927.11.11680	N/A	2-oxoglutarate dehydrogenase E2 component, putative	unique
Tbrucei---Tb927.9.5900	3.42546e-100	0.459996	0.7	0.505	3.10244e-96	Stumpy A	Tb927.9.5900	GDH	glutamate dehydrogenase	unique
Tbrucei---Tb927.6.3490	4.51121e-98	0.359337	0.978	0.955	4.0858e-94	Stumpy A	Tb927.6.3490	ZFP1	zinc finger protein 1	unique
Tbrucei---Tb927.8.760	4.26871e-92	0.417569	0.547	0.345	3.86617e-88	Stumpy A	Tb927.8.760	NOPP44/46-1	nucleolar RNA-binding protein	unique
Tbrucei---Tb927.9.5730	4.46152e-92	0.429079	0.792	0.64	4.0408e-88	Stumpy A	Tb927.9.5730	N/A	nucleosome assembly protein-like protein	unique
Tbrucei---Tb927.7.6850	4.67052e-86	0.411537	0.468	0.284	4.23009e-82	Stumpy A	Tb927.7.6850	TS	trans-sialidase	unique
Tbrucei---Tb927.8.6750	1.20733e-83	0.395463	0.544	0.357	1.09348e-79	Stumpy A	Tb927.8.6750	TCTP1	translationally controlled tumor protein (TCTP), putative	unique
Tbrucei---Tb927.5.4020	5.7575e-82	0.390831	0.492	0.301	5.21457e-78	Stumpy A	Tb927.5.4020	N/A	hypothetical protein	unique
Tbrucei---Tb927.11.9980	3.0013e-78	0.371332	0.731	0.568	2.71828e-74	Stumpy A	Tb927.11.9980	N/A	2-oxoglutarate dehydrogenase E1 component, putative	unique
Tbrucei---Tb927.11.16615	3.16821e-77	0.373801	0.772	0.613	2.86945e-73	Stumpy A	Tb927.11.16615	N/A	Protein of unknown function (DUF2638), putative	unique
Tbrucei---ND4	7.07708e-77	0.367627	0.778	0.622	6.40971e-73	Stumpy A	ND4	#N/A	#N/A	unique
Tbrucei---Tb9.NT.34	1.59318e-75	0.379601	0.418	0.247	1.44294e-71	Stumpy A	Tb9.NT.34	N/A	Noncoding RNA, putative	unique
Tbrucei---Tb927.8.730	5.05591e-71	0.380619	0.788	0.659	4.57914e-67	Stumpy A	Tb927.8.730	N/A	nucleolar RNA-binding protein, putative	unique
Tbrucei---Tb11.v5.06321	8.31093e-65	0.286423	0.997	0.992	7.52721e-61	Stumpy A	Tb11.v5.0632	N/A	Sel1 repeat, putative	unique
Tbrucei---Tb927.9.87401	2.20984e-63	0.302061	0.925	0.857	2.00145e-59	Stumpy A	Tb927.9.8740	DRBD3	Double RNA binding domain protein 3	unique
Tbrucei---Tb927.11.187001	4.27063e-62	0.331765	0.943	0.89	3.86791e-58	Stumpy A	Tb927.11.18700	N/A	hypothetical protein, conserved	unique
Tbrucei---Tb927.10.2370	8.50925e-62	0.34952	0.543	0.381	7.70683e-58	Stumpy A	Tb927.10.2370	LA	Lupus La protein homolog, putative	unique
Tbrucei---Tb927.10.12840	9.51035e-62	0.368901	0.722	0.59	8.61352e-58	Stumpy A	Tb927.10.12840	MCP12	mitochondrial carrier protein	unique
Tbrucei---Tb927.7.2170	9.08956e-59	0.342409	0.572	0.423	8.23242e-55	Stumpy A	Tb927.7.2170	NOP168	Nucleolar protein 168	unique
Tbrucei---Tb927.11.6440	4.98194e-57	0.336209	0.727	0.603	4.51215e-53	Stumpy A	Tb927.11.6440	N/A	hypothetical protein, conserved	unique
Tbrucei---Tb927.4.3950	2.10706e-56	0.350926	0.69	0.546	1.90837e-52	Stumpy A	Tb927.4.3950	CAP5.5	cytoskeleton-associated protein CAP5.5, putative	unique
Tbrucei---Tb927.8.6170	1.51004e-55	0.319786	0.475	0.324	1.36764e-51	Stumpy A	Tb927.8.6170	TK	transketolase, putative	unique
Tbrucei---Tb927.10.10000	2.03282e-55	0.325479	0.585	0.431	1.84113e-51	Stumpy A	Tb927.10.10000	N/A	hypothetical protein, conserved	unique
Tbrucei---Tb11.v5.0153	4.16227e-53	0.321756	0.467	0.316	3.76977e-49	Stumpy A	Tb11.v5.0153	N/A	BarP protein, putative	unique
Tbrucei---Tb927.5.3800	1.09654e-52	0.316464	0.584	0.437	9.93133e-49	Stumpy A	Tb927.5.3800	PYR1A-B	glutamine hydrolysing (not ammonia-dependent) carbomoyl phosphate synthase, putative	unique
Tbrucei---Tb927.9.8160	4.21784e-52	0.311592	0.48	0.33	3.8201e-48	Stumpy A	Tb927.9.8160	J11	chaperone protein DnaJ, putative	unique
Tbrucei---Tb927.10.6630	7.73493e-52	0.310324	0.404	0.257	7.00552e-48	Stumpy A	Tb927.10.6630	DBP2A	ATP-dependent RNA helicase DBP2A, putative	unique
Tbrucei---Tb927.11.14950	1.34776e-50	0.309448	0.771	0.669	1.22067e-46	Stumpy A	Tb927.11.14950	ZFP2	zinc finger protein 2	unique
Tbrucei---Tb927.11.1450	2.79163e-50	0.316112	0.646	0.507	2.52838e-46	Stumpy A	Tb927.11.1450	N/A	2-oxoglutarate dehydrogenase E1 component, putative	unique
Tbrucei---Tb927.8.770	2.49143e-49	0.300402	0.652	0.518	2.25649e-45	Stumpy A	Tb927.8.770	N/A	SUMO-interacting motif-containing protein	unique
Tbrucei---Tb927.8.900	5.32494e-49	0.316648	0.689	0.56	4.8228e-45	Stumpy A	Tb927.8.900	TSR1	splicing factor TSR1	unique
Tbrucei---Tb927.9.9290	8.20169e-49	0.319033	0.573	0.436	7.42827e-45	Stumpy A	Tb927.9.9290	PABP1	polyadenylate-binding protein 1	unique
Tbrucei---Tb927.7.6340	9.05061e-48	0.341454	0.64	0.508	8.19714e-44	Stumpy A	Tb927.7.6340	N/A	hypothetical protein, conserved	unique
Tbrucei---Tb927.10.3210	4.62896e-46	0.301127	0.609	0.469	4.19245e-42	Stumpy A	Tb927.10.3210	N/A	delta-1-pyrroline-5-carboxylate dehydrogenase, putative	unique
Tbrucei---Tb927.7.1320	1.01947e-45	0.299641	0.452	0.316	9.23336e-42	Stumpy A	Tb927.7.1320	HSP10	10 kDa heat shock protein, putative	unique
Tbrucei---Tb927.10.9080	5.07179e-45	0.272041	0.862	0.784	4.59352e-41	Stumpy A	Tb927.10.9080	N/A	pteridine transporter, putative	unique
Tbrucei---Tb927.10.11630	7.5026e-44	0.301896	0.594	0.46	6.79511e-40	Stumpy A	Tb927.10.11630	N/A	PSP1 C-terminal conserved region, putative	unique
Tbrucei---Tb927.4.3320	8.30419e-43	0.302588	0.705	0.598	7.52111e-39	Stumpy A	Tb927.4.3320	N/A	uracil phosphoribosyltransferase, putative	unique
Tbrucei---Tb927.11.2410	2.00415e-41	0.265612	0.285	0.164	1.81516e-37	Stumpy A	Tb927.11.2410	N/A	Flabarin, putative	unique
Tbrucei---Tb927.1.880	2.34475e-40	0.29557	0.474	0.347	2.12364e-36	Stumpy A	Tb927.1.880	MDN1	Midasin, putative	unique
Tbrucei---Tb927.3.1790	1.78044e-39	0.288693	0.522	0.392	1.61255e-35	Stumpy A	Tb927.3.1790	N/A	pyruvate dehydrogenase E1 beta subunit, putative	unique
Tbrucei---Tb927.3.1380	2.87601e-39	0.278899	0.474	0.352	2.6048e-35	Stumpy A	Tb927.3.1380	ATPB	ATP synthase subunit beta, mitochondrial	unique
Tbrucei---Tb927.10.6730	2.99001e-39	0.276683	0.581	0.462	2.70806e-35	Stumpy A	Tb927.10.6730	N/A	Plasma-membrane choline transporter, putative	unique
Tbrucei---Tb927.1.2230	9.98545e-39	0.273046	0.673	0.555	9.04382e-35	Stumpy A	Tb927.1.2230	SMP1-1	small myristoylated protein 1-1	unique
Tbrucei---Tb927.7.4270	2.62057e-37	0.252911	0.334	0.214	2.37345e-33	Stumpy A	Tb927.7.4270	N/A	hypothetical protein, conserved	unique
Tbrucei---Tb927.10.15180	3.63761e-37	0.268061	0.594	0.467	3.29458e-33	Stumpy A	Tb927.10.15180	N/A	nucleosome assembly protein, putative	unique
Tbrucei---Tb927.10.2560	1.09598e-36	0.282151	0.496	0.377	9.92626e-33	Stumpy A	Tb927.10.2560	mMDH	mitochondrial malate dehydrogenase	unique
Tbrucei---Tb927.11.16730	4.41255e-36	0.258818	0.733	0.631	3.99645e-32	Stumpy A	Tb927.11.16730	GCVL-2	dihydrolipoyl dehydrogenase	unique
Tbrucei---Tb927.4.4880	5.93338e-36	0.268065	0.528	0.401	5.37387e-32	Stumpy A	Tb927.4.4880	N/A	RING-variant domain containing protein, putative	unique
Tbrucei---Tb927.10.2360	2.92764e-32	0.259028	0.593	0.482	2.65156e-28	Stumpy A	Tb927.10.2360	N/A	hypothetical protein	unique
Tbrucei---Tb927.10.12260	1.82785e-31	0.279376	0.491	0.384	1.65548e-27	Stumpy A	Tb927.10.12260	N/A	cytosolic nonspecific dipeptidase, putative	unique
Tbrucei---Tb927.6.27901	5.11814e-24	0.257437	0.659	0.584	4.6355e-20	Stumpy A	Tb927.6.2790	TDH	L-threonine 3-dehydrogenase	unique
Tbrucei---COII	0	0.924624	0.719	0.275	0	Stumpy B	COII	COII	cytochrome oxidase subunit II	unique
Tbrucei---Tb927.5.810	3.67211e-242	0.393909	1	1	3.32583e-238	Stumpy B	Tb927.5.810	ZC3H11	zinc finger CCCH domain containing protein 11	unique
Tbrucei---Tb927.7.5940	2.05249e-147	0.411528	0.925	0.749	1.85894e-143	Stumpy B	Tb927.7.5940	PAD2	Protein Associated with Differentiation	unique
Tbrucei---Tb927.10.10260	9.51914e-139	0.47091	0.485	0.229	8.62149e-135	Stumpy B	Tb927.10.10260	EP1	EP1 procyclin	unique
Tbrucei---Tb927.6.510	1.62043e-113	0.528669	0.603	0.367	1.46762e-109	Stumpy B	Tb927.6.510	GPEET	GPEET procyclin	unique
Tbrucei---COI	1.45321e-73	0.276645	0.739	0.554	1.31617e-69	Stumpy B	COI	COI	cytochrome oxidase subunit I	unique
Tbrucei---COIII	1.76146e-62	0.305691	0.678	0.508	1.59535e-58	Stumpy B	COIII	COIII	cytochrome oxidase subunit III	unique
Tbrucei---Cyb	2.8516e-56	0.275469	0.327	0.179	2.5827e-52	Stumpy B	Cyb	Cyb	cytochrome b	unique
Tbrucei---ND1	2.55429e-53	0.265056	0.521	0.356	2.31342e-49	Stumpy B	ND1	ND1	NADH dehydrogenase 1	unique

## Sheet: WT marker GO terms
Gene ontology (GO) term analysis of biological processes, using all markers for slender A, slender B, stumpy A and stumpy B clusters.
The final tabel shows the -log10(Pvalue) plotted in Fig. 1g
Analysis was performed on TriTrypDB, p-value is the rest of Fisher's exact test.
slender A												slender B												stumpy A													stumpy B
ID	Name	Bgd count	Result count	Result gene list	Pct of bgd	Fold enrichment	Odds ratio	P-value	Benjamini	dispensability		ID	Name	Bgd count	Result count	Result gene list	Pct of bgd	Fold enrichment	Odds ratio	P-value	Benjamini	dispensability		ID	Name	Bgd count	Result count	Result gene list	Pct of bgd	Fold enrichment	Odds ratio	P-value	Benjamini	Bonferroni	dispensability		ID	Name	Bgd count	Result count	Result gene list	Pct of bgd	Fold enrichment	Odds ratio	P-value	Benjamini	Bonferroni	dispensability
GO:0007049	cell cycle	138	25	Tb11.v5.0713,Tb927.1.2670,Tb927.10.13780,Tb927.10.13790,Tb927.10.14150,Tb927.10.5770,Tb927.10.870,Tb927.11.12410,Tb927.11.14840,Tb927.11.15800,Tb927.11.2430,Tb927.3.5180,Tb927.4.3740,Tb927.4.560,Tb927.5.4380,Tb927.7.2650,Tb927.7.3330,Tb927.7.3550,Tb927.7.6630,Tb927.7.920,Tb927.8.6760,Tb927.9.14290,Tb927.9.2470,Tb927.9.3650,Tb927.9.5040,	18.1	4.24	5.27	6.03e-10	2.62e-07	0		GO:0008150	biological process	3847	151	Tb08.27P2.260,Tb10.v4.0163,Tb11.v5.0470,Tb11.v5.0713,Tb927.1.2390,Tb927.1.3830,Tb927.1.3850,Tb927.1.3950,Tb927.1.4650,Tb927.1.4690,Tb927.1.700,Tb927.10.1060,Tb927.10.10920,Tb927.10.12040,Tb927.10.12800,Tb927.10.12960,Tb927.10.13780,Tb927.10.13790,Tb927.10.1390,Tb927.10.1400,Tb927.10.14140,Tb927.10.14150,Tb927.10.14160,Tb927.10.14760,Tb927.10.14780,Tb927.10.14890,Tb927.10.15350,Tb927.10.15760,Tb92…	3.9	1.28	1.81	6.72624e-06	7.70761e-05	0		GO:0000027	ribosomal large subunit assembly	2	1	Tb927.1.880,	50	79.44	161.15	0.0125495	0.0478357	1	0.876		GO:0006820	anion transport	63	1	Tb927.7.5940,	1.6	30.89	41.5	0.0319852	0.0533087	1	0.417
GO:0008150	biological process	3847	189	Tb08.27P2.260,Tb10.v4.0163,Tb11.v5.0470,Tb11.v5.0713,Tb927.1.2120,Tb927.1.2260,Tb927.1.2390,Tb927.1.2600,Tb927.1.2670,Tb927.1.3830,Tb927.1.3850,Tb927.1.3950,Tb927.1.4050,Tb927.1.4650,Tb927.1.700,Tb927.10.10580,Tb927.10.10590,Tb927.10.1060,Tb927.10.11080,Tb927.10.12800,Tb927.10.13780,Tb927.10.13790,Tb927.10.13860,Tb927.10.1390,Tb927.10.1400,Tb927.10.14140,Tb927.10.14150,Tb927.10.14160,Tb927.10.147…	4.9	1.15	1.36	0.00362363	0.0197777	0		GO:0009405	pathogenesis	11	2	Tb927.10.8940,Tb927.2.6000,	18.2	5.95	7.1	0.0426789	0.114301	0		GO:0000365	mRNA trans splicing, via spliceosome	33	2	Tb927.8.900,Tb927.9.8740,	6.1	9.63	10.58	0.0180983	0.0596105	1	0.47		GO:0006842	tricarboxylic acid transport	3	1	Tb927.7.5940,	33.3	648.75	1296.5	0.00154083	0.0200308	0.100154	0.485
GO:0009987	cellular process	2520	150	Tb11.v5.0470,Tb11.v5.0713,Tb927.1.2260,Tb927.1.2390,Tb927.1.2670,Tb927.1.3830,Tb927.1.3950,Tb927.1.4050,Tb927.1.700,Tb927.10.10580,Tb927.10.10590,Tb927.10.1060,Tb927.10.13780,Tb927.10.13790,Tb927.10.1390,Tb927.10.1400,Tb927.10.14140,Tb927.10.14150,Tb927.10.14890,Tb927.10.15350,Tb927.10.2010,Tb927.10.2880,Tb927.10.3260,Tb927.10.3660,Tb927.10.4570,Tb927.10.4780,Tb927.10.540,Tb927.10.5770,Tb927.10.7…	6	1.39	1.76	5.47e-07	2.79e-05	0		GO:0009987	cellular process	2520	116	Tb11.v5.0470,Tb11.v5.0713,Tb927.1.2390,Tb927.1.3830,Tb927.1.3950,Tb927.1.4690,Tb927.1.700,Tb927.10.1060,Tb927.10.10920,Tb927.10.12040,Tb927.10.12960,Tb927.10.13780,Tb927.10.13790,Tb927.10.1390,Tb927.10.1400,Tb927.10.14140,Tb927.10.14150,Tb927.10.14780,Tb927.10.14890,Tb927.10.15350,Tb927.10.2010,Tb927.10.2890,Tb927.10.3660,Tb927.10.4560,Tb927.10.4570,Tb927.10.4780,Tb927.10.540,Tb927.10.5770,Tb927.…	4.6	1.51	2.03	7.44009e-08	5.77847e-06	0		GO:0000377	RNA splicing, via transesterification reactions with bulged adenosine as nucleophile	54	2	Tb927.8.900,Tb927.9.8740,	3.7	5.88	6.29	0.0451326	0.115142	1	0.995		GO:0009266	response to temperature stimulus	15	2	Tb927.5.810,Tb927.7.5940,	13.3	259.5	597.54	2.07463e-05	0.00134851	0.00134851	0.326
GO:0010608	posttranscriptional regulation of gene expression	390	39	Tb927.1.2600,Tb927.1.3850,Tb927.10.11080,Tb927.10.12800,Tb927.10.14150,Tb927.10.15760,Tb927.10.2190,Tb927.11.12120,Tb927.11.14750,Tb927.11.14880,Tb927.11.15100,Tb927.11.16470,Tb927.11.16550,Tb927.11.2610,Tb927.11.9100,Tb927.11.9400,Tb927.11.9530,Tb927.2.3880,Tb927.3.2050,Tb927.3.3490,Tb927.3.4290,Tb927.5.1990,Tb927.6.3290,Tb927.6.3480,Tb927.6.4770,Tb927.6.560,Tb927.7.1300,Tb927.7.2660,Tb927.7.355…	10	2.34	2.68	4.93e-07	2.79e-05	0		GO:0023052	signaling	139	9	Tb11.v5.0470,Tb927.10.12960,Tb927.11.9530,Tb927.3.1120,Tb927.3.4680,Tb927.7.190,Tb927.8.4330,Tb927.8.890,Tb927.9.5040,	6.5	2.12	2.24	0.0263835	0.0852916	0		GO:0000398	mRNA splicing, via spliceosome	54	2	Tb927.8.900,Tb927.9.8740,	3.7	5.88	6.29	0.0451326	0.115142	1	0.828		GO:0009408	response to heat	9	1	Tb927.5.810,	11.1	216.25	323.88	0.00461715	0.0398076	0.300115	0.818
GO:0032502	developmental process	25	5	Tb927.7.2650,Tb927.7.3330,Tb927.7.3550,Tb927.8.8330,Tb927.9.5040,	20	4.68	5.66	0.00363933	0.0197777	0		GO:0032502	developmental process	25	5	Tb927.7.2650,Tb927.7.3550,Tb927.8.8330,Tb927.9.10310,Tb927.9.5040,	20	6.54	8.08	0.000824073	0.00538343	0		GO:0000470	maturation of LSU-rRNA	1	1	Tb927.8.760,	100	158.88	inf	0.00629416	0.0308986	1	0.592		GO:0009628	response to abiotic stimulus	23	2	Tb927.5.810,Tb927.7.5940,	8.7	169.24	369.52	4.99202e-05	0.00162241	0.00324482	0
GO:0040011	locomotion	59	10	Tb927.1.2670,Tb927.10.7690,Tb927.11.1150,Tb927.11.5000,Tb927.3.2310,Tb927.3.4290,Tb927.7.3560,Tb927.7.920,Tb927.8.4870,Tb927.9.9940,	16.9	3.96	4.68	0.00017333	0.00141875	0		GO:0048856	anatomical structure development	19	5	Tb927.7.2650,Tb927.7.3550,Tb927.8.8330,Tb927.9.10310,Tb927.9.5040,	26.3	8.61	11.55	0.000209541	0.00149458	0		GO:0000481	maturation of 5S rRNA	1	1	Tb927.10.2370,	100	158.88	inf	0.00629416	0.0308986	1	0.401		GO:0009892	negative regulation of metabolic process	51	1	Tb927.5.810,	2	38.16	51.54	0.0259528	0.0486781	1	0.813
GO:0048856	anatomical structure development	19	5	Tb927.7.2650,Tb927.7.3330,Tb927.7.3550,Tb927.8.8330,Tb927.9.5040,	26.3	6.15	8.1	0.00098361	0.00627051	0		GO:0051179	localization	552	24	Tb11.v5.0713,Tb927.10.14160,Tb927.10.14760,Tb927.10.14890,Tb927.10.5770,Tb927.10.8940,Tb927.11.11690,Tb927.11.2430,Tb927.11.6230,Tb927.11.670,Tb927.11.7510,Tb927.11.9530,Tb927.3.1120,Tb927.3.5180,Tb927.3.5490,Tb927.4.1080,Tb927.4.450,Tb927.4.560,Tb927.4.760,Tb927.6.3500,Tb927.8.4330,Tb927.8.7700,Tb927.9.10310,Tb927.9.13380,	4.3	1.42	1.49	0.0499076	0.131643	0		GO:0006082	organic acid metabolic process	142	7	Tb927.10.2560,Tb927.10.3210,Tb927.10.7410,Tb927.11.1450,Tb927.11.9980,Tb927.5.3800,Tb927.9.5900,	4.9	7.83	9.38	2.62312e-05	0.000499937	0.00849892	0.561		GO:0009893	positive regulation of metabolic process	34	1	Tb927.5.810,	2.9	57.24	78.26	0.0173587	0.0398076	1	0.867
GO:0065007	biological regulation	778	64	Tb11.v5.0470,Tb11.v5.0713,Tb927.1.2600,Tb927.1.3850,Tb927.1.4650,Tb927.10.1060,Tb927.10.11080,Tb927.10.12800,Tb927.10.13790,Tb927.10.14150,Tb927.10.15760,Tb927.10.2010,Tb927.10.2190,Tb927.11.12120,Tb927.11.14190,Tb927.11.14750,Tb927.11.14840,Tb927.11.14880,Tb927.11.15100,Tb927.11.15800,Tb927.11.16470,Tb927.11.16550,Tb927.11.2610,Tb927.11.9100,Tb927.11.9400,Tb927.11.9530,Tb927.2.3580,Tb927.2.3880,…	8.2	1.92	2.25	1.43e-07	9.45e-06	0		GO:0065007	biological regulation	778	58	Tb11.v5.0470,Tb11.v5.0713,Tb927.1.3850,Tb927.1.4650,Tb927.1.4690,Tb927.10.1060,Tb927.10.12800,Tb927.10.12960,Tb927.10.13790,Tb927.10.14150,Tb927.10.15760,Tb927.10.2010,Tb927.11.11480,Tb927.11.12120,Tb927.11.14190,Tb927.11.14880,Tb927.11.15100,Tb927.11.16550,Tb927.11.16760,Tb927.11.1900,Tb927.11.2610,Tb927.11.3650,Tb927.11.550,Tb927.11.6890,Tb927.11.9530,Tb927.2.3880,Tb927.2.4710,Tb927.3.1120,Tb92…	7.5	2.44	3.06	5.39689e-11	3.77243e-08	0		GO:0006091	generation of precursor metabolites and energy	63	4	Tb927.10.2560,Tb927.10.7410,Tb927.11.1450,Tb927.11.9980,	6.3	10.09	11.57	0.000628185	0.00598623	0.203532	0.064		GO:0009894	regulation of catabolic process	33	1	Tb927.5.810,	3	58.98	80.72	0.0168514	0.0398076	1	0.336
GO:0071840	cellular component organization or biogenesis	475	40	Tb927.1.2260,Tb927.1.2390,Tb927.1.2670,Tb927.10.10580,Tb927.10.10590,Tb927.10.13790,Tb927.10.15350,Tb927.10.2880,Tb927.10.5770,Tb927.10.8890,Tb927.11.11520,Tb927.11.13500,Tb927.11.14840,Tb927.11.16400,Tb927.11.1860,Tb927.11.2430,Tb927.2.2670,Tb927.2.6100,Tb927.3.4290,Tb927.3.5180,Tb927.3.5490,Tb927.4.2080,Tb927.4.3740,Tb927.4.560,Tb927.6.1760,Tb927.6.3290,Tb927.7.2650,Tb927.7.3330,Tb927.7.3550,Tb…	8.4	1.97	2.2	2.5e-05	0.00034543	0		GO:0071840	cellular component organization or biogenesis	475	22	Tb927.1.2390,Tb927.10.13790,Tb927.10.15350,Tb927.10.5770,Tb927.11.11520,Tb927.11.2430,Tb927.11.6890,Tb927.2.4710,Tb927.3.5180,Tb927.3.5490,Tb927.4.560,Tb927.7.2650,Tb927.7.3550,Tb927.8.4330,Tb927.8.6240,Tb927.8.8330,Tb927.9.10310,Tb927.9.11580,Tb927.9.11600,Tb927.9.13785,Tb927.9.5040,Tb927.9.8880,	4.6	1.51	1.6	0.0330427	0.091654	0		GO:0006098	pentose-phosphate shunt	7	1	Tb927.8.6170,	14.3	22.7	26.84	0.0432522	0.114009	1	0.861		GO:0009895	negative regulation of catabolic process	22	1	Tb927.5.810,	4.5	88.47	123.17	0.0112581	0.0398076	0.731778	0.398
GO:0098657	import into cell	32	5	Tb927.11.11690,Tb927.11.9530,Tb927.6.3500,Tb927.8.4330,Tb927.9.13380,	15.6	3.65	4.19	0.0108036	0.0511629	0		GO:0072330	monocarboxylic acid biosynthetic process	44	12	Tb927.1.3830,Tb927.1.700,Tb927.10.14140,Tb927.10.2010,Tb927.10.2890,Tb927.11.5520,Tb927.2.3910,Tb927.3.3270,Tb927.6.4280,Tb927.7.4160,Tb927.7.4170,Tb927.7.4180,	27.3	8.92	12.47	4.48122e-09	1.04412e-06	0		GO:0006099	tricarboxylic acid cycle	9	4	Tb927.10.2560,Tb927.10.7410,Tb927.11.1450,Tb927.11.9980,	44.4	70.61	137.44	1.70567e-07	2.76319e-05	5.52638e-05	0		GO:0010604	positive regulation of macromolecule metabolic process	32	1	Tb927.5.810,	3.1	60.82	83.33	0.0163439	0.0398076	1	0.307
GO:0009056	catabolic process	158	17	Tb927.1.3830,Tb927.1.3950,Tb927.1.700,Tb927.10.14140,Tb927.10.2010,Tb927.10.5770,Tb927.10.7930,Tb927.11.5520,Tb927.11.7020,Tb927.11.7380,Tb927.2.1890,Tb927.3.3270,Tb927.6.4280,Tb927.8.3530,Tb927.8.3560,Tb927.9.12700,Tb927.9.13380,	10.8	2.52	2.79	0.00040027	0.00288452	0.017		GO:0098657	import into cell	32	7	Tb927.11.11690,Tb927.11.670,Tb927.11.9530,Tb927.4.1080,Tb927.6.3500,Tb927.8.4330,Tb927.9.13380,	21.9	7.16	9.12	4.00018e-05	0.00039382	0		GO:0006101	citrate metabolic process	9	4	Tb927.10.2560,Tb927.10.7410,Tb927.11.1450,Tb927.11.9980,	44.4	70.61	137.44	1.70567e-07	2.76319e-05	5.52638e-05	0.985		GO:0010605	negative regulation of macromolecule metabolic process	49	1	Tb927.5.810,	2	39.72	53.7	0.0249447	0.0486781	1	0.97
GO:0017144	drug metabolic process	88	11	Tb927.1.3830,Tb927.1.700,Tb927.10.14140,Tb927.10.2010,Tb927.10.3660,Tb927.10.7930,Tb927.11.11690,Tb927.11.5520,Tb927.3.3270,Tb927.6.4280,Tb927.7.3370,	12.5	2.92	3.27	0.00124328	0.00785042	0.028		GO:0009056	catabolic process	158	14	Tb927.1.3830,Tb927.1.3950,Tb927.1.700,Tb927.10.14140,Tb927.10.2010,Tb927.10.2890,Tb927.10.5770,Tb927.11.5520,Tb927.11.7380,Tb927.2.1890,Tb927.3.3270,Tb927.6.4280,Tb927.8.3530,Tb927.9.13380,	8.9	2.9	3.21	0.00032454	0.00224608	0.018		GO:0006103	2-oxoglutarate metabolic process	1	1	Tb927.9.5900,	100	158.88	inf	0.00629416	0.0308986	1	0.617		GO:0010628	positive regulation of gene expression	31	1	Tb927.5.810,	3.2	62.78	86.12	0.0158362	0.0398076	1	0.935
GO:0006914	autophagy	7	2	Tb927.2.1890,Tb927.9.13380,	28.6	6.68	9	0.0332152	0.126561	0.032		GO:0006914	autophagy	7	2	Tb927.2.1890,Tb927.9.13380,	28.6	9.35	12.78	0.0176588	0.0730384	0.03		GO:0006106	fumarate metabolic process	3	1	Tb927.9.5900,	33.3	52.96	80.56	0.0187663	0.0596105	1	0.657		GO:0015711	organic anion transport	57	1	Tb927.7.5940,	1.8	34.14	45.98	0.0289725	0.0508977	1	0.856
GO:0006996	organelle organization	313	36	Tb927.1.2260,Tb927.1.2390,Tb927.1.2670,Tb927.10.10580,Tb927.10.10590,Tb927.10.13790,Tb927.10.15350,Tb927.10.2880,Tb927.10.5770,Tb927.10.8890,Tb927.11.11520,Tb927.11.13500,Tb927.11.14840,Tb927.11.16400,Tb927.11.1860,Tb927.11.2430,Tb927.2.2670,Tb927.2.6100,Tb927.3.4290,Tb927.3.5180,Tb927.3.5490,Tb927.4.2080,Tb927.4.3740,Tb927.4.560,Tb927.6.1760,Tb927.6.3290,Tb927.7.2650,Tb927.7.6360,Tb927.8.2550,Tb…	11.5	2.69	3.14	4.31e-08	5.53e-06	0.045		GO:0007010	cytoskeleton organization	74	10	Tb927.1.2390,Tb927.10.5770,Tb927.11.2430,Tb927.3.5180,Tb927.4.560,Tb927.7.2650,Tb927.8.6240,Tb927.8.8330,Tb927.9.13785,Tb927.9.8880,	13.5	4.42	5.13	7.60297e-05	0.000697249	0.034		GO:0006206	pyrimidine nucleobase metabolic process	5	1	Tb927.5.3800,	20	31.78	40.27	0.031085	0.0915594	1	0.922		GO:0015746	citrate transport	3	1	Tb927.7.5940,	33.3	648.75	1296.5	0.00154083	0.0200308	0.100154	0.295
GO:0016052	carbohydrate catabolic process	28	9	Tb927.1.3830,Tb927.1.700,Tb927.10.14140,Tb927.10.2010,Tb927.10.7930,Tb927.11.5520,Tb927.11.7380,Tb927.3.3270,Tb927.6.4280,	32.1	7.51	10.87	1.45e-06	5.32e-05	0.047		GO:0006457	protein folding	129	13	Tb927.10.1060,Tb927.10.10920,Tb927.11.11330,Tb927.11.16760,Tb927.11.1900,Tb927.11.7510,Tb927.11.880,Tb927.4.5010,Tb927.6.3740,Tb927.6.3750,Tb927.8.3150,Tb927.8.7410,Tb927.9.11270,	10.1	3.3	3.7	0.000148327	0.00115201	0.035		GO:0006207	'de novo' pyrimidine nucleobase biosynthetic process	3	1	Tb927.5.3800,	33.3	52.96	80.56	0.0187663	0.0596105	1	0.276		GO:0015849	organic acid transport	53	1	Tb927.7.5940,	1.9	36.72	49.54	0.0269602	0.0486781	1	0.409
GO:0072521	purine-containing compound metabolic process	85	13	Tb927.1.3830,Tb927.1.700,Tb927.10.1390,Tb927.10.1400,Tb927.10.14140,Tb927.10.2010,Tb927.10.7930,Tb927.11.11690,Tb927.11.5520,Tb927.3.2960,Tb927.3.3270,Tb927.6.4280,Tb927.7.3370,	15.3	3.58	4.16	5.77e-05	0.0005797	0.055		GO:0007154	cell communication	145	10	Tb11.v5.0470,Tb927.1.4690,Tb927.10.12960,Tb927.11.9530,Tb927.3.1120,Tb927.3.4680,Tb927.7.190,Tb927.8.4330,Tb927.8.890,Tb927.9.5040,	6.9	2.26	2.41	0.0132389	0.0578376	0.045		GO:0006323	DNA packaging	30	2	Tb927.10.15180,Tb927.9.5730,	6.7	10.59	11.71	0.0150899	0.0543236	1	0.487		GO:0015893	drug transport	10	1	Tb927.7.5940,	10	194.62	287.85	0.00512918	0.0398076	0.333397	0.787
GO:0043094	cellular metabolic compound salvage	22	5	Tb927.10.1390,Tb927.10.1400,Tb927.10.3660,Tb927.10.880,Tb927.3.2960,	22.7	5.31	6.67	0.0020042	0.0117591	0.063		GO:0010608	posttranscriptional regulation of gene expression	390	31	Tb927.1.3850,Tb927.10.12800,Tb927.10.14150,Tb927.10.15760,Tb927.11.12120,Tb927.11.14880,Tb927.11.15100,Tb927.11.16550,Tb927.11.2610,Tb927.11.3650,Tb927.11.550,Tb927.11.9530,Tb927.2.3880,Tb927.2.4710,Tb927.3.3060,Tb927.5.1990,Tb927.6.3740,Tb927.6.4770,Tb927.6.560,Tb927.7.1300,Tb927.7.2160,Tb927.7.2660,Tb927.7.3550,Tb927.8.2780,Tb927.8.7820,Tb927.8.890,Tb927.8.910,Tb927.9.10280,Tb927.9.10770,Tb927.…	7.9	2.6	3	8.03459e-07	1.47794e-05	0.047		GO:0006325	chromatin organization	54	2	Tb927.10.15180,Tb927.9.5730,	3.7	5.88	6.29	0.0451326	0.115142	1	0.775		GO:0019219	regulation of nucleobase-containing compound metabolic process	74	1	Tb927.5.810,	1.4	26.3	35.2	0.0374903	0.0587934	1	0.862
GO:0006733	oxidoreduction coenzyme metabolic process	47	8	Tb927.1.3830,Tb927.1.700,Tb927.10.14140,Tb927.10.2010,Tb927.10.7930,Tb927.11.5520,Tb927.3.3270,Tb927.6.4280,	17	3.98	4.68	0.00075118	0.00493104	0.075		GO:0016052	carbohydrate catabolic process	28	9	Tb927.1.3830,Tb927.1.700,Tb927.10.14140,Tb927.10.2010,Tb927.10.2890,Tb927.11.5520,Tb927.11.7380,Tb927.3.3270,Tb927.6.4280,	32.1	10.51	15.57	8.3435e-08	5.83211e-06	0.049		GO:0006333	chromatin assembly or disassembly	25	2	Tb927.10.15180,Tb927.9.5730,	8	12.71	14.27	0.0106166	0.0446725	1	0.656		GO:0031324	negative regulation of cellular metabolic process	36	1	Tb927.5.810,	2.8	54.06	73.77	0.0183727	0.0398076	1	0.93
GO:0005975	carbohydrate metabolic process	78	12	Tb927.1.3830,Tb927.1.700,Tb927.10.14140,Tb927.10.2010,Tb927.10.7930,Tb927.11.5520,Tb927.11.7380,Tb927.3.3270,Tb927.6.4280,Tb927.8.3530,Tb927.9.12570,Tb927.9.8720,	15.4	3.6	4.18	0.00010472	0.00092572	0.077		GO:0017144	drug metabolic process	88	13	Tb927.1.3830,Tb927.1.700,Tb927.10.14140,Tb927.10.2010,Tb927.10.2890,Tb927.10.3660,Tb927.11.11690,Tb927.11.5520,Tb927.3.3270,Tb927.4.1080,Tb927.6.2740,Tb927.6.4280,Tb927.9.10310,	14.8	4.83	5.76	2.29934e-06	3.09084e-05	0.049		GO:0006334	nucleosome assembly	22	2	Tb927.10.15180,Tb927.9.5730,	9.1	14.44	16.42	0.00827345	0.0378729	1	0.91		GO:0031329	regulation of cellular catabolic process	30	1	Tb927.5.810,	3.3	64.88	89.1	0.0153283	0.0398076	0.996341	0.872
GO:0006091	generation of precursor metabolites and energy	63	9	Tb927.1.3830,Tb927.1.700,Tb927.10.14140,Tb927.10.2010,Tb927.10.7930,Tb927.11.5520,Tb927.3.3270,Tb927.6.4280,Tb927.8.5120,	14.3	3.34	3.81	0.00132122	0.00826387	0.079		GO:0006072	glycerol-3-phosphate metabolic process	9	2	Tb927.8.3530,Tb927.9.12570,	22.2	7.27	9.13	0.0290772	0.0852916	0.052		GO:0006364	rRNA processing	59	3	Tb927.10.2370,Tb927.8.760,Tb927.8.900,	5.1	8.08	8.94	0.00594938	0.0308986	1	0.912		GO:0031330	negative regulation of cellular catabolic process	22	1	Tb927.5.810,	4.5	88.47	123.17	0.0112581	0.0398076	0.731778	0.792
GO:1901135	carbohydrate derivative metabolic process	178	18	Tb927.1.3830,Tb927.1.700,Tb927.10.1390,Tb927.10.1400,Tb927.10.14140,Tb927.10.2010,Tb927.10.4780,Tb927.10.7930,Tb927.10.880,Tb927.11.11690,Tb927.11.5520,Tb927.2.6000,Tb927.3.2960,Tb927.3.3270,Tb927.6.4280,Tb927.7.3370,Tb927.8.3530,Tb927.9.12570,	10.1	2.36	2.6	0.0005801	0.00396504	0.079		GO:0072521	purine-containing compound metabolic process	85	15	Tb927.1.3830,Tb927.1.700,Tb927.10.1390,Tb927.10.1400,Tb927.10.14140,Tb927.10.2010,Tb927.10.2890,Tb927.11.11690,Tb927.11.3650,Tb927.11.5520,Tb927.3.2960,Tb927.3.3270,Tb927.4.1080,Tb927.6.4280,Tb927.9.10310,	17.6	5.77	7.18	3.2782e-08	3.27352e-06	0.072		GO:0006396	RNA processing	294	5	Tb927.10.2370,Tb927.8.760,Tb927.8.900,Tb927.9.8740,Tb927.9.9290,	1.7	2.7	2.93	0.0365058	0.103753	1	0.382		GO:0034605	cellular response to heat	9	1	Tb927.5.810,	11.1	216.25	323.88	0.00461715	0.0398076	0.300115	0.865
GO:0033567	DNA replication, Okazaki fragment processing	1	1	Tb927.8.3560,	100	23.38	inf	0.0427746	0.137668	0.141		GO:0006733	oxidoreduction coenzyme metabolic process	47	8	Tb927.1.3830,Tb927.1.700,Tb927.10.14140,Tb927.10.2010,Tb927.10.2890,Tb927.11.5520,Tb927.3.3270,Tb927.6.4280,	17	5.57	6.7	7.60204e-05	0.000697249	0.075		GO:0006446	regulation of translational initiation	3	1	Tb927.9.9290,	33.3	52.96	80.56	0.0187663	0.0596105	1	0.22		GO:0042221	response to chemical	26	1	Tb927.7.5940,	3.8	74.86	103.41	0.0132948	0.0398076	0.864162	0.427
GO:0007059	chromosome segregation	44	11	Tb927.10.14150,Tb927.11.1030,Tb927.11.12410,Tb927.11.14840,Tb927.11.2430,Tb927.4.5110,Tb927.4.560,Tb927.7.2110,Tb927.7.6630,Tb927.8.1150,Tb927.8.1680,	25	5.84	7.68	1.6e-06	5.32e-05	0.201		GO:0005975	carbohydrate metabolic process	78	13	Tb927.1.3830,Tb927.1.700,Tb927.10.14140,Tb927.10.2010,Tb927.10.2890,Tb927.11.1020,Tb927.11.5520,Tb927.11.7380,Tb927.3.3270,Tb927.6.4280,Tb927.8.3530,Tb927.9.12570,Tb927.9.8720,	16.7	5.45	6.65	5.54103e-07	1.10662e-05	0.077		GO:0006520	cellular amino acid metabolic process	66	5	Tb927.10.3210,Tb927.11.1450,Tb927.11.9980,Tb927.5.3800,Tb927.9.5900,	7.6	12.04	14.3	5.36929e-05	0.00079075	0.0173965	0.825		GO:0042493	response to drug	15	1	Tb927.7.5940,	6.7	129.75	184.93	0.00768636	0.0398076	0.499613	0.454
GO:0048870	cell motility	57	10	Tb927.1.2670,Tb927.10.7690,Tb927.11.1150,Tb927.11.5000,Tb927.3.2310,Tb927.3.4290,Tb927.7.3560,Tb927.7.920,Tb927.8.4870,Tb927.9.9940,	17.5	4.1	4.88	0.00012854	0.00107879	0.207		GO:0006091	generation of precursor metabolites and energy	63	10	Tb927.1.3830,Tb927.1.700,Tb927.10.14140,Tb927.10.2010,Tb927.10.2890,Tb927.11.5520,Tb927.3.3270,Tb927.6.4280,Tb927.8.5120,Tb927.9.10310,	15.9	5.19	6.2	1.81623e-05	0.000195315	0.079		GO:0006525	arginine metabolic process	3	1	Tb927.5.3800,	33.3	52.96	80.56	0.0187663	0.0596105	1	0.808		GO:0042891	antibiotic transport	3	1	Tb927.7.5940,	33.3	648.75	1296.5	0.00154083	0.0200308	0.100154	0.262
GO:0007017	microtubule-based process	170	25	Tb927.1.2390,Tb927.1.2670,Tb927.10.14890,Tb927.10.5770,Tb927.10.890,Tb927.11.11435,Tb927.11.14840,Tb927.11.2430,Tb927.11.3250,Tb927.11.5000,Tb927.11.8160,Tb927.2.5270,Tb927.3.5180,Tb927.3.5490,Tb927.3.930,Tb927.4.560,Tb927.4.870,Tb927.6.3290,Tb927.7.2650,Tb927.7.920,Tb927.8.3250,Tb927.8.6240,Tb927.8.8330,Tb927.9.13785,Tb927.9.3650,	14.7	3.44	4.09	5e-08	5.53e-06	0.208		GO:1901135	carbohydrate derivative metabolic process	178	18	Tb927.1.3830,Tb927.1.700,Tb927.10.1390,Tb927.10.1400,Tb927.10.14140,Tb927.10.2010,Tb927.10.2890,Tb927.10.4780,Tb927.11.11690,Tb927.11.5520,Tb927.2.6000,Tb927.3.2960,Tb927.3.3270,Tb927.4.1080,Tb927.6.4280,Tb927.8.3530,Tb927.9.10310,Tb927.9.12570,	10.1	3.31	3.78	7.55152e-06	8.51373e-05	0.079		GO:0006526	arginine biosynthetic process	2	1	Tb927.5.3800,	50	79.44	161.15	0.0125495	0.0478357	1	0.735		GO:0043487	regulation of RNA stability	28	1	Tb927.5.810,	3.6	69.51	95.73	0.014312	0.0398076	0.930277	0.234
GO:0072330	monocarboxylic acid biosynthetic process	44	11	Tb927.1.3830,Tb927.1.700,Tb927.10.14140,Tb927.10.2010,Tb927.10.3260,Tb927.10.7930,Tb927.11.5520,Tb927.3.3270,Tb927.6.4280,Tb927.7.4170,Tb927.8.7100,	25	5.84	7.68	1.6e-06	5.32e-05	0.216		GO:0051186	cofactor metabolic process	96	9	Tb927.1.3830,Tb927.1.700,Tb927.10.14140,Tb927.10.2010,Tb927.10.2890,Tb927.11.5520,Tb927.3.3270,Tb927.6.2740,Tb927.6.4280,	9.4	3.07	3.37	0.00257035	0.0154886	0.087		GO:0006536	glutamate metabolic process	2	2	Tb927.10.3210,Tb927.9.5900,	100	158.88	inf	3.88129e-05	0.000598827	0.0125754	0.572		GO:0043488	regulation of mRNA stability	26	1	Tb927.5.810,	3.8	74.86	103.41	0.0132948	0.0398076	0.864162	0.941
GO:0006928	movement of cell or subcellular component	151	23	Tb927.1.2670,Tb927.10.14890,Tb927.10.7690,Tb927.10.890,Tb927.11.1150,Tb927.11.2430,Tb927.11.3250,Tb927.11.5000,Tb927.11.8160,Tb927.2.5270,Tb927.3.2310,Tb927.3.4290,Tb927.3.5490,Tb927.3.930,Tb927.4.560,Tb927.4.870,Tb927.6.3290,Tb927.7.3560,Tb927.7.920,Tb927.8.3250,Tb927.8.4870,Tb927.9.3650,Tb927.9.9940,	15.2	3.56	4.25	9.03e-08	8.53e-06	0.217		GO:0006793	phosphorus metabolic process	540	24	Tb11.v5.0470,Tb927.1.3830,Tb927.1.700,Tb927.10.12040,Tb927.10.13780,Tb927.10.14140,Tb927.10.14780,Tb927.10.2010,Tb927.10.2890,Tb927.10.4780,Tb927.11.11690,Tb927.11.3650,Tb927.11.5520,Tb927.2.6000,Tb927.3.3270,Tb927.4.1080,Tb927.5.800,Tb927.6.2740,Tb927.6.4280,Tb927.8.3530,Tb927.8.7110,Tb927.9.10310,Tb927.9.12570,Tb927.9.6560,	4.4	1.45	1.53	0.0403693	0.10895	0.114		GO:0006538	glutamate catabolic process	1	1	Tb927.9.5900,	100	158.88	inf	0.00629416	0.0308986	1	0.818		GO:0043489	RNA stabilization	21	1	Tb927.5.810,	4.8	92.68	129.35	0.0107485	0.0398076	0.69865	0.896
GO:0022402	cell cycle process	109	22	Tb11.v5.0713,Tb927.1.2670,Tb927.10.13780,Tb927.10.13790,Tb927.10.5770,Tb927.10.870,Tb927.11.14840,Tb927.11.15800,Tb927.11.2430,Tb927.3.5180,Tb927.4.3740,Tb927.4.560,Tb927.5.4380,Tb927.7.2650,Tb927.7.3330,Tb927.7.3550,Tb927.7.6630,Tb927.7.920,Tb927.9.14290,Tb927.9.2470,Tb927.9.3650,Tb927.9.5040,	20.2	4.72	5.99	7.89e-10	2.62e-07	0.219		GO:0043094	cellular metabolic compound salvage	22	5	Tb927.10.1390,Tb927.10.1400,Tb927.10.3660,Tb927.3.2960,Tb927.6.2740,	22.7	7.43	9.51	0.000440227	0.00298756	0.161		GO:0006541	glutamine metabolic process	3	1	Tb927.5.3800,	33.3	52.96	80.56	0.0187663	0.0596105	1	0.791		GO:0045934	negative regulation of nucleobase-containing compound metabolic process	28	1	Tb927.5.810,	3.6	69.51	95.73	0.014312	0.0398076	0.930277	0.957
GO:0051301	cell division	56	15	Tb927.1.2670,Tb927.10.13780,Tb927.10.13790,Tb927.10.870,Tb927.11.14840,Tb927.11.15800,Tb927.3.5180,Tb927.4.3740,Tb927.5.4380,Tb927.7.2650,Tb927.7.3330,Tb927.7.3550,Tb927.7.920,Tb927.9.14290,Tb927.9.5040,	26.8	6.26	8.53	7.07e-09	1.56e-06	0.223		GO:0071586	CAAX-box protein processing	1	1	Tb927.9.8950,	100	32.71	inf	0.0305716	0.0852916	0.189		GO:0006553	lysine metabolic process	2	2	Tb927.11.1450,Tb927.11.9980,	100	158.88	inf	3.88129e-05	0.000598827	0.0125754	0.605		GO:0046942	carboxylic acid transport	53	1	Tb927.7.5940,	1.9	36.72	49.54	0.0269602	0.0486781	1	0.651
GO:0051983	regulation of chromosome segregation	4	2	Tb927.11.14840,Tb927.9.3650,	50	11.69	22.51	0.0103356	0.0496557	0.223		GO:0006897	endocytosis	32	7	Tb927.11.11690,Tb927.11.670,Tb927.11.9530,Tb927.4.1080,Tb927.6.3500,Tb927.8.4330,Tb927.9.13380,	21.9	7.16	9.12	4.00018e-05	0.00039382	0.193		GO:0006554	lysine catabolic process	2	2	Tb927.11.1450,Tb927.11.9980,	100	158.88	inf	3.88129e-05	0.000598827	0.0125754	0.725		GO:0048255	mRNA stabilization	21	1	Tb927.5.810,	4.8	92.68	129.35	0.0107485	0.0398076	0.69865	0.544
GO:0044281	small molecule metabolic process	367	23	Tb11.v5.0470,Tb927.1.3830,Tb927.1.3950,Tb927.1.700,Tb927.10.1390,Tb927.10.1400,Tb927.10.14140,Tb927.10.2010,Tb927.10.3260,Tb927.10.3660,Tb927.10.7930,Tb927.10.880,Tb927.11.11690,Tb927.11.5520,Tb927.11.7380,Tb927.3.2960,Tb927.3.3270,Tb927.6.4280,Tb927.7.3370,Tb927.7.4170,Tb927.7.5790,Tb927.7.7520,Tb927.8.7100,	6.3	1.47	1.53	0.0417001	0.137668	0.24		GO:0007017	microtubule-based process	170	15	Tb927.1.2390,Tb927.10.14890,Tb927.10.5770,Tb927.11.2430,Tb927.11.3250,Tb927.11.8160,Tb927.3.5180,Tb927.3.5490,Tb927.3.930,Tb927.4.560,Tb927.7.2650,Tb927.8.3250,Tb927.8.6240,Tb927.8.8330,Tb927.9.13785,	8.8	2.89	3.21	0.000208617	0.00149458	0.193		GO:0006560	proline metabolic process	3	1	Tb927.10.3210,	33.3	52.96	80.56	0.0187663	0.0596105	1	0.706		GO:0048518	positive regulation of biological process	45	1	Tb927.5.810,	2.2	43.25	58.61	0.0229261	0.0465686	1	0.313
GO:0006897	endocytosis	32	5	Tb927.11.11690,Tb927.11.9530,Tb927.6.3500,Tb927.8.4330,Tb927.9.13380,	15.6	3.65	4.19	0.0108036	0.0511629	0.248		GO:0007049	cell cycle	138	14	Tb11.v5.0713,Tb927.10.13780,Tb927.10.13790,Tb927.10.14150,Tb927.10.5770,Tb927.11.2430,Tb927.3.5180,Tb927.4.560,Tb927.7.2650,Tb927.7.3550,Tb927.8.6760,Tb927.9.10310,Tb927.9.2470,Tb927.9.5040,	10.1	3.32	3.74	7.68071e-05	0.000697249	0.216		GO:0006562	proline catabolic process	1	1	Tb927.10.3210,	100	158.88	inf	0.00629416	0.0308986	1	0.728		GO:0048519	negative regulation of biological process	75	1	Tb927.5.810,	1.3	25.95	34.72	0.0379896	0.0587934	1	0.332
GO:0007264	small GTPase mediated signal transduction	27	4	Tb927.11.9530,Tb927.3.1120,Tb927.8.4330,Tb927.8.890,	14.8	3.46	3.93	0.026503	0.10914	0.258		GO:1901564	organonitrogen compound metabolic process	1086	44	Tb927.1.3830,Tb927.1.3950,Tb927.1.4690,Tb927.1.700,Tb927.10.12040,Tb927.10.13780,Tb927.10.1390,Tb927.10.1400,Tb927.10.14140,Tb927.10.14780,Tb927.10.2010,Tb927.10.2890,Tb927.10.3660,Tb927.10.4560,Tb927.10.4570,Tb927.10.4780,Tb927.10.5770,Tb927.10.5840,Tb927.11.11690,Tb927.11.14430,Tb927.11.3310,Tb927.11.3650,Tb927.11.5520,Tb927.11.880,Tb927.11.9920,Tb927.3.2960,Tb927.3.3270,Tb927.4.1080,Tb927.5.10…	4.1	1.33	1.42	0.0284063	0.0852916	0.217		GO:0006568	tryptophan metabolic process	3	2	Tb927.11.1450,Tb927.11.9980,	66.7	105.92	329.15	0.00011597	0.00139164	0.0375742	0.592		GO:0048523	negative regulation of cellular process	60	1	Tb927.5.810,	1.7	32.44	43.63	0.0304798	0.0521364	1	0.918
GO:0006665	sphingolipid metabolic process	7	2	Tb927.4.4740,Tb927.6.3000,	28.6	6.68	9	0.0332152	0.126561	0.267		GO:0051301	cell division	56	7	Tb927.10.13780,Tb927.10.13790,Tb927.3.5180,Tb927.7.2650,Tb927.7.3550,Tb927.9.10310,Tb927.9.5040,	12.5	4.09	4.64	0.00147723	0.00913791	0.223		GO:0006576	cellular biogenic amine metabolic process	12	2	Tb927.11.1450,Tb927.11.9980,	16.7	26.48	32.88	0.00246055	0.0175954	0.797219	0.948		GO:0050789	regulation of biological process	736	2	Tb927.5.810,Tb927.7.5940,	0.3	5.29	9.6	0.0470646	0.0695272	1	0.453
GO:0051674	localization of cell	57	10	Tb927.1.2670,Tb927.10.7690,Tb927.11.1150,Tb927.11.5000,Tb927.3.2310,Tb927.3.4290,Tb927.7.3560,Tb927.7.920,Tb927.8.4870,Tb927.9.9940,	17.5	4.1	4.88	0.00012854	0.00107879	0.272		GO:0044281	small molecule metabolic process	367	26	Tb11.v5.0470,Tb927.1.3830,Tb927.1.3950,Tb927.1.700,Tb927.10.1390,Tb927.10.1400,Tb927.10.14140,Tb927.10.2010,Tb927.10.2890,Tb927.10.3660,Tb927.11.1020,Tb927.11.11690,Tb927.11.3650,Tb927.11.5520,Tb927.11.7380,Tb927.2.3910,Tb927.3.2960,Tb927.3.3270,Tb927.4.1080,Tb927.6.2740,Tb927.6.4280,Tb927.7.4160,Tb927.7.4170,Tb927.7.4180,Tb927.7.5790,Tb927.9.10310,	7.1	2.32	2.59	5.03551e-05	0.000488864	0.24		GO:0006586	indolalkylamine metabolic process	3	2	Tb927.11.1450,Tb927.11.9980,	66.7	105.92	329.15	0.00011597	0.00139164	0.0375742	0.994		GO:0050793	regulation of developmental process	39	1	Tb927.7.5940,	2.6	49.9	67.92	0.0198923	0.0417096	1	0.218
GO:0046907	intracellular transport	159	13	Tb11.v5.0713,Tb927.10.14760,Tb927.10.14890,Tb927.10.5770,Tb927.10.8940,Tb927.11.2430,Tb927.11.7510,Tb927.3.1120,Tb927.3.5180,Tb927.3.5490,Tb927.4.560,Tb927.6.3290,Tb927.8.4330,	8.2	1.91	2.03	0.0184962	0.0839928	0.298		GO:0007264	small GTPase mediated signal transduction	27	6	Tb927.10.12960,Tb927.11.9530,Tb927.3.1120,Tb927.3.4680,Tb927.8.4330,Tb927.8.890,	22.2	7.27	9.27	0.000132245	0.00106252	0.258		GO:0006725	cellular aromatic compound metabolic process	879	11	Tb927.10.2370,Tb927.11.1450,Tb927.11.9980,Tb927.3.1380,Tb927.5.3800,Tb927.8.6170,Tb927.8.730,Tb927.8.760,Tb927.8.900,Tb927.9.8740,Tb927.9.9290,	1.3	1.99	2.29	0.0185333	0.0596105	1	0.245		GO:0050896	response to stimulus	705	2	Tb927.5.810,Tb927.7.5940,	0.3	5.52	10.07	0.0434237	0.0656405	1	0
GO:0034654	nucleobase-containing compound biosynthetic process	268	19	Tb11.v5.0470,Tb11.v5.0713,Tb927.1.3830,Tb927.1.700,Tb927.10.1390,Tb927.10.1400,Tb927.10.14140,Tb927.10.15350,Tb927.10.2010,Tb927.10.7930,Tb927.10.880,Tb927.11.5520,Tb927.2.3580,Tb927.3.2960,Tb927.3.3270,Tb927.6.4280,Tb927.7.3370,Tb927.7.6360,Tb927.7.7520,	7.1	1.66	1.75	0.0207923	0.0919022	0.308		GO:0051726	regulation of cell cycle	62	11	Tb11.v5.0713,Tb927.1.4650,Tb927.10.1060,Tb927.10.13790,Tb927.10.14150,Tb927.11.16760,Tb927.11.1900,Tb927.11.9530,Tb927.8.3150,Tb927.8.6340,Tb927.9.11270,	17.7	5.8	7.12	2.2192e-06	3.04161e-05	0.261		GO:0006835	dicarboxylic acid transport	1	1	Tb927.10.12840,	100	158.88	inf	0.00629416	0.0308986	1	0.407		GO:0051172	negative regulation of nitrogen compound metabolic process	35	1	Tb927.5.810,	2.9	55.61	75.95	0.0178658	0.0398076	1	0.871
GO:0043484	regulation of RNA splicing	1	1	Tb927.2.3880,	100	23.38	inf	0.0427746	0.137668	0.311		GO:0006507	GPI anchor release	1	1	Tb927.2.6000,	100	32.71	inf	0.0305716	0.0852916	0.275		GO:0006855	drug transmembrane transport	6	1	Tb927.6.1520,	16.7	26.48	32.21	0.0371874	0.103868	1	0.956		GO:0051252	regulation of RNA metabolic process	70	1	Tb927.5.810,	1.4	27.8	37.26	0.0354912	0.0576731	1	0.639
GO:0051641	cellular localization	182	14	Tb11.v5.0713,Tb927.10.14760,Tb927.10.14890,Tb927.10.5770,Tb927.10.8940,Tb927.11.2430,Tb927.11.7510,Tb927.3.1120,Tb927.3.5180,Tb927.3.5490,Tb927.4.560,Tb927.6.3290,Tb927.7.920,Tb927.8.4330,	7.7	1.8	1.9	0.0238904	0.101774	0.342		GO:0033238	regulation of cellular amine metabolic process	1	1	Tb927.1.4690,	100	32.71	inf	0.0305716	0.0852916	0.28		GO:0006970	response to osmotic stress	4	1	Tb927.6.1520,	25	39.72	53.7	0.0249447	0.076246	1	0.704		GO:0051253	negative regulation of RNA metabolic process	28	1	Tb927.5.810,	3.6	69.51	95.73	0.014312	0.0398076	0.930277	0.662
GO:0006166	purine ribonucleoside salvage	14	3	Tb927.10.1390,Tb927.10.1400,Tb927.3.2960,	21.4	5.01	6.15	0.019869	0.0890078	0.344		GO:0046907	intracellular transport	159	15	Tb11.v5.0713,Tb927.10.14760,Tb927.10.14890,Tb927.10.5770,Tb927.10.8940,Tb927.11.2430,Tb927.11.7510,Tb927.3.1120,Tb927.3.5180,Tb927.3.5490,Tb927.4.450,Tb927.4.560,Tb927.4.760,Tb927.8.4330,Tb927.9.10310,	9.4	3.09	3.46	9.85675e-05	0.000861234	0.28		GO:0006971	hypotonic response	2	1	Tb927.6.1520,	50	79.44	161.15	0.0125495	0.0478357	1	0.581		GO:0061013	regulation of mRNA catabolic process	26	1	Tb927.5.810,	3.8	74.86	103.41	0.0132948	0.0398076	0.864162	0.83
GO:0072524	pyridine-containing compound metabolic process	42	8	Tb927.1.3830,Tb927.1.700,Tb927.10.14140,Tb927.10.2010,Tb927.10.7930,Tb927.11.5520,Tb927.3.3270,Tb927.6.4280,	19	4.45	5.37	0.00033969	0.00250239	0.357		GO:0048523	negative regulation of cellular process	60	6	Tb11.v5.0713,Tb927.1.4690,Tb927.10.13790,Tb927.11.550,Tb927.11.9530,Tb927.9.8740,	10	3.27	3.59	0.00966838	0.0459741	0.296		GO:0006996	organelle organization	313	6	Tb927.1.2230,Tb927.1.880,Tb927.10.15180,Tb927.11.14950,Tb927.8.6750,Tb927.9.5730,	1.9	3.05	3.38	0.0131249	0.0494473	1	0.696		GO:1902369	negative regulation of RNA catabolic process	21	1	Tb927.5.810,	4.8	92.68	129.35	0.0107485	0.0398076	0.69865	0.838
GO:0009078	pyruvate family amino acid metabolic process	1	1	Tb927.1.3950,	100	23.38	inf	0.0427746	0.137668	0.377		GO:0010565	regulation of cellular ketone metabolic process	1	1	Tb927.1.4690,	100	32.71	inf	0.0305716	0.0852916	0.298		GO:0008150	biological process	3847	37	Tb927.1.2230,Tb927.1.880,Tb927.10.11630,Tb927.10.12260,Tb927.10.12840,Tb927.10.15180,Tb927.10.2370,Tb927.10.2560,Tb927.10.3210,Tb927.10.7410,Tb927.10.9080,Tb927.11.11680,Tb927.11.1450,Tb927.11.14950,Tb927.11.16730,Tb927.11.6440,Tb927.11.9980,Tb927.3.1380,Tb927.3.1790,Tb927.3.2230,Tb927.4.3950,Tb927.5.3800,Tb927.5.4020,Tb927.6.1520,Tb927.7.1320,Tb927.7.6850,Tb927.8.6170,Tb927.8.6750,Tb927.8.730,Tb…	1	1.53	3.18	0.000166036	0.00185502	0.0537957	0		GO:1902373	negative regulation of mRNA catabolic process	21	1	Tb927.5.810,	4.8	92.68	129.35	0.0107485	0.0398076	0.69865	0.831
GO:0050789	regulation of biological process	736	60	Tb11.v5.0470,Tb11.v5.0713,Tb927.1.2600,Tb927.1.3850,Tb927.1.4650,Tb927.10.1060,Tb927.10.11080,Tb927.10.12800,Tb927.10.13790,Tb927.10.14150,Tb927.10.15760,Tb927.10.2190,Tb927.11.12120,Tb927.11.14190,Tb927.11.14750,Tb927.11.14840,Tb927.11.14880,Tb927.11.15100,Tb927.11.15800,Tb927.11.16470,Tb927.11.16550,Tb927.11.2610,Tb927.11.9100,Tb927.11.9400,Tb927.11.9530,Tb927.2.3580,Tb927.2.3880,Tb927.3.1120,T…	8.2	1.91	2.2	5.22e-07	2.79e-05	0.383		GO:0043484	regulation of RNA splicing	1	1	Tb927.2.3880,	100	32.71	inf	0.0305716	0.0852916	0.311		GO:0008152	metabolic process	2188	22	Tb927.10.12260,Tb927.10.2370,Tb927.10.2560,Tb927.10.3210,Tb927.10.7410,Tb927.11.11680,Tb927.11.1450,Tb927.11.16730,Tb927.11.9980,Tb927.3.1380,Tb927.3.1790,Tb927.3.2230,Tb927.4.3950,Tb927.5.3800,Tb927.8.6170,Tb927.8.6750,Tb927.8.730,Tb927.8.760,Tb927.8.900,Tb927.9.5900,Tb927.9.8740,Tb927.9.9290,	1	1.6	2.1	0.00869115	0.0391102	1	0		GO:1903311	regulation of mRNA metabolic process	26	1	Tb927.5.810,	3.8	74.86	103.41	0.0132948	0.0398076	0.864162	0
GO:2000073	regulation of cytokinesis, site selection	1	1	Tb927.11.15800,	100	23.38	inf	0.0427746	0.137668	0.399		GO:0019438	aromatic compound biosynthetic process	275	17	Tb11.v5.0470,Tb11.v5.0713,Tb927.1.3830,Tb927.1.700,Tb927.10.1390,Tb927.10.1400,Tb927.10.14140,Tb927.10.15350,Tb927.10.2010,Tb927.10.2890,Tb927.11.3650,Tb927.11.5520,Tb927.3.2960,Tb927.3.3270,Tb927.6.2740,Tb927.6.4280,Tb927.9.10310,	6.2	2.02	2.17	0.00444211	0.0244491	0.317		GO:0008643	carbohydrate transport	7	1	Tb927.6.1520,	14.3	22.7	26.84	0.0432522	0.114009	1	0.571		GO:1903312	negative regulation of mRNA metabolic process	21	1	Tb927.5.810,	4.8	92.68	129.35	0.0107485	0.0398076	0.69865	0.683
GO:0055086	nucleobase-containing small molecule metabolic process	217	16	Tb11.v5.0470,Tb927.1.3830,Tb927.1.700,Tb927.10.1390,Tb927.10.1400,Tb927.10.14140,Tb927.10.2010,Tb927.10.7930,Tb927.10.880,Tb927.11.11690,Tb927.11.5520,Tb927.3.2960,Tb927.3.3270,Tb927.6.4280,Tb927.7.3370,Tb927.7.7520,	7.4	1.72	1.82	0.0234746	0.101774	0.417		GO:0072525	pyridine-containing compound biosynthetic process	33	9	Tb927.1.3830,Tb927.1.700,Tb927.10.14140,Tb927.10.2010,Tb927.10.2890,Tb927.11.5520,Tb927.3.3270,Tb927.6.2740,Tb927.6.4280,	27.3	8.92	12.32	4.07535e-07	9.91229e-06	0.318		GO:0009056	catabolic process	158	4	Tb927.10.3210,Tb927.11.1450,Tb927.11.9980,Tb927.9.5900,	2.5	4.02	4.38	0.0170471	0.0596105	1	0.017
GO:0009080	pyruvate family amino acid catabolic process	1	1	Tb927.1.3950,	100	23.38	inf	0.0427746	0.137668	0.458		GO:0048518	positive regulation of biological process	45	4	Tb927.1.4690,Tb927.7.2660,Tb927.9.13785,Tb927.9.8740,	8.9	2.91	3.13	0.047745	0.126416	0.329		GO:0009060	aerobic respiration	15	4	Tb927.10.2560,Tb927.10.7410,Tb927.11.1450,Tb927.11.9980,	26.7	42.37	62.42	1.79714e-06	5.82273e-05	0.000582273	0.876
GO:0019438	aromatic compound biosynthetic process	275	19	Tb11.v5.0470,Tb11.v5.0713,Tb927.1.3830,Tb927.1.700,Tb927.10.1390,Tb927.10.1400,Tb927.10.14140,Tb927.10.15350,Tb927.10.2010,Tb927.10.7930,Tb927.10.880,Tb927.11.5520,Tb927.2.3580,Tb927.3.2960,Tb927.3.3270,Tb927.6.4280,Tb927.7.3370,Tb927.7.6360,Tb927.7.7520,	6.9	1.62	1.7	0.0263512	0.10914	0.462		GO:0016192	vesicle-mediated transport	123	10	Tb927.10.14760,Tb927.11.11690,Tb927.11.670,Tb927.11.9530,Tb927.4.1080,Tb927.4.450,Tb927.4.760,Tb927.6.3500,Tb927.8.4330,Tb927.9.13380,	8.1	2.66	2.89	0.00430594	0.0240788	0.33		GO:0009063	cellular amino acid catabolic process	12	4	Tb927.10.3210,Tb927.11.1450,Tb927.11.9980,Tb927.9.5900,	33.3	52.96	85.87	6.60833e-07	3.42044e-05	0.00021411	0.952
GO:0018130	heterocycle biosynthetic process	284	19	Tb11.v5.0470,Tb11.v5.0713,Tb927.1.3830,Tb927.1.700,Tb927.10.1390,Tb927.10.1400,Tb927.10.14140,Tb927.10.15350,Tb927.10.2010,Tb927.10.7930,Tb927.10.880,Tb927.11.5520,Tb927.2.3580,Tb927.3.2960,Tb927.3.3270,Tb927.6.4280,Tb927.7.3370,Tb927.7.6360,Tb927.7.7520,	6.7	1.56	1.64	0.0350731	0.132877	0.477		GO:0048522	positive regulation of cellular process	22	3	Tb927.1.4690,Tb927.7.2660,Tb927.9.13785,	13.6	4.46	5.06	0.0282932	0.0852916	0.333		GO:0009064	glutamine family amino acid metabolic process	9	3	Tb927.10.3210,Tb927.5.3800,Tb927.9.5900,	33.3	52.96	84.02	1.91705e-05	0.00044366	0.00621125	0.7
GO:0042866	pyruvate biosynthetic process	25	8	Tb927.1.3830,Tb927.1.700,Tb927.10.14140,Tb927.10.2010,Tb927.10.7930,Tb927.11.5520,Tb927.3.3270,Tb927.6.4280,	32	7.48	10.77	5.88e-06	0.00012192	0.492		GO:0048519	negative regulation of biological process	75	7	Tb11.v5.0713,Tb927.1.4690,Tb927.10.13790,Tb927.11.14190,Tb927.11.550,Tb927.11.9530,Tb927.9.8740,	9.3	3.05	3.33	0.00775181	0.0381585	0.334		GO:0009065	glutamine family amino acid catabolic process	2	2	Tb927.10.3210,Tb927.9.5900,	100	158.88	inf	3.88129e-05	0.000598827	0.0125754	0.809
GO:0051783	regulation of nuclear division	8	3	Tb927.10.14150,Tb927.11.14840,Tb927.11.9530,	37.5	8.77	13.54	0.00369919	0.0199395	0.494		GO:0051641	cellular localization	182	15	Tb11.v5.0713,Tb927.10.14760,Tb927.10.14890,Tb927.10.5770,Tb927.10.8940,Tb927.11.2430,Tb927.11.7510,Tb927.3.1120,Tb927.3.5180,Tb927.3.5490,Tb927.4.450,Tb927.4.560,Tb927.4.760,Tb927.8.4330,Tb927.9.10310,	8.2	2.7	2.97	0.000437348	0.00298756	0.342		GO:0009066	aspartate family amino acid metabolic process	10	2	Tb927.11.1450,Tb927.11.9980,	20	31.78	41.11	0.00169119	0.0140499	0.547946	0.671
GO:0010139	pyrimidine deoxyribonucleotide salvage	1	1	Tb927.10.880,	100	23.38	inf	0.0427746	0.137668	0.495		GO:0065008	regulation of biological quality	118	8	Tb927.10.2010,Tb927.11.6890,Tb927.2.3880,Tb927.4.2450,Tb927.7.1300,Tb927.7.5790,Tb927.9.10310,Tb927.9.8740,	6.8	2.22	2.35	0.027824	0.0852916	0.345		GO:0009068	aspartate family amino acid catabolic process	3	2	Tb927.11.1450,Tb927.11.9980,	66.7	105.92	329.15	0.00011597	0.00139164	0.0375742	0.776
GO:0006323	DNA packaging	30	5	Tb927.10.10580,Tb927.10.10590,Tb927.10.8890,Tb927.11.16400,Tb927.11.1860,	16.7	3.9	4.53	0.00819646	0.040859	0.518		GO:0072524	pyridine-containing compound metabolic process	42	9	Tb927.1.3830,Tb927.1.700,Tb927.10.14140,Tb927.10.2010,Tb927.10.2890,Tb927.11.5520,Tb927.3.3270,Tb927.6.2740,Tb927.6.4280,	21.4	7.01	8.95	3.70431e-06	4.47846e-05	0.357		GO:0009072	aromatic amino acid family metabolic process	3	2	Tb927.11.1450,Tb927.11.9980,	66.7	105.92	329.15	0.00011597	0.00139164	0.0375742	0.66
GO:0030497	fatty acid elongation	7	3	Tb927.10.3260,Tb927.7.4170,Tb927.8.7100,	42.9	10.02	16.93	0.00238727	0.013651	0.519		GO:0015031	protein transport	131	10	Tb11.v5.0713,Tb927.10.14760,Tb927.10.14890,Tb927.10.5770,Tb927.10.8940,Tb927.11.6230,Tb927.11.7510,Tb927.3.1120,Tb927.4.450,Tb927.4.760,	7.6	2.5	2.69	0.00669987	0.0342749	0.36		GO:0009084	glutamine family amino acid biosynthetic process	5	1	Tb927.5.3800,	20	31.78	40.27	0.031085	0.0915594	1	0.843
GO:0032787	monocarboxylic acid metabolic process	57	11	Tb927.1.3830,Tb927.1.700,Tb927.10.14140,Tb927.10.2010,Tb927.10.3260,Tb927.10.7930,Tb927.11.5520,Tb927.3.3270,Tb927.6.4280,Tb927.7.4170,Tb927.8.7100,	19.3	4.51	5.5	2.34e-05	0.00033036	0.529		GO:0072522	purine-containing compound biosynthetic process	63	13	Tb927.1.3830,Tb927.1.700,Tb927.10.1390,Tb927.10.1400,Tb927.10.14140,Tb927.10.2010,Tb927.10.2890,Tb927.11.3650,Tb927.11.5520,Tb927.3.2960,Tb927.3.3270,Tb927.6.4280,Tb927.9.10310,	20.6	6.75	8.66	3.95551e-08	3.45613e-06	0.361		GO:0009308	amine metabolic process	12	2	Tb927.11.1450,Tb927.11.9980,	16.7	26.48	32.88	0.00246055	0.0175954	0.797219	0.254
GO:0072385	minus-end-directed organelle transport along microtubule	3	2	Tb927.11.2430,Tb927.4.560,	66.7	15.59	45.02	0.00531803	0.027983	0.535		GO:0046184	aldehyde biosynthetic process	1	1	Tb927.6.2740,	100	32.71	inf	0.0305716	0.0852916	0.362		GO:0009582	detection of abiotic stimulus	1	1	Tb927.6.1520,	100	158.88	inf	0.00629416	0.0308986	1	0.272
GO:0007265	Ras protein signal transduction	1	1	Tb927.11.9530,	100	23.38	inf	0.0427746	0.137668	0.541		GO:0019637	organophosphate metabolic process	275	18	Tb11.v5.0470,Tb927.1.3830,Tb927.1.700,Tb927.10.14140,Tb927.10.2010,Tb927.10.2890,Tb927.10.4780,Tb927.11.11690,Tb927.11.3650,Tb927.11.5520,Tb927.2.6000,Tb927.3.3270,Tb927.4.1080,Tb927.6.2740,Tb927.6.4280,Tb927.8.3530,Tb927.9.10310,Tb927.9.12570,	6.5	2.14	2.32	0.00185538	0.0113764	0.364		GO:0009987	cellular process	2520	24	Tb927.1.2230,Tb927.1.880,Tb927.10.15180,Tb927.10.2370,Tb927.10.2560,Tb927.10.3210,Tb927.10.7410,Tb927.11.1450,Tb927.11.14950,Tb927.11.16730,Tb927.11.9980,Tb927.3.1380,Tb927.5.3800,Tb927.7.1320,Tb927.8.6170,Tb927.8.6750,Tb927.8.730,Tb927.8.760,Tb927.8.900,Tb927.9.5730,Tb927.9.5900,Tb927.9.8160,Tb927.9.8740,Tb927.9.9290,	1	1.51	2.02	0.0112306	0.0466503	1	0
GO:1901292	nucleoside phosphate catabolic process	28	8	Tb927.1.3830,Tb927.1.700,Tb927.10.14140,Tb927.10.2010,Tb927.10.7930,Tb927.11.5520,Tb927.3.3270,Tb927.6.4280,	28.6	6.68	9.15	1.51e-05	0.00023848	0.543		GO:0009078	pyruvate family amino acid metabolic process	1	1	Tb927.1.3950,	100	32.71	inf	0.0305716	0.0852916	0.377		GO:0010133	proline catabolic process to glutamate	1	1	Tb927.10.3210,	100	158.88	inf	0.00629416	0.0308986	1	0.819
GO:0044283	small molecule biosynthetic process	108	15	Tb927.1.3830,Tb927.1.700,Tb927.10.1390,Tb927.10.1400,Tb927.10.14140,Tb927.10.2010,Tb927.10.3260,Tb927.10.3660,Tb927.10.7930,Tb927.11.5520,Tb927.3.2960,Tb927.3.3270,Tb927.6.4280,Tb927.7.4170,Tb927.8.7100,	13.9	3.25	3.73	5.03e-05	0.00056495	0.545		GO:0033036	macromolecule localization	151	10	Tb11.v5.0713,Tb927.10.14760,Tb927.10.14890,Tb927.10.5770,Tb927.10.8940,Tb927.11.6230,Tb927.11.7510,Tb927.3.1120,Tb927.4.450,Tb927.4.760,	6.6	2.17	2.3	0.0171813	0.0725758	0.377		GO:0010608	posttranscriptional regulation of gene expression	390	6	Tb927.10.11630,Tb927.11.6440,Tb927.5.4020,Tb927.7.1320,Tb927.9.8740,Tb927.9.9290,	1.5	2.44	2.67	0.0344517	0.0996638	1	0.332
GO:0006006	glucose metabolic process	9	3	Tb927.1.3830,Tb927.10.7930,Tb927.6.4280,	33.3	7.79	11.28	0.00537418	0.0280557	0.559		GO:0052646	alditol phosphate metabolic process	9	2	Tb927.8.3530,Tb927.9.12570,	22.2	7.27	9.13	0.0290772	0.0852916	0.39		GO:0015711	organic anion transport	57	2	Tb927.10.12840,Tb927.7.6850,	3.5	5.57	5.94	0.0497447	0.122101	1	0.856
GO:0006507	GPI anchor release	1	1	Tb927.2.6000,	100	23.38	inf	0.0427746	0.137668	0.574		GO:0055086	nucleobase-containing small molecule metabolic process	217	16	Tb11.v5.0470,Tb927.1.3830,Tb927.1.700,Tb927.10.1390,Tb927.10.1400,Tb927.10.14140,Tb927.10.2010,Tb927.10.2890,Tb927.11.11690,Tb927.11.3650,Tb927.11.5520,Tb927.3.2960,Tb927.3.3270,Tb927.4.1080,Tb927.6.4280,Tb927.9.10310,	7.4	2.41	2.63	0.000965267	0.00613383	0.417		GO:0015739	sialic acid transport	2	1	Tb927.7.6850,	50	79.44	161.15	0.0125495	0.0478357	1	0.474
GO:0030030	cell projection organization	71	12	Tb927.1.2260,Tb927.1.2670,Tb927.10.13790,Tb927.10.2880,Tb927.11.13500,Tb927.3.4290,Tb927.3.5490,Tb927.4.2080,Tb927.4.3740,Tb927.6.3290,Tb927.8.4780,Tb927.9.13785,	16.9	3.95	4.68	4.04e-05	0.00049614	0.578		GO:0071702	organic substance transport	227	12	Tb11.v5.0713,Tb927.10.14160,Tb927.10.14760,Tb927.10.14890,Tb927.10.5770,Tb927.10.8940,Tb927.11.6230,Tb927.11.7510,Tb927.3.1120,Tb927.4.450,Tb927.4.760,Tb927.8.7700,	5.3	1.73	1.81	0.0454074	0.121144	0.423		GO:0015740	C4-dicarboxylate transport	1	1	Tb927.10.12840,	100	158.88	inf	0.00629416	0.0308986	1	0.602
GO:0046434	organophosphate catabolic process	33	9	Tb927.1.3830,Tb927.1.700,Tb927.10.14140,Tb927.10.2010,Tb927.10.7930,Tb927.11.5520,Tb927.3.3270,Tb927.6.4280,Tb927.8.3530,	27.3	6.38	8.6	6.68e-06	0.00013413	0.579		GO:1901362	organic cyclic compound biosynthetic process	297	17	Tb11.v5.0470,Tb11.v5.0713,Tb927.1.3830,Tb927.1.700,Tb927.10.1390,Tb927.10.1400,Tb927.10.14140,Tb927.10.15350,Tb927.10.2010,Tb927.10.2890,Tb927.11.3650,Tb927.11.5520,Tb927.3.2960,Tb927.3.3270,Tb927.6.2740,Tb927.6.4280,Tb927.9.10310,	5.7	1.87	2	0.00940186	0.045013	0.45		GO:0015791	polyol transport	3	1	Tb927.6.1520,	33.3	52.96	80.56	0.0187663	0.0596105	1	0.359
GO:0007010	cytoskeleton organization	74	13	Tb927.1.2390,Tb927.1.2670,Tb927.10.5770,Tb927.11.14840,Tb927.11.2430,Tb927.3.5180,Tb927.4.560,Tb927.7.2650,Tb927.8.6240,Tb927.8.8330,Tb927.9.13785,Tb927.9.3650,Tb927.9.8880,	17.6	4.11	4.92	1.25e-05	0.0002073	0.596		GO:0009080	pyruvate family amino acid catabolic process	1	1	Tb927.1.3950,	100	32.71	inf	0.0305716	0.0852916	0.458		GO:0015793	glycerol transport	3	1	Tb927.6.1520,	33.3	52.96	80.56	0.0187663	0.0596105	1	0.717
GO:0000226	microtubule cytoskeleton organization	58	12	Tb927.1.2390,Tb927.1.2670,Tb927.10.5770,Tb927.11.14840,Tb927.11.2430,Tb927.3.5180,Tb927.4.560,Tb927.7.2650,Tb927.8.6240,Tb927.8.8330,Tb927.9.13785,Tb927.9.3650,	20.7	4.84	6.02	4.65e-06	0.00012192	0.601		GO:0022411	cellular component disassembly	9	2	Tb927.10.5770,Tb927.8.4330,	22.2	7.27	9.13	0.0290772	0.0852916	0.472		GO:0015849	organic acid transport	53	2	Tb927.10.12840,Tb927.7.6850,	3.8	6	6.41	0.0436329	0.114009	1	0.597
GO:0030970	retrograde protein transport, ER to cytosol	1	1	Tb927.10.5770,	100	23.38	inf	0.0427746	0.137668	0.605		GO:0051193	regulation of cofactor metabolic process	1	1	Tb927.1.4690,	100	32.71	inf	0.0305716	0.0852916	0.475		GO:0015850	organic hydroxy compound transport	3	1	Tb927.6.1520,	33.3	52.96	80.56	0.0187663	0.0596105	1	0.409
GO:1903513	endoplasmic reticulum to cytosol transport	1	1	Tb927.10.5770,	100	23.38	inf	0.0427746	0.137668	0.605		GO:0018130	heterocycle biosynthetic process	284	17	Tb11.v5.0470,Tb11.v5.0713,Tb927.1.3830,Tb927.1.700,Tb927.10.1390,Tb927.10.1400,Tb927.10.14140,Tb927.10.15350,Tb927.10.2010,Tb927.10.2890,Tb927.11.3650,Tb927.11.5520,Tb927.3.2960,Tb927.3.3270,Tb927.6.2740,Tb927.6.4280,Tb927.9.10310,	6	1.96	2.1	0.00611449	0.032379	0.477		GO:0015877	biopterin transport	7	1	Tb927.10.9080,	14.3	22.7	26.84	0.0432522	0.114009	1	0.545
GO:0034404	nucleobase-containing small molecule biosynthetic process	48	11	Tb927.1.3830,Tb927.1.700,Tb927.10.1390,Tb927.10.1400,Tb927.10.14140,Tb927.10.2010,Tb927.10.7930,Tb927.11.5520,Tb927.3.2960,Tb927.3.3270,Tb927.6.4280,	22.9	5.36	6.85	4.05e-06	0.00012192	0.606		GO:0034654	nucleobase-containing compound biosynthetic process	268	16	Tb11.v5.0470,Tb11.v5.0713,Tb927.1.3830,Tb927.1.700,Tb927.10.1390,Tb927.10.1400,Tb927.10.14140,Tb927.10.15350,Tb927.10.2010,Tb927.10.2890,Tb927.11.3650,Tb927.11.5520,Tb927.3.2960,Tb927.3.3270,Tb927.6.4280,Tb927.9.10310,	6	1.95	2.09	0.00791785	0.0385666	0.481		GO:0015893	drug transport	10	2	Tb927.6.1520,Tb927.9.7470,	20	31.78	41.11	0.00169119	0.0140499	0.547946	0.071
GO:0006082	organic acid metabolic process	142	13	Tb927.1.3830,Tb927.1.3950,Tb927.1.700,Tb927.10.14140,Tb927.10.2010,Tb927.10.3260,Tb927.10.3660,Tb927.10.7930,Tb927.11.5520,Tb927.3.3270,Tb927.6.4280,Tb927.7.4170,Tb927.8.7100,	9.2	2.14	2.31	0.00762386	0.0382926	0.608		GO:0042759	long-chain fatty acid biosynthetic process	4	3	Tb927.7.4160,Tb927.7.4170,Tb927.7.4180,	75	24.53	96.33	0.000110342	0.000918201	0.481		GO:0015980	energy derivation by oxidation of organic compounds	21	4	Tb927.10.2560,Tb927.10.7410,Tb927.11.1450,Tb927.11.9980,	19	30.26	40.36	7.66379e-06	0.000191005	0.00248307	0.789
GO:0051230	spindle disassembly	1	1	Tb927.10.5770,	100	23.38	inf	0.0427746	0.137668	0.609		GO:0006109	regulation of carbohydrate metabolic process	1	1	Tb927.1.4690,	100	32.71	inf	0.0305716	0.0852916	0.483		GO:0015992	proton transport	6	1	Tb927.3.1380,	16.7	26.48	32.21	0.0371874	0.103868	1	0.511
GO:0032527	protein exit from endoplasmic reticulum	1	1	Tb927.10.5770,	100	23.38	inf	0.0427746	0.137668	0.617		GO:0016559	peroxisome fission	4	3	Tb927.11.11520,Tb927.9.11580,Tb927.9.11600,	75	24.53	96.33	0.000110342	0.000918201	0.485		GO:0016043	cellular component organization	384	6	Tb927.1.2230,Tb927.1.880,Tb927.10.15180,Tb927.11.14950,Tb927.8.6750,Tb927.9.5730,	1.6	2.48	2.72	0.0322739	0.0942049	1	0.78
GO:1903008	organelle disassembly	1	1	Tb927.10.5770,	100	23.38	inf	0.0427746	0.137668	0.617		GO:0042866	pyruvate biosynthetic process	25	8	Tb927.1.3830,Tb927.1.700,Tb927.10.14140,Tb927.10.2010,Tb927.10.2890,Tb927.11.5520,Tb927.3.3270,Tb927.6.4280,	32	10.47	15.41	4.67962e-07	9.91229e-06	0.492		GO:0016054	organic acid catabolic process	13	4	Tb927.10.3210,Tb927.11.1450,Tb927.11.9980,Tb927.9.5900,	30.8	48.89	76.32	9.50123e-07	3.42044e-05	0.00030784	0.924
GO:0009132	nucleoside diphosphate metabolic process	25	8	Tb927.1.3830,Tb927.1.700,Tb927.10.14140,Tb927.10.2010,Tb927.10.7930,Tb927.11.5520,Tb927.3.3270,Tb927.6.4280,	32	7.48	10.77	5.88e-06	0.00012192	0.621		GO:0072385	minus-end-directed organelle transport along microtubule	3	2	Tb927.11.2430,Tb927.4.560,	66.7	21.81	63.95	0.002736	0.0162073	0.495		GO:0016072	rRNA metabolic process	62	3	Tb927.10.2370,Tb927.8.760,Tb927.8.900,	4.8	7.69	8.49	0.00683076	0.0330323	1	0.242
GO:0046939	nucleotide phosphorylation	25	8	Tb927.1.3830,Tb927.1.700,Tb927.10.14140,Tb927.10.2010,Tb927.10.7930,Tb927.11.5520,Tb927.3.3270,Tb927.6.4280,	32	7.48	10.77	5.88e-06	0.00012192	0.629		GO:0050789	regulation of biological process	736	55	Tb11.v5.0470,Tb11.v5.0713,Tb927.1.3850,Tb927.1.4650,Tb927.1.4690,Tb927.10.1060,Tb927.10.12800,Tb927.10.12960,Tb927.10.13790,Tb927.10.14150,Tb927.10.15760,Tb927.11.11480,Tb927.11.12120,Tb927.11.14190,Tb927.11.14880,Tb927.11.15100,Tb927.11.16550,Tb927.11.16760,Tb927.11.1900,Tb927.11.2610,Tb927.11.3650,Tb927.11.550,Tb927.11.9530,Tb927.2.3880,Tb927.2.4710,Tb927.3.1120,Tb927.3.3060,Tb927.3.4680,Tb927.…	7.5	2.44	3.03	1.79319e-10	6.26719e-08	0.502		GO:0016999	antibiotic metabolic process	12	4	Tb927.10.2560,Tb927.10.7410,Tb927.11.1450,Tb927.11.9980,	33.3	52.96	85.87	6.60833e-07	3.42044e-05	0.00021411	0.046
GO:0072382	minus-end-directed vesicle transport along microtubule	3	2	Tb927.11.2430,Tb927.4.560,	66.7	15.59	45.02	0.00531803	0.027983	0.632		GO:0051196	regulation of coenzyme metabolic process	1	1	Tb927.1.4690,	100	32.71	inf	0.0305716	0.0852916	0.511		GO:0017144	drug metabolic process	88	5	Tb927.10.2560,Tb927.10.7410,Tb927.11.1450,Tb927.11.9980,Tb927.3.1380,	5.7	9.03	10.48	0.000212184	0.00229159	0.0687477	0.046
GO:0044270	cellular nitrogen compound catabolic process	54	9	Tb927.1.3830,Tb927.1.700,Tb927.10.14140,Tb927.10.2010,Tb927.10.7930,Tb927.11.5520,Tb927.3.3270,Tb927.6.4280,Tb927.8.3560,	16.7	3.9	4.57	0.00041628	0.00293612	0.635		GO:0006997	nucleus organization	1	1	Tb927.9.10310,	100	32.71	inf	0.0305716	0.0852916	0.516		GO:0019551	glutamate catabolic process to 2-oxoglutarate	1	1	Tb927.9.5900,	100	158.88	inf	0.00629416	0.0308986	1	0.916
GO:0070925	organelle assembly	79	10	Tb927.1.2260,Tb927.1.2670,Tb927.11.14840,Tb927.3.4290,Tb927.3.5180,Tb927.3.5490,Tb927.4.2080,Tb927.4.3740,Tb927.6.3290,Tb927.8.4780,	12.7	2.96	3.31	0.00186371	0.0110325	0.641		GO:0030497	fatty acid elongation	7	3	Tb927.7.4160,Tb927.7.4170,Tb927.7.4180,	42.9	14.02	24.07	0.000901545	0.00578147	0.519		GO:0019682	glyceraldehyde-3-phosphate metabolic process	7	1	Tb927.8.6170,	14.3	22.7	26.84	0.0432522	0.114009	1	0.469
GO:0010468	regulation of gene expression	439	41	Tb927.1.2600,Tb927.1.3850,Tb927.10.11080,Tb927.10.12800,Tb927.10.14150,Tb927.10.15760,Tb927.10.2190,Tb927.11.12120,Tb927.11.14190,Tb927.11.14750,Tb927.11.14880,Tb927.11.15100,Tb927.11.16470,Tb927.11.16550,Tb927.11.2610,Tb927.11.9100,Tb927.11.9400,Tb927.11.9530,Tb927.2.3580,Tb927.2.3880,Tb927.3.2050,Tb927.3.3490,Tb927.3.4290,Tb927.5.1990,Tb927.6.3290,Tb927.6.3480,Tb927.6.4770,Tb927.6.560,Tb927.7.1…	9.3	2.18	2.49	1.5e-06	5.32e-05	0.652		GO:0033241	regulation of cellular amine catabolic process	1	1	Tb927.1.4690,	100	32.71	inf	0.0305716	0.0852916	0.528		GO:0019752	carboxylic acid metabolic process	138	7	Tb927.10.2560,Tb927.10.3210,Tb927.10.7410,Tb927.11.1450,Tb927.11.9980,Tb927.5.3800,Tb927.9.5900,	5.1	8.06	9.68	2.1792e-05	0.000470706	0.00706059	0.763
GO:1901361	organic cyclic compound catabolic process	55	9	Tb927.1.3830,Tb927.1.700,Tb927.10.14140,Tb927.10.2010,Tb927.10.7930,Tb927.11.5520,Tb927.3.3270,Tb927.6.4280,Tb927.8.3560,	16.4	3.83	4.47	0.00047935	0.00331049	0.653		GO:0032787	monocarboxylic acid metabolic process	57	12	Tb927.1.3830,Tb927.1.700,Tb927.10.14140,Tb927.10.2010,Tb927.10.2890,Tb927.11.5520,Tb927.2.3910,Tb927.3.3270,Tb927.6.4280,Tb927.7.4160,Tb927.7.4170,Tb927.7.4180,	21.1	6.89	8.85	1.05595e-07	6.7101e-06	0.529		GO:0019856	pyrimidine nucleobase biosynthetic process	5	1	Tb927.5.3800,	20	31.78	40.27	0.031085	0.0915594	1	0.959
GO:0060294	cilium movement involved in cell motility	6	2	Tb927.1.2670,Tb927.11.5000,	33.3	7.79	11.25	0.0244072	0.101774	0.661		GO:0042776	mitochondrial ATP synthesis coupled proton transport	1	1	Tb927.9.10310,	100	32.71	inf	0.0305716	0.0852916	0.534		GO:0022607	cellular component assembly	157	5	Tb927.1.2230,Tb927.1.880,Tb927.10.15180,Tb927.11.14950,Tb927.9.5730,	3.2	5.06	5.67	0.00291829	0.0201176	0.945527	0.739
GO:0044782	cilium organization	71	12	Tb927.1.2260,Tb927.1.2670,Tb927.10.13790,Tb927.10.2880,Tb927.11.13500,Tb927.3.4290,Tb927.3.5490,Tb927.4.2080,Tb927.4.3740,Tb927.6.3290,Tb927.8.4780,Tb927.9.13785,	16.9	3.95	4.68	4.04e-05	0.00049614	0.667		GO:0007031	peroxisome organization	10	3	Tb927.11.11520,Tb927.9.11580,Tb927.9.11600,	30	9.81	13.75	0.00288718	0.0169591	0.536		GO:0022613	ribonucleoprotein complex biogenesis	108	4	Tb927.1.880,Tb927.10.2370,Tb927.8.760,Tb927.8.900,	3.7	5.88	6.52	0.00459485	0.0297746	1	0.766
GO:0061640	cytoskeleton-dependent cytokinesis	26	7	Tb927.1.2670,Tb927.10.13780,Tb927.10.870,Tb927.11.14840,Tb927.11.15800,Tb927.4.3740,Tb927.9.14290,	26.9	6.29	8.4	8e-05	0.00073676	0.667		GO:0007265	Ras protein signal transduction	1	1	Tb927.11.9530,	100	32.71	inf	0.0305716	0.0852916	0.541		GO:0030154	cell differentiation	4	1	Tb927.11.14950,	25	39.72	53.7	0.0249447	0.076246	1	0.19
GO:0019222	regulation of metabolic process	466	43	Tb927.1.2600,Tb927.1.3850,Tb927.10.11080,Tb927.10.12800,Tb927.10.14150,Tb927.10.15760,Tb927.10.2190,Tb927.11.12120,Tb927.11.14190,Tb927.11.14750,Tb927.11.14880,Tb927.11.15100,Tb927.11.16470,Tb927.11.16550,Tb927.11.2610,Tb927.11.9100,Tb927.11.9400,Tb927.11.9530,Tb927.2.3580,Tb927.2.3880,Tb927.3.2050,Tb927.3.3490,Tb927.3.4290,Tb927.3.5520,Tb927.5.1990,Tb927.6.3290,Tb927.6.3480,Tb927.6.4770,Tb927.6.…	9.2	2.16	2.46	1.12e-06	4.75e-05	0.669		GO:1901292	nucleoside phosphate catabolic process	28	8	Tb927.1.3830,Tb927.1.700,Tb927.10.14140,Tb927.10.2010,Tb927.10.2890,Tb927.11.5520,Tb927.3.3270,Tb927.6.4280,	28.6	9.35	13.09	1.24191e-06	1.97295e-05	0.543		GO:0031497	chromatin assembly	22	2	Tb927.10.15180,Tb927.9.5730,	9.1	14.44	16.42	0.00827345	0.0378729	1	0.966
GO:0060285	cilium-dependent cell motility	53	10	Tb927.1.2670,Tb927.10.7690,Tb927.11.1150,Tb927.11.5000,Tb927.3.2310,Tb927.3.4290,Tb927.7.3560,Tb927.7.920,Tb927.8.4870,Tb927.9.9940,	18.9	4.41	5.33	6.76e-05	0.00064013	0.683		GO:0044283	small molecule biosynthetic process	108	17	Tb927.1.3830,Tb927.1.700,Tb927.10.1390,Tb927.10.1400,Tb927.10.14140,Tb927.10.2010,Tb927.10.2890,Tb927.10.3660,Tb927.11.5520,Tb927.2.3910,Tb927.3.2960,Tb927.3.3270,Tb927.6.2740,Tb927.6.4280,Tb927.7.4160,Tb927.7.4170,Tb927.7.4180,	15.7	5.15	6.3	2.32348e-08	3.27352e-06	0.545		GO:0032238	adenosine transport	1	1	Tb927.9.7470,	100	158.88	inf	0.00629416	0.0308986	1	0.452
GO:0030705	cytoskeleton-dependent intracellular transport	22	4	Tb927.11.2430,Tb927.3.5490,Tb927.4.560,Tb927.6.3290,	18.2	4.25	5.02	0.0130535	0.0605208	0.69		GO:0046434	organophosphate catabolic process	33	9	Tb927.1.3830,Tb927.1.700,Tb927.10.14140,Tb927.10.2010,Tb927.10.2890,Tb927.11.5520,Tb927.3.3270,Tb927.6.4280,Tb927.8.3530,	27.3	8.92	12.32	4.07535e-07	9.91229e-06	0.579		GO:0034470	ncRNA processing	95	3	Tb927.10.2370,Tb927.8.760,Tb927.8.900,	3.2	5.02	5.42	0.0216401	0.0680718	1	0.773
GO:0045597	positive regulation of cell differentiation	1	1	Tb927.7.2660,	100	23.38	inf	0.0427746	0.137668	0.69		GO:0001676	long-chain fatty acid metabolic process	4	3	Tb927.7.4160,Tb927.7.4170,Tb927.7.4180,	75	24.53	96.33	0.000110342	0.000918201	0.593		GO:0034622	cellular protein-containing complex assembly	71	4	Tb927.1.880,Tb927.10.15180,Tb927.11.14950,Tb927.9.5730,	5.6	8.95	10.17	0.000987582	0.00888824	0.319976	0.595
GO:0022607	cellular component assembly	157	14	Tb927.1.2260,Tb927.1.2670,Tb927.10.10580,Tb927.10.10590,Tb927.11.14840,Tb927.11.1860,Tb927.3.4290,Tb927.3.5180,Tb927.3.5490,Tb927.4.2080,Tb927.4.3740,Tb927.6.3290,Tb927.7.2650,Tb927.8.4780,	8.9	2.08	2.24	0.00719836	0.0364314	0.694		GO:0015833	peptide transport	132	10	Tb11.v5.0713,Tb927.10.14760,Tb927.10.14890,Tb927.10.5770,Tb927.10.8940,Tb927.11.6230,Tb927.11.7510,Tb927.3.1120,Tb927.4.450,Tb927.4.760,	7.6	2.48	2.67	0.00706009	0.035	0.593		GO:0034641	cellular nitrogen compound metabolic process	1142	12	Tb927.10.2370,Tb927.11.1450,Tb927.11.9980,Tb927.3.1380,Tb927.5.3800,Tb927.8.6170,Tb927.8.6750,Tb927.8.730,Tb927.8.760,Tb927.8.900,Tb927.9.8740,Tb927.9.9290,	1.1	1.67	1.9	0.047041	0.119073	1	0.26
GO:0003341	cilium movement	6	2	Tb927.1.2670,Tb927.11.5000,	33.3	7.79	11.25	0.0244072	0.101774	0.702		GO:0035556	intracellular signal transduction	125	8	Tb11.v5.0470,Tb927.10.12960,Tb927.11.9530,Tb927.3.1120,Tb927.3.4680,Tb927.7.190,Tb927.8.4330,Tb927.8.890,	6.4	2.09	2.21	0.0373912	0.102095	0.593		GO:0034660	ncRNA metabolic process	130	3	Tb927.10.2370,Tb927.8.760,Tb927.8.900,	2.3	3.67	3.91	0.048055	0.120696	1	0.453
GO:0051276	chromosome organization	111	10	Tb927.10.10580,Tb927.10.10590,Tb927.10.15350,Tb927.10.8890,Tb927.11.16400,Tb927.11.1860,Tb927.2.2670,Tb927.6.1760,Tb927.7.6360,Tb927.8.3560,	9	2.11	2.25	0.0201035	0.0894539	0.708		GO:0006996	organelle organization	313	19	Tb927.1.2390,Tb927.10.13790,Tb927.10.15350,Tb927.10.5770,Tb927.11.11520,Tb927.11.2430,Tb927.11.6890,Tb927.2.4710,Tb927.3.5180,Tb927.3.5490,Tb927.4.560,Tb927.7.2650,Tb927.8.6240,Tb927.8.8330,Tb927.9.10310,Tb927.9.11580,Tb927.9.11600,Tb927.9.13785,Tb927.9.8880,	6.1	1.99	2.14	0.00328368	0.0189694	0.596		GO:0034728	nucleosome organization	23	2	Tb927.10.15180,Tb927.9.5730,	8.7	13.82	15.63	0.00902522	0.0395158	1	0.937
GO:0009123	nucleoside monophosphate metabolic process	54	10	Tb927.1.3830,Tb927.1.700,Tb927.10.14140,Tb927.10.2010,Tb927.10.7930,Tb927.11.11690,Tb927.11.5520,Tb927.3.3270,Tb927.6.4280,Tb927.7.3370,	18.5	4.33	5.21	7.98e-05	0.00073676	0.716		GO:0005996	monosaccharide metabolic process	20	3	Tb927.1.3830,Tb927.11.1020,Tb927.6.4280,	15	4.91	5.65	0.0218994	0.0852916	0.598		GO:0035340	inosine transport	1	1	Tb927.9.7470,	100	158.88	inf	0.00629416	0.0308986	1	0.24
GO:0051094	positive regulation of developmental process	1	1	Tb927.7.2660,	100	23.38	inf	0.0427746	0.137668	0.721		GO:0006810	transport	490	24	Tb11.v5.0713,Tb927.10.14160,Tb927.10.14760,Tb927.10.14890,Tb927.10.5770,Tb927.10.8940,Tb927.11.11690,Tb927.11.2430,Tb927.11.6230,Tb927.11.670,Tb927.11.7510,Tb927.11.9530,Tb927.3.1120,Tb927.3.5180,Tb927.3.5490,Tb927.4.1080,Tb927.4.450,Tb927.4.560,Tb927.4.760,Tb927.6.3500,Tb927.8.4330,Tb927.8.7700,Tb927.9.10310,Tb927.9.13380,	4.9	1.6	1.7	0.0145368	0.0627237	0.6		GO:0042221	response to chemical	26	2	Tb927.6.1520,Tb927.9.7470,	7.7	12.22	13.67	0.0114555	0.0469819	1	0.404
GO:0019693	ribose phosphate metabolic process	76	10	Tb927.1.3830,Tb927.1.700,Tb927.10.14140,Tb927.10.2010,Tb927.10.7930,Tb927.11.11690,Tb927.11.5520,Tb927.3.3270,Tb927.6.4280,Tb927.7.3370,	13.2	3.08	3.46	0.00138287	0.0085686	0.723		GO:0000226	microtubule cytoskeleton organization	58	9	Tb927.1.2390,Tb927.10.5770,Tb927.11.2430,Tb927.3.5180,Tb927.4.560,Tb927.7.2650,Tb927.8.6240,Tb927.8.8330,Tb927.9.13785,	15.5	5.08	6.01	5.7749e-05	0.000552967	0.601		GO:0042254	ribosome biogenesis	99	4	Tb927.1.880,Tb927.10.2370,Tb927.8.760,Tb927.8.900,	4	6.42	7.15	0.0033637	0.022705	1	0.755
GO:0099518	vesicle cytoskeletal trafficking	4	2	Tb927.11.2430,Tb927.4.560,	50	11.69	22.51	0.0103356	0.0496557	0.723		GO:0030970	retrograde protein transport, ER to cytosol	1	1	Tb927.10.5770,	100	32.71	inf	0.0305716	0.0852916	0.605		GO:0042273	ribosomal large subunit biogenesis	6	2	Tb927.1.880,Tb927.8.760,	33.3	52.96	82.26	0.00057288	0.00562464	0.185613	0.467
GO:0046700	heterocycle catabolic process	55	9	Tb927.1.3830,Tb927.1.700,Tb927.10.14140,Tb927.10.2010,Tb927.10.7930,Tb927.11.5520,Tb927.3.3270,Tb927.6.4280,Tb927.8.3560,	16.4	3.83	4.47	0.00047935	0.00331049	0.726		GO:1903513	endoplasmic reticulum to cytosol transport	1	1	Tb927.10.5770,	100	32.71	inf	0.0305716	0.0852916	0.605		GO:0042430	indole-containing compound metabolic process	3	2	Tb927.11.1450,Tb927.11.9980,	66.7	105.92	329.15	0.00011597	0.00139164	0.0375742	0.053
GO:0006096	glycolytic process	25	8	Tb927.1.3830,Tb927.1.700,Tb927.10.14140,Tb927.10.2010,Tb927.10.7930,Tb927.11.5520,Tb927.3.3270,Tb927.6.4280,	32	7.48	10.77	5.88e-06	0.00012192	0.729		GO:0034404	nucleobase-containing small molecule biosynthetic process	48	11	Tb927.1.3830,Tb927.1.700,Tb927.10.1390,Tb927.10.1400,Tb927.10.14140,Tb927.10.2010,Tb927.10.2890,Tb927.11.5520,Tb927.3.2960,Tb927.3.3270,Tb927.6.4280,	22.9	7.5	9.84	1.44016e-07	8.38891e-06	0.606		GO:0042493	response to drug	15	2	Tb927.6.1520,Tb927.9.7470,	13.3	21.18	25.28	0.00386764	0.0255738	1	0.561
GO:0019439	aromatic compound catabolic process	54	9	Tb927.1.3830,Tb927.1.700,Tb927.10.14140,Tb927.10.2010,Tb927.10.7930,Tb927.11.5520,Tb927.3.3270,Tb927.6.4280,Tb927.8.3560,	16.7	3.9	4.57	0.00041628	0.00293612	0.734		GO:0006082	organic acid metabolic process	142	14	Tb927.1.3830,Tb927.1.3950,Tb927.1.700,Tb927.10.14140,Tb927.10.2010,Tb927.10.2890,Tb927.10.3660,Tb927.11.5520,Tb927.2.3910,Tb927.3.3270,Tb927.6.4280,Tb927.7.4160,Tb927.7.4170,Tb927.7.4180,	9.9	3.22	3.62	0.000104857	0.000904874	0.608		GO:0043436	oxoacid metabolic process	141	7	Tb927.10.2560,Tb927.10.3210,Tb927.10.7410,Tb927.11.1450,Tb927.11.9980,Tb927.5.3800,Tb927.9.5900,	5	7.89	9.46	2.50571e-05	0.000499937	0.00811849	0.902
GO:0046390	ribose phosphate biosynthetic process	51	9	Tb927.1.3830,Tb927.1.700,Tb927.10.14140,Tb927.10.2010,Tb927.10.7930,Tb927.11.5520,Tb927.3.3270,Tb927.6.4280,Tb927.7.3370,	17.6	4.13	4.9	0.00026663	0.00203193	0.734		GO:0045913	positive regulation of carbohydrate metabolic process	1	1	Tb927.1.4690,	100	32.71	inf	0.0305716	0.0852916	0.612		GO:0043575	detection of osmotic stimulus	1	1	Tb927.6.1520,	100	158.88	inf	0.00629416	0.0308986	1	0.472
GO:0006633	fatty acid biosynthetic process	16	3	Tb927.10.3260,Tb927.7.4170,Tb927.8.7100,	18.8	4.38	5.2	0.0287014	0.113268	0.739		GO:0009142	nucleoside triphosphate biosynthetic process	41	9	Tb927.1.3830,Tb927.1.700,Tb927.10.14140,Tb927.10.2010,Tb927.10.2890,Tb927.11.5520,Tb927.3.3270,Tb927.6.4280,Tb927.9.10310,	22	7.18	9.23	2.98931e-06	3.79914e-05	0.616		GO:0043648	dicarboxylic acid metabolic process	7	2	Tb927.10.3210,Tb927.9.5900,	28.6	45.39	65.8	0.000798808	0.00739468	0.258814	0.56
GO:0030148	sphingolipid biosynthetic process	7	2	Tb927.4.4740,Tb927.6.3000,	28.6	6.68	9	0.0332152	0.126561	0.739		GO:0032527	protein exit from endoplasmic reticulum	1	1	Tb927.10.5770,	100	32.71	inf	0.0305716	0.0852916	0.617		GO:0043649	dicarboxylic acid catabolic process	1	1	Tb927.9.5900,	100	158.88	inf	0.00629416	0.0308986	1	0.735
GO:0060271	cilium assembly	56	8	Tb927.1.2260,Tb927.1.2670,Tb927.3.4290,Tb927.3.5490,Tb927.4.2080,Tb927.4.3740,Tb927.6.3290,Tb927.8.4780,	14.3	3.34	3.8	0.00242959	0.013651	0.742		GO:1903008	organelle disassembly	1	1	Tb927.10.5770,	100	32.71	inf	0.0305716	0.0852916	0.617		GO:0043933	protein-containing complex subunit organization	89	4	Tb927.1.880,Tb927.10.15180,Tb927.11.14950,Tb927.9.5730,	4.5	7.14	8	0.00228436	0.0175954	0.740132	0.653
GO:0099111	microtubule-based transport	21	4	Tb927.11.2430,Tb927.3.5490,Tb927.4.560,Tb927.6.3290,	19	4.45	5.32	0.0110445	0.0515671	0.744		GO:0009132	nucleoside diphosphate metabolic process	25	8	Tb927.1.3830,Tb927.1.700,Tb927.10.14140,Tb927.10.2010,Tb927.10.2890,Tb927.11.5520,Tb927.3.3270,Tb927.6.4280,	32	10.47	15.41	4.67962e-07	9.91229e-06	0.621		GO:0044085	cellular component biogenesis	249	8	Tb927.1.2230,Tb927.1.880,Tb927.10.15180,Tb927.10.2370,Tb927.11.14950,Tb927.8.760,Tb927.8.900,Tb927.9.5730,	3.2	5.1	6.07	0.000141646	0.00163905	0.0458933	0
GO:0072522	purine-containing compound biosynthetic process	63	12	Tb927.1.3830,Tb927.1.700,Tb927.10.1390,Tb927.10.1400,Tb927.10.14140,Tb927.10.2010,Tb927.10.7930,Tb927.11.5520,Tb927.3.2960,Tb927.3.3270,Tb927.6.4280,Tb927.7.3370,	19	4.45	5.42	1.15e-05	0.00019487	0.749		GO:0048285	organelle fission	25	3	Tb927.11.11520,Tb927.9.11580,Tb927.9.11600,	12	3.93	4.37	0.0395332	0.107107	0.627		GO:0044106	cellular amine metabolic process	12	2	Tb927.11.1450,Tb927.11.9980,	16.7	26.48	32.88	0.00246055	0.0175954	0.797219	0.96
GO:0045595	regulation of cell differentiation	1	1	Tb927.7.2660,	100	23.38	inf	0.0427746	0.137668	0.751		GO:0046939	nucleotide phosphorylation	25	8	Tb927.1.3830,Tb927.1.700,Tb927.10.14140,Tb927.10.2010,Tb927.10.2890,Tb927.11.5520,Tb927.3.3270,Tb927.6.4280,	32	10.47	15.41	4.67962e-07	9.91229e-06	0.629		GO:0044238	primary metabolic process	1899	18	Tb927.10.12260,Tb927.10.2370,Tb927.10.2560,Tb927.10.3210,Tb927.10.7410,Tb927.11.1450,Tb927.11.9980,Tb927.3.1380,Tb927.4.3950,Tb927.5.3800,Tb927.8.6170,Tb927.8.6750,Tb927.8.730,Tb927.8.760,Tb927.8.900,Tb927.9.5900,Tb927.9.8740,Tb927.9.9290,	0.9	1.51	1.81	0.0360888	0.103476	1	0.077
GO:0000910	cytokinesis	51	14	Tb927.1.2670,Tb927.10.13780,Tb927.10.13790,Tb927.10.870,Tb927.11.14840,Tb927.11.15800,Tb927.4.3740,Tb927.5.4380,Tb927.7.2650,Tb927.7.3330,Tb927.7.3550,Tb927.7.920,Tb927.9.14290,Tb927.9.5040,	27.5	6.42	8.8	1.61e-08	2.66e-06	0.755		GO:0072382	minus-end-directed vesicle transport along microtubule	3	2	Tb927.11.2430,Tb927.4.560,	66.7	21.81	63.95	0.002736	0.0162073	0.632		GO:0044248	cellular catabolic process	149	4	Tb927.10.3210,Tb927.11.1450,Tb927.11.9980,Tb927.9.5900,	2.7	4.27	4.65	0.0140148	0.0510203	1	0.888
GO:0016043	cellular component organization	384	40	Tb927.1.2260,Tb927.1.2390,Tb927.1.2670,Tb927.10.10580,Tb927.10.10590,Tb927.10.13790,Tb927.10.15350,Tb927.10.2880,Tb927.10.5770,Tb927.10.8890,Tb927.11.11520,Tb927.11.13500,Tb927.11.14840,Tb927.11.16400,Tb927.11.1860,Tb927.11.2430,Tb927.2.2670,Tb927.2.6100,Tb927.3.4290,Tb927.3.5180,Tb927.3.5490,Tb927.4.2080,Tb927.4.3740,Tb927.4.560,Tb927.6.1760,Tb927.6.3290,Tb927.7.2650,Tb927.7.3330,Tb927.7.3550,Tb…	10.4	2.44	2.82	1.16e-07	8.53e-06	0.755		GO:1900373	positive regulation of purine nucleotide biosynthetic process	1	1	Tb927.1.4690,	100	32.71	inf	0.0305716	0.0852916	0.633		GO:0044281	small molecule metabolic process	367	9	Tb927.10.2560,Tb927.10.3210,Tb927.10.7410,Tb927.11.1450,Tb927.11.9980,Tb927.3.1380,Tb927.5.3800,Tb927.8.6170,Tb927.9.5900,	2.5	3.9	4.64	0.000400492	0.00405498	0.129759	0.415
GO:1901137	carbohydrate derivative biosynthetic process	132	14	Tb927.1.3830,Tb927.1.700,Tb927.10.1390,Tb927.10.1400,Tb927.10.14140,Tb927.10.2010,Tb927.10.4780,Tb927.10.7930,Tb927.10.880,Tb927.11.5520,Tb927.3.2960,Tb927.3.3270,Tb927.6.4280,Tb927.7.3370,	10.6	2.48	2.73	0.001474	0.00904874	0.76		GO:0044270	cellular nitrogen compound catabolic process	54	8	Tb927.1.3830,Tb927.1.700,Tb927.10.14140,Tb927.10.2010,Tb927.10.2890,Tb927.11.5520,Tb927.3.3270,Tb927.6.4280,	14.8	4.85	5.67	0.00020917	0.00149458	0.635		GO:0044282	small molecule catabolic process	19	4	Tb927.10.3210,Tb927.11.1450,Tb927.11.9980,Tb927.9.5900,	21.1	33.45	45.75	5.0094e-06	0.00014755	0.00162305	0.795
GO:0006090	pyruvate metabolic process	27	8	Tb927.1.3830,Tb927.1.700,Tb927.10.14140,Tb927.10.2010,Tb927.10.7930,Tb927.11.5520,Tb927.3.3270,Tb927.6.4280,	29.6	6.93	9.63	1.12e-05	0.00019487	0.761		GO:0006166	purine ribonucleoside salvage	14	3	Tb927.10.1390,Tb927.10.1400,Tb927.3.2960,	21.4	7.01	8.75	0.00800022	0.0385666	0.639		GO:0044409	entry into host	2	1	Tb927.1.2230,	50	79.44	161.15	0.0125495	0.0478357	1	0
GO:0019320	hexose catabolic process	1	1	Tb927.10.7930,	100	23.38	inf	0.0427746	0.137668	0.761		GO:0016310	phosphorylation	251	15	Tb927.1.3830,Tb927.1.700,Tb927.10.12040,Tb927.10.13780,Tb927.10.14140,Tb927.10.14780,Tb927.10.2010,Tb927.10.2890,Tb927.11.5520,Tb927.3.3270,Tb927.5.800,Tb927.6.4280,Tb927.8.7110,Tb927.9.10310,Tb927.9.6560,	6	1.95	2.08	0.00990887	0.0467993	0.648		GO:0045292	mRNA cis splicing, via spliceosome	11	2	Tb927.8.900,Tb927.9.8740,	18.2	28.89	36.53	0.00205872	0.0166756	0.667025	0.123
GO:0050794	regulation of cellular process	357	27	Tb11.v5.0470,Tb11.v5.0713,Tb927.1.2600,Tb927.1.4650,Tb927.10.1060,Tb927.10.13790,Tb927.10.14150,Tb927.11.14840,Tb927.11.15800,Tb927.11.9530,Tb927.2.3580,Tb927.2.3880,Tb927.3.1120,Tb927.4.2450,Tb927.7.1300,Tb927.7.2660,Tb927.7.5790,Tb927.7.6630,Tb927.7.7520,Tb927.8.3150,Tb927.8.4330,Tb927.8.6340,Tb927.8.890,Tb927.9.13785,Tb927.9.3650,Tb927.9.5040,Tb927.9.5100,	7.6	1.77	1.9	0.00271463	0.0151244	0.761		GO:0010468	regulation of gene expression	439	33	Tb927.1.3850,Tb927.10.12800,Tb927.10.14150,Tb927.10.15760,Tb927.11.12120,Tb927.11.14190,Tb927.11.14880,Tb927.11.15100,Tb927.11.16550,Tb927.11.2610,Tb927.11.3650,Tb927.11.550,Tb927.11.9530,Tb927.2.3880,Tb927.2.4710,Tb927.3.3060,Tb927.4.4520,Tb927.5.1990,Tb927.6.3740,Tb927.6.4770,Tb927.6.560,Tb927.7.1300,Tb927.7.2160,Tb927.7.2660,Tb927.7.3550,Tb927.8.2780,Tb927.8.7820,Tb927.8.890,Tb927.8.910,Tb927.…	7.5	2.46	2.83	1.21442e-06	1.97295e-05	0.652		GO:0045333	cellular respiration	21	4	Tb927.10.2560,Tb927.10.7410,Tb927.11.1450,Tb927.11.9980,	19	30.26	40.36	7.66379e-06	0.000191005	0.00248307	0.905
GO:1901575	organic substance catabolic process	149	15	Tb927.1.3830,Tb927.1.3950,Tb927.1.700,Tb927.10.14140,Tb927.10.2010,Tb927.10.5770,Tb927.10.7930,Tb927.11.5520,Tb927.11.7020,Tb927.11.7380,Tb927.3.3270,Tb927.6.4280,Tb927.8.3530,Tb927.8.3560,Tb927.9.12700,	10.1	2.35	2.58	0.00171489	0.010243	0.767		GO:1901361	organic cyclic compound catabolic process	55	8	Tb927.1.3830,Tb927.1.700,Tb927.10.14140,Tb927.10.2010,Tb927.10.2890,Tb927.11.5520,Tb927.3.3270,Tb927.6.4280,	14.5	4.76	5.55	0.000238416	0.00166653	0.653		GO:0046112	nucleobase biosynthetic process	5	1	Tb927.5.3800,	20	31.78	40.27	0.031085	0.0915594	1	0.895
GO:0009141	nucleoside triphosphate metabolic process	56	10	Tb927.1.3830,Tb927.1.700,Tb927.10.14140,Tb927.10.2010,Tb927.10.7930,Tb927.11.11690,Tb927.11.5520,Tb927.3.3270,Tb927.6.4280,Tb927.7.3370,	17.9	4.17	4.98	0.0001101	0.00096049	0.771		GO:0080120	CAAX-box protein maturation	1	1	Tb927.9.8950,	100	32.71	inf	0.0305716	0.0852916	0.657		GO:0046395	carboxylic acid catabolic process	13	4	Tb927.10.3210,Tb927.11.1450,Tb927.11.9980,Tb927.9.5900,	30.8	48.89	76.32	9.50123e-07	3.42044e-05	0.00030784	0.555
GO:0007051	spindle organization	13	5	Tb927.10.5770,Tb927.11.14840,Tb927.11.2430,Tb927.4.560,Tb927.9.3650,	38.5	8.99	14.18	0.00013462	0.0011157	0.772		GO:0051716	cellular response to stimulus	263	14	Tb11.v5.0470,Tb927.1.4690,Tb927.10.12960,Tb927.10.5770,Tb927.11.6890,Tb927.11.9530,Tb927.3.1120,Tb927.3.4680,Tb927.4.2040,Tb927.6.4770,Tb927.7.190,Tb927.8.4330,Tb927.8.890,Tb927.9.5040,	5.3	1.74	1.83	0.0306269	0.0852916	0.663		GO:0046483	heterocycle metabolic process	885	12	Tb927.10.2370,Tb927.10.3210,Tb927.11.1450,Tb927.11.9980,Tb927.3.1380,Tb927.5.3800,Tb927.8.6170,Tb927.8.730,Tb927.8.760,Tb927.8.900,Tb927.9.8740,Tb927.9.9290,	1.4	2.15	2.55	0.0074016	0.0352664	1	0.115
GO:0009119	ribonucleoside metabolic process	19	3	Tb927.10.1390,Tb927.10.1400,Tb927.3.2960,	15.8	3.69	4.22	0.0452111	0.14411	0.772		GO:0019222	regulation of metabolic process	466	36	Tb927.1.3850,Tb927.1.4690,Tb927.10.12800,Tb927.10.14150,Tb927.10.15760,Tb927.11.12120,Tb927.11.14190,Tb927.11.14880,Tb927.11.15100,Tb927.11.16550,Tb927.11.2610,Tb927.11.3650,Tb927.11.550,Tb927.11.9530,Tb927.2.3880,Tb927.2.4710,Tb927.3.3060,Tb927.4.4520,Tb927.5.1990,Tb927.6.3740,Tb927.6.4770,Tb927.6.560,Tb927.7.1300,Tb927.7.2160,Tb927.7.2660,Tb927.7.3550,Tb927.8.2780,Tb927.8.6340,Tb927.8.6450,Tb92…	7.7	2.53	2.95	1.89676e-07	9.91229e-06	0.669		GO:0046942	carboxylic acid transport	53	2	Tb927.10.12840,Tb927.7.6850,	3.8	6	6.41	0.0436329	0.114009	1	0.772
GO:0032954	regulation of cytokinetic process	1	1	Tb927.11.15800,	100	23.38	inf	0.0427746	0.137668	0.772		GO:0046390	ribose phosphate biosynthetic process	51	9	Tb927.1.3830,Tb927.1.700,Tb927.10.14140,Tb927.10.2010,Tb927.10.2890,Tb927.11.5520,Tb927.3.3270,Tb927.6.4280,Tb927.9.10310,	17.6	5.77	7.02	1.98795e-05	0.0002074	0.675		GO:0051156	glucose 6-phosphate metabolic process	7	1	Tb927.8.6170,	14.3	22.7	26.84	0.0432522	0.114009	1	0.054
GO:0051648	vesicle localization	6	2	Tb927.11.2430,Tb927.4.560,	33.3	7.79	11.25	0.0244072	0.101774	0.773		GO:2001156	regulation of proline catabolic process to glutamate	1	1	Tb927.1.4690,	100	32.71	inf	0.0305716	0.0852916	0.685		GO:0051181	cofactor transport	8	1	Tb927.10.9080,	12.5	19.86	23	0.0492795	0.121882	1	0.418
GO:0009124	nucleoside monophosphate biosynthetic process	40	9	Tb927.1.3830,Tb927.1.700,Tb927.10.14140,Tb927.10.2010,Tb927.10.7930,Tb927.11.5520,Tb927.3.3270,Tb927.6.4280,Tb927.7.3370,	22.5	5.26	6.65	3.63e-05	0.00048143	0.776		GO:0006898	receptor-mediated endocytosis	4	2	Tb927.11.670,Tb927.9.13380,	50	16.36	31.97	0.00536166	0.0286091	0.688		GO:0051182	coenzyme transport	7	1	Tb927.10.9080,	14.3	22.7	26.84	0.0432522	0.114009	1	0.366
GO:0044282	small molecule catabolic process	19	3	Tb927.1.3950,Tb927.10.7930,Tb927.11.7380,	15.8	3.69	4.22	0.0452111	0.14411	0.776		GO:0042886	amide transport	132	10	Tb11.v5.0713,Tb927.10.14760,Tb927.10.14890,Tb927.10.5770,Tb927.10.8940,Tb927.11.6230,Tb927.11.7510,Tb927.3.1120,Tb927.4.450,Tb927.4.760,	7.6	2.48	2.67	0.00706009	0.035	0.689		GO:0051606	detection of stimulus	1	1	Tb927.6.1520,	100	158.88	inf	0.00629416	0.0308986	1	0.314
GO:0046394	carboxylic acid biosynthetic process	62	12	Tb927.1.3830,Tb927.1.700,Tb927.10.14140,Tb927.10.2010,Tb927.10.3260,Tb927.10.3660,Tb927.10.7930,Tb927.11.5520,Tb927.3.3270,Tb927.6.4280,Tb927.7.4170,Tb927.8.7100,	19.4	4.52	5.53	9.64e-06	0.00017762	0.776		GO:0030705	cytoskeleton-dependent intracellular transport	22	3	Tb927.11.2430,Tb927.3.5490,Tb927.4.560,	13.6	4.46	5.06	0.0282932	0.0852916	0.69		GO:0051828	entry into other organism involved in symbiotic interaction	2	1	Tb927.1.2230,	50	79.44	161.15	0.0125495	0.0478357	1	0.876
GO:0051188	cofactor biosynthetic process	65	8	Tb927.1.3830,Tb927.1.700,Tb927.10.14140,Tb927.10.2010,Tb927.10.7930,Tb927.11.5520,Tb927.3.3270,Tb927.6.4280,	12.3	2.88	3.19	0.00619168	0.0318224	0.778		GO:0009167	purine ribonucleoside monophosphate metabolic process	52	11	Tb927.1.3830,Tb927.1.700,Tb927.10.14140,Tb927.10.2010,Tb927.10.2890,Tb927.11.11690,Tb927.11.5520,Tb927.3.3270,Tb927.4.1080,Tb927.6.4280,Tb927.9.10310,	21.2	6.92	8.87	3.45533e-07	9.91229e-06	0.697		GO:0055114	oxidation-reduction process	203	7	Tb927.10.2560,Tb927.10.3210,Tb927.10.7410,Tb927.11.1450,Tb927.11.16730,Tb927.11.9980,Tb927.9.5900,	3.4	5.48	6.41	0.000250593	0.0026191	0.081192	0.216
GO:0010564	regulation of cell cycle process	21	5	Tb927.1.4650,Tb927.10.14150,Tb927.11.14840,Tb927.11.15800,Tb927.11.9530,	23.8	5.57	7.08	0.00160416	0.00975742	0.781		GO:0019693	ribose phosphate metabolic process	76	11	Tb927.1.3830,Tb927.1.700,Tb927.10.14140,Tb927.10.2010,Tb927.10.2890,Tb927.11.11690,Tb927.11.5520,Tb927.3.3270,Tb927.4.1080,Tb927.6.4280,Tb927.9.10310,	14.5	4.73	5.58	1.71405e-05	0.000187207	0.703		GO:0065003	protein-containing complex assembly	80	4	Tb927.1.880,Tb927.10.15180,Tb927.11.14950,Tb927.9.5730,	5	7.94	8.96	0.00154227	0.0135053	0.499695	0.848
GO:0019752	carboxylic acid metabolic process	138	13	Tb927.1.3830,Tb927.1.3950,Tb927.1.700,Tb927.10.14140,Tb927.10.2010,Tb927.10.3260,Tb927.10.3660,Tb927.10.7930,Tb927.11.5520,Tb927.3.3270,Tb927.6.4280,Tb927.7.4170,Tb927.8.7100,	9.4	2.2	2.38	0.00602175	0.0311908	0.781		GO:0006006	glucose metabolic process	9	2	Tb927.1.3830,Tb927.6.4280,	22.2	7.27	9.13	0.0290772	0.0852916	0.705		GO:0065004	protein-DNA complex assembly	23	2	Tb927.10.15180,Tb927.9.5730,	8.7	13.82	15.63	0.00902522	0.0395158	1	0.779
GO:0071103	DNA conformation change	39	5	Tb927.10.10580,Tb927.10.10590,Tb927.10.8890,Tb927.11.16400,Tb927.11.1860,	12.8	3	3.33	0.0242426	0.101774	0.782		GO:0042816	vitamin B6 metabolic process	1	1	Tb927.6.2740,	100	32.71	inf	0.0305716	0.0852916	0.71		GO:0071103	DNA conformation change	39	2	Tb927.10.15180,Tb927.9.5730,	5.1	8.15	8.85	0.0248004	0.076246	1	0.782
GO:0032262	pyrimidine nucleotide salvage	1	1	Tb927.10.880,	100	23.38	inf	0.0427746	0.137668	0.788		GO:2000214	regulation of proline metabolic process	1	1	Tb927.1.4690,	100	32.71	inf	0.0305716	0.0852916	0.713		GO:0071702	organic substance transport	227	5	Tb927.10.12840,Tb927.10.9080,Tb927.6.1520,Tb927.7.6850,Tb927.9.7470,	2.2	3.5	3.85	0.0135517	0.0504685	1	0.314
GO:0007052	mitotic spindle organization	7	4	Tb927.10.5770,Tb927.11.2430,Tb927.4.560,Tb927.9.3650,	57.1	13.36	30.19	0.00010388	0.00092572	0.79		GO:0030811	regulation of nucleotide catabolic process	1	1	Tb927.1.4690,	100	32.71	inf	0.0305716	0.0852916	0.715		GO:0071704	organic substance metabolic process	1964	18	Tb927.10.12260,Tb927.10.2370,Tb927.10.2560,Tb927.10.3210,Tb927.10.7410,Tb927.11.1450,Tb927.11.9980,Tb927.3.1380,Tb927.4.3950,Tb927.5.3800,Tb927.8.6170,Tb927.8.6750,Tb927.8.730,Tb927.8.760,Tb927.8.900,Tb927.9.5900,Tb927.9.8740,Tb927.9.9290,	0.9	1.46	1.73	0.0488921	0.121854	1	0.12
GO:1902408	mitotic cytokinesis, site selection	1	1	Tb927.9.14290,	100	23.38	inf	0.0427746	0.137668	0.79		GO:0099518	vesicle cytoskeletal trafficking	4	2	Tb927.11.2430,Tb927.4.560,	50	16.36	31.97	0.00536166	0.0286091	0.723		GO:0071824	protein-DNA complex subunit organization	24	2	Tb927.10.15180,Tb927.9.5730,	8.3	13.24	14.92	0.0098064	0.0423637	1	0.699
GO:1902472	regulation of mitotic cytokinesis, site selection	1	1	Tb927.11.15800,	100	23.38	inf	0.0427746	0.137668	0.79		GO:0046700	heterocycle catabolic process	55	8	Tb927.1.3830,Tb927.1.700,Tb927.10.14140,Tb927.10.2010,Tb927.10.2890,Tb927.11.5520,Tb927.3.3270,Tb927.6.4280,	14.5	4.76	5.55	0.000238416	0.00166653	0.726		GO:0071840	cellular component organization or biogenesis	475	9	Tb927.1.2230,Tb927.1.880,Tb927.10.15180,Tb927.10.2370,Tb927.11.14950,Tb927.8.6750,Tb927.8.760,Tb927.8.900,Tb927.9.5730,	1.9	3.01	3.51	0.00249811	0.0175954	0.809387	0
GO:1902850	microtubule cytoskeleton organization involved in mitosis	8	4	Tb927.10.5770,Tb927.11.2430,Tb927.4.560,Tb927.9.3650,	50	11.69	22.64	0.00020076	0.00162318	0.791		GO:0044248	cellular catabolic process	149	13	Tb927.1.3830,Tb927.1.3950,Tb927.1.700,Tb927.10.14140,Tb927.10.2010,Tb927.10.2890,Tb927.10.5770,Tb927.11.5520,Tb927.11.7380,Tb927.2.1890,Tb927.3.3270,Tb927.6.4280,Tb927.9.13380,	8.7	2.85	3.15	0.000613291	0.00408276	0.733		GO:0072350	tricarboxylic acid metabolic process	10	4	Tb927.10.2560,Tb927.10.7410,Tb927.11.1450,Tb927.11.9980,	40	63.55	114.52	2.82964e-07	3.05601e-05	9.16804e-05	0.415
GO:0009142	nucleoside triphosphate biosynthetic process	41	9	Tb927.1.3830,Tb927.1.700,Tb927.10.14140,Tb927.10.2010,Tb927.10.7930,Tb927.11.5520,Tb927.3.3270,Tb927.6.4280,Tb927.7.3370,	22	5.13	6.44	4.48e-05	0.000512	0.794		GO:0019439	aromatic compound catabolic process	54	8	Tb927.1.3830,Tb927.1.700,Tb927.10.14140,Tb927.10.2010,Tb927.10.2890,Tb927.11.5520,Tb927.3.3270,Tb927.6.4280,	14.8	4.85	5.67	0.00020917	0.00149458	0.734		GO:1901264	carbohydrate derivative transport	25	2	Tb927.7.6850,Tb927.9.7470,	8	12.71	14.27	0.0106166	0.0446725	1	0.44
GO:0051726	regulation of cell cycle	62	11	Tb11.v5.0713,Tb927.1.4650,Tb927.10.1060,Tb927.10.13790,Tb927.10.14150,Tb927.11.14840,Tb927.11.15800,Tb927.11.9530,Tb927.7.6630,Tb927.8.3150,Tb927.8.6340,	17.7	4.15	4.96	5.33e-05	0.0005797	0.798		GO:1901657	glycosyl compound metabolic process	25	3	Tb927.10.1390,Tb927.10.1400,Tb927.3.2960,	12	3.93	4.37	0.0395332	0.107107	0.738		GO:1901360	organic cyclic compound metabolic process	898	12	Tb927.10.2370,Tb927.10.3210,Tb927.11.1450,Tb927.11.9980,Tb927.3.1380,Tb927.5.3800,Tb927.8.6170,Tb927.8.730,Tb927.8.760,Tb927.8.900,Tb927.9.8740,Tb927.9.9290,	1.3	2.12	2.51	0.00829932	0.0378729	1	0.068
GO:0000278	mitotic cell cycle	70	14	Tb11.v5.0713,Tb927.1.2670,Tb927.10.13780,Tb927.10.5770,Tb927.10.870,Tb927.11.12410,Tb927.11.14840,Tb927.11.15800,Tb927.11.2430,Tb927.4.3740,Tb927.4.560,Tb927.9.14290,Tb927.9.2470,Tb927.9.3650,	20	4.68	5.8	1.15e-06	4.75e-05	0.8		GO:0007052	mitotic spindle organization	7	3	Tb927.10.5770,Tb927.11.2430,Tb927.4.560,	42.9	14.02	24.07	0.000901545	0.00578147	0.742		GO:1901565	organonitrogen compound catabolic process	91	4	Tb927.10.3210,Tb927.11.1450,Tb927.11.9980,Tb927.9.5900,	4.4	6.98	7.82	0.00247763	0.0175954	0.802752	0.646
GO:0030031	cell projection assembly	56	8	Tb927.1.2260,Tb927.1.2670,Tb927.3.4290,Tb927.3.5490,Tb927.4.2080,Tb927.4.3740,Tb927.6.3290,Tb927.8.4780,	14.3	3.34	3.8	0.00242959	0.013651	0.804		GO:0045595	regulation of cell differentiation	1	1	Tb927.7.2660,	100	32.71	inf	0.0305716	0.0852916	0.743		GO:1901575	organic substance catabolic process	149	4	Tb927.10.3210,Tb927.11.1450,Tb927.11.9980,Tb927.9.5900,	2.7	4.27	4.65	0.0140148	0.0510203	1	0.769
GO:0019359	nicotinamide nucleotide biosynthetic process	32	8	Tb927.1.3830,Tb927.1.700,Tb927.10.14140,Tb927.10.2010,Tb927.10.7930,Tb927.11.5520,Tb927.3.3270,Tb927.6.4280,	25	5.84	7.62	4.4e-05	0.000512	0.805		GO:0099111	microtubule-based transport	21	3	Tb927.11.2430,Tb927.3.5490,Tb927.4.560,	14.3	4.67	5.34	0.0249855	0.0852916	0.744		GO:1901605	alpha-amino acid metabolic process	29	5	Tb927.10.3210,Tb927.11.1450,Tb927.11.9980,Tb927.5.3800,Tb927.9.5900,	17.2	27.39	36.52	8.49568e-07	3.42044e-05	0.00027526	0.513
GO:0034655	nucleobase-containing compound catabolic process	50	9	Tb927.1.3830,Tb927.1.700,Tb927.10.14140,Tb927.10.2010,Tb927.10.7930,Tb927.11.5520,Tb927.3.3270,Tb927.6.4280,Tb927.8.3560,	18	4.21	5.02	0.00022801	0.00177852	0.809		GO:2000211	regulation of glutamate metabolic process	1	1	Tb927.1.4690,	100	32.71	inf	0.0305716	0.0852916	0.744		GO:1901606	alpha-amino acid catabolic process	11	4	Tb927.10.3210,Tb927.11.1450,Tb927.11.9980,Tb927.9.5900,	36.4	57.77	98.15	4.42602e-07	3.42044e-05	0.000143403	0.939
GO:0072525	pyridine-containing compound biosynthetic process	33	8	Tb927.1.3830,Tb927.1.700,Tb927.10.14140,Tb927.10.2010,Tb927.10.7930,Tb927.11.5520,Tb927.3.3270,Tb927.6.4280,	24.2	5.67	7.31	5.59e-05	0.0005797	0.811		GO:0009443	pyridoxal 5'-phosphate salvage	1	1	Tb927.6.2740,	100	32.71	inf	0.0305716	0.0852916	0.745
GO:1903047	mitotic cell cycle process	50	13	Tb11.v5.0713,Tb927.1.2670,Tb927.10.13780,Tb927.10.5770,Tb927.10.870,Tb927.11.14840,Tb927.11.15800,Tb927.11.2430,Tb927.4.3740,Tb927.4.560,Tb927.9.14290,Tb927.9.2470,Tb927.9.3650,	26	6.08	8.14	1.08e-07	8.53e-06	0.817		GO:0006633	fatty acid biosynthetic process	16	4	Tb927.2.3910,Tb927.7.4160,Tb927.7.4170,Tb927.7.4180,	25	8.18	10.73	0.00115992	0.00730433	0.746
GO:1901293	nucleoside phosphate biosynthetic process	152	12	Tb11.v5.0470,Tb927.1.3830,Tb927.1.700,Tb927.10.14140,Tb927.10.2010,Tb927.10.7930,Tb927.10.880,Tb927.11.5520,Tb927.3.3270,Tb927.6.4280,Tb927.7.3370,Tb927.7.7520,	7.9	1.85	1.95	0.0293789	0.114578	0.821		GO:0009119	ribonucleoside metabolic process	19	3	Tb927.10.1390,Tb927.10.1400,Tb927.3.2960,	15.8	5.16	6.01	0.0190352	0.0777958	0.75
GO:0000281	mitotic cytokinesis	25	7	Tb927.1.2670,Tb927.10.13780,Tb927.10.870,Tb927.11.14840,Tb927.11.15800,Tb927.4.3740,Tb927.9.14290,	28	6.55	8.87	6.07e-05	0.00060039	0.822		GO:0009141	nucleoside triphosphate metabolic process	56	11	Tb927.1.3830,Tb927.1.700,Tb927.10.14140,Tb927.10.2010,Tb927.10.2890,Tb927.11.11690,Tb927.11.5520,Tb927.3.3270,Tb927.4.1080,Tb927.6.4280,Tb927.9.10310,	19.6	6.43	8.08	7.64506e-07	1.4443e-05	0.751
GO:0009108	coenzyme biosynthetic process	61	8	Tb927.1.3830,Tb927.1.700,Tb927.10.14140,Tb927.10.2010,Tb927.10.7930,Tb927.11.5520,Tb927.3.3270,Tb927.6.4280,	13.1	3.07	3.44	0.00418662	0.0223849	0.824		GO:0006796	phosphate-containing compound metabolic process	533	24	Tb11.v5.0470,Tb927.1.3830,Tb927.1.700,Tb927.10.12040,Tb927.10.13780,Tb927.10.14140,Tb927.10.14780,Tb927.10.2010,Tb927.10.2890,Tb927.10.4780,Tb927.11.11690,Tb927.11.3650,Tb927.11.5520,Tb927.2.6000,Tb927.3.3270,Tb927.4.1080,Tb927.5.800,Tb927.6.2740,Tb927.6.4280,Tb927.8.3530,Tb927.8.7110,Tb927.9.10310,Tb927.9.12570,Tb927.9.6560,	4.5	1.47	1.55	0.0354735	0.0976536	0.755
GO:0051228	mitotic spindle disassembly	1	1	Tb927.10.5770,	100	23.38	inf	0.0427746	0.137668	0.83		GO:0016043	cellular component organization	384	22	Tb927.1.2390,Tb927.10.13790,Tb927.10.15350,Tb927.10.5770,Tb927.11.11520,Tb927.11.2430,Tb927.11.6890,Tb927.2.4710,Tb927.3.5180,Tb927.3.5490,Tb927.4.560,Tb927.7.2650,Tb927.7.3550,Tb927.8.4330,Tb927.8.6240,Tb927.8.8330,Tb927.9.10310,Tb927.9.11580,Tb927.9.11600,Tb927.9.13785,Tb927.9.5040,Tb927.9.8880,	5.7	1.87	2.02	0.00325946	0.0189694	0.755
GO:0000902	cell morphogenesis	18	5	Tb927.7.2650,Tb927.7.3330,Tb927.7.3550,Tb927.8.8330,Tb927.9.5040,	27.8	6.49	8.72	0.00075081	0.00493104	0.833		GO:0045597	positive regulation of cell differentiation	1	1	Tb927.7.2660,	100	32.71	inf	0.0305716	0.0852916	0.755
GO:0009168	purine ribonucleoside monophosphate biosynthetic process	38	9	Tb927.1.3830,Tb927.1.700,Tb927.10.14140,Tb927.10.2010,Tb927.10.7930,Tb927.11.5520,Tb927.3.3270,Tb927.6.4280,Tb927.7.3370,	23.7	5.54	7.11	2.33e-05	0.00033036	0.833		GO:1901137	carbohydrate derivative biosynthetic process	132	13	Tb927.1.3830,Tb927.1.700,Tb927.10.1390,Tb927.10.1400,Tb927.10.14140,Tb927.10.2010,Tb927.10.2890,Tb927.10.4780,Tb927.11.5520,Tb927.3.2960,Tb927.3.3270,Tb927.6.4280,Tb927.9.10310,	9.8	3.22	3.61	0.000187127	0.00142176	0.76
GO:0009152	purine ribonucleotide biosynthetic process	46	9	Tb927.1.3830,Tb927.1.700,Tb927.10.14140,Tb927.10.2010,Tb927.10.7930,Tb927.11.5520,Tb927.3.3270,Tb927.6.4280,Tb927.7.3370,	19.6	4.57	5.57	0.0001166	0.00100396	0.834		GO:0006090	pyruvate metabolic process	27	8	Tb927.1.3830,Tb927.1.700,Tb927.10.14140,Tb927.10.2010,Tb927.10.2890,Tb927.11.5520,Tb927.3.3270,Tb927.6.4280,	29.6	9.69	13.78	9.10918e-07	1.56526e-05	0.761
GO:0046364	monosaccharide biosynthetic process	6	2	Tb927.1.3830,Tb927.10.7930,	33.3	7.79	11.25	0.0244072	0.101774	0.841		GO:0050794	regulation of cellular process	357	30	Tb11.v5.0470,Tb11.v5.0713,Tb927.1.4650,Tb927.1.4690,Tb927.10.1060,Tb927.10.12960,Tb927.10.13790,Tb927.10.14150,Tb927.11.16760,Tb927.11.1900,Tb927.11.550,Tb927.11.9530,Tb927.2.3880,Tb927.3.1120,Tb927.3.4680,Tb927.4.2450,Tb927.4.4520,Tb927.7.1300,Tb927.7.190,Tb927.7.2660,Tb927.7.5790,Tb927.8.3150,Tb927.8.4330,Tb927.8.6340,Tb927.8.7820,Tb927.8.890,Tb927.9.11270,Tb927.9.13785,Tb927.9.5040,Tb927.9.874…	8.4	2.75	3.18	3.76396e-07	9.91229e-06	0.761
GO:0006007	glucose catabolic process	1	1	Tb927.10.7930,	100	23.38	inf	0.0427746	0.137668	0.851		GO:1902850	microtubule cytoskeleton organization involved in mitosis	8	3	Tb927.10.5770,Tb927.11.2430,Tb927.4.560,	37.5	12.27	19.26	0.00140999	0.00879987	0.763
GO:0016053	organic acid biosynthetic process	62	12	Tb927.1.3830,Tb927.1.700,Tb927.10.14140,Tb927.10.2010,Tb927.10.3260,Tb927.10.3660,Tb927.10.7930,Tb927.11.5520,Tb927.3.3270,Tb927.6.4280,Tb927.7.4170,Tb927.8.7100,	19.4	4.52	5.53	9.64e-06	0.00017762	0.851		GO:0030813	positive regulation of nucleotide catabolic process	1	1	Tb927.1.4690,	100	32.71	inf	0.0305716	0.0852916	0.765
GO:0007018	microtubule-based movement	104	16	Tb927.1.2670,Tb927.10.14890,Tb927.10.890,Tb927.11.2430,Tb927.11.3250,Tb927.11.5000,Tb927.11.8160,Tb927.2.5270,Tb927.3.5490,Tb927.3.930,Tb927.4.560,Tb927.4.870,Tb927.6.3290,Tb927.7.920,Tb927.8.3250,Tb927.9.3650,	15.4	3.6	4.22	7.52e-06	0.00014671	0.854		GO:0006631	fatty acid metabolic process	25	4	Tb927.2.3910,Tb927.7.4160,Tb927.7.4170,Tb927.7.4180,	16	5.23	6.13	0.00649755	0.0336429	0.766
GO:0043101	purine-containing compound salvage	14	3	Tb927.10.1390,Tb927.10.1400,Tb927.3.2960,	21.4	5.01	6.15	0.019869	0.0890078	0.854		GO:0042822	pyridoxal phosphate metabolic process	1	1	Tb927.6.2740,	100	32.71	inf	0.0305716	0.0852916	0.768
GO:0060255	regulation of macromolecule metabolic process	460	43	Tb927.1.2600,Tb927.1.3850,Tb927.10.11080,Tb927.10.12800,Tb927.10.14150,Tb927.10.15760,Tb927.10.2190,Tb927.11.12120,Tb927.11.14190,Tb927.11.14750,Tb927.11.14880,Tb927.11.15100,Tb927.11.16470,Tb927.11.16550,Tb927.11.2610,Tb927.11.9100,Tb927.11.9400,Tb927.11.9530,Tb927.2.3580,Tb927.2.3880,Tb927.3.2050,Tb927.3.3490,Tb927.3.4290,Tb927.3.5520,Tb927.5.1990,Tb927.6.3290,Tb927.6.3480,Tb927.6.4770,Tb927.6.…	9.3	2.19	2.5	7.9e-07	3.74e-05	0.857		GO:0045786	negative regulation of cell cycle	20	3	Tb11.v5.0713,Tb927.10.13790,Tb927.11.9530,	15	4.91	5.65	0.0218994	0.0852916	0.768
GO:0007088	regulation of mitotic nuclear division	7	3	Tb927.10.14150,Tb927.11.14840,Tb927.11.9530,	42.9	10.02	16.93	0.00238727	0.013651	0.863		GO:0019359	nicotinamide nucleotide biosynthetic process	32	8	Tb927.1.3830,Tb927.1.700,Tb927.10.14140,Tb927.10.2010,Tb927.10.2890,Tb927.11.5520,Tb927.3.3270,Tb927.6.4280,	25	8.18	10.9	3.7801e-06	4.47846e-05	0.769
GO:0009166	nucleotide catabolic process	27	8	Tb927.1.3830,Tb927.1.700,Tb927.10.14140,Tb927.10.2010,Tb927.10.7930,Tb927.11.5520,Tb927.3.3270,Tb927.6.4280,	29.6	6.93	9.63	1.12e-05	0.00019487	0.869		GO:0051783	regulation of nuclear division	8	2	Tb927.10.14150,Tb927.11.9530,	25	8.18	10.65	0.023075	0.0852916	0.769
GO:0043174	nucleoside salvage	16	3	Tb927.10.1390,Tb927.10.1400,Tb927.3.2960,	18.8	4.38	5.2	0.0287014	0.113268	0.876		GO:0051648	vesicle localization	6	2	Tb927.11.2430,Tb927.4.560,	33.3	10.9	15.98	0.012871	0.0565838	0.773
GO:0006732	coenzyme metabolic process	76	8	Tb927.1.3830,Tb927.1.700,Tb927.10.14140,Tb927.10.2010,Tb927.10.7930,Tb927.11.5520,Tb927.3.3270,Tb927.6.4280,	10.5	2.46	2.67	0.0154472	0.0711214	0.877		GO:0043470	regulation of carbohydrate catabolic process	1	1	Tb927.1.4690,	100	32.71	inf	0.0305716	0.0852916	0.776
GO:0006094	gluconeogenesis	4	2	Tb927.1.3830,Tb927.10.7930,	50	11.69	22.51	0.0103356	0.0496557	0.881		GO:0046394	carboxylic acid biosynthetic process	62	13	Tb927.1.3830,Tb927.1.700,Tb927.10.14140,Tb927.10.2010,Tb927.10.2890,Tb927.10.3660,Tb927.11.5520,Tb927.2.3910,Tb927.3.3270,Tb927.6.4280,Tb927.7.4160,Tb927.7.4170,Tb927.7.4180,	21	6.86	8.84	3.22587e-08	3.27352e-06	0.776
GO:0009653	anatomical structure morphogenesis	19	5	Tb927.7.2650,Tb927.7.3330,Tb927.7.3550,Tb927.8.8330,Tb927.9.5040,	26.3	6.15	8.1	0.00098361	0.00627051	0.885		GO:0045763	negative regulation of cellular amino acid metabolic process	1	1	Tb927.1.4690,	100	32.71	inf	0.0305716	0.0852916	0.778
GO:0032989	cellular component morphogenesis	19	5	Tb927.7.2650,Tb927.7.3330,Tb927.7.3550,Tb927.8.8330,Tb927.9.5040,	26.3	6.15	8.1	0.00098361	0.00627051	0.886		GO:0051188	cofactor biosynthetic process	65	9	Tb927.1.3830,Tb927.1.700,Tb927.10.14140,Tb927.10.2010,Tb927.10.2890,Tb927.11.5520,Tb927.3.3270,Tb927.6.2740,Tb927.6.4280,	13.8	4.53	5.26	0.000143916	0.00113031	0.778
GO:0044248	cellular catabolic process	149	15	Tb927.1.3830,Tb927.1.3950,Tb927.1.700,Tb927.10.14140,Tb927.10.2010,Tb927.10.5770,Tb927.10.7930,Tb927.11.5520,Tb927.11.7020,Tb927.11.7380,Tb927.2.1890,Tb927.3.3270,Tb927.6.4280,Tb927.8.3560,Tb927.9.13380,	10.1	2.35	2.58	0.00171489	0.010243	0.888		GO:0051230	spindle disassembly	1	1	Tb927.10.5770,	100	32.71	inf	0.0305716	0.0852916	0.779
GO:0009117	nucleotide metabolic process	182	13	Tb11.v5.0470,Tb927.1.3830,Tb927.1.700,Tb927.10.14140,Tb927.10.2010,Tb927.10.7930,Tb927.10.880,Tb927.11.11690,Tb927.11.5520,Tb927.3.3270,Tb927.6.4280,Tb927.7.3370,Tb927.7.7520,	7.1	1.67	1.75	0.0480085	0.152295	0.889		GO:0019752	carboxylic acid metabolic process	138	14	Tb927.1.3830,Tb927.1.3950,Tb927.1.700,Tb927.10.14140,Tb927.10.2010,Tb927.10.2890,Tb927.10.3660,Tb927.11.5520,Tb927.2.3910,Tb927.3.3270,Tb927.6.4280,Tb927.7.4160,Tb927.7.4170,Tb927.7.4180,	10.1	3.32	3.74	7.68071e-05	0.000697249	0.781
GO:0009150	purine ribonucleotide metabolic process	64	10	Tb927.1.3830,Tb927.1.700,Tb927.10.14140,Tb927.10.2010,Tb927.10.7930,Tb927.11.11690,Tb927.11.5520,Tb927.3.3270,Tb927.6.4280,Tb927.7.3370,	15.6	3.65	4.24	0.00034563	0.00251815	0.899		GO:0031331	positive regulation of cellular catabolic process	1	1	Tb927.1.4690,	100	32.71	inf	0.0305716	0.0852916	0.782
GO:0006754	ATP biosynthetic process	36	9	Tb927.1.3830,Tb927.1.700,Tb927.10.14140,Tb927.10.2010,Tb927.10.7930,Tb927.11.5520,Tb927.3.3270,Tb927.6.4280,Tb927.7.3370,	25	5.84	7.64	1.45e-05	0.0002352	0.902		GO:0090407	organophosphate biosynthetic process	220	13	Tb11.v5.0470,Tb927.1.3830,Tb927.1.700,Tb927.10.14140,Tb927.10.2010,Tb927.10.2890,Tb927.10.4780,Tb927.11.3650,Tb927.11.5520,Tb927.3.3270,Tb927.6.2740,Tb927.6.4280,Tb927.9.10310,	5.9	1.93	2.05	0.0172355	0.0725758	0.783
GO:0043436	oxoacid metabolic process	141	13	Tb927.1.3830,Tb927.1.3950,Tb927.1.700,Tb927.10.14140,Tb927.10.2010,Tb927.10.3260,Tb927.10.3660,Tb927.10.7930,Tb927.11.5520,Tb927.3.3270,Tb927.6.4280,Tb927.7.4170,Tb927.8.7100,	9.2	2.16	2.32	0.00719491	0.0364314	0.902		GO:0009123	nucleoside monophosphate metabolic process	54	11	Tb927.1.3830,Tb927.1.700,Tb927.10.14140,Tb927.10.2010,Tb927.10.2890,Tb927.11.11690,Tb927.11.5520,Tb927.3.3270,Tb927.4.1080,Tb927.6.4280,Tb927.9.10310,	20.4	6.66	8.46	5.18759e-07	1.06651e-05	0.788
GO:0051650	establishment of vesicle localization	6	2	Tb927.11.2430,Tb927.4.560,	33.3	7.79	11.25	0.0244072	0.101774	0.902		GO:0051094	positive regulation of developmental process	1	1	Tb927.7.2660,	100	32.71	inf	0.0305716	0.0852916	0.788
GO:0006753	nucleoside phosphate metabolic process	183	13	Tb11.v5.0470,Tb927.1.3830,Tb927.1.700,Tb927.10.14140,Tb927.10.2010,Tb927.10.7930,Tb927.10.880,Tb927.11.11690,Tb927.11.5520,Tb927.3.3270,Tb927.6.4280,Tb927.7.3370,Tb927.7.7520,	7.1	1.66	1.74	0.0497753	0.157148	0.903		GO:0007051	spindle organization	13	3	Tb927.10.5770,Tb927.11.2430,Tb927.4.560,	23.1	7.55	9.62	0.00642935	0.0335382	0.791
GO:0009165	nucleotide biosynthetic process	152	12	Tb11.v5.0470,Tb927.1.3830,Tb927.1.700,Tb927.10.14140,Tb927.10.2010,Tb927.10.7930,Tb927.10.880,Tb927.11.5520,Tb927.3.3270,Tb927.6.4280,Tb927.7.3370,Tb927.7.7520,	7.9	1.85	1.95	0.0293789	0.114578	0.903		GO:0051234	establishment of localization	492	24	Tb11.v5.0713,Tb927.10.14160,Tb927.10.14760,Tb927.10.14890,Tb927.10.5770,Tb927.10.8940,Tb927.11.11690,Tb927.11.2430,Tb927.11.6230,Tb927.11.670,Tb927.11.7510,Tb927.11.9530,Tb927.3.1120,Tb927.3.5180,Tb927.3.5490,Tb927.4.1080,Tb927.4.450,Tb927.4.560,Tb927.4.760,Tb927.6.3500,Tb927.8.4330,Tb927.8.7700,Tb927.9.10310,Tb927.9.13380,	4.9	1.6	1.7	0.0152134	0.0652401	0.794
GO:0019363	pyridine nucleotide biosynthetic process	32	8	Tb927.1.3830,Tb927.1.700,Tb927.10.14140,Tb927.10.2010,Tb927.10.7930,Tb927.11.5520,Tb927.3.3270,Tb927.6.4280,	25	5.84	7.62	4.4e-05	0.000512	0.903		GO:0022402	cell cycle process	109	12	Tb11.v5.0713,Tb927.10.13780,Tb927.10.13790,Tb927.10.5770,Tb927.11.2430,Tb927.3.5180,Tb927.4.560,Tb927.7.2650,Tb927.7.3550,Tb927.9.10310,Tb927.9.2470,Tb927.9.5040,	11	3.6	4.08	0.000114508	0.000941657	0.798
GO:0019318	hexose metabolic process	16	3	Tb927.1.3830,Tb927.10.7930,Tb927.6.4280,	18.8	4.38	5.2	0.0287014	0.113268	0.908		GO:1903047	mitotic cell cycle process	50	6	Tb11.v5.0713,Tb927.10.13780,Tb927.10.5770,Tb927.11.2430,Tb927.4.560,Tb927.9.2470,	12	3.93	4.41	0.00395017	0.0222675	0.799
GO:0009127	purine nucleoside monophosphate biosynthetic process	38	9	Tb927.1.3830,Tb927.1.700,Tb927.10.14140,Tb927.10.2010,Tb927.10.7930,Tb927.11.5520,Tb927.3.3270,Tb927.6.4280,Tb927.7.3370,	23.7	5.54	7.11	2.33e-05	0.00033036	0.909		GO:0000278	mitotic cell cycle	70	6	Tb11.v5.0713,Tb927.10.13780,Tb927.10.5770,Tb927.11.2430,Tb927.4.560,Tb927.9.2470,	8.6	2.8	3.02	0.0197033	0.0796104	0.8
GO:0048869	cellular developmental process	24	5	Tb927.7.2650,Tb927.7.3330,Tb927.7.3550,Tb927.8.8330,Tb927.9.5040,	20.8	4.87	5.96	0.00301538	0.01666	0.909		GO:0031023	microtubule organizing center organization	11	2	Tb927.3.5180,Tb927.9.13785,	18.2	5.95	7.1	0.0426789	0.114301	0.803
GO:0009167	purine ribonucleoside monophosphate metabolic process	52	10	Tb927.1.3830,Tb927.1.700,Tb927.10.14140,Tb927.10.2010,Tb927.10.7930,Tb927.11.11690,Tb927.11.5520,Tb927.3.3270,Tb927.6.4280,Tb927.7.3370,	19.2	4.5	5.46	5.7e-05	0.0005797	0.911		GO:0033239	negative regulation of cellular amine metabolic process	1	1	Tb927.1.4690,	100	32.71	inf	0.0305716	0.0852916	0.806
GO:0046496	nicotinamide nucleotide metabolic process	41	8	Tb927.1.3830,Tb927.1.700,Tb927.10.14140,Tb927.10.2010,Tb927.10.7930,Tb927.11.5520,Tb927.3.3270,Tb927.6.4280,	19.5	4.56	5.53	0.00028544	0.00212639	0.913		GO:0034655	nucleobase-containing compound catabolic process	50	8	Tb927.1.3830,Tb927.1.700,Tb927.10.14140,Tb927.10.2010,Tb927.10.2890,Tb927.11.5520,Tb927.3.3270,Tb927.6.4280,	16	5.23	6.22	0.000119921	0.000974708	0.809
GO:0045839	negative regulation of mitotic nuclear division	1	1	Tb927.11.9530,	100	23.38	inf	0.0427746	0.137668	0.916		GO:0000910	cytokinesis	51	6	Tb927.10.13780,Tb927.10.13790,Tb927.7.2650,Tb927.7.3550,Tb927.9.10310,Tb927.9.5040,	11.8	3.85	4.31	0.00436495	0.0242151	0.817
GO:0042451	purine nucleoside biosynthetic process	16	3	Tb927.10.1390,Tb927.10.1400,Tb927.3.2960,	18.8	4.38	5.2	0.0287014	0.113268	0.919		GO:0009108	coenzyme biosynthetic process	61	9	Tb927.1.3830,Tb927.1.700,Tb927.10.14140,Tb927.10.2010,Tb927.10.2890,Tb927.11.5520,Tb927.3.3270,Tb927.6.2740,Tb927.6.4280,	14.8	4.83	5.66	8.68313e-05	0.000778142	0.824
GO:0046129	purine ribonucleoside biosynthetic process	16	3	Tb927.10.1390,Tb927.10.1400,Tb927.3.2960,	18.8	4.38	5.2	0.0287014	0.113268	0.919		GO:0051228	mitotic spindle disassembly	1	1	Tb927.10.5770,	100	32.71	inf	0.0305716	0.0852916	0.83
GO:0046128	purine ribonucleoside metabolic process	16	3	Tb927.10.1390,Tb927.10.1400,Tb927.3.2960,	18.8	4.38	5.2	0.0287014	0.113268	0.92		GO:0000902	cell morphogenesis	18	5	Tb927.7.2650,Tb927.7.3550,Tb927.8.8330,Tb927.9.10310,Tb927.9.5040,	27.8	9.09	12.44	0.000158316	0.00121608	0.833
GO:0006522	alanine metabolic process	1	1	Tb927.1.3950,	100	23.38	inf	0.0427746	0.137668	0.921		GO:0006164	purine nucleotide biosynthetic process	50	10	Tb927.1.3830,Tb927.1.700,Tb927.10.14140,Tb927.10.2010,Tb927.10.2890,Tb927.11.3650,Tb927.11.5520,Tb927.3.3270,Tb927.6.4280,Tb927.9.10310,	20	6.54	8.23	2.06959e-06	2.89328e-05	0.833
GO:0006524	alanine catabolic process	1	1	Tb927.1.3950,	100	23.38	inf	0.0427746	0.137668	0.921		GO:0042819	vitamin B6 biosynthetic process	1	1	Tb927.6.2740,	100	32.71	inf	0.0305716	0.0852916	0.837
GO:0007346	regulation of mitotic cell cycle	30	7	Tb11.v5.0713,Tb927.1.4650,Tb927.10.14150,Tb927.11.14840,Tb927.11.15800,Tb927.11.9530,Tb927.7.6630,	23.3	5.45	6.94	0.0002136	0.00170625	0.921		GO:0006096	glycolytic process	25	8	Tb927.1.3830,Tb927.1.700,Tb927.10.14140,Tb927.10.2010,Tb927.10.2890,Tb927.11.5520,Tb927.3.3270,Tb927.6.4280,	32	10.47	15.41	4.67962e-07	9.91229e-06	0.846
GO:0042278	purine nucleoside metabolic process	16	3	Tb927.10.1390,Tb927.10.1400,Tb927.3.2960,	18.8	4.38	5.2	0.0287014	0.113268	0.921		GO:0007165	signal transduction	138	9	Tb11.v5.0470,Tb927.10.12960,Tb927.11.9530,Tb927.3.1120,Tb927.3.4680,Tb927.7.190,Tb927.8.4330,Tb927.8.890,Tb927.9.5040,	6.5	2.13	2.26	0.025324	0.0852916	0.847
GO:0009259	ribonucleotide metabolic process	69	10	Tb927.1.3830,Tb927.1.700,Tb927.10.14140,Tb927.10.2010,Tb927.10.7930,Tb927.11.11690,Tb927.11.5520,Tb927.3.3270,Tb927.6.4280,Tb927.7.3370,	14.5	3.39	3.88	0.00064193	0.00429899	0.923		GO:0016053	organic acid biosynthetic process	62	13	Tb927.1.3830,Tb927.1.700,Tb927.10.14140,Tb927.10.2010,Tb927.10.2890,Tb927.10.3660,Tb927.11.5520,Tb927.2.3910,Tb927.3.3270,Tb927.6.4280,Tb927.7.4160,Tb927.7.4170,Tb927.7.4180,	21	6.86	8.84	3.22587e-08	3.27352e-06	0.851
GO:0009126	purine nucleoside monophosphate metabolic process	52	10	Tb927.1.3830,Tb927.1.700,Tb927.10.14140,Tb927.10.2010,Tb927.10.7930,Tb927.11.11690,Tb927.11.5520,Tb927.3.3270,Tb927.6.4280,Tb927.7.3370,	19.2	4.5	5.46	5.7e-05	0.0005797	0.924		GO:0006754	ATP biosynthetic process	36	9	Tb927.1.3830,Tb927.1.700,Tb927.10.14140,Tb927.10.2010,Tb927.10.2890,Tb927.11.5520,Tb927.3.3270,Tb927.6.4280,Tb927.9.10310,	25	8.18	10.95	9.18106e-07	1.56526e-05	0.852
GO:0010970	transport along microtubule	21	4	Tb927.11.2430,Tb927.3.5490,Tb927.4.560,Tb927.6.3290,	19	4.45	5.32	0.0110445	0.0515671	0.924		GO:0007018	microtubule-based movement	104	8	Tb927.10.14890,Tb927.11.2430,Tb927.11.3250,Tb927.11.8160,Tb927.3.5490,Tb927.3.930,Tb927.4.560,Tb927.8.3250,	7.7	2.52	2.7	0.0140496	0.060998	0.854
GO:0051649	establishment of localization in cell	164	13	Tb11.v5.0713,Tb927.10.14760,Tb927.10.14890,Tb927.10.5770,Tb927.10.8940,Tb927.11.2430,Tb927.11.7510,Tb927.3.1120,Tb927.3.5180,Tb927.3.5490,Tb927.4.560,Tb927.6.3290,Tb927.8.4330,	7.9	1.85	1.96	0.0232562	0.101774	0.925		GO:0043101	purine-containing compound salvage	14	3	Tb927.10.1390,Tb927.10.1400,Tb927.3.2960,	21.4	7.01	8.75	0.00800022	0.0385666	0.854
GO:1903436	regulation of mitotic cytokinetic process	1	1	Tb927.11.15800,	100	23.38	inf	0.0427746	0.137668	0.925		GO:2001171	positive regulation of ATP biosynthetic process	1	1	Tb927.1.4690,	100	32.71	inf	0.0305716	0.0852916	0.854
GO:0051784	negative regulation of nuclear division	1	1	Tb927.11.9530,	100	23.38	inf	0.0427746	0.137668	0.927		GO:0060255	regulation of macromolecule metabolic process	460	35	Tb927.1.3850,Tb927.10.12800,Tb927.10.14150,Tb927.10.15760,Tb927.11.12120,Tb927.11.14190,Tb927.11.14880,Tb927.11.15100,Tb927.11.16550,Tb927.11.2610,Tb927.11.3650,Tb927.11.550,Tb927.11.9530,Tb927.2.3880,Tb927.2.4710,Tb927.3.3060,Tb927.4.4520,Tb927.5.1990,Tb927.6.3740,Tb927.6.4770,Tb927.6.560,Tb927.7.1300,Tb927.7.2160,Tb927.7.2660,Tb927.7.3550,Tb927.8.2780,Tb927.8.6340,Tb927.8.6450,Tb927.8.7820,Tb92…	7.6	2.49	2.89	4.14348e-07	9.91229e-06	0.857
GO:0001539	cilium or flagellum-dependent cell motility	53	10	Tb927.1.2670,Tb927.10.7690,Tb927.11.1150,Tb927.11.5000,Tb927.3.2310,Tb927.3.4290,Tb927.7.3560,Tb927.7.920,Tb927.8.4870,Tb927.9.9940,	18.9	4.41	5.33	6.76e-05	0.00064013	0.929		GO:0009260	ribonucleotide biosynthetic process	51	9	Tb927.1.3830,Tb927.1.700,Tb927.10.14140,Tb927.10.2010,Tb927.10.2890,Tb927.11.5520,Tb927.3.3270,Tb927.6.4280,Tb927.9.10310,	17.6	5.77	7.02	1.98795e-05	0.0002074	0.859
GO:0009145	purine nucleoside triphosphate biosynthetic process	38	9	Tb927.1.3830,Tb927.1.700,Tb927.10.14140,Tb927.10.2010,Tb927.10.7930,Tb927.11.5520,Tb927.3.3270,Tb927.6.4280,Tb927.7.3370,	23.7	5.54	7.11	2.33e-05	0.00033036	0.929		GO:0051171	regulation of nitrogen compound metabolic process	109	8	Tb927.1.4690,Tb927.11.550,Tb927.2.3880,Tb927.4.4520,Tb927.8.6340,Tb927.8.6450,Tb927.8.7820,Tb927.9.8740,	7.3	2.4	2.56	0.018214	0.0748919	0.859
GO:0047496	vesicle transport along microtubule	4	2	Tb927.11.2430,Tb927.4.560,	50	11.69	22.51	0.0103356	0.0496557	0.929		GO:0042823	pyridoxal phosphate biosynthetic process	1	1	Tb927.6.2740,	100	32.71	inf	0.0305716	0.0852916	0.861
GO:0046034	ATP metabolic process	50	10	Tb927.1.3830,Tb927.1.700,Tb927.10.14140,Tb927.10.2010,Tb927.10.7930,Tb927.11.11690,Tb927.11.5520,Tb927.3.3270,Tb927.6.4280,Tb927.7.3370,	20	4.68	5.74	3.99e-05	0.00049614	0.932		GO:0007088	regulation of mitotic nuclear division	7	2	Tb927.10.14150,Tb927.11.9530,	28.6	9.35	12.78	0.0176588	0.0730384	0.863
GO:0042455	ribonucleoside biosynthetic process	18	3	Tb927.10.1390,Tb927.10.1400,Tb927.3.2960,	16.7	3.9	4.51	0.0392804	0.137668	0.936		GO:2000215	negative regulation of proline metabolic process	1	1	Tb927.1.4690,	100	32.71	inf	0.0305716	0.0852916	0.863
GO:0009156	ribonucleoside monophosphate biosynthetic process	39	9	Tb927.1.3830,Tb927.1.700,Tb927.10.14140,Tb927.10.2010,Tb927.10.7930,Tb927.11.5520,Tb927.3.3270,Tb927.6.4280,Tb927.7.3370,	23.1	5.4	6.87	2.92e-05	0.00039541	0.939		GO:1901659	glycosyl compound biosynthetic process	21	3	Tb927.10.1390,Tb927.10.1400,Tb927.3.2960,	14.3	4.67	5.34	0.0249855	0.0852916	0.864
GO:0043137	DNA replication, removal of RNA primer	1	1	Tb927.8.3560,	100	23.38	inf	0.0427746	0.137668	0.939		GO:0009166	nucleotide catabolic process	27	8	Tb927.1.3830,Tb927.1.700,Tb927.10.14140,Tb927.10.2010,Tb927.10.2890,Tb927.11.5520,Tb927.3.3270,Tb927.6.4280,	29.6	9.69	13.78	9.10918e-07	1.56526e-05	0.869
GO:0009144	purine nucleoside triphosphate metabolic process	52	10	Tb927.1.3830,Tb927.1.700,Tb927.10.14140,Tb927.10.2010,Tb927.10.7930,Tb927.11.11690,Tb927.11.5520,Tb927.3.3270,Tb927.6.4280,Tb927.7.3370,	19.2	4.5	5.46	5.7e-05	0.0005797	0.941		GO:0031323	regulation of cellular metabolic process	108	7	Tb927.1.4690,Tb927.11.550,Tb927.2.3880,Tb927.4.4520,Tb927.8.6340,Tb927.8.7820,Tb927.9.8740,	6.5	2.12	2.23	0.047097	0.125174	0.872
GO:0009161	ribonucleoside monophosphate metabolic process	53	10	Tb927.1.3830,Tb927.1.700,Tb927.10.14140,Tb927.10.2010,Tb927.10.7930,Tb927.11.11690,Tb927.11.5520,Tb927.3.3270,Tb927.6.4280,Tb927.7.3370,	18.9	4.41	5.33	6.76e-05	0.00064013	0.944		GO:0080090	regulation of primary metabolic process	110	8	Tb927.1.4690,Tb927.11.550,Tb927.2.3880,Tb927.4.4520,Tb927.8.6340,Tb927.8.6450,Tb927.8.7820,Tb927.9.8740,	7.3	2.38	2.54	0.0191429	0.0777958	0.872
GO:0006163	purine nucleotide metabolic process	69	10	Tb927.1.3830,Tb927.1.700,Tb927.10.14140,Tb927.10.2010,Tb927.10.7930,Tb927.11.11690,Tb927.11.5520,Tb927.3.3270,Tb927.6.4280,Tb927.7.3370,	14.5	3.39	3.88	0.00064193	0.00429899	0.945		GO:0043174	nucleoside salvage	16	3	Tb927.10.1390,Tb927.10.1400,Tb927.3.2960,	18.8	6.13	7.4	0.0117662	0.0537552	0.876
GO:0009260	ribonucleotide biosynthetic process	51	9	Tb927.1.3830,Tb927.1.700,Tb927.10.14140,Tb927.10.2010,Tb927.10.7930,Tb927.11.5520,Tb927.3.3270,Tb927.6.4280,Tb927.7.3370,	17.6	4.13	4.9	0.00026663	0.00203193	0.946		GO:0006732	coenzyme metabolic process	76	9	Tb927.1.3830,Tb927.1.700,Tb927.10.14140,Tb927.10.2010,Tb927.10.2890,Tb927.11.5520,Tb927.3.3270,Tb927.6.2740,Tb927.6.4280,	11.8	3.87	4.39	0.000479057	0.00321982	0.877
GO:0009185	ribonucleoside diphosphate metabolic process	25	8	Tb927.1.3830,Tb927.1.700,Tb927.10.14140,Tb927.10.2010,Tb927.10.7930,Tb927.11.5520,Tb927.3.3270,Tb927.6.4280,	32	7.48	10.77	5.88e-06	0.00012192	0.954		GO:0009117	nucleotide metabolic process	182	13	Tb11.v5.0470,Tb927.1.3830,Tb927.1.700,Tb927.10.14140,Tb927.10.2010,Tb927.10.2890,Tb927.11.11690,Tb927.11.3650,Tb927.11.5520,Tb927.3.3270,Tb927.4.1080,Tb927.6.4280,Tb927.9.10310,	7.1	2.34	2.52	0.00375356	0.021506	0.877
GO:0009201	ribonucleoside triphosphate biosynthetic process	41	9	Tb927.1.3830,Tb927.1.700,Tb927.10.14140,Tb927.10.2010,Tb927.10.7930,Tb927.11.5520,Tb927.3.3270,Tb927.6.4280,Tb927.7.3370,	22	5.13	6.44	4.48e-05	0.000512	0.954		GO:0010564	regulation of cell cycle process	21	3	Tb927.1.4650,Tb927.10.14150,Tb927.11.9530,	14.3	4.67	5.34	0.0249855	0.0852916	0.88
GO:0072384	organelle transport along microtubule	4	2	Tb927.11.2430,Tb927.4.560,	50	11.69	22.51	0.0103356	0.0496557	0.956		GO:0006521	regulation of cellular amino acid metabolic process	1	1	Tb927.1.4690,	100	32.71	inf	0.0305716	0.0852916	0.885
GO:0009199	ribonucleoside triphosphate metabolic process	55	10	Tb927.1.3830,Tb927.1.700,Tb927.10.14140,Tb927.10.2010,Tb927.10.7930,Tb927.11.11690,Tb927.11.5520,Tb927.3.3270,Tb927.6.4280,Tb927.7.3370,	18.2	4.25	5.1	9.39e-05	0.00085325	0.957		GO:0009653	anatomical structure morphogenesis	19	5	Tb927.7.2650,Tb927.7.3550,Tb927.8.8330,Tb927.9.10310,Tb927.9.5040,	26.3	8.61	11.55	0.000209541	0.00149458	0.885
GO:0019362	pyridine nucleotide metabolic process	41	8	Tb927.1.3830,Tb927.1.700,Tb927.10.14140,Tb927.10.2010,Tb927.10.7930,Tb927.11.5520,Tb927.3.3270,Tb927.6.4280,	19.5	4.56	5.53	0.00028544	0.00212639	0.962		GO:0032989	cellular component morphogenesis	19	5	Tb927.7.2650,Tb927.7.3550,Tb927.8.8330,Tb927.9.10310,Tb927.9.5040,	26.3	8.61	11.55	0.000209541	0.00149458	0.886
GO:0006165	nucleoside diphosphate phosphorylation	25	8	Tb927.1.3830,Tb927.1.700,Tb927.10.14140,Tb927.10.2010,Tb927.10.7930,Tb927.11.5520,Tb927.3.3270,Tb927.6.4280,	32	7.48	10.77	5.88e-06	0.00012192	0.963		GO:0072384	organelle transport along microtubule	4	2	Tb927.11.2430,Tb927.4.560,	50	16.36	31.97	0.00536166	0.0286091	0.887
GO:0009135	purine nucleoside diphosphate metabolic process	25	8	Tb927.1.3830,Tb927.1.700,Tb927.10.14140,Tb927.10.2010,Tb927.10.7930,Tb927.11.5520,Tb927.3.3270,Tb927.6.4280,	32	7.48	10.77	5.88e-06	0.00012192	0.963		GO:0009896	positive regulation of catabolic process	1	1	Tb927.1.4690,	100	32.71	inf	0.0305716	0.0852916	0.888
GO:0006164	purine nucleotide biosynthetic process	50	9	Tb927.1.3830,Tb927.1.700,Tb927.10.14140,Tb927.10.2010,Tb927.10.7930,Tb927.11.5520,Tb927.3.3270,Tb927.6.4280,Tb927.7.3370,	18	4.21	5.02	0.00022801	0.00177852	0.964		GO:1901575	organic substance catabolic process	149	12	Tb927.1.3830,Tb927.1.3950,Tb927.1.700,Tb927.10.14140,Tb927.10.2010,Tb927.10.2890,Tb927.10.5770,Tb927.11.5520,Tb927.11.7380,Tb927.3.3270,Tb927.6.4280,Tb927.8.3530,	8.1	2.63	2.87	0.00197512	0.0120053	0.888
GO:0009205	purine ribonucleoside triphosphate metabolic process	52	10	Tb927.1.3830,Tb927.1.700,Tb927.10.14140,Tb927.10.2010,Tb927.10.7930,Tb927.11.11690,Tb927.11.5520,Tb927.3.3270,Tb927.6.4280,Tb927.7.3370,	19.2	4.5	5.46	5.7e-05	0.0005797	0.971		GO:1901293	nucleoside phosphate biosynthetic process	152	11	Tb11.v5.0470,Tb927.1.3830,Tb927.1.700,Tb927.10.14140,Tb927.10.2010,Tb927.10.2890,Tb927.11.3650,Tb927.11.5520,Tb927.3.3270,Tb927.6.4280,Tb927.9.10310,	7.2	2.37	2.55	0.00676672	0.0342749	0.889
GO:0046031	ADP metabolic process	25	8	Tb927.1.3830,Tb927.1.700,Tb927.10.14140,Tb927.10.2010,Tb927.10.7930,Tb927.11.5520,Tb927.3.3270,Tb927.6.4280,	32	7.48	10.77	5.88e-06	0.00012192	0.978		GO:0047496	vesicle transport along microtubule	4	2	Tb927.11.2430,Tb927.4.560,	50	16.36	31.97	0.00536166	0.0286091	0.891
GO:0009206	purine ribonucleoside triphosphate biosynthetic process	38	9	Tb927.1.3830,Tb927.1.700,Tb927.10.14140,Tb927.10.2010,Tb927.10.7930,Tb927.11.5520,Tb927.3.3270,Tb927.6.4280,Tb927.7.3370,	23.7	5.54	7.11	2.33e-05	0.00033036	0.984		GO:0009124	nucleoside monophosphate biosynthetic process	40	9	Tb927.1.3830,Tb927.1.700,Tb927.10.14140,Tb927.10.2010,Tb927.10.2890,Tb927.11.5520,Tb927.3.3270,Tb927.6.4280,Tb927.9.10310,	22.5	7.36	9.53	2.39628e-06	3.16038e-05	0.895
GO:0009179	purine ribonucleoside diphosphate metabolic process	25	8	Tb927.1.3830,Tb927.1.700,Tb927.10.14140,Tb927.10.2010,Tb927.10.7930,Tb927.11.5520,Tb927.3.3270,Tb927.6.4280,	32	7.48	10.77	5.88e-06	0.00012192	0.987		GO:0043436	oxoacid metabolic process	141	14	Tb927.1.3830,Tb927.1.3950,Tb927.1.700,Tb927.10.14140,Tb927.10.2010,Tb927.10.2890,Tb927.10.3660,Tb927.11.5520,Tb927.2.3910,Tb927.3.3270,Tb927.6.4280,Tb927.7.4160,Tb927.7.4170,Tb927.7.4180,	9.9	3.25	3.65	9.71195e-05	0.000859324	0.902
GO:0019319	hexose biosynthetic process	5	2	Tb927.1.3830,Tb927.10.7930,	40	9.35	15	0.016741	0.076547	0.988		GO:0051650	establishment of vesicle localization	6	2	Tb927.11.2430,Tb927.4.560,	33.3	10.9	15.98	0.012871	0.0565838	0.902
GO:0006757	ATP generation from ADP	25	8	Tb927.1.3830,Tb927.1.700,Tb927.10.14140,Tb927.10.2010,Tb927.10.7930,Tb927.11.5520,Tb927.3.3270,Tb927.6.4280,	32	7.48	10.77	5.88e-06	0.00012192	0.991		GO:0006753	nucleoside phosphate metabolic process	183	13	Tb11.v5.0470,Tb927.1.3830,Tb927.1.700,Tb927.10.14140,Tb927.10.2010,Tb927.10.2890,Tb927.11.11690,Tb927.11.3650,Tb927.11.5520,Tb927.3.3270,Tb927.4.1080,Tb927.6.4280,Tb927.9.10310,	7.1	2.32	2.51	0.00393343	0.0222675	0.903
												GO:0019363	pyridine nucleotide biosynthetic process	32	8	Tb927.1.3830,Tb927.1.700,Tb927.10.14140,Tb927.10.2010,Tb927.10.2890,Tb927.11.5520,Tb927.3.3270,Tb927.6.4280,	25	8.18	10.9	3.7801e-06	4.47846e-05	0.903
												GO:0009150	purine ribonucleotide metabolic process	64	11	Tb927.1.3830,Tb927.1.700,Tb927.10.14140,Tb927.10.2010,Tb927.10.2890,Tb927.11.11690,Tb927.11.5520,Tb927.3.3270,Tb927.4.1080,Tb927.6.4280,Tb927.9.10310,	17.2	5.62	6.85	3.07602e-06	3.83953e-05	0.905
												GO:0051656	establishment of organelle localization	10	2	Tb927.11.2430,Tb927.4.560,	20	6.54	7.99	0.0356247	0.0976536	0.905
												GO:0048869	cellular developmental process	24	5	Tb927.7.2650,Tb927.7.3550,Tb927.8.8330,Tb927.9.10310,Tb927.9.5040,	20.8	6.81	8.5	0.000675916	0.00445722	0.909
												GO:2000212	negative regulation of glutamate metabolic process	1	1	Tb927.1.4690,	100	32.71	inf	0.0305716	0.0852916	0.909
												GO:0009127	purine nucleoside monophosphate biosynthetic process	38	9	Tb927.1.3830,Tb927.1.700,Tb927.10.14140,Tb927.10.2010,Tb927.10.2890,Tb927.11.5520,Tb927.3.3270,Tb927.6.4280,Tb927.9.10310,	23.7	7.75	10.19	1.50697e-06	2.19452e-05	0.911
												GO:0009168	purine ribonucleoside monophosphate biosynthetic process	38	9	Tb927.1.3830,Tb927.1.700,Tb927.10.14140,Tb927.10.2010,Tb927.10.2890,Tb927.11.5520,Tb927.3.3270,Tb927.6.4280,Tb927.9.10310,	23.7	7.75	10.19	1.50697e-06	2.19452e-05	0.911
												GO:0008104	protein localization	143	10	Tb11.v5.0713,Tb927.10.14760,Tb927.10.14890,Tb927.10.5770,Tb927.10.8940,Tb927.11.6230,Tb927.11.7510,Tb927.3.1120,Tb927.4.450,Tb927.4.760,	7	2.29	2.44	0.0120898	0.054875	0.912
												GO:0051197	positive regulation of coenzyme metabolic process	1	1	Tb927.1.4690,	100	32.71	inf	0.0305716	0.0852916	0.912
												GO:0046496	nicotinamide nucleotide metabolic process	41	8	Tb927.1.3830,Tb927.1.700,Tb927.10.14140,Tb927.10.2010,Tb927.10.2890,Tb927.11.5520,Tb927.3.3270,Tb927.6.4280,	19.5	6.38	7.92	2.70632e-05	0.000274162	0.913
												GO:0051194	positive regulation of cofactor metabolic process	1	1	Tb927.1.4690,	100	32.71	inf	0.0305716	0.0852916	0.915
												GO:0045839	negative regulation of mitotic nuclear division	1	1	Tb927.11.9530,	100	32.71	inf	0.0305716	0.0852916	0.916
												GO:0070727	cellular macromolecule localization	123	9	Tb11.v5.0713,Tb927.10.14760,Tb927.10.14890,Tb927.10.5770,Tb927.10.8940,Tb927.11.7510,Tb927.3.1120,Tb927.4.450,Tb927.4.760,	7.3	2.39	2.56	0.01285	0.0565838	0.917
												GO:0046128	purine ribonucleoside metabolic process	16	3	Tb927.10.1390,Tb927.10.1400,Tb927.3.2960,	18.8	6.13	7.4	0.0117662	0.0537552	0.92
												GO:0006522	alanine metabolic process	1	1	Tb927.1.3950,	100	32.71	inf	0.0305716	0.0852916	0.921
												GO:0006524	alanine catabolic process	1	1	Tb927.1.3950,	100	32.71	inf	0.0305716	0.0852916	0.921
												GO:0007346	regulation of mitotic cell cycle	30	4	Tb11.v5.0713,Tb927.1.4650,Tb927.10.14150,Tb927.11.9530,	13.3	4.36	4.94	0.0124975	0.0563598	0.921
												GO:0009165	nucleotide biosynthetic process	152	11	Tb11.v5.0470,Tb927.1.3830,Tb927.1.700,Tb927.10.14140,Tb927.10.2010,Tb927.10.2890,Tb927.11.3650,Tb927.11.5520,Tb927.3.3270,Tb927.6.4280,Tb927.9.10310,	7.2	2.37	2.55	0.00676672	0.0342749	0.921
												GO:0042278	purine nucleoside metabolic process	16	3	Tb927.10.1390,Tb927.10.1400,Tb927.3.2960,	18.8	6.13	7.4	0.0117662	0.0537552	0.921
												GO:0009259	ribonucleotide metabolic process	69	11	Tb927.1.3830,Tb927.1.700,Tb927.10.14140,Tb927.10.2010,Tb927.10.2890,Tb927.11.11690,Tb927.11.5520,Tb927.3.3270,Tb927.4.1080,Tb927.6.4280,Tb927.9.10310,	15.9	5.21	6.26	6.59228e-06	7.68001e-05	0.923
												GO:0009126	purine nucleoside monophosphate metabolic process	52	11	Tb927.1.3830,Tb927.1.700,Tb927.10.14140,Tb927.10.2010,Tb927.10.2890,Tb927.11.11690,Tb927.11.5520,Tb927.3.3270,Tb927.4.1080,Tb927.6.4280,Tb927.9.10310,	21.2	6.92	8.87	3.45533e-07	9.91229e-06	0.924
												GO:0042451	purine nucleoside biosynthetic process	16	3	Tb927.10.1390,Tb927.10.1400,Tb927.3.2960,	18.8	6.13	7.4	0.0117662	0.0537552	0.924
												GO:0046129	purine ribonucleoside biosynthetic process	16	3	Tb927.10.1390,Tb927.10.1400,Tb927.3.2960,	18.8	6.13	7.4	0.0117662	0.0537552	0.924
												GO:0051649	establishment of localization in cell	164	15	Tb11.v5.0713,Tb927.10.14760,Tb927.10.14890,Tb927.10.5770,Tb927.10.8940,Tb927.11.2430,Tb927.11.7510,Tb927.3.1120,Tb927.3.5180,Tb927.3.5490,Tb927.4.450,Tb927.4.560,Tb927.4.760,Tb927.8.4330,Tb927.9.10310,	9.1	2.99	3.34	0.000139859	0.00111092	0.925
												GO:0051784	negative regulation of nuclear division	1	1	Tb927.11.9530,	100	32.71	inf	0.0305716	0.0852916	0.927
												GO:0009145	purine nucleoside triphosphate biosynthetic process	38	9	Tb927.1.3830,Tb927.1.700,Tb927.10.14140,Tb927.10.2010,Tb927.10.2890,Tb927.11.5520,Tb927.3.3270,Tb927.6.4280,Tb927.9.10310,	23.7	7.75	10.19	1.50697e-06	2.19452e-05	0.929
												GO:0046034	ATP metabolic process	50	11	Tb927.1.3830,Tb927.1.700,Tb927.10.14140,Tb927.10.2010,Tb927.10.2890,Tb927.11.11690,Tb927.11.5520,Tb927.3.3270,Tb927.4.1080,Tb927.6.4280,Tb927.9.10310,	22	7.2	9.33	2.25549e-07	9.91229e-06	0.932
												GO:0042455	ribonucleoside biosynthetic process	18	3	Tb927.10.1390,Tb927.10.1400,Tb927.3.2960,	16.7	5.45	6.41	0.0163925	0.0698681	0.936
												GO:0006886	intracellular protein transport	110	9	Tb11.v5.0713,Tb927.10.14760,Tb927.10.14890,Tb927.10.5770,Tb927.10.8940,Tb927.11.7510,Tb927.3.1120,Tb927.4.450,Tb927.4.760,	8.2	2.68	2.9	0.00637123	0.0334849	0.937
												GO:0006110	regulation of glycolytic process	1	1	Tb927.1.4690,	100	32.71	inf	0.0305716	0.0852916	0.939
												GO:0009156	ribonucleoside monophosphate biosynthetic process	39	9	Tb927.1.3830,Tb927.1.700,Tb927.10.14140,Tb927.10.2010,Tb927.10.2890,Tb927.11.5520,Tb927.3.3270,Tb927.6.4280,Tb927.9.10310,	23.1	7.55	9.85	1.9074e-06	2.72097e-05	0.939
												GO:0033242	negative regulation of cellular amine catabolic process	1	1	Tb927.1.4690,	100	32.71	inf	0.0305716	0.0852916	0.939
												GO:0009144	purine nucleoside triphosphate metabolic process	52	11	Tb927.1.3830,Tb927.1.700,Tb927.10.14140,Tb927.10.2010,Tb927.10.2890,Tb927.11.11690,Tb927.11.5520,Tb927.3.3270,Tb927.4.1080,Tb927.6.4280,Tb927.9.10310,	21.2	6.92	8.87	3.45533e-07	9.91229e-06	0.941
												GO:0045184	establishment of protein localization	132	10	Tb11.v5.0713,Tb927.10.14760,Tb927.10.14890,Tb927.10.5770,Tb927.10.8940,Tb927.11.6230,Tb927.11.7510,Tb927.3.1120,Tb927.4.450,Tb927.4.760,	7.6	2.48	2.67	0.00706009	0.035	0.943
												GO:0009161	ribonucleoside monophosphate metabolic process	53	11	Tb927.1.3830,Tb927.1.700,Tb927.10.14140,Tb927.10.2010,Tb927.10.2890,Tb927.11.11690,Tb927.11.5520,Tb927.3.3270,Tb927.4.1080,Tb927.6.4280,Tb927.9.10310,	20.8	6.79	8.66	4.24402e-07	9.91229e-06	0.944
												GO:0006163	purine nucleotide metabolic process	69	12	Tb927.1.3830,Tb927.1.700,Tb927.10.14140,Tb927.10.2010,Tb927.10.2890,Tb927.11.11690,Tb927.11.3650,Tb927.11.5520,Tb927.3.3270,Tb927.4.1080,Tb927.6.4280,Tb927.9.10310,	17.4	5.69	6.98	9.50487e-07	1.58188e-05	0.945
												GO:0009116	nucleoside metabolic process	24	3	Tb927.10.1390,Tb927.10.1400,Tb927.3.2960,	12.5	4.09	4.58	0.0355689	0.0976536	0.947
												GO:0034613	cellular protein localization	123	9	Tb11.v5.0713,Tb927.10.14760,Tb927.10.14890,Tb927.10.5770,Tb927.10.8940,Tb927.11.7510,Tb927.3.1120,Tb927.4.450,Tb927.4.760,	7.3	2.39	2.56	0.01285	0.0565838	0.953
												GO:0009185	ribonucleoside diphosphate metabolic process	25	8	Tb927.1.3830,Tb927.1.700,Tb927.10.14140,Tb927.10.2010,Tb927.10.2890,Tb927.11.5520,Tb927.3.3270,Tb927.6.4280,	32	10.47	15.41	4.67962e-07	9.91229e-06	0.954
												GO:0009201	ribonucleoside triphosphate biosynthetic process	41	9	Tb927.1.3830,Tb927.1.700,Tb927.10.14140,Tb927.10.2010,Tb927.10.2890,Tb927.11.5520,Tb927.3.3270,Tb927.6.4280,Tb927.9.10310,	22	7.18	9.23	2.98931e-06	3.79914e-05	0.954
												GO:0010970	transport along microtubule	21	3	Tb927.11.2430,Tb927.3.5490,Tb927.4.560,	14.3	4.67	5.34	0.0249855	0.0852916	0.956
												GO:0009199	ribonucleoside triphosphate metabolic process	55	11	Tb927.1.3830,Tb927.1.700,Tb927.10.14140,Tb927.10.2010,Tb927.10.2890,Tb927.11.11690,Tb927.11.5520,Tb927.3.3270,Tb927.4.1080,Tb927.6.4280,Tb927.9.10310,	20	6.54	8.26	6.31161e-07	1.2255e-05	0.957
												GO:0000820	regulation of glutamine family amino acid metabolic process	1	1	Tb927.1.4690,	100	32.71	inf	0.0305716	0.0852916	0.958
												GO:0045821	positive regulation of glycolytic process	1	1	Tb927.1.4690,	100	32.71	inf	0.0305716	0.0852916	0.96
												GO:0019362	pyridine nucleotide metabolic process	41	8	Tb927.1.3830,Tb927.1.700,Tb927.10.14140,Tb927.10.2010,Tb927.10.2890,Tb927.11.5520,Tb927.3.3270,Tb927.6.4280,	19.5	6.38	7.92	2.70632e-05	0.000274162	0.962
												GO:0006165	nucleoside diphosphate phosphorylation	25	8	Tb927.1.3830,Tb927.1.700,Tb927.10.14140,Tb927.10.2010,Tb927.10.2890,Tb927.11.5520,Tb927.3.3270,Tb927.6.4280,	32	10.47	15.41	4.67962e-07	9.91229e-06	0.963
												GO:0009135	purine nucleoside diphosphate metabolic process	25	8	Tb927.1.3830,Tb927.1.700,Tb927.10.14140,Tb927.10.2010,Tb927.10.2890,Tb927.11.5520,Tb927.3.3270,Tb927.6.4280,	32	10.47	15.41	4.67962e-07	9.91229e-06	0.963
												GO:0009152	purine ribonucleotide biosynthetic process	46	9	Tb927.1.3830,Tb927.1.700,Tb927.10.14140,Tb927.10.2010,Tb927.10.2890,Tb927.11.5520,Tb927.3.3270,Tb927.6.4280,Tb927.9.10310,	19.6	6.4	7.98	8.22581e-06	9.12673e-05	0.964
												GO:0009205	purine ribonucleoside triphosphate metabolic process	52	11	Tb927.1.3830,Tb927.1.700,Tb927.10.14140,Tb927.10.2010,Tb927.10.2890,Tb927.11.11690,Tb927.11.5520,Tb927.3.3270,Tb927.4.1080,Tb927.6.4280,Tb927.9.10310,	21.2	6.92	8.87	3.45533e-07	9.91229e-06	0.971
												GO:0030810	positive regulation of nucleotide biosynthetic process	1	1	Tb927.1.4690,	100	32.71	inf	0.0305716	0.0852916	0.976
												GO:2001157	negative regulation of proline catabolic process to glutamate	1	1	Tb927.1.4690,	100	32.71	inf	0.0305716	0.0852916	0.976
												GO:0046031	ADP metabolic process	25	8	Tb927.1.3830,Tb927.1.700,Tb927.10.14140,Tb927.10.2010,Tb927.10.2890,Tb927.11.5520,Tb927.3.3270,Tb927.6.4280,	32	10.47	15.41	4.67962e-07	9.91229e-06	0.978
												GO:0009163	nucleoside biosynthetic process	21	3	Tb927.10.1390,Tb927.10.1400,Tb927.3.2960,	14.3	4.67	5.34	0.0249855	0.0852916	0.979
												GO:0009206	purine ribonucleoside triphosphate biosynthetic process	38	9	Tb927.1.3830,Tb927.1.700,Tb927.10.14140,Tb927.10.2010,Tb927.10.2890,Tb927.11.5520,Tb927.3.3270,Tb927.6.4280,Tb927.9.10310,	23.7	7.75	10.19	1.50697e-06	2.19452e-05	0.984
												GO:0009179	purine ribonucleoside diphosphate metabolic process	25	8	Tb927.1.3830,Tb927.1.700,Tb927.10.14140,Tb927.10.2010,Tb927.10.2890,Tb927.11.5520,Tb927.3.3270,Tb927.6.4280,	32	10.47	15.41	4.67962e-07	9.91229e-06	0.987
												GO:0006757	ATP generation from ADP	25	8	Tb927.1.3830,Tb927.1.700,Tb927.10.14140,Tb927.10.2010,Tb927.10.2890,Tb927.11.5520,Tb927.3.3270,Tb927.6.4280,	32	10.47	15.41	4.67962e-07	9.91229e-06	0.991
[truncated: 5 more columns]

## Sheet: Diff. exp. over pseudotime
Differential expression analysis of linear trajectory infered from WT parasites (Fig. 2).
Wald tests were used to assess association of each genes differential expression (waldStat). P-value (pvalue), degrees of freedom (df), mean lof fold-change (meanLogFC) are shown for each gene.
Bulk RNA-seq FC SS vs LS shows foldchange of each gene from in vivo bulk-RNA seq analysis from Silvester et al. 2018. PLoS Negl. Trop. Dis. Genes found to be non-significantly differentially expressed this analysis have N/A values
Modules of co-epressed genes over WT slender to stumpy differentiation are also indicated (gene module) for the top differentially expressed genes (p-value <0.05, meanLogFC > 0.30103)
Gene	waldStat	df	pvalue	meanLogFC	Bulk RNA-seq FC SS vs LS	Gene module	Product Description	Gene Name or Symbol
Tb927.10.16290	30.7571	4	3.43134e-06	0.691184	#N/A	A	variant surface glycoprotein (VSG, pseudogene), putative	N/A
Tb11.v5.0684	21.233	4	0.000284707	0.689936	0.260011	A	eukaryotic translation initiation factor 5, putative	N/A
Tb927.4.1290	9.79096	4	0.0441001	0.68656	#N/A	A	hypothetical protein, conserved	N/A
Tb927.6.200	14.7167	4	0.00532636	0.630991	#N/A	A	receptor-type adenylate cyclase GRESAG 4, putative	N/A
Tb927.10.9730	107.715	4	0	0.628199	-1.27797	A	hypothetical protein, conserved	N/A
Tb927.9.11820	53.5065	4	6.67615e-11	0.587844	0.781241	A	CRAL/TRIO domain containing protein, putative	N/A
Tb11.v5.0191	12.1039	4	0.0165951	0.488161	0.446457	A	ELMO/CED-12 family, putative	N/A
Tb927.9.16570	57.7956	4	8.42337e-12	0.474028	#N/A	A	variant surface glycoprotein (VSG, pseudogene), putative	N/A
Tb927.9.14300	19.9807	4	0.000503809	0.428886	0.266691	A	5-azacytidine-induced protein 1, putative	AZI1
Tb927.1.2550	21.5417	4	0.000247227	0.428852	-1.61377	A	histone H3, putative	N/A
Tb927.8.4190	320.68	4	0	0.407742	#N/A	A	hypothetical protein, conserved	N/A
Tb927.11.16720	40.8874	4	2.83606e-08	0.393254	#N/A	A	mitotic cyclin 6	CYC6
Tb927.6.1660	67.4958	4	7.66054e-14	0.389816	-0.386243	A	hypothetical protein, conserved	N/A
Tb927.1.2120	112.504	4	0	0.361857	-0.285454	A	Calpain-like protein CALP1.3	CALP1.3
Tb927.6.1220	39.9126	4	4.51238e-08	0.357281	#N/A	A	hypothetical protein, conserved	N/A
Tb927.8.5370	45.6622	4	2.89554e-09	0.355446	#N/A	A	hypothetical protein, conserved	N/A
Tb927.9.11690	15.4102	4	0.00392187	0.344063	#N/A	A	hypothetical protein, conserved	N/A
Tb927.8.2630	104.991	4	0	0.343938	#N/A	A	kinesin-C	KIN-C
Tb927.11.8100	37.2438	4	1.60451e-07	0.339482	0.688204	A	Ankyrin repeats (3 copies), putative	N/A
Tb927.5.3480	17.4477	4	0.00158169	0.332162	0.486015	A	hypothetical protein, conserved	N/A
Tb927.10.12860	21.2121	4	0.000287433	0.332105	#N/A	A	pre-RNA processing PIH1/Nop17, putative	N/A
Tb927.7.6520	20.1075	4	0.000475581	0.331934	-1.9457	A	variant surface glycoprotein, frameshift	N/A
Tb927.11.15310	14.428	4	0.00604729	0.327418	-0.391873	A	hypothetical protein, conserved	N/A
Tb927.10.5630	43.645	4	7.6027e-09	0.322223	#N/A	A	hypothetical protein, conserved	N/A
Tb927.10.11510	25.9631	4	3.21917e-05	0.318358	#N/A	A	hypothetical protein, conserved	N/A
Tb927.9.8350	61.6897	4	1.2802e-12	0.316198	-0.269803	A	hypothetical protein, conserved	N/A
Tb927.3.3360	30.9481	4	3.13688e-06	0.312687	#N/A	A	acyltransferase, putative	N/A
Tb927.7.2370	65.3411	4	2.18048e-13	0.301911	0.712369	A	40S ribosomal protein S15, putative	N/A
Tb927.10.10590	1497.04	4	0	1.31766	-2.15086	B	histone H2B, putative	N/A
Tb927.10.10580	1280.36	4	0	1.30138	-2.1785	B	histone H2B, putative	N/A
Tb927.11.1870	304.183	4	0	1.29452	-2.10796	B	histone H1	N/A
Tb927.11.14840	1330.56	4	0	1.28045	-3.36554	B	chromosomal passenger complex 2	CPC2
Tb927.10.10460	159.417	4	0	1.25882	-2.1535	B	histone H2B, putative	N/A
Tb927.4.3870	12.1789	4	0.0160693	1.24108	#N/A	B	receptor-type adenylate cyclase GRESAG 4, putative	N/A
Tb927.11.1880	255.739	4	0	1.1181	-2.23024	B	histone H1	N/A
Tb927.5.1550	611.371	4	0	1.0946	-1.23627	B	mitochondrial carrier protein	MCP23
Tb927.3.5370	833.05	4	0	1.0902	-1.28112	B	hypothetical protein, conserved	N/A
Tb927.11.2700	602.603	4	0	1.0873	-0.964728	B	Basal body protein	BBP69
Tb11.0845	18.0736	4	0.00119391	1.06734	-1.23174	B	dynein light chain LC8, putative	DYNLL2
Tb927.10.2190	1624.03	4	0	1.05831	-2.03261	B	Protein of unknown function (DUF667), putative	N/A
Tb927.11.4180	879.869	4	0	1.03675	-1.32918	B	PSP1 C-terminal conserved region, putative	N/A
Tb927.11.7350	1308.09	4	0	1.03629	-1.19937	B	Histone H2B variant V	H2BV
Tb927.10.3420	448.268	4	0	0.99922	#N/A	B	NADH-ubiquinone oxidoreductase c, putative	N/A
Tb927.7.2930	419.951	4	0	0.997022	-1.94203	B	histone H2A, putative	N/A
Tb927.9.14290	504.228	4	0	0.996611	-1.39116	B	Cytokinesis initiation factor 2	CIF2
Tb927.4.5110	453.296	4	0	0.957385	-1.11184	B	kinetoplastid kinetochore protein 8	kkt8
Tb927.10.3400	506.821	4	0	0.949265	-1.16554	B	hypothetical protein, conserved	N/A
Tb927.7.2920	386.039	4	0	0.936724	-1.96641	B	histone H2A, putative	N/A
Tb927.8.6240	1348.61	4	0	0.934183	-1.73117	B	STOP axonemal protein	SAXO1
Tb927.11.1860	578.359	4	0	0.907819	-1.31352	B	histone H1	N/A
Tb927.3.4290	481.187	4	0	0.888528	-2.22155	B	Paraflagellar rod protein 1-1	PFR1-1
Tb927.8.5010	255.408	4	0	0.871924	-1.82014	B	Paraflagellar rod protein 2-5	PFR2-5
Tb927.7.2850	273.125	4	0	0.866537	-1.89849	B	histone H2A, putative	N/A
Tb927.11.16400	596.969	4	0	0.863736	-1.79137	B	kinetoplast-associated protein 3, putative	KAP3
Tb927.3.2050	629.904	4	0	0.849812	-0.911656	B	Minicircle replication factor 172	MiRF172
Tb927.5.4170	400.144	4	0	0.838436	-1.93536	B	histone H4, putative	N/A
Tb927.10.8970	195.777	4	0	0.83094	-1.11539	B	kinetoplast-associated protein 4 isoform 2	KAP4-2
Tb927.9.2030	196.054	4	0	0.829939	-0.326274	B	Orc1-like protein	ORC1B
Tb927.6.3180	898.235	4	0	0.826476	-1.98488	B	hypothetical protein, conserved	N/A
Tb927.1.2470	100.054	4	0	0.825859	-1.56911	B	histone H3, putative	N/A
Tb927.4.4130	161.575	4	0	0.817832	-1.06655	B	Flagellar-associated protein 59, putative	N/A
Tb927.5.4180	202.07	4	0	0.814318	-1.99662	B	histone H4, putative	N/A
Tb927.10.8980	447.8	4	0	0.805473	-0.773758	B	hypothetical protein, conserved	N/A
Tb927.11.1030	518.711	4	0	0.805318	-0.8145	B	kinetoplastid kinetochore protein 7	kkt7
Tb927.3.2310	677.614	4	0	0.802277	-1.46784	B	parkin coregulated gene protein	PACRGA
Tb927.10.8950	224.321	4	0	0.801038	-0.929435	B	kinetoplast-associated protein 4 isoform 1	KAP4-1
Tb927.11.12210	879.382	4	0	0.788703	-1.30613	B	Domain of unknown function (DUF4586), putative	N/A
Tb927.10.3410	134.433	4	0	0.787448	#N/A	B	hypothetical protein	N/A
Tb927.7.6690	680.075	4	0	0.786203	-1.80535	B	Trypanosoma specific protein, unknown function	N/A
Tb927.8.4240	101.453	4	0	0.785031	-0.485936	B	hypothetical protein, conserved	N/A
Tb927.3.870	192.275	4	0	0.783405	-0.981106	B	Histone RNA hairpin-binding protein RNA-binding domain containing protein, putative	SLBP2
Tb927.7.610	296.374	4	0	0.777883	-2.47725	B	mitochondrial DNA ligase homolog, LIG k-alpha	N/A
Tb927.3.2020	168.857	4	0	0.772396	-1.10461	B	kinesin, putative	KIN-F
Tb927.10.8330	220.708	4	0	0.771723	-1.54458	B	S. cerevisiae PSP1 homologue, putative	N/A
Tb927.11.17930	18.8657	4	0.000835151	0.769378	#N/A	B	variant surface glycoprotein (VSG), degenerate and frameshifted	N/A
Tb927.1.4310	1452.91	4	0	0.760218	-0.663977	B	Flagellum attachment zone protein 2	FAZ2
Tb927.8.1150	363.973	4	0	0.75288	-0.591987	B	kinetoplastid kinetochore protein 9	kkt9
Tb05.5K5.160	25.4329	4	4.11683e-05	0.750153	-0.38421	B	hypothetical protein, conserved	N/A
Tb927.10.880	356.004	4	0	0.748394	#N/A	B	thymidine kinase	TK
Tb927.11.6550	492.565	4	0	0.7399	-2.41191	B	PUF nine target 1	PNT1
Tb927.3.5200	157.412	4	0	0.739148	-0.336924	B	hypothetical protein, conserved	N/A
Tb927.1.2600	288.571	4	0	0.737215	-0.505103	B	pumilio/PUF RNA binding protein 9	PUF9
Tb927.10.3640	445.998	4	0	0.732951	-0.92839	B	nuclear transmembrane protein, putative	NP
Tb927.7.6630	233.747	4	0	0.727587	-0.798762	B	Kinetochore interacting protein 5	KKIP5
Tb927.11.10620	304.338	4	0	0.72404	-0.527934	B	hypothetical protein, conserved	N/A
Tb927.8.3790	192.353	4	0	0.721064	-1.28904	B	paraflagellar rod component, putative	PFC2
Tb927.1.2490	317.307	4	0	0.718963	-1.63158	B	histone H3, putative	N/A
Tb927.11.12410	699.506	4	0	0.718621	#N/A	B	kinetoplastid kinetochore protein 10	KKT10
Tb927.8.1680	289.188	4	0	0.716588	-0.506083	B	kinetoplastid kinetochore protein 12	kkt12
Tb927.3.5350	236.743	4	0	0.708015	-0.702268	B	hypothetical protein, conserved	N/A
Tb927.7.6360	251.783	4	0	0.689967	-1.38088	B	histone H2A variant Z	H2AZ
Tb927.8.710	635.119	4	0	0.685316	-0.891722	B	RNA-binding protein, putative	DRBD17
Tb927.11.13110	178.697	4	0	0.67846	-0.660487	B	hypothetical protein, conserved	N/A
Tb927.9.1340	281.534	4	0	0.676038	-2.3131	B	Myosin-like protein 2	MLP2
Tb927.11.890	289.744	4	0	0.671861	-2.16144	B	hypothetical protein, conserved	N/A
Tb927.7.5410	249.597	4	0	0.671736	-0.673077	B	hypothetical protein, conserved	N/A
Tb927.7.2110	252.237	4	0	0.670596	-1.0029	B	kinetoplastid kinetochore protein 11	kkt11
Tb927.3.3490	463.697	4	0	0.670001	-0.825633	B	High mobility group protein TDP1	TDP1
Tb8.NT.11	1487.17	4	0	0.669959	#N/A	B	Noncoding RNA, putative	N/A
Tb927.10.6520	109.912	4	0	0.665526	#N/A	B	hypothetical protein, conserved	N/A
Tb927.11.6560	91.3088	4	0	0.66518	#N/A	B	Centriole protein POC11, putative	POC11
Tb927.11.5000	333.293	4	0	0.662833	-1.1837	B	Dynein intermediate chain 1, axonemal	DNAI1
Tb927.7.7150	113.89	4	0	0.662287	-0.532652	B	hypothetical protein, conserved	N/A
Tb927.11.8060	225.497	4	0	0.659293	-1.34197	B	SNARE associated Golgi protein, putative	N/A
Tb927.7.4370	128.3	4	0	0.657822	-0.439966	B	hypothetical protein, conserved	N/A
Tb927.11.1430	346.891	4	0	0.657684	-1.35766	B	Component of motile flagella 2	CMF2
Tb927.11.2710	99.3129	4	0	0.649687	-0.502374	B	Cell division cycle 45	CDC45
Tb927.4.1640	180.209	4	0	0.648607	-0.908051	B	Nucleotide sugar transporter 3	NST3
Tb927.11.8220	190.577	4	0	0.64595	-0.843698	B	aurora B kinase	AUK1
Tb927.8.6980	229.015	4	0	0.643288	-0.717442	B	Flagellum attachment zone protein 14	FAZ14
Tb927.9.6130	220.236	4	0	0.643116	-1.02995	B	calmodulin, putative	N/A
Tb927.3.5220	282.233	4	0	0.640628	-0.29246	B	hypothetical protein, conserved	N/A
Tb927.2.6100	289.529	4	0	0.630869	-0.504468	B	hypothetical protein, conserved	N/A
Tb927.11.1150	312.841	4	0	0.629801	-1.18673	B	radial spoke protein 3	RSP3
Tb927.5.4580	25.9899	4	3.17932e-05	0.623618	#N/A	B	Flagellum adhesion protein 3	FLA3
Tb927.2.3930	74.0503	4	3.21965e-15	0.622736	-0.381283	B	dna replication licensing factor mcm3	MCM3
Tb927.11.5640	85.3368	4	0	0.613658	#N/A	B	hypothetical protein, conserved	N/A
Tb927.9.3920	11.0374	4	0.0261469	0.611757	0.596563	B	ribosomal protein S7, putative	N/A
Tb927.11.7600	229.64	4	0	0.607713	-0.652235	B	hypothetical protein, conserved	N/A
Tb927.11.8370	104.328	4	0	0.605599	-0.768049	B	Nucleus and spindle associated protein 1	NuSAP1
Tb927.3.3690	337.015	4	0	0.599979	-0.960431	B	flagellar radial spoke protein-like, putative	N/A
Tb927.7.2290	153.238	4	0	0.598187	-1.59269	B	hypothetical protein, conserved	N/A
Tb11.v5.0172	184.545	4	0	0.593044	-1.02903	B	hypothetical protein, conserved	N/A
Tb927.9.13440	293.503	4	0	0.586819	-1.24811	B	Flagellar Member 5	FLAM5
Tb927.2.3420	88.0573	4	0	0.584873	-0.662908	B	hypothetical protein, conserved	N/A
Tb927.11.5510	99.9499	4	0	0.571537	-0.67945	B	dynein light chain p28, axonemal, putative	N/A
Tb927.7.4910	22.8169	4	0.000137752	0.568411	-1.07112	B	hypothetical protein, conserved	N/A
Tb927.11.9100	126.592	4	0	0.566702	-0.640109	B	Domain of unknown function (DUF4586), putative	N/A
Tb927.10.4990	89.1467	4	0	0.564293	-0.897902	B	cdc2-related kinase 3	CRK3
Tb927.5.2850	260.124	4	0	0.56357	-0.863691	B	radial spoke protein RSP2, putative	N/A
Tb927.5.3460	54.0794	4	5.06496e-11	0.563313	-0.668083	B	Flagellum attachment zone protein 16	FAZ16
Tb927.3.1900	165.191	4	0	0.560068	-0.976132	B	conserved protein, unknown function	N/A
Tb927.11.14850	133.488	4	0	0.55879	#N/A	B	hypothetical protein, conserved	N/A
Tb927.7.5740	112.024	4	0	0.555419	-1.0559	B	conserved protein	N/A
Tb927.10.3390	403.12	4	0	0.554435	0.493927	B	predicted TLD domain protein	N/A
Tb927.10.12180	75.3383	4	1.66533e-15	0.552074	-0.5436	B	hypothetical protein, conserved	N/A
Tb927.10.7690	123.193	4	0	0.549212	-1.03587	B	Component of motile flagella 4	CMF4
Tb927.10.8890	176.495	4	0	0.544982	#N/A	B	kinetoplast DNA-associated protein, putative	N/A
Tb927.11.9540	82.2629	4	1.11022e-16	0.544918	#N/A	B	hypothetical protein, conserved	N/A
Tb927.11.14750	253.236	4	0	0.541947	#N/A	B	PSP1 C-terminal conserved region, putative	N/A
Tb927.11.11435	139.099	4	0	0.537975	#N/A	B	dynein light chain type 1, putative	N/A
Tb927.3.2475	222.386	4	0	0.53634	#N/A	B	hypothetical protein	N/A
Tb927.7.750	85.2401	4	0	0.535928	-0.526983	B	hypothetical protein, conserved	TZP93
Tb927.10.13100	91.791	4	0	0.535564	-1.16453	B	Cytokinesis initiation factor 3	CIF3
Tb927.5.1640	128.771	4	0	0.521175	-1.20979	B	hypothetical protein, conserved	N/A
Tb927.10.13290	78.6781	4	3.33067e-16	0.519007	-0.56643	B	ethanolamine phosphotransferase (EPT)	N/A
Tb927.10.890	190.782	4	0	0.5167	-0.746854	B	kinesin, putative	FCP4
Tb927.7.3330	487.432	4	0	0.515963	-0.657482	B	Flagellar attachment zone protein 10	FAZ10
Tb05.5K5.220	66.0737	4	1.52878e-13	0.512621	-0.443819	B	hypothetical protein	N/A
Tb927.11.10940	229.338	4	0	0.512124	-0.565563	B	hypothetical protein, conserved	N/A
Tb927.11.6020	30.6113	4	3.67434e-06	0.509112	#N/A	B	hypothetical protein, conserved	N/A
Tb11.v5.0821	14.3962	4	0.00613226	0.508383	#N/A	B	receptor-type adenylate cyclase GRESAG 4, putative	N/A
Tb927.5.2950	147.569	4	0	0.498707	-1.08655	B	Component of motile flagella 3	CMF3
Tb927.10.7950	9.62379	4	0.0472648	0.497851	#N/A	B	hypothetical protein	N/A
Tb927.3.3040	54.6889	4	3.77504e-11	0.495065	-0.656022	B	Right handed beta helix region, putative	N/A
Tb927.11.14300	270.055	4	0	0.49433	-1.06145	B	Dynein intermediate chain, axonemal	IC70
Tb927.10.8830	635.676	4	0	0.492516	#N/A	B	Flagellum attachment zone protein 5	FAZ5
Tb927.7.6250	49.4576	4	4.68632e-10	0.488881	#N/A	B	Centrosomal protein of 120 kDa, putative	CEP120A
Tb927.11.2790	103.378	4	0	0.480245	-0.785781	B	Solute carrier (proton/amino acid symporter), TRAMD3 or PAT1, putative	N/A
Tb927.11.7470	58.2246	4	6.84575e-12	0.480106	-0.551161	B	hypothetical protein, conserved	N/A
Tb927.9.4250	96.8896	4	0	0.474558	-0.760374	B	hypothetical protein, conserved	N/A
Tb927.4.4740	129.224	4	0	0.474016	-0.378252	B	Sphingosine N-acyltransferase, putative	DHCS
Tb927.2.2160	356.292	4	0	0.473681	-0.949384	B	paraflagellar rod component, putative	PFC11
Tb927.1.2670	368.771	4	0	0.472558	-1.73202	B	paralyzed flagella 16	PF16
Tb927.11.15800	94.6979	4	0	0.470044	#N/A	B	Cytokinesis initiation factor 1	CIF1
Tb927.7.5660	69.8912	4	2.39808e-14	0.466177	-0.627686	B	Outer dynein arm docking complex protein 2, putative	pDC2
Tb927.4.2840	87.5506	4	0	0.461782	-0.658568	B	hypothetical protein, conserved	N/A
Tb927.11.1100	41.4755	4	2.14247e-08	0.460956	-1.04034	B	cysteine peptidase, Clan CA, family C2, putative	N/A
Tb927.10.15280	111.995	4	0	0.460914	-0.716476	B	Domain of Unknown Function (DUF1042), putative	N/A
Tb927.4.2080	429.563	4	0	0.459271	-0.322471	B	Coiled-coil and C2 domain-containing protein	CC2D
Tb927.9.3650	123.685	4	0	0.458882	-0.883943	B	Kinesin-13 1	KIN13-1
Tb927.9.15230	51.4283	4	1.81647e-10	0.458079	#N/A	B	hypothetical protein, conserved	N/A
Tb927.8.7070	53.6221	4	6.31427e-11	0.456595	-0.434254	B	Flagellum attachment zone protein 15	FAZ15
Tb927.10.7120	143.515	4	0	0.456425	-0.943583	B	hypothetical protein, conserved	N/A
Tb927.11.1110	628.619	4	0	0.456269	-0.724604	B	calpain, putative	N/A
Tb927.3.950	39.5653	4	5.32367e-08	0.451027	#N/A	B	2OG-Fe(II) oxygenase superfamily, putative	N/A
Tb927.9.6110	85.0967	4	0	0.450372	-0.64841	B	Nucleus and spindle associated protein 2	NuSAP2
Tb927.10.5980	27.2799	4	1.74492e-05	0.450129	#N/A	B	leucine-rich repeat protein (LRRP), putative	N/A
Tb927.7.1310	95.8348	4	0	0.449127	-1.24185	B	hypothetical protein, conserved	N/A
Tb927.9.13110	81.5129	4	1.11022e-16	0.448708	#N/A	B	hypothetical protein, conserved	N/A
Tb927.11.15130	74.6028	4	2.44249e-15	0.446488	-1.21854	B	DnaJ homolog, putative	J7
Tb927.10.15330	16.216	4	0.00274256	0.442594	-0.593401	B	CYTH domain containing protein, putative	N/A
Tb927.11.12070	31.5788	4	2.33232e-06	0.442188	#N/A	B	hypothetical protein, conserved	N/A
Tb927.11.11920	49.7545	4	4.0631e-10	0.441952	-0.444202	B	molybdenum cofactor biosynthesis protein, putative	N/A
Tb927.5.850	139.288	4	0	0.441425	-0.832858	B	hypothetical protein, conserved	N/A
Tb927.11.2570	77.3441	4	6.66134e-16	0.440688	-0.664889	B	hypothetical protein, conserved	N/A
Tb927.1.3560	91.4789	4	0	0.438687	#N/A	B	Centrosomal protein of 164 kDa, putative	CEP164C
Tb927.10.2640	19.2408	4	0.00070478	0.437961	-0.330326	B	intraflagellar transport protein 81	IFT81
Tb927.11.5340	70.7411	4	1.58762e-14	0.434765	#N/A	B	Cell division protein kinase, putative	N/A
Tb927.5.1940	59.4029	4	3.87246e-12	0.433252	-0.79817	B	hypothetical protein, conserved	N/A
Tb927.9.9870	43.4577	4	8.31473e-09	0.432918	-0.593373	B	Kinesin-13 6, putative	KIN13-6
Tb927.5.4380	120.001	4	0	0.429782	-0.453698	B	Kinetoplastid-specific Protein Phosphatase 1	KPP1
Tb927.7.5160	53.3878	4	7.06917e-11	0.429587	-0.407879	B	deoxyuridine triphosphatase	DUT
Tb927.8.6370	85.5595	4	0	0.425914	#N/A	B	Flagellar pocket collar protein 4	FPC4
Tb927.1.1920	40.4058	4	3.56767e-08	0.422858	-0.435812	B	conserved protein, unknown function	N/A
Tb927.11.15200	29.6793	4	5.68802e-06	0.419905	#N/A	B	hypothetical protein, conserved	N/A
Tb927.9.15400	121.089	4	0	0.417356	-0.268986	B	ankyrin-repeat protein, putative	N/A
Tb927.6.4520	116.285	4	0	0.410679	-0.652872	B	Tumour suppressor, Mitostatin, putative	N/A
Tb11.v5.1038	25.9998	4	3.16477e-05	0.4056	-1.52265	B	calpain-like cysteine peptidase, putative	N/A
Tb927.9.8190	52.9838	4	8.58865e-11	0.40506	-1.56154	B	hypothetical protein, conserved	N/A
Tb927.11.4690	57.7825	4	8.47666e-12	0.401868	-0.431541	B	mitochondrial DNA polymerase I protein B	POLIB
Tb927.7.3610	64.1713	4	3.84581e-13	0.399649	-0.597593	B	hypothetical protein, conserved	N/A
Tb927.9.8240	29.9791	4	4.94252e-06	0.397327	-0.709087	B	hypothetical protein, conserved	N/A
Tb927.9.15650	77.7582	4	5.55112e-16	0.393523	-0.315218	B	hypothetical protein	N/A
Tb927.11.10800	49.429	4	4.75116e-10	0.39341	-0.652753	B	Domain of unknown function (DUF4496), putative	N/A
Tb927.11.1090	100.087	4	0	0.392461	-0.662746	B	calpain-like protein, putative	ClpGM6
Tb927.9.11140	51.77	4	1.54097e-10	0.391436	#N/A	B	hypothetical protein, conserved	N/A
Tb927.9.10890	76.7946	4	7.77156e-16	0.390931	-0.366114	B	Regulatory subunit of type II PKA R-subunit, putative	N/A
Tb927.5.2900	39.1283	4	6.55406e-08	0.389374	#N/A	B	histone deacetylase 4	HDAC4
Tb927.10.12920	56.2877	4	1.7451e-11	0.387735	-0.849624	B	Flagellum attachment zone protein 18	FAZ18
Tb927.3.730	44.6126	4	4.78608e-09	0.386792	-0.317354	B	hypothetical protein, conserved	N/A
Tb927.10.12380	30.5846	4	3.72072e-06	0.384799	#N/A	B	chaperone protein DnaJ, putative	J42
Tb927.3.5010	65.3122	4	2.21156e-13	0.384066	-0.742632	B	hypothetical protein, conserved	N/A
Tb927.11.14280	36.4919	4	2.2921e-07	0.38369	#N/A	B	septum formation protein MAF homologue, putative	N/A
Tb927.11.4480	128.545	4	0	0.38343	-0.628153	B	Flagellar radial spoke protein 4/6	RSP4/6
Tb927.6.1210	20.357	4	0.000424537	0.383231	#N/A	B	kinetoplastid kinetochore protein 6	kkt6
Tb927.10.910	30.6731	4	3.56923e-06	0.380973	#N/A	B	DNA repair and recombination helicase protein PIF6	TbPIF6
Tb927.3.1520	27.6216	4	1.48806e-05	0.37872	-1.28629	B	variant surface glycoprotein (VSG)-related, putative	N/A
Tb927.8.4400	77.506	4	5.55112e-16	0.377369	-0.795287	B	Outer dynein arm docking complex protein 1, putative	pDC1
Tb927.10.8780	124.199	4	0	0.37566	-1.01222	B	AAA domain containing protein, putative	N/A
Tb927.11.7440	27.3747	4	1.6696e-05	0.375531	-0.457895	B	hypothetical protein, conserved	N/A
Tb927.6.3470	16.263	4	0.00268579	0.373349	-0.438833	B	hypothetical protein, conserved	N/A
Tb927.11.11240	14.9333	4	0.00484157	0.372526	0.403965	B	hypothetical protein, conserved	N/A
Tb927.11.9440	59.9667	4	2.94798e-12	0.372362	-0.479101	B	Component of motile flagella 63	CMF63
Tb927.8.4580	144.891	4	0	0.372308	-0.807633	B	Basal body protein	BBP58
Tb927.10.2880	175.214	4	0	0.371355	-0.692741	B	Voltage-dependent calcium channel subunit, putative	FAZ26
Tb927.8.3550	87.4782	4	0	0.368589	-0.451643	B	mitogen-activated protein kinase 3, putative	MPK3
Tb927.4.1680	124.365	4	0	0.367928	-0.980665	B	ZFP family member, putative	ZC3H10
Tb927.11.4920	50.0866	4	3.46363e-10	0.367297	-0.946851	B	hypothetical protein, conserved	N/A
Tb927.11.15190	91.4676	4	0	0.366273	-0.420581	B	Domain of unknown function (DUF4200), putative	N/A
Tb927.8.3560	161.629	4	0	0.363129	-0.393987	B	DNA repair and recombination helicase protein PIF5	PIF5
Tb927.9.11830	24.1904	4	7.31539e-05	0.36223	0.291766	B	hypothetical protein, conserved	N/A
Tb927.9.3440	49.672	4	4.22746e-10	0.36221	-0.845037	B	cyclophilin type peptidyl-prolyl cis-trans isomerase, putative	N/A
Tb927.8.2460	86.9783	4	0	0.361842	-1.13317	B	hypothetical protein, conserved	N/A
Tb927.3.3530	16.9529	4	0.00197409	0.36175	#N/A	B	hypothetical protein, conserved	N/A
Tb927.4.1720	44.6473	4	4.70718e-09	0.361014	-0.410696	B	Nucleoside diphosphate kinase 3	NDPK3
Tb927.3.3300	129.642	4	0	0.354716	-0.632487	B	Flagellum attachment zone protein 19	FAZ19
Tb927.5.4150	39.3994	4	5.76106e-08	0.354247	-0.623411	B	hypothetical protein, conserved	N/A
Tb927.11.5680	59.0742	4	4.53981e-12	0.353716	-1.04634	B	dynein light chain 1, axonemal	LC1
Tb927.9.8490	19.3717	4	0.000664197	0.352761	#N/A	B	hypothetical protein, conserved	TZP31
Tb927.11.4550	61.8623	4	1.17761e-12	0.34989	-0.787202	B	Domain of unknown function (DUF4200), putative	N/A
Tb927.6.3430	35.0639	4	4.50705e-07	0.349701	#N/A	B	Serine/threonine-protein kinase NEK10, putative	NEK10
Tb927.8.1900	16.8836	4	0.00203626	0.346263	#N/A	B	hypothetical protein, conserved	N/A
Tb927.5.3530	24.2323	4	7.17518e-05	0.343435	#N/A	B	hypothetical protein, conserved	N/A
Tb927.4.1730	11.5939	4	0.0206409	0.341916	#N/A	B	Nucleus and spindle associated protein 4	NuSAP4
Tb927.11.8300	30.1891	4	4.47914e-06	0.341251	-0.626598	B	hypothetical protein, conserved	N/A
Tb927.2.5000	23.3829	4	0.000106166	0.340009	#N/A	B	hypothetical protein, conserved	N/A
Tb11.v5.0745	13.1879	4	0.0103931	0.338365	#N/A	B	hypothetical protein, conserved	N/A
Tb927.10.13590	30.6732	4	3.56904e-06	0.338128	-0.385023	B	hypothetical protein, conserved	N/A
Tb927.8.7730	24.2696	4	7.05266e-05	0.336089	#N/A	B	Sphingosine N-acyltransferase, putative	DHCS
Tb927.6.620	93.7501	4	0	0.3341	-0.891888	B	hypothetical protein, conserved	N/A
Tb927.3.5520	163.63	4	0	0.333954	-0.287684	B	26S proteasome regulatory non-ATPase subunit	RPN1
Tb927.10.11880	44.3629	4	5.39329e-09	0.332709	-0.50822	B	hypothetical protein, conserved	N/A
Tb927.1.630	20.6932	4	0.000364253	0.327708	#N/A	B	histone chaperone ASF1A	ASF1A
Tb927.8.3600	20.1952	4	0.000456972	0.326525	#N/A	B	hypothetical protein, conserved	N/A
Tb927.9.7090	14.8885	4	0.00493825	0.324874	#N/A	B	hypothetical protein, conserved	N/A
Tb927.10.7920	16.6667	4	0.00224341	0.323682	-0.430243	B	hypothetical protein, conserved	N/A
Tb927.6.2730	61.6105	4	1.33027e-12	0.322925	#N/A	B	hypothetical protein, conserved	N/A
Tb927.11.7580	84.8647	4	0	0.321651	-0.84005	B	hypothetical protein, conserved	N/A
Tb927.11.10520	31.0497	4	2.99082e-06	0.321285	-0.493268	B	kinetoplastid kinetochore protein 2	kkt2
Tb927.11.7840	89.8435	4	0	0.320512	-0.5351	B	ribonucleoside-diphosphate reductase large chain	RNR1
Tb927.3.3500	53.4812	4	6.75802e-11	0.320454	-0.39023	B	hypothetical protein, conserved	N/A
Tb927.3.1670	47.2092	4	1.37935e-09	0.320075	-0.863154	B	hypothetical protein, conserved	N/A
Tb927.5.3190	17.6597	4	0.00143812	0.319193	#N/A	B	hypothetical protein, conserved	N/A
Tb927.3.3200	79.2035	4	2.22045e-16	0.318392	-0.774508	B	Domain of unknown function (DUF4586), putative	N/A
Tb927.9.9230	29.1624	4	7.24539e-06	0.318335	-1.09063	B	hypothetical protein, conserved	N/A
Tb927.11.11910	17.0939	4	0.00185344	0.317057	#N/A	B	hypothetical protein, conserved	N/A
Tb927.6.3290	88.6131	4	0	0.316791	-0.563177	B	intraflagellar transport protein 20	IFT20
Tb927.5.1690	39.3141	4	5.99947e-08	0.315286	-0.459191	B	hypothetical protein, conserved	N/A
Tb927.10.620	40.5565	4	3.32047e-08	0.31505	-0.512323	B	hypothetical protein, conserved	N/A
Tb927.11.8140	55.5657	4	2.4728e-11	0.314475	-0.367351	B	ER lumen retaining receptor protein, putative	N/A
Tb927.11.310	13.0183	4	0.011187	0.311034	#N/A	B	hypothetical protein, conserved	N/A
Tb927.8.4870	49.163	4	5.39902e-10	0.308276	-0.698781	B	Component of motile flagella 6	CMF6
Tb927.6.2850	59.0464	4	4.60121e-12	0.307836	#N/A	B	ESAG8-associated protein, putative	PIE8
Tb927.9.12000	76.0363	4	1.22125e-15	0.307093	-0.338584	B	LEM3 (ligand-effect modulator 3) family / CDC50 family, putative	N/A
Tb927.1.490	49.3703	4	4.88707e-10	0.306659	-0.913395	B	hypothetical protein	N/A
Tb927.7.1760	14.1217	4	0.00691675	0.305205	#N/A	B	hypothetical protein, conserved	N/A
Tb927.10.9640	45.2131	4	3.59028e-09	0.305051	-0.417092	B	hypothetical protein, conserved	N/A
Tb927.11.2440	49.8309	4	3.91668e-10	0.304565	-0.369935	B	Tubulin cofactor C domain-containing protein 1	TBCCD1
Tb927.2.5270	110.155	4	0	0.302515	-0.783053	B	dynein heavy chain, putative	N/A
Tb927.11.14830	28.8278	4	8.47297e-06	0.301538	#N/A	B	hypothetical protein, conserved	N/A
Tb927.9.6210	4156.47	4	0	1.37046	-2.58345	C	arginine kinase	AK3
Tb927.11.13500	1295.09	4	0	1.16402	-2.10722	C	par1	N/A
Tb927.10.10530	22.2974	4	0.000174869	1.16052	-2.0706	C	histone H2B, putative	N/A
Tb927.9.13785	1185.61	4	0	1.15168	#N/A	C	kinetoplastid membrane protein 11-5	KMP11-5
Tb11.v5.0420	18.7968	4	0.000861592	1.10282	-0.825577	C	hypothetical protein, conserved	N/A
Tb11.v5.0469	17.7495	4	0.00138124	1.0844	-2.18504	C	beta tubulin, putative	N/A
Tb927.11.15910	1226.03	4	0	1.02851	-1.58392	C	iron superoxide dismutase	SODB1
Tb927.9.9810	413.146	4	0	0.985822	-1.32597	C	hypothetical protein, conserved	N/A
Tb927.11.3250	2377.34	4	0	0.939991	-1.10515	C	dynein heavy chain, putative	OADbeta
Tb927.10.12820	1262.44	4	0	0.921133	-1.55964	C	hypothetical protein, conserved	N/A
Tb11.v5.0470	630.62	4	0	0.87712	-0.389282	C	receptor-type adenylate cyclase GRESAG 4, putative	N/A
Tb09.v4.0177	16.4634	4	0.00245645	0.862604	#N/A	C	variant surface glycoprotein (VSG), putative	N/A
Tb927.3.930	1828.59	4	0	0.853899	-1.43327	C	dynein heavy chain, putative	N/A
Tb927.3.180	15.1101	4	0.00447821	0.852069	#N/A	C	variant surface glycoprotein (VSG, atypical), putative	N/A
Tb927.3.4110	276.782	4	0	0.849976	#N/A	C	Pyruvate transporter, putative	PT5
Tb927.4.870	524.906	4	0	0.849948	-1.41462	C	dynein heavy chain, putative	N/A
Tb927.9.2800	343.329	4	0	0.834245	-1.52053	C	hypothetical protein, conserved	N/A
Tb927.10.10480	14.8854	4	0.0049449	0.817225	-2.27185	C	histone H2B, putative	N/A
Tb927.10.830	469.904	4	0	0.815889	-1.89763	C	adenylate kinase, putative	ADKB
Tb3.NT.66	35.8693	4	3.07847e-07	0.814407	#N/A	C	Noncoding RNA, putative	N/A
Tb927.8.2270	67.8301	4	6.51701e-14	0.814343	-1.81272	C	Present in the outer mitochondrial membrane proteome 39-3	POMP39-3
Tb927.10.14160	771.003	4	0	0.812396	-1.7078	C	Aquaglyceroporin 3	AQP3
Tb927.4.4690	383.038	4	0	0.804764	-1.32069	C	hypothetical protein, conserved	N/A
Tb927.10.15250	563.885	4	0	0.798868	-1.59265	C	paraflagellar rod component, putative	PFC15
Tb927.10.5620	29.0868	4	7.50628e-06	0.796787	-1.81288	C	fructose-bisphosphate aldolase, glycosomal	ALD
Tb927.10.14500	523.969	4	0	0.784681	-1.40267	C	hypothetical protein, conserved	N/A
Tb927.10.12670	559.2	4	0	0.78308	-0.73028	C	hypothetical protein, conserved	N/A
Tb927.8.6660	867.777	4	0	0.778908	-1.5975	C	paraflagellar rod component, putative	PFC1
Tb927.11.13020	333.765	4	0	0.764162	-2.07199	C	calmodulin	N/A
Tb927.11.14880	542.915	4	0	0.763989	-1.50497	C	Paraflagellar Rod Proteome Component 9, putative	PFC9
Tb927.9.9940	503.225	4	0	0.763859	-1.55096	C	parkin coregulated gene protein	PACRGB
Tb927.6.2300	67.4226	4	7.93809e-14	0.744243	-0.40877	C	adenosine kinase, putative	N/A
Tb927.5.4000	10.2349	4	0.0366506	0.743272	-1.83199	C	hypothetical protein	N/A
Tb927.4.4700	463.564	4	0	0.738036	-1.39558	C	hypothetical protein, conserved	N/A
Tb1.NT.27	2090.57	4	0	0.732763	#N/A	C	Noncoding RNA, putative	N/A
Tb927.7.920	489.452	4	0	0.724831	-0.940886	C	Inner arm dynein 5-1	IAD5-1
Tb927.11.7560	304.847	4	0	0.721001	-1.0339	C	Component of motile flagella 15	CMF15
Tb927.10.14490	535.582	4	0	0.71938	-0.886378	C	hypothetical protein, conserved	N/A
Tb927.9.15560	15.8701	4	0.00319854	0.713112	0.600572	C	BARP protein	BARP
Tb927.10.12100	193.1	4	0	0.694522	-0.846984	C	RNA-binding protein 7B	RBP7B
Tb927.11.6370	319.256	4	0	0.688302	-1.28319	C	leucine-rich repeat protein (LRRP), putative	N/A
Tb927.7.7510	396.582	4	0	0.685377	#N/A	C	hypothetical protein	N/A
Tb11.v5.0589	15.2992	4	0.00411923	0.674968	#N/A	C	Clusterin-associated protein-1, putative	N/A
Tb927.8.1550	834.096	4	0	0.674823	-1.04575	C	paraflagellar rod component, putative	PFC3
Tb11.v5.1045	19.1773	4	0.000725351	0.655039	-0.356022	C	protein kinase, putative	N/A
Tb927.2.2770	1140.9	4	0	0.653206	-0.680307	C	hypothetical protein, conserved	N/A
Tb11.v5.0661	45.0204	4	3.93733e-09	0.648121	#N/A	C	DNA polymerase kappa, putative	N/A
Tb927.6.1800	22.4013	4	0.000166729	0.645079	-0.596088	C	protein phosphatase 2C, putative	N/A
Tb927.7.6070	11.0671	4	0.0258197	0.64231	#N/A	C	receptor-type adenylate cyclase GRESAG 4, putative	N/A
Tb927.11.9860	786.168	4	0	0.641724	-1.52033	C	EF-hand domain pair, putative	N/A
Tb927.10.9570	771.883	4	0	0.636014	-1.26702	C	paraflagellar rod component, putative	PFC14
Tb927.10.1400	540.91	4	0	0.6293	-1.44804	C	hypoxanthine-guanine phosphoribosyltransferase	HGPRT
Tb927.10.7230	556.219	4	0	0.628589	-0.715088	C	Flagellar Member 1	FLAM1
Tb927.11.8330	58.972	4	4.76974e-12	0.625196	-1.12345	C	hypothetical protein, conserved	N/A
Tb11.v5.0649	136.589	4	0	0.624612	#N/A	C	serine palmitoyltransferase, putative	N/A
Tb927.10.13110	149.739	4	0	0.608481	-1.33799	C	Outer arm dynein light chain 7	LC7
Tb927.11.2540	328.456	4	0	0.598386	-0.819189	C	hypothetical protein, conserved	N/A
Tb927.6.3840	1191.21	4	0	0.586699	-1.52785	C	reticulon domain protein	N/A
Tb927.7.4500	89.4429	4	0	0.577036	-0.859663	C	PX domain containing protein, putative	N/A
Tb927.9.9400	43.4082	4	8.51396e-09	0.576126	0.444761	C	ceramide phosphorylethanolamine synthase	N/A
Tb11.v5.0620	9.82534	4	0.0434748	0.570058	#N/A	C	COG4 transport protein, putative	N/A
Tb927.11.7510	2003.19	4	0	0.569956	#N/A	C	luminal binding protein 1 (BiP), putative	BiP
Tb927.8.3590	262.53	4	0	0.560773	-0.586366	C	hypothetical protein, conserved	N/A
Tb927.3.4070	181.776	4	0	0.557275	-0.696939	C	Pyruvate transporter, putative	PT1
Tb08.27P2.110	25.416	4	4.14915e-05	0.549148	-3.6688	C	PAP2 superfamily, putative	N/A
Tb11.v5.0155	9.543	4	0.0488711	0.548185	0.584935	C	hypothetical protein, conserved	N/A
Tb927.8.3250	467.924	4	0	0.532763	-1.16516	C	dynein heavy chain, putative	N/A
Tb927.11.14370	119.345	4	0	0.530803	-0.703484	C	Microtubule-associated protein 103 kDa	MAP103
Tb927.11.3990	109.191	4	0	0.52657	-0.8326	C	hypothetical protein, conserved	N/A
Tb927.5.4010	123.59	4	0	0.526329	#N/A	C	Enriched in surface-labeled proteome protein 4	ESP4
Tb927.8.480	23.3975	4	0.000105455	0.526206	-3.34186	C	phosphatidic acid phosphatase protein, putative	N/A
Tb927.10.10370	102.993	4	0	0.525529	-0.960264	C	hypothetical protein, conserved	N/A
Tb05.5K5.130	121.001	4	0	0.523969	-0.613985	C	paraflagellar rod component par4, putative	N/A
Tb927.8.2480	91.9875	4	0	0.511304	-0.758609	C	3-oxo-5-alpha-steroid 4-dehydrogenase-like, putative	N/A
Tb927.11.8160	263.597	4	0	0.498022	-1.01105	C	dynein heavy chain, putative	N/A
Tb927.7.760	196.692	4	0	0.489843	-1.25768	C	hypothetical protein, conserved	N/A
Tb927.10.5770	508.41	4	0	0.482281	-0.727453	C	Valosin-containing protein	VCP
Tb927.6.3670	187.905	4	0	0.481877	-0.8124	C	paraflagellar rod component, putative	PFC8
Tb927.8.8150	84.8007	4	0	0.479913	-0.891669	C	C2 domain containing protein, putative	N/A
Tb11.v5.0419	71.759	4	9.65894e-15	0.477398	1.65073	C	AAA domain (dynein-related subfamily), putative	N/A
Tb927.5.1680	107.858	4	0	0.477021	-1.20634	C	hypothetical protein, conserved	N/A
Tb927.11.3660	23.3589	4	0.000107344	0.476858	-0.798016	C	dynein light chain Tctex-type, putative	N/A
Tb927.11.4610	147.207	4	0	0.474985	-0.702004	C	protein kinase A regulatory subunit	PKA-R
Tb927.11.11520	344.152	4	0	0.474876	-1.70052	C	glycosomal membrane protein	PEX11
Tb927.4.4180	49.1909	4	5.32717e-10	0.471073	-0.800698	C	SUMO-interacting motif-containing protein	N/A
Tb11.v5.0463	74.7422	4	2.22045e-15	0.468898	-0.51549	C	expression site-associated gene (ESAG) protein, putative	N/A
Tb927.11.12800	31.7985	4	2.10331e-06	0.467922	-0.727309	C	ribonucleoside-diphosphate reductase small chain	RNR2
Tb11.v5.1058	17.2019	4	0.00176591	0.462482	#N/A	C	DNA polymerase kappa, putative	N/A
Tb927.11.14800	53.6725	4	6.16263e-11	0.459952	-0.537584	C	hypothetical protein, conserved	N/A
Tb927.7.1590	62.0167	4	1.09268e-12	0.45547	#N/A	C	mitotic cyclin	CYC8
Tb927.10.3870	83.9601	4	0	0.451616	-0.492656	C	hypothetical protein, conserved	N/A
Tb927.11.1420	180.145	4	0	0.450875	#N/A	C	hypothetical protein, conserved	N/A
Tb927.7.5480	62.2548	4	9.73666e-13	0.442324	-0.51133	C	dihydrofolate reductase-thymidylate synthase	DHFR-TS
Tb927.9.4420	138.866	4	0	0.441572	-0.907957	C	Beat-regulation protein	N/A
Tb927.10.15350	1105.03	4	0	0.438323	-0.640181	C	histone H3 variant V	H3V
Tb927.11.2400	244.319	4	0	0.436924	-1.13468	C	Flabarin-like protein	N/A
Tb927.2.5160	182.375	4	0	0.433059	-0.861855	C	Chaperone protein DnaJ 2	J2
Tb927.4.2450	347.925	4	0	0.432081	-0.595324	C	protein disulfide isomerase 1	PDI-1
Tb927.11.8340	103.374	4	0	0.431804	#N/A	C	hypothetical protein	N/A
Tb927.11.5960	18.4832	4	0.000992659	0.430159	#N/A	C	hypothetical protein, conserved	N/A
Tb927.10.3920	106.95	4	0	0.4288	-0.492246	C	hypothetical protein, conserved	N/A
Tb927.6.3640	82.8854	4	0	0.425997	#N/A	C	zinc finger of C3HC4-type, RING/B-box zinc finger, putative	N/A
Tb927.11.510	484.741	4	0	0.425963	#N/A	C	RNA-binding protein, UBP2	UBP2
Tb927.10.7930	167.075	4	0	0.421643	-1.10491	C	2,3-bisphosphoglycerate-independent phosphoglycerate mutase	PGAM
Tb05.5K5.40	135.537	4	0	0.41788	-0.556599	C	hypothetical protein, conserved	N/A
Tb927.10.4690	67.5453	4	7.4829e-14	0.412383	-0.844731	C	dynein light chain, putative	N/A
Tb927.8.4780	272.134	4	0	0.41191	-1.12382	C	Flagellar Member 3	FLAM3
Tb927.8.820	84.4667	4	0	0.411448	-0.439765	C	VID27 cytoplasmic protein, putative	N/A
Tb927.10.2810	172.68	4	0	0.411239	-0.734664	C	hypothetical protein, conserved	N/A
Tb927.2.4580	500.849	4	0	0.410338	-0.703776	C	UNC119	unc119
Tb927.9.8990	66.7415	4	1.10578e-13	0.408377	-0.743894	C	Ankyrin repeats (3 copies), putative	N/A
Tb927.4.4470	17.5344	4	0.00152132	0.406873	#N/A	C	adenylyl cyclase	GRESAG 4.4
Tb927.8.3990	144.615	4	0	0.406828	-0.708131	C	hypothetical protein, conserved	N/A
Tb927.9.9100	176.925	4	0	0.40618	-0.782441	C	hypothetical protein, conserved	N/A
Tb927.6.3150	198.044	4	0	0.403789	-0.527209	C	Hydin	N/A
Tb927.4.4040	65.5446	4	1.9762e-13	0.403386	-1.18055	C	hypothetical protein, conserved	N/A
Tb927.10.5160	255.158	4	0	0.402522	#N/A	C	hypothetical protein	N/A
Tb927.3.3432	25.8689	4	3.36297e-05	0.397551	#N/A	C	28S alpha ribosomal RNA	28S-alpha
Tb927.9.4560	73.4657	4	4.21885e-15	0.39556	#N/A	C	RBP32	RBP32
Tb927.11.14190	204.97	4	0	0.39538	#N/A	C	Staphylococcal nuclease homologue/Tudor domain containing protein, putative	N/A
Tb927.10.13240	37.7631	4	1.25401e-07	0.379367	-0.405294	C	hypothetical protein, conserved	N/A
Tb927.11.7480	61.962	4	1.1221e-12	0.379314	-0.331965	C	vacuolar type h+ ATPase subunit, putative	N/A
Tb927.10.16070	18.9582	4	0.000800953	0.378945	#N/A	C	Eukaryotic translation initiation factor 4E-2	EIF4E2
Tb927.3.5390	43.147	4	9.64586e-09	0.376936	-0.345306	C	Ring finger domain containing protein, putative	N/A
Tb927.9.12980	82.472	4	0	0.376081	0.247541	C	Alpha/beta hydrolase family, putative	N/A
Tb927.11.6530	71.2049	4	1.26565e-14	0.36431	-0.960164	C	hypothetical protein, conserved	N/A
Tb927.9.1750	167.176	4	0	0.36366	-1.45757	C	Fibronectin type III domain containing protein, putative	N/A
Tb927.11.10810	159.199	4	0	0.360655	#N/A	C	pumillio/PUF RNA binding protein 11	PUF11
Tb927.8.8280	133.814	4	0	0.357501	#N/A	C	hypothetical protein, conserved	N/A
Tb11.v5.0587	94.3196	4	0	0.356506	-0.703472	C	protein kinase A regulatory subunit	PKA-R
Tb09-rRNA-1	22.349	4	0.000170779	0.356374	#N/A	C	#N/A	#N/A
Tb927.7.4280	31.2141	4	2.76843e-06	0.355262	#N/A	C	hypothetical protein, conserved	N/A
Tb927.5.1740	114.143	4	0	0.35517	-1.26382	C	hypothetical protein	N/A
Tb927.5.4480	125.987	4	0	0.35512	-0.706242	C	paraflagellar rod component par4, putative	N/A
Tb927.10.8930	165.35	4	0	0.354709	-0.944589	C	paraflagellar rod component, putative	PFC18
Tb2.NT.41	51.9442	4	1.41703e-10	0.353293	#N/A	C	Noncoding RNA, putative	N/A
Tb927.10.10980	14.1815	4	0.00673766	0.35224	-0.500805	C	heat shock protein 90, putative	N/A
Tb927.10.11780	93.5818	4	0	0.351127	-1.54312	C	hypothetical protein, conserved	N/A
Tb927.8.5120	294.094	4	0	0.350541	-0.454076	C	cytochrome c	N/A
Tb927.9.5100	116.125	4	0	0.349845	-0.634499	C	cAMP-specific phosphodiesterase	PDEB2
Tb927.2.6000	729.347	4	0	0.34633	#N/A	C	glycosylphosphatidylinositol-specific phospholipase C	GPI-PLC
Tb927.10.2950	122.532	4	0	0.345849	-1.17312	C	hypothetical protein, conserved	N/A
Tb927.11.2140	84.6005	4	0	0.344431	-0.6356	C	cyclic nucleotide-binding domain containing protein, putative	N/A
Tb927.9.13140	31.8173	4	2.08487e-06	0.34414	#N/A	C	hypothetical protein, conserved	N/A
Tb927.10.1350	25.0249	4	4.97332e-05	0.343154	#N/A	C	hypothetical protein, conserved	N/A
Tb927.9.12700	96.772	4	0	0.342706	#N/A	C	phospholipase A1, putative	N/A
Tb927.11.12980	52.4851	4	1.09209e-10	0.342354	-0.665682	C	hypothetical protein, conserved	N/A
Tb927.11.16200	104.466	4	0	0.341282	-2.12432	C	cytoskeleton-associated protein 17	CAP17
Tb927.10.14230	64.729	4	2.93432e-13	0.339813	-0.703465	C	hypothetical protein, conserved	N/A
Tb927.10.14300	12.7913	4	0.0123419	0.337425	-0.434553	C	MEKK-related kinase 1, putative	MRK1
Tb927.10.4320	57.3428	4	1.04833e-11	0.337036	#N/A	C	hypothetical protein, conserved	N/A
Tb927.11.13780	75.6828	4	1.44329e-15	0.337008	-0.456217	C	profilin	N/A
Tb927.3.1120	582.257	4	0	0.335574	-0.901118	C	GTP-binding nuclear protein rtb2, putative	RTB2
Tb927.11.12540	75.8375	4	1.33227e-15	0.335027	-0.811078	C	leucine-rich repeat protein (LRRP), putative	N/A
Tb927.9.12820	58.8402	4	5.0836e-12	0.334445	-0.528829	C	dynein light chain, putative	N/A
Tb927.5.2750	60.8586	4	1.91447e-12	0.334383	#N/A	C	Alpha/beta hydrolase family, putative	N/A
Tb927.6.4840	19.4459	4	0.000642223	0.333017	#N/A	C	S-adenosylmethionine synthetase	METK1
Tb927.4.2400	48.6312	4	6.97025e-10	0.332887	#N/A	C	hypothetical protein, conserved	TZP157
Tb927.8.1540	38.2638	4	9.88544e-08	0.330654	-0.797676	C	hypothetical protein, conserved	N/A
Tb927.10.13580	59.9863	4	2.92022e-12	0.327883	0.850534	C	major facilitator superfamily protein (MFS), putative	N/A
Tb927.11.5370	44.2247	4	5.76196e-09	0.326454	-0.965516	C	hypothetical protein, conserved	N/A
Tb927.4.620	38.9947	4	6.98395e-08	0.326126	-0.626758	C	hypothetical protein, conserved	N/A
Tb927.11.4880	45.442	4	3.21762e-09	0.323809	-0.580702	C	Calmodulin-binding, putative	N/A
Tb927.7.4230	37.6291	4	1.33641e-07	0.322271	#N/A	C	Enriched in surface-labeled proteome protein 12	ESP12
Tb927.10.6210	25.2969	4	4.38452e-05	0.321873	#N/A	C	TPR repeat, putative	N/A
Tb927.10.5150	26.3773	4	2.65573e-05	0.321568	-0.334668	C	zinc finger protein family member, putative	ZC3H31
Tb927.7.5320	36.5741	4	2.20444e-07	0.32149	#N/A	C	hypothetical protein, conserved	N/A
Tb927.10.11080	92.0602	4	0	0.319003	-1.2617	C	paraflagellar rod protein	N/A
Tb927.5.1880	32.2129	4	1.73071e-06	0.318198	-1.34424	C	inhibitor of serine peptidase (ISP), putative	ISP2
Tb927.5.1410	14.3653	4	0.00621609	0.317932	-1.446	C	64 kDa invariant surface glycoprotein	ISG64
Tb927.11.11210	39.1236	4	6.56872e-08	0.316363	-0.749507	C	paraflagellar rod component, putative	PFC17
Tb927.3.3770	10.9684	4	0.0269215	0.315464	-0.524178	C	paraflagellar rod component, putative	PFC6
Tb927.10.7350	71.1029	4	1.33227e-14	0.315051	-0.540293	C	hypothetical protein, conserved	N/A
Tb927.10.15090	13.6488	4	0.00850468	0.314875	0.391061	C	hypothetical protein, conserved	N/A
Tb927.3.4190	106.781	4	0	0.312944	-0.340468	C	endosomal integral membrane protein, putative	N/A
Tb927.9.5040	116.502	4	0	0.308537	#N/A	C	cAMP-specific phosphodiesterase	PDEB1
Tb927.8.2080	106.691	4	0	0.307661	#N/A	C	Fungal tRNA ligase phosphodiesterase domain containing protein, putative	N/A
Tb927.8.5470	43.6002	4	7.7675e-09	0.307313	-1.09944	C	flagellar calcium-binding 24 kDa protein	Tb-17
Tb927.10.870	75.4042	4	1.66533e-15	0.304785	-0.719744	C	Furrow 1 protein	FRW1
Tb927.6.1760	91.0101	4	0	0.30474	#N/A	C	KU80 protein	KU80
Tb927.8.2550	82.2051	4	1.11022e-16	0.304589	#N/A	C	mitochondrial DNA primase	PRI1
Tb927.8.7110	97.7965	4	0	0.303066	#N/A	C	Serine/threonine-protein kinase NEK12.1, putative	NEK12.1
Tb927.9.11490	18.1438	4	0.00115672	0.30167	0.581737	C	60S ribosomal protein L29	RPL27A
Tb927.4.5560	10.6294	4	0.0310601	1.50053	#N/A	D	variant surface glycoprotein (VSG), putative	N/A
Tb927.10.14140	3689.64	4	0	1.43584	-2.4738	D	pyruvate kinase 1	PYK1
Tb927.11.19190	9.65415	4	0.0466744	1.22775	#N/A	D	variant surface glycoprotein (VSG, pseudogene), putative	N/A
Tb927.3.3270	5730.55	4	0	1.21774	-2.09201	D	ATP-dependent 6-phosphofructokinase, glycosomal	PFK
Tb08.27P2.260	8528.27	4	0	1.21442	-4.60962	D	variant surface glycoprotein (VSG, atypical), putative	N/A
Tb927.6.4280	4650.6	4	0	1.18507	-3.22102	D	glyceraldehyde 3-phosphate dehydrogenase, glycosomal	GAPDH
Tb927.8.6760	1440.91	4	0	1.17598	#N/A	D	translationally-controlled tumor protein homolog, putative	TCTP2
Tb927.11.9920	1949.55	4	0	1.17041	-1.02182	D	polyubiquitin, putative	N/A
Tb10.v4.0163	8429.8	4	0	1.10962	-4.53645	D	variant surface glycoprotein (VSG), putative	N/A
Tb927.6.4300	621.133	4	0	1.10464	-3.20106	D	glyceraldehyde 3-phosphate dehydrogenase, glycosomal	GAPDH
Tb927.11.880	5770.21	4	0	1.01101	-1.89056	D	cyclophilin a	CYPA
Tb927.11.19460	32.836	4	1.2905e-06	1.00917	-4.78413	D	variant surface glycoprotein (VSG, pseudogene), putative	N/A
Tb927.11.18480	77.7578	4	5.55112e-16	0.993721	#N/A	D	Variant Surface Glycoprotein, putative	N/A
Tb927.11.20060	19.3422	4	0.000673147	0.993454	#N/A	D	variant surface glycoprotein (VSG), putative	N/A
Tb927.3.2960	1944.58	4	0	0.972389	-1.9851	D	inosine-adenosine-guanosine-nucleosidehydrolase	IAGNH
Tb10.v4.0205	599.107	4	0	0.963517	-4.49877	D	variant surface glycoprotein (VSG, pseudogene), fragment	N/A
Tb927.1.700	809.285	4	0	0.91683	-1.49607	D	phosphoglycerate kinase	PGKC
Tb09.v4.0194	179.606	4	0	0.906898	#N/A	D	variant surface glycoprotein (VSG, pseudogene), putative	N/A
Tb927.9.17270	84.5209	4	0	0.903393	#N/A	D	variant surface glycoprotein (VSG, pseudogene), putative	N/A
Tb927.9.6290	1574.77	4	0	0.899248	-2.38848	D	arginine kinase	AK1
Tb927.8.2280	303.055	4	0	0.890924	-1.52861	D	Present in the outer mitochondrial membrane proteome 39-4	POMP39-4
Tb927.10.8940	8275.47	4	0	0.885065	-2.11981	D	flagellum targeting protein kharon1, putative	KH1
Tb927.10.16280	531.019	4	0	0.879699	#N/A	D	variant surface glycoprotein (VSG, pseudogene), putative	N/A
Tb927.11.17140	578.514	4	0	0.862685	#N/A	D	variant surface glycoprotein (VSG), degenerate and frameshifted	N/A
Tb927.8.7970	1249.72	4	0	0.849371	-1.82626	D	hypothetical protein	N/A
Tb09.v4.0039	374.89	4	0	0.843618	-4.62294	D	variant surface glycoprotein (VSG, pseudogene), putative	N/A
Tb927.10.14890	3480.79	4	0	0.840618	-0.953386	D	C-terminal motor kinesin, putative	KIFC1
Tb927.3.4090	1114.67	4	0	0.836233	#N/A	D	Pyruvate transporter, putative	PT3
Tb927.10.2010	2650.7	4	0	0.829158	-1.72802	D	hexokinase	HK1
Tb927.9.12610	13.3075	4	0.00986713	0.798865	-1.46008	D	glycerol kinase, glycosomal	glk1
Tb927.1.2390	6877	4	0	0.798782	-2.17902	D	beta tubulin	N/A
Tb927.10.6050	49.3363	4	4.96775e-10	0.779979	-0.912212	D	clathrin heavy chain	CHC
Tb927.10.12800	2504.35	4	0	0.777968	-1.03986	D	Zinc finger CCCH domain-containing protein 38	ZC3H38
Tb11.v5.0685	871.091	4	0	0.772229	#N/A	D	hypothetical protein, conserved	N/A
Tb927.10.14150	1237.97	4	0	0.756581	#N/A	D	EnigmRBP1	ERBP1
Tb927.4.2740	1646.14	4	0	0.7495	-2.57416	D	p25-alpha, putative	N/A
Tb11.v5.0537	534.01	4	0	0.743828	-0.738315	D	polyubiquitin, putative	N/A
Tb927.10.11300	970.763	4	0	0.730343	-1.93079	D	paraflagellar rod component, putative	PFC16
Tb927.3.5060	326.439	4	0	0.729915	-0.918176	D	Ankyrin repeats (many copies)/Ankyrin repeats (3 copies), putative	N/A
Tb11.v5.0197	215.717	4	0	0.729779	-0.948458	D	clathrin heavy chain, putative	N/A
Tb927.8.6710	168.508	4	0	0.727	-1.33564	D	hypothetical protein, conserved	N/A
Tb11.1690	21.7215	4	0.000227696	0.697814	-4.63669	D	variant surface glycoprotein (VSG, pseudogene), putative	N/A
Tb927.11.7380	617.21	4	0	0.682653	-0.789193	D	glycerol-3-phosphate dehydrogenase (FAD-dependent), mitochondrial	G3PDH
Tb927.8.2070	54.2731	4	4.61328e-11	0.670795	-1.61243	D	Present in the outer mitochondrial membrane proteome 39-1	POMP39-1
Tb927.11.5520	635.065	4	0	0.658391	-1.46959	D	triosephosphate isomerase	TIM
Tb927.7.1300	1065.73	4	0	0.654556	-1.11867	D	protein disulfide isomerase, putative	N/A
Tb11.v5.0531	171.179	4	0	0.642008	-1.79254	D	fructose-bisphosphate aldolase, glycosomal, putative	N/A
Tb11.v5.0468	11.2317	4	0.0240801	0.626039	-1.67403	D	alpha tubulin, putative	N/A
Tb927.1.3830	795.464	4	0	0.616973	-1.593	D	glucose-6-phosphate isomerase, glycosomal	PGI
Tb927.4.2530	3254.46	4	0	0.606566	-0.494681	D	hypothetical protein, conserved	N/A
Tb927.8.3530	670.899	4	0	0.600165	-0.943743	D	glycerol-3-phosphate dehydrogenase [NAD+], glycosomal	G3PDH
Tb927.1.2400	15.1201	4	0.00445847	0.599078	-1.69017	D	alpha tubulin	N/A
Tb927.10.10140	324.597	4	0	0.578443	-1.53402	D	paraflagellar rod component, putative	PFC19
Tb927.8.6730	48.6301	4	6.9742e-10	0.565392	-0.868276	D	Enriched in surface-labeled proteome protein 24	ESP24
Tb927.8.2780	404.624	4	0	0.563997	#N/A	D	RNA-binding protein RBP10, putative	RBP10
Tb927.11.12140	313.617	4	0	0.546519	#N/A	D	hypothetical protein	N/A
Tb927.10.6040	556.325	4	0	0.545943	-0.800643	D	hypothetical protein	N/A
Tb927.10.1040	227.705	4	0	0.54423	#N/A	D	serine peptidase, Clan SC, Family S10	CBP1
Tb927.10.13790	577.411	4	0	0.537846	-0.443341	D	hypothetical protein, conserved	N/A
Tb927.9.13070	1041.36	4	0	0.528009	-1.48996	D	Heat shock factor binding 1 domain-containing protein	HSBP1
Tb927.6.1790	898.067	4	0	0.523046	#N/A	D	hypothetical protein	N/A
Tb927.8.6720	344.975	4	0	0.521492	#N/A	D	hypothetical protein, conserved	N/A
Tb927.9.12650	1670.04	4	0	0.521324	-0.853969	D	ubiquitin-activating enzyme E1, putative	UBA1b
Tb927.10.2890	327.418	4	0	0.511941	-1.06651	D	enolase	N/A
Tb927.4.5010	1021.3	4	0	0.511795	-0.840228	D	calreticulin, putative	N/A
Tb927.3.4720	497.37	4	0	0.510122	-0.707823	D	dynamin-1-like protein	N/A
Tb927.4.1300	1171.79	4	0	0.506519	-0.865721	D	amidinotransferase, putative	N/A
Tb927.11.14530	98.1051	4	0	0.49665	#N/A	D	WLM domain containing protein, putative	N/A
Tb927.2.4590	247.193	4	0	0.487157	-0.508226	D	branched-chain amino acid aminotransferase, putative	N/A
Tb927.7.1780	103.228	4	0	0.479444	-0.597492	D	Adenine phosphoribosyltransferase, putative	N/A
Tb927.5.1990	1211.08	4	0	0.478666	-0.234474	D	hypothetical protein, conserved	N/A
Tb927.9.11600	796.464	4	0	0.477373	-1.10013	D	glycosomal membrane protein	GIM5B
Tb927.8.8330	749.282	4	0	0.474804	-0.436861	D	calpain, putative	CAP5.5V
Tb11.v5.0263	871.092	4	0	0.469656	-0.822383	D	PX domain containing protein, putative	N/A
Tb927.10.1390	342.784	4	0	0.466632	-1.20491	D	Hypoxanthine-guanine-xanthine phosphoribosyltransferase	HGXPRT
Tb927.10.12710	880.8	4	0	0.464294	-0.725482	D	heat shock protein 110, putative	HSP110
Tb927.11.17000	16.3388	4	0.0025967	0.45543	-0.901072	D	AIR9-like protein	AIR9
Tb927.5.1460	618.968	4	0	0.452619	-0.541062	D	Possible lysine decarboxylase, putative	N/A
Tb927.8.7410	1928.03	4	0	0.448333	-0.829185	D	calreticulin, putative	N/A
Tb927.11.7080	138.93	4	0	0.432841	0.255572	D	acidocalcisomal pyrophosphatase	N/A
Tb927.10.530	277.546	4	0	0.428083	-0.423697	D	Plasma-membrane choline transporter, putative	ESP22
Tb927.7.4520	123.756	4	0	0.426389	-1.05487	D	Thioredoxin-like, putative	N/A
Tb927.11.12130	174.411	4	0	0.422493	#N/A	D	hypothetical protein	N/A
Tb927.11.6230	751.065	4	0	0.408627	-0.407758	D	protein transport protein SEC61 subunit alpha, putative	N/A
Tb927.11.4620	649.01	4	0	0.406275	-0.667862	D	hypothetical protein, conserved	N/A
Tb11.v5.0265	170.674	4	0	0.403472	-1.05781	D	Thioredoxin-like, putative	N/A
Tb927.1.3850	375.122	4	0	0.40245	-0.360383	D	Sec61beta family, putative	N/A
Tb927.7.5790	1084.51	4	0	0.401778	-0.830237	D	protein disulfide isomerase, putative	N/A
Tb927.10.5810	1531.97	4	0	0.398528	-1.01013	D	The ARF-like 2 binding protein BART, putative	N/A
Tb927.11.12120	236.851	4	0	0.396264	#N/A	D	RNA-binding protein, putative	RBP9
Tb927.3.3450	95.0042	4	0	0.394644	-1.05157	D	ADP-ribosylation factor-like protein 3, putative	ARL3A
Tb11.v5.0902	82.8115	4	0	0.392762	0.502489	D	hypothetical protein, conserved	N/A
Tb927.9.10230	1183.41	4	0	0.389963	-1.06052	D	Co-chaperone protein P23	P23
Tb927.9.2470	629.874	4	0	0.387742	-1.15492	D	nucleolar protein	NOP86
Tb927.10.540	406.538	4	0	0.385838	#N/A	D	ATP-dependent RNA helicase SUB2, putative	SUB2
Tb11.v5.0851	37.5132	4	1.412e-07	0.378329	-0.660528	D	ribonuclease HII, putative	N/A
Tb927.11.2610	638.467	4	0	0.373293	-1.35331	D	hypothetical protein, conserved	N/A
Tb927.9.1440	413.138	4	0	0.369981	-0.885887	D	Paraquat-inducible protein A, putative	N/A
Tb927.9.12570	1908.12	4	0	0.368244	-1.43988	D	glycerol kinase, glycosomal	glk1
Tb927.10.15760	827.994	4	0	0.363816	-1.27685	D	hypothetical protein, conserved	N/A
Tb927.11.7800	273.725	4	0	0.360768	-0.572965	D	hypothetical protein, conserved	N/A
Tb927.5.1930	284.999	4	0	0.349869	-0.431366	D	signal peptidase subunit, putative	N/A
Tb11.v5.0676	11.5436	4	0.0210882	0.349009	-2.0952	D	expression site-associated gene 2 (ESAG2) protein, putative	N/A
Tb927.9.13380	892.616	4	0	0.348791	-0.574579	D	Autophagy-related protein 24	ATG24
Tb927.5.2000	435.436	4	0	0.345278	#N/A	D	hypothetical protein	N/A
Tb927.4.4580	177.796	4	0	0.345277	#N/A	D	hypothetical protein, conserved	N/A
Tb927.10.200	176.967	4	0	0.344613	-0.996459	D	vacuolar ATP synthase, putative	N/A
Tb927.7.2650	726.541	4	0	0.343317	-0.614965	D	Cytoskeleton associated protein 51V	CAP51V
Tb927.9.8720	203.552	4	0	0.342888	-0.608686	D	fructose-1,6-bisphosphatase	FBPase
Tb927.8.7960	35.2422	4	4.14238e-07	0.341153	#N/A	D	hypothetical protein	N/A
Tb927.7.4470	524.965	4	0	0.336571	-0.338057	D	hypothetical protein, conserved	N/A
Tb927.3.5180	879.262	4	0	0.3283	-0.778528	D	ADF/Cofilin	COF
Tb927.8.890	1114.99	4	0	0.327725	-0.805984	D	Ras-related protein Rab1A	Rab1A
Tb927.4.4020	42.3557	4	1.40765e-08	0.327388	0.26864	D	amino acid transporter, putative	N/A
Tb927.11.8210	88.363	4	0	0.326719	#N/A	D	RAD50 DNA repair-like protein	N/A
Tb8.NT.13	32.8963	4	1.25433e-06	0.326498	#N/A	D	Noncoding RNA, putative	N/A
Tb927.5.1000	661.059	4	0	0.325604	-1.16812	D	ubiquitin-conjugating enzyme E2, putative	N/A
Tb927.4.710	139.202	4	0	0.324556	0.358614	D	hypothetical protein, conserved	N/A
Tb927.5.1160	186.492	4	0	0.320464	-0.643757	D	Degradation arginine-rich protein for mis-folding, putative	N/A
Tb927.6.5070	204.616	4	0	0.319565	-1.01726	D	hypothetical protein, conserved	N/A
Tb927.9.6380	82.8526	4	0	0.315473	-0.42245	D	hypothetical protein, conserved	N/A
Tb927.7.4170	554.03	4	0	0.315352	-0.491943	D	Fatty acid elongase	ELO2
Tb927.9.8850	105.331	4	0	0.31424	-0.239792	D	actin A	N/A
Tb927.4.3480	180.224	4	0	0.313531	-0.480965	D	hypothetical protein	N/A
Tb927.11.11690	286.876	4	0	0.312566	-0.763568	D	Vacuolar proton pump subunit B, putative	VAB
Tb927.10.14760	258.884	4	0	0.310839	#N/A	D	clathrin light chain, putative	N/A
Tb927.9.8950	160.006	4	0	0.309649	-0.540167	D	metallo- peptidase, Clan M- Family M48	FACE1
Tb927.10.4570	536.562	4	0	0.306119	#N/A	D	elongation factor 2	N/A
Tb927.5.2010	114.36	4	0	0.303582	#N/A	D	hypothetical protein	N/A
Tb927.9.2865	14.4341	4	0.006031	1.62245	#N/A	E	Domain of unknown function (DUF5075), putative	N/A
Tb8.NT.97	18.9617	4	0.000799685	0.958562	#N/A	E	Noncoding RNA, putative	N/A
Tb11.v5.0678	11.356	4	0.0228412	0.856906	#N/A	E	hypothetical protein, conserved	N/A
Tb927.5.220	30.0476	4	4.78638e-06	0.764244	#N/A	E	variant surface glycoprotein, degenerate	N/A
Tb927.11.3610	14.1108	4	0.00694965	0.668772	1.80082	E	nucleobase/nucleoside transporter 8.1	NT8.1
Tb11.NT.96	13.2234	4	0.0102341	0.653697	#N/A	E	Noncoding RNA, putative	N/A
Tb927.6.5760	38.8515	4	7.47624e-08	0.501093	#N/A	E	variant surface glycoprotein, degenerate	N/A
Tb11.v5.0866	10.5144	4	0.0325996	0.498778	#N/A	E	major vault protein, putative	N/A
Tb927.10.6510	242.345	4	0	0.427349	#N/A	E	chaperonin HSP60, mitochondrial precursor	HSP60
Tb927.8.3060	50.4407	4	2.92134e-10	0.413543	#N/A	E	metallo-peptidase, Clan MF, Family M17	N/A
Tb927.6.3750	410.707	4	0	0.412526	#N/A	E	heat shock 70 kDa protein, mitochondrial precursor, putative	MtHSP70B
Tb2.NT.8	169.241	4	0	0.398917	#N/A	E	Noncoding RNA, putative	N/A
Tb927.10.3250	13.6626	4	0.0084536	0.375348	0.587737	E	Mitochondrial SSU ribosomal protein, putative	mS59
Tb11.v5.0311	37.1636	4	1.66678e-07	0.372838	#N/A	E	variant surface protein, putative	N/A
Tb927.5.360	25.4532	4	4.07816e-05	0.371857	#N/A	E	75 kDa invariant surface glycoprotein	ISG75
Tb927.1.4650	1209.17	4	0	0.359109	#N/A	E	cyclin-like F-box protein 2	CFB2
Tb927.7.7310	30.9698	4	3.10508e-06	0.353302	#N/A	E	hypothetical protein	N/A
Tb927.6.1040	9.77805	4	0.0443371	0.346721	0.398528	E	cysteine peptidase, Clan CA, family C1, Cathepsin L-like	CP
Tb927.10.7890	84.0525	4	0	0.34567	0.249087	E	hypothetical protein, conserved	N/A
Tb927.1.3310	98.5676	4	0	0.343108	-0.636122	E	hypothetical protein, conserved	N/A
Tb927.11.13270	206.986	4	0	0.313612	#N/A	E	hypothetical protein, conserved	N/A
Tb927.7.2660	749.568	4	0	0.310368	-0.666588	E	zinc finger protein family member, putative	ZC3H20
Tb927.6.560	527.723	4	0	0.309134	#N/A	E	cysteine peptidase C (CPC)	catB
Tb927.6.510	1106.8	4	0	0.869726	3.69445	F	GPEET procyclin	GPEET
Tb09.v4.0154	10.1402	4	0.0381314	0.709936	-0.312141	F	expression site-associated gene 3 (ESAG3, pseudogene), putative	N/A
Tb927.10.12780	273.687	4	0	0.687187	0.39274	F	Zinc finger CCCH domain-containing protein 37	ZC3H37
Tb927.8.6170	413.509	4	0	0.682735	1.06224	F	transketolase, putative	TK
Tb927.11.410	20.6178	4	0.000376976	0.676679	0.616248	F	hypothetical protein, conserved	mt-SAF34
Tb927.5.2160	170.076	4	0	0.628551	1.68525	F	conserved protein	N/A
Tb927.8.6750	413.111	4	0	0.62349	1.32411	F	translationally controlled tumor protein (TCTP), putative	TCTP1
Tb927.11.15330	281.454	4	0	0.566583	#N/A	F	phosphatidylinositol 3-kinase catalytic subunit, putative	N/A
Tb927.3.660	40.5383	4	3.34935e-08	0.55442	0.506979	F	hypothetical protein, conserved	N/A
Tb927.7.2170	393.688	4	0	0.551512	1.52964	F	Nucleolar protein 168	NOP168
Tb927.11.2160	133.726	4	0	0.545319	0.79804	F	hypothetical protein, conserved	N/A
Tb11.1390	209.285	4	0	0.53777	1.26374	F	hypothetical protein, conserved	N/A
Tb927.3.3260	64.5392	4	3.21743e-13	0.506356	0.250485	F	hypothetical protein, conserved	N/A
Tb927.10.4530	65.7721	4	1.7697e-13	0.506153	#N/A	F	hypothetical protein, conserved	N/A
Tb927.10.10220	23.8464	4	8.57402e-05	0.491685	-1.17256	F	procyclin-associated gene 2 (PAG2) protein	PAG2
Tb927.10.10010	78.587	4	3.33067e-16	0.48266	0.513391	F	mRNA turnover protein 4 homolog, putative	MRT4
Tb927.11.15010	137.245	4	0	0.482014	0.929769	F	Serine/threonine-protein kinase NEK21, putative	NEK21
Tb2.NT.51	14.7365	4	0.00528024	0.478627	#N/A	F	Noncoding RNA, putative	N/A
Tb927.2.4550	207.612	4	0	0.474973	0.998339	F	2'-O-ribose RNA methyltransferase SPB1 homolog	SPB1
Tb927.7.4070	235.104	4	0	0.474281	#N/A	F	cysteine peptidase, Clan CA, family C2, putative	N/A
Tb927.10.11200	34.6791	4	5.40664e-07	0.473253	#N/A	F	hypothetical protein, conserved	N/A
Tb927.11.16615	513.702	4	0	0.473233	#N/A	F	Protein of unknown function (DUF2638), putative	N/A
Tb927.4.5020	13.0665	4	0.0109555	0.46938	#N/A	F	DNA-directed RNA polymerase II subunit RPB1	RPB1
Tb927.7.5620	20.873	4	0.000335563	0.456536	1.08982	F	SET domain containing protein, putative	N/A
Tb927.5.1340	21.1908	4	0.000290248	0.453509	#N/A	F	pre-mRNA splicing factor, putative	SYF1
Tb11.v5.0577	24.7986	4	5.52253e-05	0.450597	#N/A	F	casein kinase I, putative	N/A
Tb927.7.7030	59.1134	4	4.45444e-12	0.449535	0.34218	F	zinc-finger of a C2HC-type, putative	N/A
Tb927.9.14990	105.05	4	0	0.446599	#N/A	F	hypothetical protein, conserved	N/A
Tb927.11.200	28.788	4	8.63193e-06	0.440691	0.769683	F	DNA-directed RNA polymerase I subunit, putative	RPB6z
Tb927.9.7870	16.2927	4	0.00265056	0.439515	#N/A	F	hypothetical protein, conserved	N/A
Tb927.9.8160	214.52	4	0	0.439475	0.988895	F	chaperone protein DnaJ, putative	J11
Tb927.8.1410	34.3654	4	6.27069e-07	0.437386	1.49842	F	pre-rrna-processing protein tsr1 homolog	N/A
Tb927.7.6930	107.575	4	0	0.435082	0.399921	F	ATPase, putative	N/A
Tb927.10.12990	40.1214	4	4.08532e-08	0.416425	#N/A	F	predicted ankyrin repeat family protein	N/A
Tb927.3.3030	178.474	4	0	0.409093	0.5097	F	phosphatidylcholine transfer protein, putative	N/A
Tb927.11.9660	21.3256	4	0.000272907	0.398738	0.483125	F	Zinc finger, C3HC4 type (RING finger), putative	N/A
COIII	417.919	4	0	0.395733	#N/A	F	cytochrome oxidase III	COIII
Tb927.10.7280	91.9204	4	0	0.395037	0.328798	F	pre-mRNA splicing factor ATP-dependent RNA helicase, putative	N/A
Tb11.v5.0884	95.5198	4	0	0.394199	#N/A	F	hypothetical protein, conserved	N/A
Tb927.6.630	230.158	4	0	0.391434	0.913443	F	hypothetical protein, conserved	N/A
ND4	404.673	4	0	0.391193	#N/A	F	ND4	ND4
Tb927.10.13000	91.3463	4	0	0.384819	#N/A	F	cAMP phosphodiesterase A, putative	PDEA
Tb927.4.3150	70.3262	4	1.93179e-14	0.383146	0.706884	F	KKT-interacting protein 10	KKIP10
Tb927.11.870	71.6201	4	1.03251e-14	0.383005	#N/A	F	mitochondrial ribosomal protein l23	MRPL23
Tb927.8.5350	76.1086	4	1.11022e-15	0.382639	1.43351	F	hypothetical protein, conserved	N/A
Tb927.6.2430	58.853	4	5.05218e-12	0.381961	#N/A	F	hypothetical protein, conserved	ATG5
Tb927.10.16080	19.1004	4	0.000751039	0.37747	0.288033	F	hypothetical protein, conserved	N/A
Tb927.10.11970	87.9266	4	0	0.375136	0.979179	F	glutamine aminotransferase (GlnAT)	GlnAT
Tb927.4.830	18.8852	4	0.000827814	0.374025	#N/A	F	cytochrome c oxidase assembly protein PET191, putative	PET191
Tb927.10.2550	104.323	4	0	0.373495	#N/A	F	malate dehydrogenase-related	N/A
Tb927.11.16710	58.9605	4	4.79639e-12	0.369318	0.576359	F	hypothetical protein, conserved	N/A
Tb05.5K5.260	59.6026	4	3.51585e-12	0.366406	#N/A	F	variant surface glycoprotein (VSG), putative	N/A
Tb927.11.3620	57.7368	4	8.66629e-12	0.365258	1.85859	F	nucleobase/nucleoside transporter 8.2	NT8.2
Tb927.8.2340	82.2735	4	1.11022e-16	0.361646	#N/A	F	hypothetical protein, conserved	N/A
Tb927.10.8990	44.1417	4	5.9954e-09	0.361225	0.266885	F	hypothetical protein, conserved	N/A
RPS12	124.297	4	0	0.359289	#N/A	F	40S ribosomal protein S12	RPS12
Tb927.10.14330	134.064	4	0	0.351777	0.763148	F	Utp14 protein, putative	N/A
Tb927.6.1130	81.0778	4	1.11022e-16	0.351086	0.378604	F	hypothetical protein, conserved	N/A
Tb927.5.2260	55.9056	4	2.09863e-11	0.349299	2.11037	F	conserved protein	N/A
Tb927.5.4460	26.5174	4	2.48825e-05	0.344579	#N/A	F	major vault protein, putative	MVP
Tb927.9.9270	74.2957	4	2.77556e-15	0.342925	#N/A	F	hypothetical protein, conserved	N/A
Tb10.v4.0129	403.68	4	0	0.340475	#N/A	F	variant surface glycoprotein (VSG, pseudogene), putative	N/A
Tb927.10.15310	226.794	4	0	0.334552	#N/A	F	hypothetical protein, conserved	N/A
Tb927.4.3450	61.9244	4	1.14264e-12	0.333077	0.38896	F	Mitochondrial ATP synthase subunit, putative	N/A
Tb927.11.12100	162.148	4	0	0.328576	2.72818	F	RNA-binding protein, putative	RBP5
Tb927.11.485	37.1289	4	1.69445e-07	0.327636	#N/A	F	hypothetical protein	N/A
Tb927.10.15170	174.94	4	0	0.327161	0.814387	F	hypothetical protein, conserved	N/A
Tb927.11.13940	110.278	4	0	0.320699	0.497095	F	ubiquitin-conjugating enzyme E2, putative	N/A
Tb927.10.8290	36.8786	4	1.90807e-07	0.320065	0.693982	F	eukaryotic translation initiation factor 3 subunit c	EIF3C-1
Tb927.3.640	76.5292	4	9.99201e-16	0.318405	0.337999	F	hypothetical protein, conserved	N/A
Tb927.4.4350	53.837	4	5.69288e-11	0.315374	0.446254	F	emp24/gp25L/p24 family/GOLD, putative	N/A
Tb927.2.4700	70.6658	4	1.64313e-14	0.313163	#N/A	F	succinate dehydrogenase subunit	SDH8
Tb927.1.1030	65.965	4	1.61093e-13	0.311362	0.383105	F	Nucleolar protein 49	NOP49
Tb927.5.3330	122.764	4	0	0.309717	0.559374	F	hypothetical protein, conserved	N/A
Tb927.3.5170	33.3144	4	1.02987e-06	0.30966	#N/A	F	mediator of rna polymerase ii transcription subunit 3	MED-T3
Tb927.2.3055	27.515	4	1.56391e-05	0.307493	#N/A	F	hypothetical protein	N/A
Tb927.10.8270	57.1383	4	1.15724e-11	0.303699	0.646612	F	eukaryotic translation initiation factor 3 subunit c	EIF3C-2
Tb927.3.5470	42.3782	4	1.3926e-08	0.303379	0.474431	F	hypothetical protein, conserved	N/A
Tb927.10.3300	33.3639	4	1.0061e-06	0.303337	1.03684	F	Domain of unknown function (DUF4206), putative	N/A
Tb927.6.1230	63.8805	4	4.42868e-13	0.302573	0.997515	F	kinetoplastid-specific phospho-protein phosphatase	N/A
Tb11.v5.0854	9.73129	4	0.0452057	1.72439	1.03058	G	NLI interacting factor-like phosphatase, putative	N/A
Tb927.11.13160	14.8616	4	0.00499694	1.28965	#N/A	G	hypothetical protein	N/A
Tb927.9.14630	18.1061	4	0.00117655	1.26056	#N/A	G	SL RNA	N/A
Tb927.10.7160	40.8803	4	2.84561e-08	1.1062	#N/A	G	procyclin-associated gene 1 (PAG1) protein, putative	N/A
Tb927.5.4020	531.727	4	0	1.08349	2.01639	G	hypothetical protein	N/A
Tb927.11.7980	22.4535	4	0.000162776	0.994236	1.66117	G	hypothetical protein	N/A
Tb11.v5.1004	38.1166	4	1.06015e-07	0.991703	#N/A	G	hypothetical protein, conserved	N/A
Tb927.9.6090	22.5129	4	0.000158398	0.963559	0.99213	G	PTP1-interacting protein, 39 kDa	N/A
Tb927.3.2580	26.8013	4	2.18045e-05	0.943821	#N/A	G	hypothetical protein, conserved	N/A
Tb11.v5.0146	26.396	4	2.63271e-05	0.924028	1.27838	G	chaperone protein DnaJ, putative	N/A
Tb11.NT.84	113.412	4	0	0.908067	#N/A	G	Noncoding RNA, putative	N/A
Tb927.11.19000	22.6584	4	0.00014816	0.87934	#N/A	G	variant surface glycoprotein (VSG, pseudogene), putative	N/A
Tb927.9.7340	166.263	4	0	0.874461	1.16281	G	expression site-associated gene 9 (ESAG9) protein, putative	N/A
Tb927.11.20500	45.5784	4	3.01415e-09	0.871924	#N/A	G	variant surface glycoprotein (VSG), putative	N/A
Tb927.10.8260	21.1861	4	0.000290862	0.871209	0.316475	G	hypothetical protein, conserved	N/A
Tb11.v5.0315	12.3593	4	0.0148702	0.86737	#N/A	G	hypothetical protein, conserved	N/A
Tb927.7.4550	87.1198	4	0	0.856182	#N/A	G	Mitochondrial ribosomal protein L7/L12	MRPL7/12
Tb927.9.18140	10.2495	4	0.0364286	0.837582	#N/A	G	variant surface glycoprotein (VSG, pseudogene), putative	N/A
Tb927.10.6630	357.334	4	0	0.831015	1.63026	G	ATP-dependent RNA helicase DBP2A, putative	DBP2A
Tb927.10.14060	10.2807	4	0.0359554	0.81828	#N/A	G	hypothetical protein	N/A
Tb927.11.11960	96.1885	4	0	0.812139	#N/A	G	hypothetical protein, conserved	N/A
Tb927.4.5120	264.388	4	0	0.782639	0.765649	G	hypothetical protein, conserved	N/A
Tb927.10.16150	11.5026	4	0.0214599	0.771339	#N/A	G	ATP-dependent zinc metallopeptidase, putative	N/A
Tb927.8.7130	40.5829	4	3.27898e-08	0.765265	0.781447	G	hypothetical protein, conserved	N/A
Tb927.10.15380	74.9998	4	1.9984e-15	0.764416	1.35614	G	U3 snoRNA-associated protein UTP11, putative	N/A
Tb927.9.730	110.092	4	0	0.731989	2.12746	G	hypothetical protein, conserved	N/A
Tb11.02.5400b	93.8517	4	0	0.731347	0.754393	G	cystathionine beta-synthase, putative	N/A
Tb11.v5.0353	16.1225	4	0.00285911	0.729801	#N/A	G	retrotransposon hot spot (RHS) protein, putative	N/A
Tb927.11.6280	192.779	4	0	0.729623	1.19551	G	pyruvate phosphate dikinase	PPDK
Tb927.9.6100	60.1318	4	2.72171e-12	0.728425	1.01861	G	PTP1-interacting protein, 39 kDa	PIP39
Tb927.10.2310	126.987	4	0	0.725087	1.45316	G	hypothetical protein, conserved	N/A
Tb927.5.840	204.137	4	0	0.705413	1.26883	G	Nucleolar protein 111	NOP111
Tb927.8.1270	146.705	4	0	0.700119	1.52009	G	Nucleolar protein 54	NOP54
Tb927.11.7390	128.442	4	0	0.690384	0.501323	G	NADH-ubiquinone oxidoreductase complex I, 21 kDa subunit, putative	N/A
Tb927.5.1080	131.423	4	0	0.684349	0.635329	G	RNA-binding protein, putative	RBP22
Tb927.1.5280	9.99856	4	0.040452	0.678779	#N/A	G	expression site-associated gene 3 (ESAG3), pseudogene	N/A
Tb927.9.14410	65.2756	4	2.25153e-13	0.674887	1.49653	G	RNA 3'-terminal phosphate cyclase, putative	N/A
Tb927.8.5690	29.427	4	6.40141e-06	0.672009	0.71898	G	KREPB8	KREPB8
Tb927.7.4270	212.08	4	0	0.671536	1.23585	G	hypothetical protein, conserved	N/A
Tb927.11.8010	80.5888	4	1.11022e-16	0.670729	0.64099	G	DNA repair protein, putative	N/A
Tb927.11.11385	29.7536	4	5.49348e-06	0.669076	#N/A	G	Ubiquitin-like autophagy protein Apg12, putative	N/A
Tb927.10.1560	245.037	4	0	0.665773	1.38238	G	Nucleolar protein 91	NOP91
Tb927.1.4810	86.7308	4	0	0.662979	1.5966	G	hypothetical protein, conserved (pseudogene)	N/A
Tb11.v5.0153	354.183	4	0	0.658891	0.460617	G	BarP protein, putative	N/A
Tb927.9.680	62.347	4	9.31144e-13	0.658742	2.70042	G	expression site-associated gene 9 (ESAG9), pseudogene	N/A
Tb927.11.14960	163.06	4	0	0.656981	1.50019	G	pumilio/PUF RNA binding protein 7, putative	PUF7
Tb08.27P2.90	12.8492	4	0.0120364	0.649168	1.32568	G	hypothetical protein	N/A
Tb927.9.7800	61.3705	4	1.49425e-12	0.648707	1.0507	G	hypothetical protein, conserved	N/A
Tb927.9.7890	39.8654	4	4.61494e-08	0.646607	1.78711	G	hypothetical protein, conserved	N/A
Tb927.8.4450	183.697	4	0	0.646177	1.26424	G	RNA-binding protein, putative	RBP11
Tb10.NT.68	45.42	4	3.25159e-09	0.643252	#N/A	G	Noncoding RNA, putative	N/A
Tb927.6.2650	117.187	4	0	0.634221	1.40378	G	nucleolar mif4g domain-containing protein 1	SGD1
Tb927.6.3210	136.191	4	0	0.629546	1.45384	G	Adenylate kinase, nuclear	ADKn
Cyb	210.008	4	0	0.6251	#N/A	G	cytochrome b	Cyb
Tb927.11.4980	104.473	4	0	0.625027	1.02096	G	ATP-dependent DEAD/H RNA helicase, putative	N/A
Tb927.8.3500	35.791	4	3.19482e-07	0.624008	1.1729	G	mms19 nucleotide excision repair protein homolog	MMS19
Tb927.8.2180	41.7436	4	1.88533e-08	0.620231	0.649938	G	hypothetical protein, conserved	N/A
Tb927.10.12500	178.055	4	0	0.614909	1.2207	G	P-type H+-ATPase, putative	N/A
Tb927.9.17440	13.2612	4	0.0100678	0.614583	-1.93578	G	variant surface glycoprotein (VSG, pseudogene), putative	N/A
Tb927.8.8240	54.5571	4	4.02277e-11	0.61231	1.01409	G	amino acid transporter, putative	N/A
Tb927.2.2540	33.9552	4	7.61118e-07	0.612152	1.00723	G	Ribosome biogenesis protein SLX9, putative	N/A
Tb927.7.1790	85.3756	4	0	0.612131	1.07382	G	Adenine phosphoribosyltransferase, putative	N/A
Tb927.11.9750	57.9802	4	7.70439e-12	0.61132	#N/A	G	Protein of unknown function (DUF498/DUF598), putative	N/A
Tb05.5K5.70	86.8795	4	0	0.611111	0.9804	G	nucleolar RNA helicase II, putative	N/A
Tb927.10.10230	25.017	4	4.99162e-05	0.610721	-0.614186	G	procyclin-associated gene 5 (PAG5) protein	PAG5
Tb927.4.3940	173.54	4	0	0.604789	1.46889	G	Calpain-like protein 2	CALP2
Tb927.10.2360	485.512	4	0	0.60472	1.23342	G	hypothetical protein	N/A
Tb927.11.2720	66.9114	4	1.01807e-13	0.604159	0.491598	G	hypothetical protein, conserved	N/A
Tb927.11.15170	84.4521	4	0	0.602072	0.524697	G	ribosome biogenesis protein TSR3, putative	tsr3
Tb927.11.2930	138.609	4	0	0.600128	0.501867	G	membrane-associated protein, putative	N/A
Tb11.v5.1039	13.8413	4	0.00781905	0.60002	#N/A	G	nuclear cap binding complex subunit CBP110, putative	CBP110
Tb927.9.14200	94.5788	4	0	0.599815	0.626384	G	methyltransferase domain containing protein, putative	N/A
Tb927.3.2880	84.4688	4	0	0.598952	0.438043	G	Mitochondrial ATP synthase subunit, putative	N/A
Tb927.5.510	104.045	4	0	0.596646	#N/A	G	putative succinate dehydrogenase subunit	SDH10
Tb09.v4.0168	29.3938	4	6.50161e-06	0.595292	#N/A	G	variant surface glycoprotein (VSG, pseudogene), putative	N/A
Tb927.11.16180	14.0077	4	0.00727046	0.594555	#N/A	G	hypothetical protein	N/A
Tb927.4.3840	163.613	4	0	0.59453	0.808026	G	nucleolar protein, putative	N/A
Tb927.10.2350	91.5608	4	0	0.593865	1.06888	G	pyruvate dehydrogenase complex E3 binding protein, putative	N/A
Tb927.5.1030	81.224	4	1.11022e-16	0.591972	0.722723	G	Iron-sulfur assembly protein 2	Isa2
Tb927.1.1120	64.9635	4	2.61902e-13	0.591959	1.06586	G	ribosomal RNA-processing protein 8, putative	RRP8
Tb927.10.940	19.1352	4	0.000739287	0.591397	#N/A	G	hypothetical protein, conserved	N/A
Tb927.9.7070	51.3613	4	1.87599e-10	0.590148	0.559377	G	exosome complex exonuclease RRP40	RRP40
Tb927.10.2700	74.4727	4	2.55351e-15	0.586434	1.39268	G	predicted WD40 repeat protein	N/A
Tb927.9.7170	84.2353	4	0	0.578982	0.553769	G	Mitochondrial ribosomal protein L47	MRPL47
Tb927.8.6770	85.6276	4	0	0.577924	1.2863	G	WD domain, G-beta repeat, putative	N/A
Tb927.11.4700	133.697	4	0	0.577721	0.462531	G	prostaglandin f synthase	N/A
Tb927.11.2510	185.296	4	0	0.576573	1.56223	G	NUC173 domain containing protein, putative	N/A
Tb927.7.6330	128.355	4	0	0.576544	0.948642	G	hypothetical protein	N/A
Tb927.8.730	584.594	4	0	0.566349	1.13281	G	nucleolar RNA-binding protein, putative	N/A
Tb927.7.3280	75.5708	4	1.55431e-15	0.566089	#N/A	G	translation initiation factor IF-2, putative	N/A
Tb927.11.3070	126.68	4	0	0.565481	1.02928	G	ribosome assembly protein RRB1, putative	RRB1
Tb927.8.3580	77.9777	4	4.44089e-16	0.564271	0.552705	G	mitochondrial chaperone BCS1, putative	N/A
Tb927.4.5030	88.3659	4	0	0.562979	0.40863	G	protein phosphatase 1	PP1
Tb927.4.2265	147.634	4	0	0.562827	#N/A	G	hypothetical protein	N/A
Tb11.v5.0652	174.331	4	0	0.562498	-0.35228	G	protein kinase, putative	N/A
Tb927.3.3570	29.5161	4	6.13994e-06	0.562072	0.836322	G	hypothetical protein, conserved	N/A
Tb927.9.7250	46.0028	4	2.45954e-09	0.562004	0.958629	G	hypothetical protein, conserved	N/A
Tb927.11.15720	243.038	4	0	0.561597	0.614776	G	hypothetical protein	N/A
Tb927.4.1910	403.263	4	0	0.561324	#N/A	G	hypothetical protein, conserved	N/A
Tb927.7.5260	77.1099	4	6.66134e-16	0.561259	#N/A	G	Cytochrome c oxidase biogenesis protein Cmc1 like, putative	N/A
Tb927.3.3950	181.672	4	0	0.560402	0.787594	G	hypothetical protein, conserved	N/A
Tb927.4.3850	156.956	4	0	0.560037	1.08643	G	NLE (NUC135) domain/WD domain, G-beta repeat, putative	N/A
Tb927.10.1030	289.493	4	0	0.560033	#N/A	G	serine peptidase, Clan SC, Family S10	CBP1
Tb927.7.6540	16.2661	4	0.00268211	0.558683	#N/A	G	variant surface glycoprotein (VSG, atypical), putative	N/A
Tb927.11.6790	184.375	4	0	0.557816	1.19497	G	Nucleolar protein 89	NOP89
Tb927.9.9730	88.0279	4	0	0.556972	0.524965	G	Flagellar pocket protein FP45	FP45
Tb927.3.4940	59.5952	4	3.5284e-12	0.556902	#N/A	G	5-histidylcysteine sulfoxide synthase, putative	N/A
Tb927.4.240	41.8386	4	1.80174e-08	0.556597	#N/A	G	retrotransposon hot spot protein 4 (RHS4), degenerate	N/A
Tb927.7.2640	171.897	4	0	0.554896	0.818599	G	Cytoskeleton associated protein 51	CAP51
Tb927.9.11840	114.243	4	0	0.554024	1.23782	G	pre-rRNA-processing protein PNO1, putative	PNO1
Tb927.11.2640	94.2107	4	0	0.553592	0.928137	G	Nucleolar protein 53	NOP53
Tb927.4.3500	139.886	4	0	0.553441	1.10695	G	Amastin surface glycoprotein, putative	N/A
Tb927.5.1150	105.653	4	0	0.551529	1.10975	G	RNA helicase Prp43	N/A
Tb927.9.9290	379.019	4	0	0.550891	1.41902	G	polyadenylate-binding protein 1	PABP1
Tb927.11.11620	66.7741	4	1.08802e-13	0.55065	1.09247	G	hypothetical protein, conserved	N/A
Tb927.10.3490	208.578	4	0	0.549974	1.25612	G	kinetoplastid-specific dual specificity phosphatase, putative	N/A
Tb927.11.7920	20.9771	4	0.000319993	0.54648	#N/A	G	SUMO-interacting motif-containing protein	N/A
Tb927.9.15330	106.741	4	0	0.546156	1.55857	G	U3 small nucleolar RNA-associated protein 6, putative	N/A
Tb927.11.12280	100.64	4	0	0.544799	0.91261	G	hypothetical protein, conserved	N/A
Tb927.5.2660	206.785	4	0	0.543041	0.987003	G	NUC130/3NT domain/SDA1, putative	N/A
Tb927.8.2710	79.5256	4	2.22045e-16	0.5428	1.85021	G	SET domain containing protein, putative	N/A
Tb11.v5.0635	13.7176	4	0.0082532	0.540879	0.499162	G	tRNA modification enzyme, putative	N/A
Tb927.11.6250	77.0297	4	7.77156e-16	0.540645	0.539891	G	Mitochondrial ATP synthase subunit, putative	N/A
Tb927.11.2120	84.5292	4	0	0.540514	1.27936	G	CBF/Mak21 family, putative	N/A
Tb927.10.10710	114.846	4	0	0.540201	#N/A	G	hypothetical protein, conserved	N/A
Tb927.5.4450	42.585	4	1.26166e-08	0.540196	0.3333	G	hypothetical protein, conserved	N/A
Tb927.5.340	29.182	4	7.17927e-06	0.538384	#N/A	G	expression site-associated gene 5 (ESAG5) protein, putative	N/A
Tb927.2.2950	120.904	4	0	0.538168	1.36588	G	Nop14-like family, putative	N/A
Tb927.10.11610	60.2895	4	2.52165e-12	0.538131	#N/A	G	SKP1-like protein	N/A
Tb927.8.760	216.432	4	0	0.53723	0.932999	G	nucleolar RNA-binding protein	NOPP44/46-1
Tb927.7.1320	276.283	4	0	0.53635	1.5713	G	10 kDa heat shock protein, putative	HSP10
Tb927.3.3230	57.0986	4	1.1796e-11	0.535105	0.460256	G	NOL1/NOP2/sun family, putative	N/A
Tb927.5.3800	394.71	4	0	0.534019	0.496172	G	glutamine hydrolysing (not ammonia-dependent) carbomoyl phosphate synthase, putative	PYR1A-B
Tb927.11.14700	76.0349	4	1.22125e-15	0.533807	1.34814	G	hypothetical protein, conserved	N/A
Tb927.11.17850	104.398	4	0	0.533632	1.86793	G	expression site-associated gene 9 (ESAG9), fragment	N/A
Tb927.3.5400	227.827	4	0	0.533123	1.10284	G	serine/threonine protein kinase RIO1, putative	RIO1
Tb927.7.7130	216.944	4	0	0.533011	1.03424	G	S-adenosyl-L-methionine-dependent tRNA 4-demethylwyosine synthase, putative	TYW1
Tb927.8.4750	84.9745	4	0	0.532455	0.773307	G	amino acid transporter, truncated	N/A
Tb927.10.15240	30.8757	4	3.24544e-06	0.531398	#N/A	G	hypothetical protein, conserved	N/A
Tb927.11.6740	115.133	4	0	0.530937	1.29071	G	pumilio/PUF RNA binding protein 10, putative	PUF10
Tb927.8.2000	73.7391	4	3.66374e-15	0.529996	0.85825	G	cyclophilin, putative	NCP1
Tb927.10.6730	380.632	4	0	0.527777	0.344575	G	Plasma-membrane choline transporter, putative	N/A
Tb927.10.12970	66.8703	4	1.03806e-13	0.52709	0.625139	G	AN1-like zinc finger, putative	N/A
Tb927.3.5760	42.99	4	1.03972e-08	0.52708	1.68369	G	hypothetical protein, conserved	N/A
Tb927.11.13930	56.1318	4	1.88159e-11	0.526633	1.48848	G	U3 small nucleolar ribonucleoprotein protein IMP3, putative	N/A
Tb927.8.4290	87.9822	4	0	0.526286	0.95368	G	Ribosome biogenesis protein Nop16, putative	N/A
Tb927.10.7560	39.8894	4	4.56258e-08	0.525445	0.85654	G	methyltransferase domain containing protein, putative	N/A
Tb927.5.4310	157.722	4	0	0.524591	1.27052	G	GTP-binding protein, putative	N/A
Tb927.11.15930	19.4139	4	0.000651614	0.522792	0.692006	G	Sybindin-like family, putative	N/A
Tb927.8.5090	184.162	4	0	0.521733	1.26601	G	DNA-directed RNA polymerase I largest subunit	RPA1
Tb927.7.6500	9.68979	4	0.0459902	0.520811	-2.74249	G	variant surface glycoprotein (VSG), putative	N/A
Tb927.5.3820	189.634	4	0	0.520501	1.10631	G	aspartate carbamoyltransferase, putative	PYR2
Tb927.5.2910	36.6407	4	2.13589e-07	0.51998	0.316843	G	hypothetical protein, conserved	N/A
Tb11.v5.0174	30.0885	4	4.69562e-06	0.519173	#N/A	G	ribonuclease H1, putative	N/A
Tb927.11.1410	104.431	4	0	0.518425	0.893183	G	class I transcription factor A, subunit 3	CITFA-3
Tb927.10.13220	60.7949	4	1.97453e-12	0.517886	0.323642	G	cyclophilin type peptidyl-prolyl cis-trans isomerase, putative	PPIase
Tb927.11.7780	81.504	4	1.11022e-16	0.517855	0.841144	G	Mitochondrial import receptor subunit ATOM46	ATOM46
Tb927.11.10370	183.042	4	0	0.517761	0.727891	G	glycosyl hydrolase-like protein	N/A
Tb927.6.1250	86.2287	4	0	0.516291	0.244379	G	Mitochondrial SSU ribosomal protein 29	MRPS29
Tb927.9.8550	50.4021	4	2.976e-10	0.51619	0.385726	G	Domain of unknown function (DUF947), putative	N/A
Tb927.3.3600	48.0973	4	9.00727e-10	0.51471	0.864029	G	hypothetical protein	N/A
Tb927.7.7220	124.038	4	0	0.514173	0.780792	G	hypothetical protein, conserved	N/A
Tb927.8.4960	91.4879	4	0	0.513035	0.71527	G	hypothetical protein, conserved	N/A
Tb927.7.4720	13.5155	4	0.00901313	0.512141	0.619729	G	hypothetical protein	N/A
Tb927.11.8050	180.088	4	0	0.509169	0.766229	G	Sas10/Utp3/C1D family/Sas10 C-terminal domain containing protein, putative	N/A
Tb927.11.6480	80.2386	4	1.11022e-16	0.50884	0.456713	G	FHA domain containing protein, putative	N/A
Tb927.10.9040	112.342	4	0	0.508021	0.869359	G	hypothetical protein, conserved	N/A
Tb927.9.15060	51.6147	4	1.66058e-10	0.505576	1.10722	G	rRNA processing protein, putative	N/A
Tb927.10.11270	39.1373	4	6.52594e-08	0.505534	1.12426	G	RNA-binding protein, putative	RBP23
Tb927.4.4280	34.9854	4	4.67762e-07	0.505474	#N/A	G	hypothetical protein, conserved	N/A
Tb927.11.4930	22.4743	4	0.000161227	0.504442	0.38602	G	Phosducin, putative	N/A
Tb927.8.4170	198.175	4	0	0.504372	0.943865	G	RNA-binding protein, putative	MRD1
Tb927.10.7410	462.826	4	0	0.504333	0.62413	G	succinyl-CoA ligase [GDP-forming] beta-chain, putative	N/A
Tb927.3.2290	47.7587	4	1.05965e-09	0.503914	0.659691	G	chaperone protein DnaJ, putative	J32
Tb927.1.70	104.997	4	0	0.502893	#N/A	G	retrotransposon hot spot protein 4 (RHS4), putative	RHS4
Tb927.6.1520	760.496	4	0	0.501589	#N/A	G	Aquaglyceroporin 1	AQP1
Tb927.11.11450	83.2765	4	0	0.501515	0.763959	G	Galactose oxidase, central domain containing protein, putative	N/A
Tb927.10.2720	105.971	4	0	0.499621	0.714027	G	hypothetical protein, conserved	N/A
Tb927.10.14870	97.5104	4	0	0.499387	1.45935	G	hypothetical protein, conserved	N/A
Tb927.8.7470	26.0275	4	3.12434e-05	0.497165	1.17127	G	hypothetical protein, conserved	N/A
Tb927.11.2630	96.231	4	0	0.497053	1.38214	G	diphthamide biosynthesis enzyme Dph1/Dph2 domain containing protein, putative	N/A
Tb927.10.14750	74.9162	4	2.10942e-15	0.496233	1.4005	G	fibrillarin, putative	N/A
Tb927.11.16420	46.4457	4	1.98912e-09	0.496178	1.25771	G	Methyltransferase TYW3, putative	N/A
Tb927.6.4990	86.3816	4	0	0.494519	0.476741	G	mitochondrial ATP synthase delta chain	N/A
Tb927.10.6760	31.8855	4	2.019e-06	0.494504	0.5374	G	Plasma-membrane choline transporter, putative	N/A
Tb927.9.2320	83.9504	4	0	0.494478	1.20431	G	methyltransferase domain containing protein, putative	POMP1
Tb927.11.16500	42.7958	4	1.14082e-08	0.49364	0.75121	G	hypothetical protein, conserved	N/A
Tb927.3.5300	66.0067	4	1.57874e-13	0.488945	0.878665	G	hypothetical protein, conserved	N/A
Tb927.11.16620	24.6925	4	5.80032e-05	0.488429	#N/A	G	hypothetical protein, conserved	N/A
Tb927.1.5240	28.706	4	8.96946e-06	0.488003	-0.611918	G	expression site-associated gene 1 (ESAG1) protein, putative	N/A
Tb927.8.5950	44.9119	4	4.14727e-09	0.487651	#N/A	G	mitogen-activated protein kinase kinase 4, putative	MKK4
Tb927.4.3720	12.3115	4	0.0151794	0.487161	0.502306	G	Uncharacterized conserved protein (DUF2039), putative	N/A
Tb927.6.3800	123.088	4	0	0.486711	-0.347763	G	heat shock 70 kDa protein, mitochondrial precursor, putative	MtHSP70C
Tb927.8.5060	30.0197	4	4.84937e-06	0.486562	#N/A	G	ADP-ribosylation factor-like protein 6	ARL6
Tb927.7.3800	46.5777	4	1.86722e-09	0.485565	0.888526	G	hypothetical protein, conserved	N/A
Tb927.11.9940	57.3578	4	1.04079e-11	0.485353	#N/A	G	hypothetical protein, conserved	N/A
Tb927.6.1150	79.5581	4	2.22045e-16	0.48516	0.440286	G	hypothetical protein	N/A
Tb927.9.13570	38.3924	4	9.29963e-08	0.484549	1.29567	G	hypothetical protein, conserved	N/A
Tb927.4.1820	71.6459	4	1.02141e-14	0.483978	1.25307	G	selenocysteine-specific elongation factor, putative	SELB
Tb927.3.2230	544.883	4	0	0.483812	1.06508	G	succinyl-CoA synthetase alpha subunit, putative	N/A
Tb927.9.3460	51.0696	4	2.15872e-10	0.483219	#N/A	G	zinc finger protein family member, putative	ZC3H27
Tb927.10.2020	22.3936	4	0.00016732	0.48263	-1.44566	G	hexokinase	HK2
Tb927.10.9530	14.9157	4	0.0048794	0.482299	#N/A	G	hypothetical protein	N/A
Tb927.11.11680	1073.77	4	0	0.480411	1.17124	G	2-oxoglutarate dehydrogenase E2 component, putative	N/A
Tb927.3.1100	14.7341	4	0.00528565	0.48015	#N/A	G	exonuclease, putative	N/A
Tb927.7.7430	176.949	4	0	0.47767	#N/A	G	ATP synthase F1, alpha subunit	ATPF1A
Tb927.10.11480	52.3269	4	1.17852e-10	0.476787	0.616065	G	hypothetical protein, conserved	N/A
Tb927.10.9130	107.543	4	0	0.476488	1.25026	G	pre-mRNA splicing factor ATP-dependent RNA helicase, putative	N/A
Tb927.6.2440	62.0577	4	1.07125e-12	0.474991	0.280136	G	Mo25-like, putative	N/A
Tb927.6.1900	130.436	4	0	0.474635	1.2392	G	essential nuclear protein 1, putative	enp1
Tb927.8.2240	44.2745	4	5.62628e-09	0.474196	#N/A	G	Tryptophanyl-tRNA synthetase 2	N/A
Tb927.4.4950	71.3805	4	1.15463e-14	0.473926	1.29563	G	Nucleolar protein 61	NOP61
Tb927.11.3830	76.7331	4	8.88178e-16	0.47229	0.930476	G	hypothetical protein, conserved	N/A
Tb927.3.5030	62.4191	4	8.9917e-13	0.471255	#N/A	G	KU70 protein	KU70
Tb927.5.910	84.6268	4	0	0.468966	0.524638	G	oligosaccharyl transferase subunit, putative	N/A
Tb927.8.6490	76.4536	4	9.99201e-16	0.466256	1.16056	G	Basal body protein	BBP122
Tb927.10.10270	38.7777	4	7.74332e-08	0.466196	#N/A	G	hypothetical protein	N/A
Tb927.11.15940	97.1214	4	0	0.465131	0.813511	G	hypothetical protein, conserved	N/A
Tb927.4.2350	16.8756	4	0.00204349	0.464574	#N/A	G	twinfilin	TWF
Tb927.3.4180	121.767	4	0	0.464384	0.924176	G	hypothetical protein	N/A
Tb927.7.800	52.8973	4	8.95398e-11	0.464153	0.499767	G	RNA editing mediator complex protein 3	REMC3
Tb927.1.4680	110.207	4	0	0.463866	0.54165	G	Kinetochore interacting protein 6	KKIP6
Tb927.3.3630	54.036	4	5.17217e-11	0.463613	0.873993	G	Elongation factor Ts, mitochondrial, putative	EF-Ts
Tb927.8.5490	119.104	4	0	0.462664	1.21237	G	Nucleolar protein,Nop52, putative	N/A
Tb927.8.5800	15.6923	4	0.00346113	0.461857	#N/A	G	hypothetical protein, conserved	N/A
Tb927.10.1720	45.8598	4	2.63399e-09	0.461387	1.1082	G	ATP-dependent DEAD/H RNA helicase, putative	N/A
Tb927.9.7950	282.327	4	0	0.460416	#N/A	G	hypothetical protein	N/A
Tb927.3.5790	26.8698	4	2.11206e-05	0.45942	1.57376	G	expression site-associated gene 9 (ESAG9) (pseudogene)	N/A
Tb927.6.1610	56.2246	4	1.79908e-11	0.457469	1.31757	G	ribosomal RNA adenine dimethylase family protein, conserved	N/A
Tb927.4.1030	27.4496	4	1.61226e-05	0.456735	0.441024	G	Protein of unknown function (DUF501), putative	N/A
Tb927.4.4940	193.605	4	0	0.45494	1.29086	G	SUMO-interacting motif-containing protein	N/A
Tb927.7.650	127.939	4	0	0.454529	1.12266	G	Nucleolar protein 105	NOP105
Tb927.6.4100	115.129	4	0	0.454373	#N/A	G	hypothetical protein, conserved	N/A
Tb927.5.1280	55.883	4	2.12174e-11	0.45395	#N/A	G	alanine racemase, putative	N/A
Tb927.10.5100	61.826	4	1.19849e-12	0.453932	#N/A	G	hypothetical protein	N/A
Tb927.6.3250	60.908	4	1.86928e-12	0.45348	0.826406	G	C2H2 type zinc-finger (2 copies), putative	N/A
Tb927.11.6270	73.7658	4	3.66374e-15	0.452542	0.291591	G	inositol-1,4,5-trisphosphate (IP3) 5-phosphatase, putative	PIP5Pase1
Tb927.2.5500	22.1412	4	0.000187856	0.451717	#N/A	G	hypothetical protein, conserved	N/A
Tb927.11.5110	33.3721	4	1.00224e-06	0.450991	#N/A	G	hypothetical protein, conserved	N/A
Tb927.11.13950	37.5574	4	1.38268e-07	0.450665	#N/A	G	Mut7-C RNAse domain containing protein, putative	N/A
Tb11.v5.0382	11.8312	4	0.0186515	0.450665	1.06701	G	hypothetical protein, conserved	N/A
Tb11.v5.0686	9.79828	4	0.0439663	0.450463	#N/A	G	hypothetical protein, conserved	N/A
Tb11.v5.0904	12.2267	4	0.0157425	0.450327	#N/A	G	glutaredoxin-like protein, putative	1CGrx1
Tb927.10.11990	35.3137	4	4.0046e-07	0.450058	1.24273	G	60S ribosome subunit biogenesis protein NIP7, putative	N/A
Tb927.5.2530	128.273	4	0	0.448979	1.26028	G	RNA cytidine acetyltransferase	NAT10
Tb11.v5.0535	43.8893	4	6.76459e-09	0.447189	#N/A	G	minichromosome maintenance (MCM) complex subunit, putative	N/A
Tb927.3.1600	31.4544	4	2.4728e-06	0.446733	#N/A	G	Mitochondrial import inner membrane translocase subunit 10	TIM10
Tb927.9.6710	38.9965	4	6.97812e-08	0.4467	0.408562	G	kynurenine 3-monooxygenase, putative	N/A
Tb927.11.2010	45.3375	4	3.38265e-09	0.446586	0.404945	G	hypothetical protein, conserved	N/A
Tb11.v5.0744	15.1662	4	0.00436873	0.44599	#N/A	G	phosphatidylinositol 3-kinase tor, putative	N/A
Tb927.10.5670	97.9242	4	0	0.445082	0.509417	G	N-acetyltransferase subunit Nat1, putative	NAT1
Tb927.8.2600	99.4222	4	0	0.444796	0.99646	G	WD domain, G-beta repeat/BING4CT (NUC141) domain containing protein, putative	N/A
Tb927.10.9810	36.2752	4	2.53991e-07	0.444357	#N/A	G	hypothetical protein, conserved	N/A
Tb927.8.1260	50.3898	4	2.99371e-10	0.444129	0.899847	G	Nucleolar protein 112	NOP112
Tb927.8.6420	86.2397	4	0	0.443937	0.599752	G	beta-ketoacyl-ACP reductase 2	KAR2
Tb927.4.3920	125.643	4	0	0.443526	#N/A	G	CRAL/TRIO domain containing protein, putative	N/A
Tb927.11.12160	30.2554	4	4.34211e-06	0.443517	0.361382	G	hypothetical protein, conserved	N/A
Tb927.7.7420	89.3503	4	0	0.44346	#N/A	G	ATP synthase F1, alpha subunit	ATPF1A
Tb927.3.470	14.3403	4	0.00628465	0.442938	-2.203	G	variant surface glycoprotein, point mutation	N/A
Tb927.10.1180	47.0445	4	1.49274e-09	0.442888	0.545609	G	hypothetical protein, conserved	N/A
Tb927.8.4600	47.8441	4	1.01712e-09	0.442136	0.430712	G	Zinc finger, C3HC4 type (RING finger), putative	N/A
Tb927.9.14170	45.9855	4	2.48007e-09	0.4419	#N/A	G	hypothetical protein, conserved	N/A
Tb927.10.8140	19.034	4	0.000773942	0.44165	0.836309	G	EVE domain containing protein, putative	N/A
Tb927.3.3670	79.628	4	2.22045e-16	0.441235	1.22616	G	Triple RNA binding domain protein 3	TRRM3
Tb927.9.3000	17.2622	4	0.00171884	0.440786	#N/A	G	cytidine deaminase	CDA
Tb927.11.11470	43.5242	4	8.05468e-09	0.43893	0.625257	G	kinetoplast ribosomal PPR-repeat containing protein 14	KRIPP14
Tb927.11.11950	25.1858	4	4.61611e-05	0.438044	0.979043	G	cytochrome oxidase assembly protein, putative	N/A
Tb927.10.7290	97.4811	4	0	0.43798	0.411505	G	Flagellar Member 2	FLAM2
Tb927.11.3120	111.815	4	0	0.437755	1.0352	G	nucleolar GTP-binding protein 1	NOG1
Tb927.11.14150	34.1922	4	6.8051e-07	0.437606	#N/A	G	pre-mRNA splicing factor, putative	SNT309
Tb927.10.12700	283.55	4	0	0.437302	-0.310477	G	pyruvate dehydrogenase E1 alpha subunit, putative	N/A
Tb927.10.8250	38.8236	4	7.57602e-08	0.43711	#N/A	G	hypothetical protein, conserved	N/A
Tb927.9.5630	58.2044	4	6.91314e-12	0.437078	0.473666	G	KREPB7	KREPB7
Tb927.10.13310	39.0816	4	6.70114e-08	0.436163	1.53305	G	DNA-directed RNA polymerase I subunit RPB5z, putative	RPB5z
Tb927.7.5800	50.8789	4	2.36615e-10	0.435676	#N/A	G	hypothetical protein	N/A
Tb927.11.15530	56.4311	4	1.62842e-11	0.435356	#N/A	G	C-14 sterol reductase, putative	N/A
Tb927.3.3150	50.2167	4	3.25365e-10	0.435093	#N/A	G	hypothetical protein, conserved	N/A
Tb927.3.1940	64.5902	4	3.1386e-13	0.434615	0.406095	G	TLP18.3, Psb32 and MOLO-1 founding proteins of phosphatase, putative	N/A
Tb927.10.9200	45.9606	4	2.50976e-09	0.43421	1.23232	G	Nuclease-related domain containing protein, putative	N/A
Tb927.11.630	175.169	4	0	0.433053	1.07175	G	RNA polymerase I second largest subunit	RPA135
Tb927.8.3750	137.951	4	0	0.432809	0.426145	G	nucleolar protein 56	NOP56
Tb927.8.3870	98.0194	4	0	0.432784	0.792733	G	Nucleolar protein 127	NOP127
Tb927.10.16040	52.9308	4	8.8105e-11	0.432691	#N/A	G	oxidoreductase-protein, putative	N/A
Tb927.10.2750	69.369	4	3.08642e-14	0.432567	0.599078	G	deoxyhypusine synthase	DHSc
Tb927.11.1550	63.7494	4	4.71956e-13	0.432327	#N/A	G	XRN 5'-3' exonuclease N-terminus, putative	XRNF
Tb927.10.14680	71.2093	4	1.26565e-14	0.432063	1.0093	G	ribosome biogenesis protein, putative	N/A
Tb927.8.5670	66.0916	4	1.51545e-13	0.431684	0.909399	G	SUMO-interacting motif-containing protein	N/A
Tb927.5.2550	100.063	4	0	0.431654	0.265905	G	hypothetical protein, conserved	N/A
Tb927.7.7050	152.843	4	0	0.430697	1.38319	G	hypothetical protein, conserved	N/A
Tb927.8.4380	66.6628	4	1.14797e-13	0.430462	0.925717	G	Archaic translocase of outer membrane 12 kDa subunit	ATOM12
Tb927.11.6940	30.09	4	4.69217e-06	0.430372	#N/A	G	hypothetical protein, conserved	N/A
Tb927.5.740	59.7456	4	3.28082e-12	0.429688	1.01373	G	hypothetical protein, conserved	N/A
Tb927.9.14100	106.59	4	0	0.429441	#N/A	G	hypothetical protein, conserved	N/A
Tb927.9.8200	19.7436	4	0.000561088	0.429435	1.05174	G	Pescadillo N-terminus/BRCA1 C Terminus (BRCT) domain containing protein, putative	N/A
Tb927.2.2180	53.6199	4	6.3209e-11	0.428724	0.463085	G	ribosomal RNA processing protein 41B	RRP41B
Tb927.5.2520	99.9277	4	0	0.42834	1.04774	G	TPR repeat, putative	N/A
Tb927.11.14170	52.3483	4	1.16642e-10	0.428106	#N/A	G	hypothetical protein, conserved	N/A
Tb927.9.10960	72.5475	4	6.55032e-15	0.426467	0.974925	G	ATP-dependent DEAD/H RNA helicase, putative	N/A
Tb927.8.8250	158.04	4	0	0.426055	1.45621	G	amino acid transporter, putative	N/A
Tb927.11.4240	51.4068	4	1.83533e-10	0.426038	0.815706	G	hypothetical protein, conserved	N/A
Tb927.2.3160	58.1858	4	6.97564e-12	0.425777	0.778394	G	Gar1/Naf1 RNA binding region, putative	N/A
Tb927.9.8030	34.0461	4	7.29142e-07	0.425774	1.45058	G	hypothetical protein, conserved	N/A
Tb927.4.990	23.8685	4	8.48701e-05	0.42521	#N/A	G	hypothetical protein, conserved	N/A
Tb927.8.1350	43.9995	4	6.41728e-09	0.425092	0.307636	G	hypothetical protein, conserved	N/A
Tb927.11.12570	28.1047	4	1.18779e-05	0.424624	#N/A	G	kinetoplastid-specific dual specificity phosphatase, putative	N/A
Tb927.5.680	103.949	4	0	0.424407	0.529049	G	hypothetical protein, conserved	N/A
Tb927.9.5730	525.834	4	0	0.424406	0.828111	G	nucleosome assembly protein-like protein	N/A
Tb927.7.7210	96.2666	4	0	0.424271	0.411018	G	Present in the outer mitochondrial membrane proteome 37	POMP37
Tb927.11.1640	49.6113	4	4.35264e-10	0.423603	0.355478	G	Stumpy formation signalling pathway protein, putative	N/A
Tb927.8.580	49.7471	4	4.07775e-10	0.423173	0.308803	G	MICOS complex subunit 40	MIC40
Tb927.11.7850	46.6332	4	1.81817e-09	0.422221	0.82457	G	hypothetical protein, conserved	N/A
Tb927.8.4410	49.4731	4	4.65155e-10	0.422192	#N/A	G	ARP2/3 complex subunit, putative	N/A
Tb927.1.560	54.4538	4	4.22842e-11	0.421219	1.05198	G	WD domain, G-beta repeat, putative	N/A
Tb927.10.4460	9.88497	4	0.0424105	0.420654	#N/A	G	leucine carboxyl methyltransferase, putative	N/A
Tb10.v4.0215	77.3343	4	6.66134e-16	0.420214	0.380448	G	hypothetical protein	N/A
Tb927.9.1650	35.7846	4	3.2045e-07	0.4202	0.823266	G	hypothetical protein, conserved	N/A
Tb927.5.3090	43.6813	4	7.47203e-09	0.420095	0.430389	G	Mitochondrial ATP synthase subunit, putative	N/A
Tb927.3.1530	57.7503	4	8.60989e-12	0.419798	0.641253	G	CorA-like Mg2+ transporter protein, putative	N/A
Tb927.11.15870	38.9738	4	7.05376e-08	0.419649	#N/A	G	hypothetical protein, conserved	N/A
Tb927.11.17880	18.2472	4	0.00110408	0.418961	1.8479	G	expression site-associated gene 9 (ESAG9), degenerate	N/A
Tb927.4.200	42.6844	4	1.20316e-08	0.41855	#N/A	G	retrotransposon hot spot protein 1 (RHS1), putative	RHS1
Tb927.11.3750	52.4819	4	1.09374e-10	0.418438	#N/A	G	NADH-cytochrome b5 reductase, putative	B5R
Tb927.11.1050	57.5835	4	9.33242e-12	0.418103	0.580877	G	ribosome production factor 1, putative	N/A
Tb927.2.560	693.367	4	0	0.417972	0.573137	G	retrotransposon hot spot protein 4 (RHS4), putative	RHS4
Tb927.4.4550	93.7631	4	0	0.417721	1.08092	G	hypothetical protein, conserved	N/A
Tb927.9.1910	86.3996	4	0	0.417246	0.652708	G	hypothetical protein, conserved	N/A
Tb927.1.1960	143.833	4	0	0.416896	#N/A	G	chaperone protein DnaJ, putative	J16
Tb927.7.1640	57.9962	4	7.645e-12	0.41626	#N/A	G	ras-like small GTPase, putative	TbEAR
Tb927.2.3780	147.093	4	0	0.415232	0.649766	G	translation initiation factor IF-2, putative	N/A
Tb927.10.520	94.491	4	0	0.414949	#N/A	G	Mitochondrial ATP synthase subunit, putative	N/A
Tb927.10.2120	44.4862	4	5.08427e-09	0.414537	#N/A	G	U1 small nuclear ribonucleoprotein C, putative	N/A
Tb927.11.10860	92.2086	4	0	0.413823	1.09979	G	20S-pre-rRNA D-site endonuclease NOB1	NOB1
Tb927.7.1950	10.1399	4	0.0381354	0.413758	#N/A	G	retrotransposon hot spot protein 7 (RHS7), putative	N/A
Tb11.v5.0295	1052.26	4	0	0.412801	#N/A	G	retrotransposon hot spot (RHS) protein, putative	N/A
Tb927.8.5500	57.5279	4	9.58678e-12	0.412571	#N/A	G	calcium/calmodulin-dependent protein kinase, putative	N/A
Tb927.11.12290	100.653	4	0	0.412379	#N/A	G	hypothetical protein, conserved	N/A
Tb927.2.2570	22.5967	4	0.00015242	0.411687	0.574066	G	hypothetical protein, conserved	N/A
Tb927.8.5650	49.9561	4	3.68784e-10	0.411594	#N/A	G	hypothetical protein, conserved	N/A
Tb927.8.1640	29.038	4	7.67983e-06	0.411512	0.58715	G	MSP-B, putative	N/A
Tb927.8.630	47.5893	4	1.14938e-09	0.411351	0.806854	G	lipoyltransferase, putative	N/A
Tb927.11.14980	70.2165	4	2.04281e-14	0.411294	-0.223956	G	mitochondrial ribosomal protein L38	MRPL38
Tb927.11.3050	78.9631	4	3.33067e-16	0.410851	1.21516	G	hypothetical protein	N/A
Tb927.11.15850	73.1992	4	4.77396e-15	0.41017	#N/A	G	kinteoplast poly(A) polymerase complex 1 subunit	mt-SAF5
Tb927.11.9930	103.888	4	0	0.409729	0.368446	G	NADH dehydrogenase (ubiquinone) 1 beta subcomplex subunit, putative	NIDM
Tb927.7.2710	48.0312	4	9.29734e-10	0.408148	#N/A	G	NADH-cytochrome b5 reductase, putative	N/A
Tb927.10.3070	38.9112	4	7.26693e-08	0.407778	#N/A	G	hypothetical protein, conserved	N/A
Tb927.8.1730	15.674	4	0.00348928	0.407441	0.524	G	hypothetical protein, conserved	N/A
Tb927.8.4860	45.8954	4	2.58938e-09	0.406649	0.601158	G	kinetoplast ribosomal PPR-repeat containing protein 10	KRIPP10
Tb927.5.1710	117.143	4	0	0.406516	0.296754	G	ATP synthase F1 subunit p18, mitochondrial	P18
Tb927.8.1740	64.6911	4	2.98872e-13	0.405391	0.603477	G	Mitochondrial import inner membrane translocase subunit TIM62	TIM62
Tb927.11.5250	100.583	4	0	0.405319	1.09446	G	hypothetical protein, conserved	N/A
Tb10.v4.0216	10.881	4	0.0279339	0.405022	0.74581	G	variant surface glycoprotein (VSG, pseudogene), putative	N/A
Tb927.11.7400	44.6954	4	4.6001e-09	0.40476	0.775322	G	hypothetical protein, conserved	N/A
Tb927.10.11050	30.3633	4	4.12786e-06	0.404652	0.287639	G	LSU ribosomal protein, mitochondrial, putative	N/A
Tb927.4.570	17.0825	4	0.00186287	0.404271	#N/A	G	Replication factor-A C terminal domain containing protein, putative	N/A
Tb927.7.350	12.0518	4	0.0169701	0.404181	0.538108	G	hypothetical protein	N/A
Tb927.11.6660	103.235	4	0	0.403975	0.606492	G	Tex-like protein N-terminal domain/Helix-hairpin-helix motif containing protein, putative	N/A
Tb927.4.4030	54.4421	4	4.25219e-11	0.403697	1.09613	G	CCCH zinc finger in TRM13 protein/U11-48K-like CHHC zinc finger/Methyltransferase TRM13, putative	N/A
Tb927.7.6340	260.592	4	0	0.403525	0.816432	G	hypothetical protein, conserved	N/A
Tb927.6.3790	76.3142	4	9.99201e-16	0.403439	0.412388	G	valosin-containing protein homolog, putative	N/A
Tb927.1.3800	51.8981	4	1.44885e-10	0.402877	#N/A	G	Present in the outer mitochondrial membrane proteome 18	POMP18
Tb927.11.2235	105.777	4	0	0.402355	#N/A	G	hypothetical protein	N/A
Tb927.11.16190	13.7753	4	0.00804781	0.4023	#N/A	G	hypothetical protein	N/A
Tb927.10.6190	67.097	4	9.30367e-14	0.402199	0.506045	G	aldehyde dehydrogenase, putative	ALDH
Tb927.3.3510	46.4908	4	1.94659e-09	0.402193	1.02052	G	hypothetical protein, conserved	N/A
Tb927.5.4300	51.5363	4	1.72442e-10	0.402008	0.518032	G	prolyl oligopeptidase, putative	N/A
Tb927.8.6380	29.7583	4	5.4814e-06	0.401923	0.609268	G	hypothetical protein, conserved	N/A
Tb927.11.16220	38.4368	4	9.10534e-08	0.401861	0.722691	G	Cytochrome b-c1 complex subunit, putative	N/A
Tb927.11.12250	29.2708	4	6.88718e-06	0.401729	#N/A	G	DNA replication licensing factor MCM4	MCM4
Tb927.6.680	47.0952	4	1.45686e-09	0.401563	#N/A	G	hypothetical protein, conserved	N/A
Tb927.11.2940	35.5919	4	3.51061e-07	0.401541	0.822649	G	hypothetical protein, conserved	N/A
Tb927.6.3540	54.9149	4	3.38511e-11	0.401235	1.35453	G	zinc-finger protein, conserved	N/A
Tb927.4.5130	28.5028	4	9.86272e-06	0.401227	0.288568	G	KH domain/Domain of unknown function (DUF1771)/Smr domain containing protein, putative	N/A
Tb927.3.4990	44.1283	4	6.03384e-09	0.401187	0.414661	G	oxidoreductase, putative	N/A
Tb927.10.4880	35.1039	4	4.42255e-07	0.40111	0.445318	G	hypothetical protein, conserved	N/A
Tb927.11.15255	110.327	4	0	0.401036	#N/A	G	hypothetical protein	N/A
Tb927.10.2590	30.477	4	3.91336e-06	0.401031	0.533581	G	methyltransferase domain containing protein, putative	mt-SAF4
Tb927.3.1720	38.3887	4	9.31605e-08	0.400932	0.437106	G	hypothetical protein, conserved	N/A
Tb927.9.12710	36.7663	4	2.01244e-07	0.400733	#N/A	G	hypothetical protein, conserved	N/A
Tb927.9.14650	23.7564	4	8.93754e-05	0.400497	-0.872524	G	SLACS retrotransposable element (part), putative (pseudogene)	N/A
Tb927.6.160	18.0284	4	0.00121845	0.400333	#N/A	G	retrotransposon hot spot protein 1 (RHS1), putative	RHS1
Tb927.6.1910	59.3323	4	4.00691e-12	0.399618	0.776843	G	hypothetical protein, conserved	N/A
Tb927.5.490	17.5356	4	0.00152054	0.399468	#N/A	G	methyltransferase, putative	N/A
Tb927.3.4710	163.94	4	0	0.399309	0.485226	G	Flagellum attachment zone protein 23	FAZ23
Tb927.8.2980	32.8169	4	1.30216e-06	0.399134	0.588549	G	Bis(5'-adenosyl)-triphosphatase, putative	N/A
Tb927.10.2370	158.191	4	0	0.399118	0.803898	G	Lupus La protein homolog, putative	LA
Tb927.11.2170	22.6402	4	0.000149401	0.397786	0.468238	G	hypothetical protein, conserved	N/A
Tb927.11.7190	50.7742	4	2.4884e-10	0.396973	0.382851	G	hypothetical protein	N/A
Tb927.7.6270	34.6491	4	5.48378e-07	0.396973	0.481588	G	peptidase t, putative	N/A
Tb927.4.750	85.8424	4	0	0.396831	#N/A	G	50S ribosomal protein L7Ae, putative	N/A
Tb927.10.9790	64.5046	4	3.27183e-13	0.396276	#N/A	G	hypothetical protein, conserved	N/A
Tb05.30F7.410	12.3074	4	0.0152059	0.396035	-2.65909	G	hypothetical protein	N/A
Tb927.11.8910	50.8314	4	2.4208e-10	0.395551	#N/A	G	NADH-ubiquinone oxidoreductase B16.6 subunit	NDUFA13
Tb927.11.7770	92.5182	4	0	0.394139	0.701034	G	oxidoreductase-like protein	N/A
Tb927.7.6450	79.5482	4	2.22045e-16	0.394035	0.652617	G	tRNA-dihydrouridine synthase 3, putative	N/A
Tb927.6.1160	80.6377	4	1.11022e-16	0.394008	0.562416	G	leucine-rich repeat protein (LRRP), putative	N/A
Tb927.10.2340	60.5763	4	2.1948e-12	0.393652	#N/A	G	SNARE domain containing protein, putative	N/A
Tb927.11.16750	49.8109	4	3.95446e-10	0.393226	#N/A	G	hypothetical protein, conserved	N/A
Tb927.8.2420	30.4629	4	3.93932e-06	0.393129	1.02838	G	hypothetical protein, conserved	N/A
Tb927.9.3470	48.1917	4	8.60799e-10	0.392949	0.68425	G	low molecular weight protein tyrosine phosphatase, putative	mt-SAF26
Tb927.5.3850	136.673	4	0	0.392913	1.04469	G	XRN 5'-3' exonuclease N-terminus, putative	XRNE
Tb927.10.3270	17.58	4	0.00149054	0.392883	0.292419	G	hypothetical protein, conserved	N/A
Tb927.9.3540	19.4727	4	0.000634474	0.392821	#N/A	G	hypothetical protein, conserved	N/A
Tb927.3.2830	67.2363	4	8.69305e-14	0.392244	1.18601	G	brix domain containing protein, putative	N/A
Tb927.11.4630	28.2395	4	1.11534e-05	0.392213	#N/A	G	hypothetical protein, conserved	N/A
Tb927.9.9020	39.448	4	5.62928e-08	0.391265	0.849064	G	ribosome-interacting GTPase 2, putative	RBG2
Tb927.9.4630	63.669	4	4.90719e-13	0.391098	#N/A	G	hypothetical protein, conserved	N/A
Tb927.10.1340	40.4385	4	3.51257e-08	0.39059	0.961071	G	hypothetical protein, conserved	N/A
Tb927.11.5060	88.2018	4	0	0.390525	1.01682	G	Mitochondrial small ribosomal subunit Rsm22, putative	mt-SAF1
Tb927.11.16930	34.122	4	7.03455e-07	0.390464	0.717737	G	ABC transporter of the mitochondrion, putative	ABCB7
Tb927.9.8410	44.431	4	5.2205e-09	0.390136	0.307423	G	chaperone protein DnaJ, putative	J27
Tb927.8.5990	46.6563	4	1.7981e-09	0.389372	1.4041	G	NLE (NUC135) domain/WD domain, G-beta repeat, putative	N/A
Tb927.10.7810	159.052	4	0	0.388297	0.868651	G	Pre-rRNA-processing protein ESF1, putative	ESF1
Tb927.1.4700	62.4955	4	8.66529e-13	0.388184	0.649721	G	hypothetical protein, conserved	N/A
Tb927.2.6350	19.5138	4	0.000622756	0.387403	#N/A	G	variant surface glycoprotein, point mutation	N/A
Tb927.11.1240	36.2975	4	2.51321e-07	0.387222	#N/A	G	hypothetical protein, conserved	N/A
Tb927.9.4850	25.2239	4	4.53544e-05	0.387157	#N/A	G	leucine-rich repeat protein (LRRP), putative	N/A
Tb927.10.640	46.4644	4	1.97138e-09	0.386858	#N/A	G	arginine N-methyltransferase, type II	PRMT5
Tb927.2.2210	37.3716	4	1.51016e-07	0.385478	#N/A	G	hypothetical protein, conserved	N/A
Tb927.10.4130	86.7587	4	0	0.385043	#N/A	G	NADH-ubiquinone oxidoreductase B13 subunit	NDUFA5
Tb927.7.4560	26.6567	4	2.33221e-05	0.384931	0.331888	G	Histone acetyltransferase 1	HAT1
Tb927.11.2990	25.8031	4	3.4673e-05	0.384536	#N/A	G	KREPB4	KREPB4
Tb927.9.4570	24.3405	4	6.82524e-05	0.384366	0.351049	G	hypothetical protein, conserved	N/A
Tb927.1.4380	61.6762	4	1.28864e-12	0.384119	#N/A	G	Putative integral membrane protein conserved region (DUF2404), putative	N/A
Tb927.3.3840	43.237	4	9.24002e-09	0.383516	#N/A	G	Family of unknown function (DUF572), putative	N/A
Tb927.4.970	16.4406	4	0.00248151	0.38317	1.4051	G	hypothetical protein, conserved	N/A
Tb927.10.11570	63.4906	4	5.35016e-13	0.383064	#N/A	G	hypothetical protein, conserved	N/A
Tb927.10.9350	37.2183	4	1.62412e-07	0.382973	0.422349	G	hypothetical protein, conserved	N/A
Tb927.3.1500	26.9614	4	2.02395e-05	0.381891	1.85458	G	variant surface glycoprotein (VSG)-related, putative	N/A
Tb927.7.5310	67.9872	4	6.03961e-14	0.381384	#N/A	G	YEATS family, putative	N/A
Tb927.8.3300	64.759	4	2.89213e-13	0.380326	0.408474	G	LSU ribosomal protein, mitochondrial, putative	N/A
Tb927.10.5110	37.4895	4	1.42793e-07	0.380315	#N/A	G	KREPA4	KREPA4
Tb927.9.1660	20.4747	4	0.000402379	0.380042	#N/A	G	hypothetical protein, conserved	N/A
Tb927.9.6960	53.5766	4	6.4542e-11	0.379979	0.699258	G	hypothetical protein, conserved	N/A
Tb927.3.1750	35.1706	4	4.28524e-07	0.37988	#N/A	G	Mad2-like HORMA domain containing protein	mad2
Tb927.9.9410	12.4421	4	0.0143492	0.379877	1.03774	G	inositol phosphorylceramide synthase	SLS1
Tb927.8.3510	35.439	4	3.77405e-07	0.379611	#N/A	G	thymidylate kinase, putative	N/A
Tb927.7.1480	31.5387	4	2.37666e-06	0.379069	0.626186	G	hypothetical protein, conserved	N/A
Tb927.3.590	23.4653	4	0.000102212	0.37862	1.30546	G	adenosine transporter, putative	AT-E
Tb927.11.10970	21.9328	4	0.000206685	0.378586	#N/A	G	RWD domain/Uncharacterized protein family UPF0029, putative	N/A
Tb927.11.11760	44.2876	4	5.59118e-09	0.377728	#N/A	G	hypothetical protein, conserved	N/A
Tb927.7.7170	132.601	4	0	0.377727	0.509489	G	CYC2-like cyclin, putative	CYC4
Tb927.10.15180	218.129	4	0	0.377711	0.724249	G	nucleosome assembly protein, putative	N/A
Tb927.7.4140	28.4002	4	1.03474e-05	0.377616	#N/A	G	mitochondrial ribosomal protein L21	MRPL21
Tb2.NT.50	11.1148	4	0.0253038	0.377466	#N/A	G	Noncoding RNA, putative	N/A
Tb927.11.220	14.5415	4	0.00575315	0.377376	#N/A	G	hypothetical protein, conserved	N/A
Tb927.11.7960	67.0631	4	9.4591e-14	0.377219	0.594422	G	kinetoplast poly(A) polymerase 1	KPAP1
Tb927.11.6980	91.7196	4	0	0.376939	0.860245	G	Phosphoenolpyruvate carboxykinase, related	N/A
Tb927.9.15660	19.0282	4	0.000775996	0.376388	#N/A	G	procyclic-enriched flagellar receptor adenylate cyclase 6	ACP6
Tb927.10.14250	26.1539	4	2.94614e-05	0.376068	0.364778	G	hypothetical protein, conserved	N/A
Tb927.11.14950	307.346	4	0	0.375787	0.440995	G	zinc finger protein 2	ZFP2
Tb927.2.5240	52.5709	4	1.04784e-10	0.375488	0.477691	G	pre-mRNA splicing factor 19	PRP19
Tb927.11.6080	29.37	4	6.57462e-06	0.375	0.482855	G	hypothetical protein, conserved	N/A
MURF1	102.432	4	0	0.374547	#N/A	G	MURF1	MURF1
Tb927.10.630	58.8928	4	4.95592e-12	0.374084	#N/A	G	hypothetical protein, conserved	N/A
Tb927.7.950	31.8211	4	2.08108e-06	0.374052	#N/A	G	Polycystin cation channel, putative	MLP
Tb927.7.7200	55.3689	4	2.71925e-11	0.373258	0.323855	G	hypothetical protein, conserved	TZP250
Tb927.11.15610	51.2234	4	2.00476e-10	0.372991	0.591776	G	hypothetical protein, conserved	N/A
Tb927.8.2490	21.7373	4	0.000226056	0.372738	0.783006	G	SET domain containing protein, putative	N/A
Tb927.10.12190	15.2384	4	0.00423139	0.372338	#N/A	G	RAB-interacting protein, putative	N/A
Tb927.5.3950	15.4819	4	0.00379938	0.372227	0.916747	G	2OG-Fe(II) oxygenase superfamily, putative	N/A
Tb927.8.3090	76.1174	4	1.11022e-15	0.372171	0.661165	G	Cardiolipin-dependent protein 16kDa	CLDP16
Tb927.11.14320	45.0446	4	3.892e-09	0.372032	#N/A	G	hypothetical protein, conserved	N/A
Tb927.8.8300	81.4748	4	1.11022e-16	0.371947	0.43523	G	amino acid transporter, putative	N/A
Tb927.8.6960	14.673	4	0.00542988	0.37157	0.25083	G	NADH-ubiquinone oxidoreductase complex I subunit, putative	N/A
Tb927.11.8270	57.2004	4	1.12302e-11	0.370063	1.38095	G	hypothetical protein, conserved	N/A
Tb927.6.3440	36.577	4	2.20142e-07	0.369921	#N/A	G	NUDIX hydrolase domain-like domain-containing protein	N/A
Tb927.10.7710	84.9415	4	0	0.369778	#N/A	G	40S ribosomal protein S8, putative	N/A
Tb927.11.10140	25.0086	4	5.01088e-05	0.369706	0.692932	G	hypothetical protein, conserved	N/A
Tb927.10.9680	55.5382	4	2.50582e-11	0.36903	0.577867	G	SET domain containing protein, putative	N/A
Tb927.11.6630	60.5117	4	2.26452e-12	0.368732	#N/A	G	3-methylcrotonoyl-CoA carboxylase beta subunit, putative	N/A
Tb927.11.15630	41.8715	4	1.77367e-08	0.368258	0.858643	G	NOL1/NOP2/sun family, putative	N/A
Tb927.5.1020	47.1332	4	1.43053e-09	0.367921	#N/A	G	disulfide isomerase, putative	N/A
Tb927.8.3210	31.6998	4	2.20326e-06	0.367709	0.385154	G	hypothetical protein, conserved	N/A
Tb927.10.14820	101.2	4	0	0.366892	#N/A	G	Mitochondrial ADP/ATP carrier protein 5c	MCP5c
Tb927.10.3340	13.797	4	0.00797179	0.366873	0.517004	G	CMGC/MAPK protein kinase, putative	N/A
Tb927.6.4090	60.4896	4	2.28895e-12	0.366797	0.454042	G	chaperonin HSP60, mitochondrial precursor, putative	HSP60
Tb927.9.13225	57.3669	4	1.03623e-11	0.366794	#N/A	G	hypothetical protein	N/A
Tb927.10.10350	62.6502	4	8.03912e-13	0.366733	0.645715	G	STE/STE11 serine/threonine-protein kinase, putative	N/A
Tb927.9.1680	30.2779	4	4.2965e-06	0.366038	#N/A	G	Lys-63-specific deubiquitinase BRCC36, putative	N/A
Tb927.10.14950	88.1312	4	0	0.365956	0.734485	G	Zinc finger CCCH domain-containing protein 40	ZC3H40
Tb927.4.2580	60.5794	4	2.19147e-12	0.36541	0.81657	G	hypothetical protein, conserved	N/A
Tb927.11.13510	24.5596	4	6.16794e-05	0.365302	0.555508	G	hypothetical protein, conserved	N/A
Tb927.11.11120	27.344	4	1.69362e-05	0.365148	#N/A	G	hypothetical protein, conserved	N/A
Tb927.11.11440	19.4602	4	0.000638077	0.364738	-0.273388	G	A/G-specific adenine glycosylase, putative	N/A
Tb927.11.8870	60.243	4	2.57905e-12	0.364506	0.62871	G	DEAD-box ATP-dependent RNA helicase, mitochondrial	MHEL61
Tb927.10.15830	30.168	4	4.52373e-06	0.364093	#N/A	G	SUMO-interacting motif-containing protein	N/A
Tb927.11.11560	38.3979	4	9.2755e-08	0.364074	-0.293715	G	DNA topoisomerase II beta, putative	TOP2B
Tb927.11.2580	38.5774	4	8.51666e-08	0.364037	#N/A	G	Present in the outer mitochondrial membrane proteome 11	POMP11
Tb927.9.11900	30.2917	4	4.26877e-06	0.363678	0.381421	G	acyl transferase-like protein	N/A
Tb927.2.1810	125.926	4	0	0.36364	0.593116	G	chromatin-remodeling complex atpase chain iswi	ISWI
Tb927.11.13890	43.7534	4	7.2187e-09	0.363578	0.67329	G	AKAP7 2'5' RNA ligase-like domain containing protein, putative	N/A
Tb927.11.3030	109.752	4	0	0.363542	0.753731	G	phosphoribosylpyrophosphate synthetase, putative	PRS
Tb927.11.240	44.3157	4	5.51647e-09	0.363341	0.69209	G	hypothetical protein, conserved	N/A
Tb927.4.3360	29.0916	4	7.48935e-06	0.362729	0.306168	G	hypothetical protein, conserved	N/A
Tb927.3.4580	72.1376	4	7.99361e-15	0.362609	#N/A	G	hypothetical protein, conserved	N/A
Tb927.11.15490	133.61	4	0	0.362539	#N/A	G	Tb-291 membrane associated protein, putative	N/A
Tb927.4.1180	16.2405	4	0.00271281	0.361735	#N/A	G	Programmed cell death protein 2, C-terminal putative domain containing protein, putative	N/A
Tb927.8.3930	26.8258	4	2.15579e-05	0.361415	0.626173	G	Gryzun, putative trafficking through Golgi, putative	N/A
Tb927.10.15210	44.9831	4	4.00829e-09	0.360621	0.412987	G	nuclear cap binding complex subunit CBP30	CBP30
Tb927.11.4140	21.8242	4	0.000217233	0.360592	#N/A	G	hypothetical protein, conserved	N/A
Tb927.7.5540	39.5032	4	5.48334e-08	0.36056	0.339993	G	2,4-dienoyl-coa reductase-like protein	N/A
Tb927.11.920	44.9817	4	4.011e-09	0.36049	#N/A	G	hypothetical protein, conserved	N/A
Tb927.3.4350	40.0497	4	4.22715e-08	0.360382	#N/A	G	twin BRCT domain containing protein, putative	N/A
Tb927.3.2650	30.1867	4	4.48421e-06	0.360232	0.844041	G	Cytochrome c oxidase assembly protein Cox17, putative	COX17
Tb927.5.1490	11.9737	4	0.0175478	0.36013	#N/A	G	Eukaryotic translation initiation factor 4 gamma 1	eif4g1
Tb927.8.4830	42.5468	4	1.28489e-08	0.36002	0.43129	G	u1 small nuclear ribonucleoprotein 70 kDa	U1-70K
Tb927.3.2060	34.9315	4	4.79832e-07	0.35974	0.640254	G	STE20-like serine/threonine-protein kinase, putative	N/A
Tb927.11.1670	75.9738	4	1.22125e-15	0.359659	#N/A	G	cysteine desulfurase	NFS
Tb927.11.11130	17.4535	4	0.00157756	0.35957	#N/A	G	hypothetical protein, conserved	mS71
Tb927.11.15340	24.1049	4	7.61004e-05	0.358582	#N/A	G	hypothetical protein, conserved	N/A
Tb927.10.2600	70.1771	4	2.08722e-14	0.357956	0.9572	G	hypothetical protein, conserved	N/A
Tb927.11.16530	73.8388	4	3.55271e-15	0.357765	0.586011	G	hypothetical protein, conserved	N/A
Tb927.10.12980	52.6512	4	1.00813e-10	0.357543	0.358157	G	Multisite-specific tRNA:(cytosine-C(5))-methyltransferase, putative	N/A
Tb927.3.620	92.717	4	0	0.357292	0.755444	G	ATP-dependent DEAD/H RNA helicase, putative	N/A
Tb927.1.4780	124.371	4	0	0.357252	0.87651	G	Alpha/beta hydrolase domain-containing protein	N/A
Tb927.5.2830	16.1185	4	0.00286423	0.357225	#N/A	G	hypothetical protein, conserved	N/A
Tb927.11.5600	37.7434	4	1.26576e-07	0.35717	0.977147	G	Archaic Translocase of outer membrane 14 kDa subunit	ATOM14
Tb927.8.6290	43.0043	4	1.03266e-08	0.357095	0.42595	G	hypothetical protein, conserved	N/A
Tb11.02.5050b	10.1306	4	0.0382841	0.356961	#N/A	G	protein kinase, putative	N/A
Tb927.10.13140	30.0164	4	4.85693e-06	0.355994	#N/A	G	hypothetical protein, conserved	N/A
Tb927.1.1220	32.7025	4	1.37428e-06	0.355586	0.300176	G	RWD domain-containing protein	N/A
Tb927.3.3800	50.435	4	2.92927e-10	0.355398	#N/A	G	hypothetical protein, conserved	N/A
Tb927.4.720	40.0725	4	4.18149e-08	0.354733	#N/A	G	hypothetical protein, conserved	N/A
Tb10.NT.66	37.7519	4	1.26067e-07	0.354666	#N/A	G	Noncoding RNA, putative	N/A
Tb927.2.2520	35.453	4	3.74912e-07	0.354528	#N/A	G	Mitochondrial outer membrane protein porin 2	VDAC2
Tb927.3.1380	128.627	4	0	0.354428	0.445944	G	ATP synthase subunit beta, mitochondrial	ATPB
Tb927.4.290	9.80021	4	0.043931	0.354424	#N/A	G	retrotransposon hot spot protein 3 (RHS3), putative	N/A
Tb927.3.940	19.6968	4	0.000573151	0.354279	0.702938	G	Complex 1 protein (LYR family), putative	N/A
Tb927.1.4230	128.979	4	0	0.35425	0.329778	G	hypothetical protein, conserved	N/A
Tb927.7.1030	61.8016	4	1.2127e-12	0.354086	#N/A	G	heat shock 70 kDa protein, putative	HSP70.b
Tb927.9.2140	49.8691	4	3.84548e-10	0.353894	0.512542	G	calcium/calmodulin-dependent protein kinase, putative	N/A
Tb927.8.5700	34.1068	4	7.08543e-07	0.353079	0.613756	G	mitochondrial editosome-associated protein KREPB10	KREPB10
Tb927.1.1550	28.606	4	9.39878e-06	0.35254	0.2155	G	tubulin-tyrosine ligase, putative	N/A
Tb927.10.3950	34.5861	4	5.64943e-07	0.35197	0.768361	G	hypothetical protein, conserved	N/A
Tb927.1.1240	62.1034	4	1.04772e-12	0.351903	0.591885	G	cytidine triphosphate synthase, putative	N/A
Tb927.11.15000	48.9157	4	6.08004e-10	0.351698	0.648794	G	survival of motor neuron (SMN)-like protein	TbSMN
Tb927.8.5530	43.7202	4	7.33439e-09	0.351579	0.455621	G	COP9 signalosome complex subunit 5, putative	N/A
Tb927.8.3770	425.025	4	0	0.351394	0.583628	G	Mitogen-activated protein kinase 10, putative	MPK10
Tb927.7.1280	40.9081	4	2.80819e-08	0.351251	0.365012	G	hypothetical protein, conserved	N/A
Tb927.3.3220	101.205	4	0	0.35058	0.366116	G	RNA polymerase-associated protein CTR9, putative	N/A
Tb927.8.4260	35.3657	4	3.90738e-07	0.350211	0.793907	G	serine/threonine-protein kinase, putative	N/A
Tb927.11.9020	15.0145	4	0.00467129	0.349907	0.97622	G	cation transporter, putative	N/A
Tb927.10.15420	40.1936	4	3.94718e-08	0.34918	0.505168	G	NADH dehydrogenase [ubiquinone] 1 alpha subcomplex assembly factor 5, putative	N/A
Tb927.8.770	183.895	4	0	0.349123	0.588879	G	SUMO-interacting motif-containing protein	N/A
Tb927.11.16840	43.633	4	7.64634e-09	0.349033	#N/A	G	hypothetical protein, conserved	N/A
Tb927.9.3680	96.023	4	0	0.348943	-0.213087	G	hypothetical protein, conserved	N/A
Tb927.11.5760	21.9861	4	0.000201698	0.348765	0.9718	G	hypothetical protein, conserved	N/A
Tb927.11.7910	56.0983	4	1.91227e-11	0.348587	#N/A	G	hypothetical protein	N/A
Tb927.1.870	27.5344	4	1.54982e-05	0.347832	0.293671	G	deoxyhypusine synthase	DHSp
Tb10.v4.0033	86.0275	4	0	0.347585	#N/A	G	pumillo RNA binding protein PUF1	PUF1
Tb927.10.5440	38.2287	4	1.00519e-07	0.347082	#N/A	G	RNA editing endoribonuclease	KREN2
Tb927.9.11740	10.8717	4	0.0280442	0.347015	#N/A	G	cyclophilin type peptidyl-prolyl cis-trans isomerase, putative	PPIase
Tb927.11.10000	48.6158	4	7.02214e-10	0.34701	#N/A	G	Charged multivesicular body protein 3, putative	N/A
Tb927.4.3530	36.6325	4	2.14429e-07	0.3465	0.534595	G	hypothetical protein, conserved	N/A
Tb927.3.1790	131.017	4	0	0.34633	0.489449	G	pyruvate dehydrogenase E1 beta subunit, putative	N/A
Tb927.2.4000	42.6426	4	1.22743e-08	0.345936	0.727473	G	hypothetical protein, conserved	N/A
Tb927.3.2150	58.542	4	5.87197e-12	0.345657	0.571473	G	protein phosphatase 2C, putative	N/A
Tb927.1.1390	33.9026	4	7.80263e-07	0.345264	0.481677	G	hypothetical protein, conserved	N/A
Tb927.5.3340	22.0286	4	0.000197809	0.344516	0.85597	G	Mitochondrial import inner membrane translocase subunit 11	TIM11
Tb927.10.7500	95.6077	4	0	0.344237	1.53673	G	fibrillarin	NOP1
Tb927.11.11310	56.9207	4	1.28546e-11	0.344118	0.642245	G	hypothetical protein, conserved	N/A
Tb927.2.240	170.806	4	0	0.344102	#N/A	G	retrotransposon hot spot protein 5 (RHS5), putative	RHS5
Tb927.9.9690	18.4216	4	0.00102061	0.343863	#N/A	G	hypothetical protein, conserved	N/A
Tb927.7.1080	44.2188	4	5.77834e-09	0.343845	#N/A	G	hypothetical protein, conserved	N/A
Tb927.10.5570	18.8811	4	0.000829375	0.343631	#N/A	G	hypothetical protein, conserved	N/A
Tb11.v5.0149	65.6481	4	1.8785e-13	0.343286	#N/A	G	hypothetical protein, conserved	N/A
Tb927.1.1150	24.8976	4	5.27521e-05	0.342801	#N/A	G	zeta tubulin	N/A
Tb927.10.9430	116.171	4	0	0.342575	0.420815	G	phosphoribosylpyrophosphate synthetase, putative	PRS
Tb927.8.6190	63.7247	4	4.77618e-13	0.342385	0.425367	G	BolA-like protein, putative	N/A
Tb927.6.830	38.2006	4	1.01868e-07	0.341567	1.31972	G	hypothetical protein, conserved	N/A
Tb927.7.5190	43.5643	4	7.90176e-09	0.341489	0.669807	G	hypothetical protein, conserved	N/A
Tb927.11.6100	34.618	4	5.56483e-07	0.341188	#N/A	G	hypothetical protein, conserved	N/A
Tb927.11.4490	51.7576	4	1.55023e-10	0.340365	#N/A	G	long-chain-fatty-acid-CoA ligase, putative	N/A
Tb927.11.15520	35.0696	4	4.49481e-07	0.340223	#N/A	G	hypothetical protein, conserved	N/A
Tb927.5.4120	30.3464	4	4.16062e-06	0.34019	0.580649	G	LSU ribosomal protein, mitochondrial, putative	N/A
Tb927.11.2760	28.3062	4	1.08116e-05	0.340102	#N/A	G	hypothetical protein, conserved	N/A
Tb927.6.1700	20.2879	4	0.000438099	0.340064	#N/A	G	hypothetical protein, conserved	N/A
Tb927.8.2760	36.8146	4	1.96684e-07	0.339418	#N/A	G	50S ribosome-binding GTPase, putative	N/A
Tb927.4.1530	37.5603	4	1.38071e-07	0.338991	0.323334	G	hypothetical protein, conserved	N/A
Tb927.10.920	19.7483	4	0.000559906	0.338973	0.827026	G	Ribosomal protein L1p/L10e family, putative	N/A
Tb927.4.4090	22.9865	4	0.000127415	0.338636	#N/A	G	hypothetical protein, conserved	N/A
Tb927.10.2180	41.1059	4	2.5555e-08	0.338432	#N/A	G	Rtr1/RPAP2 family, putative	N/A
Tb927.11.11300	28.8024	4	8.57425e-06	0.33766	0.700473	G	hypothetical protein, conserved	N/A
Tb927.9.14070	27.5709	4	1.52366e-05	0.337407	0.305392	G	short-chain dehydrogenase, putative	N/A
Tb927.10.9830	42.8798	4	1.09595e-08	0.337135	0.581104	G	Mitochondrial ATP synthase subunit, putative	N/A
Tb927.4.2930	49.2749	4	5.11636e-10	0.336511	0.666856	G	OsmC-like protein, putative	N/A
Tb927.5.950	20.9099	4	0.000329962	0.336269	-0.517821	G	monothiol glutaredoxin, putative	N/A
Tb927.9.1390	34.7781	4	5.15936e-07	0.336033	0.485897	G	CSL zinc finger, putative	N/A
Tb927.10.430	54.7912	4	3.59334e-11	0.335663	#N/A	G	peroxidase, putative	N/A
Tb927.8.2940	10.6341	4	0.0309986	0.335399	#N/A	G	ER degradation-enhancing alpha-mannosidase-like protein 4, putative	EDEM4
Tb927.8.3860	32.5273	4	1.4925e-06	0.335113	#N/A	G	cytosolic iron-sulfur protein assembly 1	CIA1
Tb927.11.930	29.3665	4	6.58548e-06	0.335048	0.329913	G	hypothetical protein, conserved	N/A
Tb927.11.8020	22.1244	4	0.000189308	0.334914	0.551541	G	hypothetical protein, conserved	N/A
Tb927.3.1780	22.7464	4	0.000142288	0.334857	#N/A	G	U6 snRNA-associated Sm-like protein LSm8p	TbLSm8
Tb927.7.640	67.5447	4	7.4829e-14	0.334856	0.608324	G	hypothetical protein, conserved	N/A
Tb927.8.3010	45.4697	4	3.1752e-09	0.334714	0.580184	G	hook complex protein, conserved	N/A
Tb927.9.7190	57.2645	4	1.08877e-11	0.334555	0.804736	G	Trans-2-enoyl-ACP reductase 1, putative	ENR1
Tb927.8.7510	21.8298	4	0.000216674	0.334523	#N/A	G	p-nitrophenylphosphatase, putative	N/A
Tb927.11.6850	16.7478	4	0.00216363	0.334514	#N/A	G	Optic atrophy 3 protein (OPA3), putative	N/A
Tb927.3.3880	22.0431	4	0.0001965	0.334399	-0.394079	G	hypothetical protein, conserved	N/A
Tb927.8.5680	33.4809	4	9.52089e-07	0.334267	#N/A	G	Pyridoxal-dependent decarboxylase conserved domain containing protein, putative	N/A
Tb927.10.160	30.3296	4	4.19349e-06	0.333967	1.133	G	Kinetoplast poly(A) polymerase 2	KPAP2
Tb927.5.1790	56.4308	4	1.62862e-11	0.33369	#N/A	G	Mitochondrial SSU ribosomal protein, putative	mS54
Tb927.9.2100	30.4773	4	3.91286e-06	0.333676	0.728565	G	hypothetical protein, conserved	N/A
Tb927.10.4550	19.5812	4	0.000604017	0.333427	#N/A	G	hypothetical protein, conserved	N/A
Tb927.5.1850	43.6758	4	7.49181e-09	0.333211	#N/A	G	hypothetical protein, conserved	N/A
Tb927.6.1970	11.5745	4	0.0208124	0.333027	#N/A	G	nuclear cap binding protein	CBP20
Tb927.6.3755	61.8935	4	1.15996e-12	0.332711	#N/A	G	hypothetical protein	N/A
Tb927.5.3920	26.7848	4	2.19726e-05	0.33263	#N/A	G	Peroxisome biogenesis factor 6	PEX6
Tb927.10.8100	19.4125	4	0.000652017	0.332537	#N/A	G	hypothetical protein, conserved	N/A
Tb927.10.3330	51.1128	4	2.11434e-10	0.33222	#N/A	G	DDRGK domain containing protein, putative	N/A
Tb927.10.6680	45.1131	4	3.76645e-09	0.332029	1.03111	G	member of the NOL1/NOP2/sun family of proteins	N/A
Tb927.11.5360	26.3249	4	2.72117e-05	0.331919	#N/A	G	aldo/keto reductase, putative	N/A
Tb927.5.3940	58.2863	4	6.64468e-12	0.331734	0.511598	G	helicase, putative	N/A
Tb927.6.3730	40.9743	4	2.72091e-08	0.331713	0.441241	G	chaperone protein DnaJ, putative	J38
Tb927.3.4690	36.0499	4	2.82614e-07	0.331677	0.495898	G	DTW domain containing protein, putative	N/A
Tb927.1.3220	59.5204	4	3.65841e-12	0.331596	0.446021	G	TBC1 domain family member 20/GTPase, putative	N/A
Tb927.11.13320	30.9569	4	3.12398e-06	0.331209	0.257997	G	hypothetical protein, conserved	N/A
Tb927.8.2670	79.838	4	2.22045e-16	0.331069	0.310204	G	Putative S-adenosyl-L-methionine-dependent methyltransferase, putative	N/A
Tb927.10.11470	23.4858	4	0.000101251	0.330598	#N/A	G	hypothetical protein, conserved	N/A
Tb927.6.2680	26.8462	4	2.13536e-05	0.330421	#N/A	G	transmembrane protein, putative	N/A
Tb927.11.2080	20.2386	4	0.000448051	0.33041	0.574112	G	hypothetical protein, conserved	N/A
Tb927.6.5180	180.121	4	0	0.329566	#N/A	G	retrotransposon hot spot protein 4 (RHS4), interrupted	N/A
Tb927.11.3890	34.8524	4	4.98122e-07	0.329221	0.89324	G	N(2), N(2)-dimethylguanosine tRNA methyltransferase, putative	N/A
Tb927.9.8815	47.6428	4	1.12025e-09	0.329208	#N/A	G	hypothetical protein	N/A
Tb927.8.2430	71.5163	4	1.08802e-14	0.329076	0.619728	G	hypothetical protein, conserved	N/A
Tb927.5.2630	21.185	4	0.000291019	0.329025	#N/A	G	hypothetical protein, conserved	N/A
Tb927.9.11250	37.5041	4	1.41811e-07	0.328876	0.91909	G	predicted WD40 repeat protein	N/A
Tb927.7.3990	32.7319	4	1.35535e-06	0.328336	#N/A	G	mitochondrial DNA polymerase I protein C	POLIC
Tb927.11.16040	29.252	4	6.9479e-06	0.327775	0.331838	G	prefoldin subunit, putative	N/A
Tb927.11.6040	15.1505	4	0.00439908	0.327698	#N/A	G	Nodulin-like, putative	N/A
Tb927.11.10600	53.1341	4	7.98868e-11	0.327282	0.529985	G	hypothetical protein, conserved	mt-SAF18
Tb927.5.1270	30.2232	4	4.40811e-06	0.327139	0.397384	G	Acidic leucine-rich nuclear phosphoprotein 32 family member	N/A
Tb927.9.3560	27.3748	4	1.66951e-05	0.326972	#N/A	G	hypothetical protein, conserved	N/A
Tb927.9.12680	107.536	4	0	0.326835	#N/A	G	hypothetical protein, conserved	N/A
Tb11.v5.0356	15.5831	4	0.00363276	0.326737	0.507854	G	cytidine triphosphate synthase, putative	N/A
Tb927.10.370	14.3332	4	0.00630423	0.32665	#N/A	G	calcineurin B subunit, putative	CNB
Tb927.5.1720	44.2287	4	5.751e-09	0.326481	0.35783	G	hypothetical protein, conserved	N/A
Tb927.11.4150	15.2587	4	0.00419372	0.326359	#N/A	G	hypothetical protein, conserved	N/A
Tb927.6.5000	40.4648	4	3.4688e-08	0.325891	0.350197	G	Protein of unknown function (DUF773), putative	N/A
Tb11.v5.0219	10.4069	4	0.034104	0.325839	#N/A	G	methyltransferase, putative	N/A
Tb927.7.5640	59.5964	4	3.5264e-12	0.325832	0.717244	G	G-patch domain containing protein, putative	N/A
Tb927.9.1470	35.635	4	3.43966e-07	0.32542	0.507063	G	hypothetical protein, conserved	N/A
Tb927.11.850	32.719	4	1.36363e-06	0.325239	#N/A	G	Atypical serine/threonine protein kinase BUD32, putative	N/A
Tb927.4.2720	65.5257	4	1.99396e-13	0.324976	0.531504	G	ATP dependent DEAD-box helicase	RH
Tb927.5.3120	87.9174	4	0	0.324946	0.530595	G	eukaryotic translation initiation factor 2 beta subunit, putative	EIF2B
Tb927.11.5660	11.6221	4	0.020394	0.324904	#N/A	G	hypothetical protein, conserved	N/A
Tb927.3.5000	25.5152	4	3.96266e-05	0.324888	0.259169	G	hypothetical protein, conserved	N/A
Tb927.6.1690	41.6492	4	1.97216e-08	0.324653	0.724466	G	cysteine peptidase, Clan CA, family C54, putative	ATG4.2
Tb927.10.12370	38.4796	4	8.92228e-08	0.324185	1.03372	G	gamma-glutamylcysteine synthetase	GCS
Tb927.11.15780	24.1578	4	7.4263e-05	0.323843	#N/A	G	hypothetical protein, conserved	N/A
Tb11.v5.0278	10.4147	4	0.0339922	0.323151	#N/A	G	N-terminal glutamine amidase, putative	N/A
Tb927.7.5710	20.8393	4	0.000340764	0.322872	0.418115	G	hypothetical protein, conserved	N/A
Tb927.8.5960	21.8883	4	0.000210942	0.322264	#N/A	G	hypothetical protein, conserved	N/A
Tb927.10.900	19.3758	4	0.000662978	0.322054	0.624326	G	hypothetical protein, conserved	N/A
Tb927.7.6350	51.8256	4	1.50029e-10	0.321926	0.300192	G	NADH dehydrogenase [ubiquinone] flavoprotein 2, mitochondrial	NDUFV2
Tb927.7.7500	47.9578	4	9.63087e-10	0.321494	0.826591	G	thymine-7-hydroxylase, putative	TLP7
Tb927.2.5930	72.7576	4	5.88418e-15	0.321479	0.336901	G	hypothetical protein, conserved	N/A
Tb927.10.12750	30.6872	4	3.54575e-06	0.321412	#N/A	G	hypothetical protein	N/A
Tb927.2.2970	43.6699	4	7.51283e-09	0.32117	0.934854	G	mitochondrial carrier protein	MCP13
Tb927.5.4290	22.2616	4	0.000177763	0.319904	1.41224	G	hypothetical protein, conserved	N/A
Tb927.5.3410	38.2851	4	9.78602e-08	0.319767	0.409139	G	Mitochondrial ribosomal protein L9	MRPL9
Tb927.9.14220	77.1734	4	6.66134e-16	0.319524	#N/A	G	metacaspase 5, putative	MCA5
Tb927.7.3050	56.6609	4	1.45731e-11	0.31951	#N/A	G	Mitochondrial SSU ribosomal protein, putative	mS50
Tb927.2.2500	18.4308	4	0.0010164	0.318883	0.672918	G	hypothetical protein, conserved	N/A
Tb927.10.7375	12.6083	4	0.0133569	0.318328	#N/A	G	hypothetical protein	N/A
Tb927.11.10740	19.1799	4	0.000724475	0.318075	#N/A	G	vacuolar sorting-associated protein-like, putative	N/A
Tb927.10.8740	31.6036	4	2.30527e-06	0.317975	#N/A	G	hypothetical protein	N/A
Tb927.9.12150	13.7728	4	0.00805677	0.317826	#N/A	G	transport protein particle (TRAPP) subunit, putative	N/A
Tb927.8.1450	32.1446	4	1.78725e-06	0.317601	#N/A	G	hypothetical protein, conserved	N/A
Tb927.7.2530	36.1248	4	2.72751e-07	0.317589	0.452065	G	N-acetyltransferase, putative	N/A
Tb927.3.2120	24.8289	4	5.4456e-05	0.317551	#N/A	G	hypothetical protein, conserved	N/A
Tb927.8.1140	24.0722	4	7.7257e-05	0.317429	#N/A	G	hypothetical protein, conserved	N/A
Tb927.4.4210	49.6105	4	4.35438e-10	0.317295	0.308778	G	ATP-dependent zinc metalloprotease AFG3-like, putative	N/A
Tb927.2.5050	32.4133	4	1.57486e-06	0.317153	0.459842	G	protein phosphatase 2C, putative	N/A
Tb927.2.1210	166.962	4	0	0.317136	0.344935	G	retrotransposon hot spot protein 4 (RHS4), putative	RHS4
Tb927.10.14380	43.4844	4	8.20962e-09	0.316698	#N/A	G	Hsp70 protein, putative	N/A
Tb927.4.460	45.4145	4	3.26024e-09	0.316303	0.416002	G	Alkylated DNA repair protein (alkB homolog), putative	N/A
Tb927.4.3660	44.0848	4	6.16072e-09	0.315951	0.780318	G	hypothetical protein, conserved	N/A
Tb11.v5.0571	13.8346	4	0.00784215	0.315791	#N/A	G	variant surface glycoprotein (VSG, atypical), putative	N/A
Tb927.11.3270	54.0914	4	5.03579e-11	0.315684	0.545527	G	squalene monooxygenase, putative	SQE
Tb927.10.2560	134.073	4	0	0.31564	0.637598	G	mitochondrial malate dehydrogenase	mMDH
Tb927.3.1580	38.6095	4	8.38804e-08	0.315599	0.465971	G	hypothetical protein, conserved	N/A
Tb927.8.5390	15.4707	4	0.00381816	0.315334	0.775291	G	cdc2-related protein kinase 4, putative	CRK4
Tb927.8.4250	52.6958	4	9.86673e-11	0.315083	0.472231	G	NADH dehydrogenase (ubiquinone) 1 alpha subcomplex subunit, putative	N/A
Tb927.10.8380	13.2012	4	0.0103332	0.315008	#N/A	G	hypothetical protein, conserved	N/A
Tb927.9.8780	25.1997	4	4.58668e-05	0.314989	0.35818	G	CCA tRNA nucleotidyltransferase	CAE
Tb927.11.4650	29.3992	4	6.48525e-06	0.314747	0.353238	G	kinetoplast ribosomal PPR-repeat containing protein 13	MRPL52
Tb927.10.1640	57.7075	4	8.78964e-12	0.31473	0.735594	G	hypothetical protein	N/A
Tb927.7.5900	41.7258	4	1.90136e-08	0.314482	0.477677	G	Autophagy-related protein 8.1	ATG8.1
Tb927.11.10040	15.9682	4	0.00306219	0.314156	#N/A	G	hypothetical protein, conserved	N/A
Tb927.3.4650	45.7837	4	2.73176e-09	0.314116	0.325773	G	C-8 sterol isomerase, putative	N/A
Tb927.10.9990	38.615	4	8.36608e-08	0.31401	#N/A	G	non-canonical purine NTP pyrophosphatase, RdgB/HAM1 family, putative	N/A
Tb927.3.3970	76.6093	4	8.88178e-16	0.313718	0.449812	G	Cell growth-regulating nucleolar protein, putative	N/A
Tb927.11.5240	12.7773	4	0.0124166	0.313718	#N/A	G	Methyltransferase TRM13, putative	N/A
Tb11.0400	29.7403	4	5.52785e-06	0.313714	-0.351073	G	P27 protein, putative	P27
Tb927.11.17040	34.6302	4	5.53298e-07	0.313354	#N/A	G	procyclic-enriched flagellar receptor adenylate cyclase 1	ACP1
Tb927.11.12420	186.301	4	0	0.313281	#N/A	G	kinetoplastid kinetochore protein 19	KKT19
Tb927.7.1710	22.6396	4	0.000149443	0.313265	#N/A	G	eukaryotic peptide chain release factor subunit 1, putative	N/A
Tb927.10.8960	28.0627	4	1.2113e-05	0.313202	0.342495	G	hypothetical protein, conserved	N/A
Tb927.10.12930	35.8165	4	3.15643e-07	0.312884	0.286323	G	hypothetical protein, conserved	N/A
Tb927.9.4290	32.1958	4	1.74467e-06	0.312391	0.259899	G	hypothetical protein, conserved	N/A
Tb927.8.4660	23.6281	4	9.48241e-05	0.312378	0.464751	G	hypothetical protein, conserved	N/A
Tb927.7.940	54.2868	4	4.58287e-11	0.312162	0.409181	G	protein kinase C substrate protein, heavy chain, putative	N/A
Tb927.9.11850	43.504	4	8.13273e-09	0.311917	0.494191	G	structural maintenance of chromosome 1, putative	SMC1
Tb927.8.2150	22.3998	4	0.000166842	0.31187	#N/A	G	hypothetical protein, conserved	N/A
Tb927.11.8920	29.4988	4	6.18994e-06	0.311576	0.252227	G	Centrosomal protein of 120 kDa, putative	CEP120B
Tb927.6.2980	57.7662	4	8.54405e-12	0.311173	0.278305	G	Eukaryotic translation initiation factor 2-alpha kinase 3, putative	eIF2K3
Tb927.10.2050	22.9495	4	0.000129601	0.310823	0.374012	G	hypothetical protein, conserved	N/A
Tb927.8.4800	47.448	4	1.23004e-09	0.310789	#N/A	G	hypothetical protein, conserved	N/A
Tb927.10.9920	22.263	4	0.000177648	0.310705	1.55843	G	hypothetical protein, conserved	N/A
Tb927.8.1720	37.5297	4	1.40096e-07	0.310688	0.475902	G	phosphatidylglycerolphosphate synthase, mitochondrial	pgps
Tb927.7.4390	31.6179	4	2.28987e-06	0.31062	0.441664	G	threonine synthase, putative	N/A
Tb927.3.3740	41.5293	4	2.08827e-08	0.310515	0.5961	G	Zinc-finger double-stranded RNA-binding, putative	N/A
Tb927.11.5940	37.6988	4	1.29287e-07	0.310288	0.269841	G	receptor-type adenylate cyclase GRESAG 4, putative	N/A
Tb927.5.3000	10.3186	4	0.0353891	0.310044	#N/A	G	Thiopurine S-methyltransferase (TPMT), putative	N/A
Tb927.5.2500	70.9318	4	1.44329e-14	0.310041	0.552537	G	hypothetical protein, conserved	N/A
Tb927.11.13350	33.3607	4	1.00767e-06	0.310027	0.469792	G	hypothetical protein, conserved	N/A
Tb927.8.1470	33.2876	4	1.04299e-06	0.310007	#N/A	G	Present in the outer mitochondrial membrane proteome 38	POMP38
Tb927.11.3980	49.2254	4	5.23951e-10	0.309826	#N/A	G	metallo-peptidase, Clan ME, Family M16	N/A
Tb927.11.3520	22.3974	4	0.000167021	0.309771	0.393686	G	Acyl CoA binding protein, putative	N/A
Tb06.3A7.270	34.3938	4	6.18712e-07	0.309667	#N/A	G	hypothetical protein, conserved	N/A
Tb927.3.4240	15.6984	4	0.0034517	0.309556	0.403314	G	thioredoxin, putative	TRX2
Tb927.11.380	12.6934	4	0.0128755	0.309395	0.50856	G	B9 domain-containing protein 2	b9d2
Tb927.2.2450	34.7315	4	5.27411e-07	0.309288	0.338231	G	ribosomal RNA methyltransferase, putative	N/A
Tb927.5.2320	82.2966	4	1.11022e-16	0.309119	0.460452	G	Mak10 subunit, NatC N(alpha)-terminal acetyltransferase, putative	N/A
Tb927.11.15690	49.4316	4	4.74536e-10	0.309059	#N/A	G	U5 snRNP-associated 102 kDa protein, putative	N/A
Tb927.1.3170	29.3503	4	6.63565e-06	0.30877	0.347755	G	CHORD, putative	N/A
Tb927.11.180	29.5173	4	6.13651e-06	0.308314	0.497267	G	electron transfer flavoprotein, putative	N/A
Tb927.7.6210	24.6545	4	5.90311e-05	0.307277	#N/A	G	hypothetical protein, conserved	N/A
Tb927.9.6870	15.4615	4	0.00383372	0.307193	#N/A	G	RNA-binding protein, putative	RBSR1
Tb927.1.4420	33.696	4	8.60193e-07	0.307021	0.419458	G	ABC transporter, putative	N/A
Tb927.2.4020	25.463	4	4.05965e-05	0.306763	#N/A	G	NEDD8-activating enzyme E1 regulatory subunit, putative	APPBP1
Tb927.9.10050	17.6075	4	0.00147222	0.306638	0.508761	G	60Kd inner membrane protein, putative	N/A
Tb927.10.5550	25.3777	4	4.22351e-05	0.306219	0.423533	G	hypothetical protein, conserved	N/A
Tb927.7.590	28.5053	4	9.85141e-06	0.306159	#N/A	G	hypothetical protein, conserved	N/A
Tb927.10.3890	36.009	4	2.88141e-07	0.306139	0.288595	G	phosphatidylinositol-4-phosphate 5-kinase, putative	PIP5KII-alpha
Tb927.9.12430	42.9913	4	1.03908e-08	0.305821	#N/A	G	riboflavin kinase, putative	N/A
Tb927.7.700	62.4538	4	8.84182e-13	0.305804	1.37399	G	Nucleolar protein 74	NOP74
Tb927.3.2360	19.5588	4	0.000610174	0.305787	0.71046	G	hypothetical protein, conserved	N/A
Tb927.11.4230	51.9401	4	1.41978e-10	0.305679	0.598282	G	hypothetical protein, conserved	N/A
Tb927.5.4100	33.8233	4	8.10022e-07	0.305517	0.597133	G	WD domain, G-beta repeat, putative	N/A
Tb927.3.3660	31.1653	4	2.83268e-06	0.305303	0.45331	G	NADH-ubiquinone oxidoreductase complex I subunit, putative	N/A
Tb927.11.16300	34.3327	4	6.36818e-07	0.305276	0.729733	G	hypothetical protein, conserved	N/A
Tb927.11.150	24.6209	4	5.99568e-05	0.305056	0.767725	G	receptor-type adenylate cyclase GRESAG 4, putative	N/A
Tb927.11.6610	18.4831	4	0.000992679	0.304836	0.399469	G	hypothetical protein, conserved	N/A
Tb927.8.5360	20.3722	4	0.000421602	0.304791	0.407901	G	hypothetical protein, conserved	N/A
Tb927.6.4940	34.6601	4	5.4552e-07	0.304652	#N/A	G	RF-1 domain containing protein, putative	N/A
Tb927.7.5270	31.4672	4	2.45793e-06	0.304607	#N/A	G	hypothetical protein, conserved	N/A
Tb927.11.2240	49.2636	4	5.14422e-10	0.30436	0.458254	G	hypothetical protein, conserved	N/A
Tb927.11.13810	40.3247	4	3.70817e-08	0.304341	0.412178	G	ATP- dependent RNA helicase, putative	N/A
Tb927.10.5120	18.8762	4	0.000831187	0.30431	#N/A	G	KREPA6	KREPA6
Tb927.11.12670	23.4182	4	0.000104454	0.304096	#N/A	G	Methyltransferase TYW3, putative	TYW3
Tb927.9.12390	37.3	4	1.56232e-07	0.304	#N/A	G	hypothetical protein, conserved	N/A
Tb927.6.2050	68.708	4	4.25215e-14	0.303584	0.809787	G	Ribosome biogenesis regulatory protein RRS1	RRS1
Tb927.10.5600	40.0792	4	4.16821e-08	0.303429	1.3043	G	hypothetical protein, conserved	N/A
Tb927.5.770	35.0363	4	4.56637e-07	0.303156	0.435871	G	hypothetical protein, conserved	mt-SAF8
Tb927.8.3280	11.6525	4	0.0201314	0.302317	0.24618	G	Beta-lactamase superfamily domain containing protein, putative	N/A
Tb927.4.3670	32.4461	4	1.55069e-06	0.302104	0.528103	G	CBF/Mak21 family, putative	N/A
Tb927.8.4690	16.9969	4	0.00193563	0.301807	0.48685	G	hypothetical protein, conserved	N/A
Tb927.9.5590	45.8429	4	2.6554e-09	0.301482	#N/A	G	DNA topoisomerase ii	TOP2
Tb927.5.2050	41.8941	4	1.75464e-08	0.301335	0.257367	G	Putative methyltransferase, putative	N/A
Tb927.11.15320	27.0084	4	1.98013e-05	0.301001	0.437233	G	hypothetical protein	N/A
Tb927.3.120	12.6676	4	0.0130196	1.59314	#N/A	H	variant surface glycoprotein (VSG), putative	N/A
COII	1559.33	4	0	1.30946	#N/A	H	cytochrome oxidase II	COII
Tb927.8.520	61.6152	4	1.32727e-12	1.24598	1.38935	H	hypothetical protein	N/A
Tb08.27P2.80	146.462	4	0	1.01857	1.66843	H	hypothetical protein	N/A
Tb927.11.7450	36.8312	4	1.95147e-07	0.916183	0.852352	H	Component of motile flagella 71	CMF71
Tb9.NT.34	458.499	4	0	0.832904	#N/A	H	Noncoding RNA, putative	N/A
Tb927.10.2210	289.253	4	0	0.806023	1.53217	H	Peptidase C19, ubiquitin carboxyl-terminal hydrolase, putative	N/A
Tb927.7.5940	2323.66	4	0	0.78138	1.32249	H	Protein Associated with Differentiation	PAD2
Tb927.1.880	471.441	4	0	0.680894	1.553	H	Midasin, putative	MDN1
Tb927.7.270	102.863	4	0	0.647152	1.32547	H	ribosome production factor 2	RPF2
Tb927.3.2750	214.764	4	0	0.632176	1.49402	H	hypothetical protein, conserved	N/A
Tb927.8.7530	202.575	4	0	0.631417	0.916797	H	3,2-trans-enoyl-CoA isomerase, mitochondrial precursor, putative	N/A
Tb927.11.140	89.055	4	0	0.62531	1.16879	H	expression site-associated gene 4 (ESAG4) protein, putative	N/A
Tb927.8.7340	219.47	4	0	0.621243	1.70588	H	trans-sialidase, putative	N/A
Tb927.1.1620	140.993	4	0	0.60625	1.24445	H	ATP-dependent DEAD/H RNA helicase, putative	N/A
Tb927.1.580	189.018	4	0	0.602123	0.602522	H	phosphate-repressible phosphate permease, putative	N/A
Tb927.7.1980	64.7643	4	2.88436e-13	0.600158	#N/A	H	retrotransposon hot spot protein 7 (RHS7), putative	N/A
Tb927.10.8050	122.906	4	0	0.598885	#N/A	H	TFIIF-stimulated CTD phosphatase, putative	N/A
COI	987.462	4	0	0.593808	#N/A	H	cytochrome oxidase I	COI
Tb927.5.110	329.626	4	0	0.592595	#N/A	H	variant surface glycoprotein (VSG)-related, putative	N/A
Tb927.6.4570	84.3098	4	0	0.582138	0.554063	H	hypothetical protein, conserved	N/A
Tb927.6.5320	12.3604	4	0.014863	0.578014	#N/A	H	variant surface glycoprotein, frameshift	N/A
Tb927.11.19290	90.6314	4	0	0.577858	#N/A	H	variant surface glycoprotein (VSG, pseudogene), putative	N/A
Tb927.8.8130	229.77	4	0	0.561094	0.78327	H	hypothetical protein, conserved	N/A
Tb927.7.4310	66.9699	4	9.89209e-14	0.559037	0.30395	H	pyridine nucleotide-disulphide oxidoreductase, putative	N/A
Tb927.3.680	94.6528	4	0	0.558778	0.814976	H	cytochrome P450, putative	N/A
Tb927.7.970	197.37	4	0	0.558362	1.65265	H	60S ribosomal export protein NMD3	NMD3
Tb927.10.15810	73.1757	4	4.88498e-15	0.55167	0.789618	H	Fcf1, putative	N/A
Tb927.3.3590	166.475	4	0	0.548189	0.952154	H	U3 small nucleolar ribonucleoprotein protein MPP10, putative	N/A
Tb927.11.10480	171.805	4	0	0.545183	1.81748	H	PQQ-like domain/WD domain, G-beta repeat/Utp21 specific WD40 associated putative domain containing protein, putative	N/A
Tb11.v5.0830	10.489	4	0.0329487	0.537928	0.871888	H	receptor-type adenylate cyclase GRESAG 4, putative	N/A
Tb927.1.600	262.661	4	0	0.537154	0.407343	H	phosphate-repressible phosphate permease, putative	N/A
Tb927.7.4340	136.859	4	0	0.536145	0.858607	H	Protein of unknown function (DUF1253), putative	N/A
Tb927.5.3870	122.31	4	0	0.526716	#N/A	H	LSU ribosomal protein, mitochondrial, putative	N/A
Tb11.v5.0481	38.0109	4	1.11475e-07	0.516368	1.31817	H	U3 snoRNA-associated protein UTP11, putative	N/A
Tb927.10.9780	108.765	4	0	0.510469	1.17024	H	ATP-dependent DEAD/H RNA helicase, putative	N/A
Tb927.9.13130	65.3156	4	2.20823e-13	0.506259	0.970887	H	hypothetical protein, conserved	N/A
Tb927.10.5920	111.242	4	0	0.505182	0.790904	H	hypothetical protein, conserved	N/A
Tb927.9.13340	151.106	4	0	0.500483	1.04937	H	Nop53 (60S ribosomal biogenesis), putative	N/A
Tb927.5.2640	81.3817	4	1.11022e-16	0.498754	#N/A	H	nicotinamide/nicotinic acid mononucleotide adenylyltransferase	N/A
Tb927.10.5680	86.2564	4	0	0.496616	-0.742243	H	procyclin-associated gene 1 (PAG1) protein, putative	N/A
Tb927.9.16010	70.5286	4	1.75415e-14	0.493205	#N/A	H	expression site-associated gene 4 (ESAG4, pseudogene), putative	N/A
Tb927.11.13220	118.778	4	0	0.488552	#N/A	H	phospholipid:diacylglycerol acyltransferase-like protein	N/A
Tb927.1.3040	27.7342	4	1.41197e-05	0.48104	0.667069	H	hypothetical protein, conserved	N/A
Tb927.6.3530	107.039	4	0	0.477475	0.323176	H	hypothetical protein, conserved	N/A
Tb927.4.1900	206.198	4	0	0.471154	0.704337	H	Methyltransferase domain/Methyltransferase involved in Williams-Beuren syndrome, putative	N/A
Tb927.8.1980	65.3104	4	2.21378e-13	0.465568	1.17954	H	Beta propeller protein 1	BPP1
Tb927.11.16020	98.7985	4	0	0.461428	0.56644	H	RNA-binding protein, putative	DRBD10
Tb927.10.10620	88.4953	4	0	0.456885	#N/A	H	hypothetical protein, conserved	N/A
Tb927.7.5760	144.475	4	0	0.453729	0.914993	H	mRNA transport regulator MTR2, putative	MTR2
Tb927.8.6510	39.566	4	5.3219e-08	0.453195	#N/A	H	ubiquitin-protein ligase, putative	UBC12
Tb927.10.5730	39.1409	4	6.51483e-08	0.450885	#N/A	H	hypothetical protein	N/A
Tb927.8.5400	108.399	4	0	0.449843	0.310836	H	hypothetical protein, conserved	N/A
Tb927.10.11220	110.178	4	0	0.443688	1.79428	H	procyclic form surface phosphoprotein	PSSA-2
Tb927.11.10840	89.5219	4	0	0.441551	1.24676	H	hypothetical protein, conserved	N/A
Tb927.5.3580	45.1353	4	3.72666e-09	0.436983	#N/A	H	phosphoglycerate mutase protein, putative	N/A
Tb927.11.2100	134.494	4	0	0.435401	0.396825	H	Divergent AAA domain containing protein, putative	N/A
Tb927.3.4550	73.0925	4	4.996e-15	0.435307	0.543147	H	kinetoplast ribosomal PPR-repeat containing protein 6	KRIPP6
Tb927.10.1830	37.667	4	1.31254e-07	0.429639	0.830028	H	syntaxin, putative	N/A
Tb927.3.1090	40.0868	4	4.15316e-08	0.428224	#N/A	H	U1 small nuclear ribonucleoprotein 24 kDa	U1-24K
Tb927.3.4060	62.8906	4	7.15539e-13	0.426431	0.293351	H	asparagine synthetase domain-containing protein 1	N/A
Tb927.3.5430	81.7649	4	1.11022e-16	0.419779	0.948095	H	hypothetical protein, conserved	N/A
Tb927.11.16860	42.9445	4	1.06258e-08	0.41968	1.07276	H	Guide RNA binding complex protein 3	GRBC3
Tb927.9.6580	71.9751	4	8.65974e-15	0.41876	1.02875	H	hypothetical protein, conserved	N/A
Tb927.10.2580	66.2084	4	1.43219e-13	0.417793	0.589612	H	Nucleolar protein 12 (25kDa), putative	N/A
Tb927.4.4710	96.5029	4	0	0.414509	#N/A	H	hypothetical protein, conserved	N/A
Tb927.11.19800	422.175	4	0	0.413645	#N/A	H	hypothetical protein	N/A
Tb927.11.9970	45.2912	4	3.45849e-09	0.410349	0.337341	H	Small acidic protein family, putative	N/A
Tb927.7.4220	86.123	4	0	0.407902	1.65869	H	WD domain, G-beta repeat/Dip2/Utp12 Family, putative	N/A
Tb927.4.4815	62.7859	4	7.52731e-13	0.407425	#N/A	H	hypothetical protein	N/A
Tb927.7.1890	56.2856	4	1.74691e-11	0.407407	#N/A	H	hypothetical protein, conserved	N/A
Tb927.10.9100	53.0478	4	8.32783e-11	0.406899	#N/A	H	hypothetical protein, conserved	N/A
Tb927.1.1580	32.5978	4	1.44378e-06	0.404502	0.447278	H	electron transport protein SCO1/2, putative	N/A
Tb927.9.9220	61.1184	4	1.68821e-12	0.404299	0.705542	H	ribonuclease P	PRORP1
Tb927.7.3100	82.3701	4	0	0.403281	0.342155	H	hypothetical protein, conserved	mt-SAF9
Tb927.3.710	37.5005	4	1.42053e-07	0.403221	0.727375	H	RING-variant domain containing protein, putative	N/A
Tb927.8.6010	53.9444	4	5.40561e-11	0.402972	1.17583	H	Heme Response-1 protein, putative	HR1
Tb927.11.5500	111.872	4	0	0.400741	0.54263	H	Mitochondrial SSU ribosomal protein, putative	KRIPP1
Tb927.11.1660	59.5466	4	3.61244e-12	0.39934	0.627673	H	vesicular transport protein (CDC48 homologue), putative	N/A
Tb927.8.2090	48.104	4	8.97809e-10	0.399285	#N/A	H	cyclophilin type peptidyl-prolyl cis-trans isomerase, putative	PPIL1
Tb927.6.860	91.2795	4	0	0.39615	1.14795	H	hypothetical protein	N/A
Tb927.10.5500	66.882	4	1.03251e-13	0.394651	1.11474	H	NADH-ubiquinone oxidoreductase complex I subunit, putative	N/A
Tb927.11.10960	114.164	4	0	0.392649	0.348526	H	2OG-Fe(II) oxygenase superfamily, putative	N/A
Tb927.11.3840	115.276	4	0	0.387905	0.638992	H	hypothetical protein, conserved	N/A
Tb927.8.2690	40.7382	4	3.04513e-08	0.386719	1.22896	H	SET domain containing protein, putative	N/A
Tb927.6.670	111.808	4	0	0.385575	0.82625	H	exosome complex component RRP45	RRP45
Tb927.7.520	16.2331	4	0.00272177	0.384947	0.953993	H	cytochrome b5-like Heme/Steroid binding domain containing protein, putative	N/A
Tb927.11.1250	115.386	4	0	0.384438	#N/A	H	Mitochondrial SSU ribosomal protein, putative	mS35
Tb927.11.14230	64.4142	4	3.41838e-13	0.384429	0.513304	H	Vps23 core domain containing protein, putative	N/A
Tb927.10.3770	133.217	4	0	0.383268	1.28231	H	predicted TPR repeat protein	N/A
Tb927.5.3520	48.246	4	8.38643e-10	0.38314	1.06629	H	queuine tRNA-ribosyltransferase, putative	N/A
Tb927.5.750	37.6843	4	1.30178e-07	0.381664	#N/A	H	hypothetical protein, conserved	N/A
Tb927.9.4350	135.147	4	0	0.381515	#N/A	H	hypothetical protein, conserved	N/A
Tb927.10.1380	48.5913	4	7.10517e-10	0.380661	0.668855	H	Serine/threonine-protein kinase NEK19, putative	NEK19
Tb927.6.4080	74.1701	4	2.9976e-15	0.374594	0.323591	H	ribosomal protein, putative	N/A
Tb927.11.12610	47.7631	4	1.05742e-09	0.374343	#N/A	H	cyclin 1	CYC1
Tb927.8.6670	88.7812	4	0	0.372693	#N/A	H	hypothetical protein, conserved	N/A
Tb927.3.830	52.4893	4	1.08987e-10	0.369717	0.69718	H	flap endonuclease-1 (FEN-1), putative	N/A
Tb11.v5.0687	77.3813	4	6.66134e-16	0.368397	0.965456	H	Pescadillo N-terminus/BRCA1 C Terminus (BRCT) domain containing protein, putative	N/A
Tb927.5.2060	53.7461	4	5.94796e-11	0.36047	#N/A	H	Cell division cycle 5-like protein	CDC5L
Tb927.4.2330	25.4153	4	4.15052e-05	0.356179	0.432035	H	hypothetical protein, conserved	N/A
Tb927.5.1590	68.0179	4	5.9508e-14	0.35406	1.00401	H	hypothetical protein, conserved	N/A
Tb927.11.11380	58.5524	4	5.84277e-12	0.351871	0.802483	H	SUMO-interacting motif-containing protein	N/A
Tb927.10.13120	35.4638	4	3.73003e-07	0.351283	1.20713	H	mitochondrial carrier protein	MCP14
Tb927.11.6620	80.4859	4	1.11022e-16	0.350176	0.316877	H	Nucleolar protein 47	NOP47
Tb927.6.2840	91.2505	4	0	0.349106	0.86485	H	Serine/threonine-protein kinase RIO2, putative	RIO2
Tb927.4.640	83.4553	4	0	0.346373	0.510826	H	GRIP domain containing protein, putative	N/A
Tb927.11.15370	113.615	4	0	0.346028	0.649555	H	Importin subunit beta-4, putative	KAP123
Tb927.7.5590	108.924	4	0	0.345303	0.977589	H	Domain of unknown function (DUF3883), putative	N/A
Tb927.8.6970	60.9558	4	1.82654e-12	0.343957	0.391029	H	3-methylcrotonyl-CoA carboxylase alpha subunit, putative	N/A
Tb927.11.10420	37.2535	4	1.59716e-07	0.33736	0.679389	H	DNA-directed RNA polymerase I subunit, putative	RPA12
Tb927.9.11870	45.8556	4	2.63932e-09	0.336874	#N/A	H	zinc finger protein, putative	N/A
Tb927.6.3930	52.331	4	1.17623e-10	0.335175	0.557269	H	LSU ribosomal protein, mitochondrial, putative	KRIT1
Tb927.11.4640	31.3331	4	2.6179e-06	0.334879	#N/A	H	calpain-like protein, putative	N/A
Tb927.1.120	357.991	4	0	0.33476	0.468249	H	retrotransposon hot spot protein 4 (RHS4), putative	RHS4
Tb927.11.470	26.3745	4	2.65914e-05	0.334131	#N/A	H	TFIIB-related factor BRF1	BRF1
Tb11.v5.0641	25.722	4	3.60026e-05	0.332193	#N/A	H	major vault protein, putative	N/A
Tb927.11.9310	62.5573	4	8.40994e-13	0.330175	0.561353	H	tRNA pseudouridine synthase, putative	N/A
Tb927.2.5070	15.2889	4	0.004138	0.329006	0.639751	H	hypothetical protein, conserved	N/A
Tb927.9.5960	29.6824	4	5.67986e-06	0.327588	#N/A	H	succinate dehydrogenase iron-sulfur subunit, putative	SDH2C
Tb927.11.13830	47.6825	4	1.09916e-09	0.325952	0.493986	H	DnaJ domain containing protein, putative	J63
Tb927.8.700	32.5138	4	1.50207e-06	0.325806	0.639807	H	DNA repair and recombination helicase protein PIF7	TbPIF7
Tb927.9.2260	93.2877	4	0	0.324191	0.334055	H	PQ loop repeat, putative	N/A
Tb927.11.2020	35.2209	4	4.18442e-07	0.323278	0.669999	H	hypothetical protein, conserved	N/A
Tb927.10.9230	45.5501	4	3.05523e-09	0.323099	0.472049	H	beta adaptin, putative	N/A
Tb927.2.2470	44.4616	4	5.1445e-09	0.321873	#N/A	H	Kinetoplastid RNA editing protein 1	KREPA1
Tb927.1.2000	21.5615	4	0.000244995	0.321781	#N/A	H	hypothetical protein	N/A
Tb927.11.5880	57.1005	4	1.17854e-11	0.321315	#N/A	H	LSU ribosomal protein, mitochondrial, putative	N/A
Tb927.2.1170	198.011	4	0	0.318374	#N/A	H	retrotransposon hot spot protein 5 (RHS5), putative	RHS5
Tb927.9.12310	133.166	4	0	0.31374	0.458818	H	hypothetical protein, conserved	N/A
Tb927.10.1000	84.748	4	0	0.313144	0.397702	H	hypothetical protein	N/A
Tb927.5.980	44.6192	4	4.77078e-09	0.312208	0.326127	H	2OG-Fe(II) oxygenase superfamily, putative	N/A
Tb927.9.14260	26.3067	4	2.7443e-05	0.311622	#N/A	H	hypothetical protein, conserved	N/A
Tb927.10.8200	94.8092	4	0	0.309993	0.712606	H	Ribosomal protein L1p/L10e family, putative	N/A
Tb927.11.1270	91.9191	4	0	0.3098	#N/A	H	Mitochondrial ATP synthase subunit, putative	N/A
Tb927.10.11070	21.8758	4	0.000212157	0.308255	#N/A	H	hypothetical protein, conserved	N/A
Tb927.11.10580	40.7483	4	3.03051e-08	0.307864	#N/A	H	COG (conserved oligomeric Golgi) complex component, COG2/Domain of unknown function (DUF3510), putative	N/A
Tb927.11.10730	79.3608	4	2.22045e-16	0.307589	#N/A	H	SWI/SNF-related helicase, putative	N/A
Tb927.7.2220	52.2174	4	1.24237e-10	0.306492	#N/A	H	hypothetical protein, conserved	N/A
Tb927.4.2470	43.5673	4	7.89058e-09	0.305867	#N/A	H	hypothetical protein, conserved	N/A
Tb927.4.5060	17.6043	4	0.00147436	0.303583	1.51071	H	hypothetical protein	N/A
Tb927.1.540	52.7701	4	9.51966e-11	0.301065	0.620099	H	DNA-directed RNA polymerase III, putative	RPC128
Tb927.8.500	45.5251	4	3.09207e-09	1.03355	#N/A	I	hypothetical protein	N/A
Tb927.10.10260	1077.14	4	0	1.01096	3.57177	I	EP1 procyclin	EP1
Tb927.2.5710	23.6843	4	9.23984e-05	0.975663	1.69652	I	hypothetical protein	N/A
Tb927.10.10250	388.753	4	0	0.900586	3.07599	I	EP2 procyclin	EP2
Tb927.7.6850	673.89	4	0	0.831199	1.35369	I	trans-sialidase	TS
Tb927.9.7470	1693.59	4	0	0.686545	1.52003	I	purine nucleoside transporter	NT10
Tb927.10.13910	109.357	4	0	0.641956	#N/A	I	hypothetical protein, conserved	N/A
Tb927.10.7180	313.015	4	0	0.631435	0.772029	I	cysteine-rich, acidic integral membrane protein precursor	CRAM
Tb927.11.460	79.8955	4	2.22045e-16	0.600422	1.30196	I	predicted WD40 repeat protein	N/A
Tb05.5K5.270	99.353	4	0	0.578366	2.345	I	expression site-associated gene 9 (ESAG9), frameshift	N/A
Tb927.10.1840	50.7495	4	2.51816e-10	0.560005	#N/A	I	hypothetical protein, conserved	N/A
Tb927.7.1960	45.4889	4	3.14605e-09	0.553122	#N/A	I	retrotransposon hot spot protein 7 (RHS7), putative	N/A
Tb927.5.1560	220.615	4	0	0.550064	1.84123	I	ATP-dependent DEAD/H RNA helicase, putative	N/A
Tb927.9.7290	103.897	4	0	0.537738	#N/A	I	variant surface glycoprotein (VSG)-related, putative	N/A
Tb927.11.2410	172.652	4	0	0.533875	1.94501	I	Flabarin, putative	N/A
Tb927.7.2680	309.331	4	0	0.532654	1.10025	I	zinc finger protein family member, putative	ZC3H22
Tb927.11.12710	226.957	4	0	0.522747	0.645546	I	variant surface glycoprotein (VSG)-related, putative	N/A
Tb927.4.4880	486.935	4	0	0.513239	0.363974	I	RING-variant domain containing protein, putative	N/A
Tb927.3.5190	215.892	4	0	0.502556	0.480252	I	hypothetical protein, conserved	N/A
Tb11.v5.0726	119.152	4	0	0.501979	1.02659	I	WD domain, G-beta repeat/Utp13 specific WD40 associated domain containing protein, putative	N/A
Tb927.10.2060	143.264	4	0	0.495924	1.11544	I	hypothetical protein, conserved	N/A
Tb927.9.7330	17.7045	4	0.00140946	0.49343	-2.25625	I	expression site-associated gene 2 (ESAG2) protein, putative	N/A
Tb927.3.1980	51.8017	4	1.51764e-10	0.491539	0.272236	I	hypothetical protein, conserved	N/A
Tb11.v5.0439	153.935	4	0	0.490059	#N/A	I	hypothetical protein, conserved	N/A
Tb927.9.14050	40.4765	4	3.44957e-08	0.488179	#N/A	I	Lipase (class 3), putative	N/A
Tb927.11.17870	232.845	4	0	0.4814	#N/A	I	variant surface glycoprotein (VSG), interrupted	N/A
Tb927.10.2710	122.609	4	0	0.480558	1.28149	I	ferredoxin, putative	N/A
Tb927.9.7920	28.0087	4	1.24222e-05	0.477851	1.59355	I	hypothetical protein, conserved	N/A
Tb927.7.4200	71.1573	4	1.28786e-14	0.477469	0.367598	I	hypothetical protein, conserved	N/A
Tb927.9.13480	18.7374	4	0.000885004	0.477364	0.453444	I	Eukaryotic protein of unknown function (DUF1764), putative	N/A
Tb927.7.5490	104.766	4	0	0.474716	0.658626	I	protein arginine n-methyltransferase 7	PRMT7
Tb927.10.10830	93.1826	4	0	0.471508	0.250526	I	RGG-containing protein 2	RGG2
Tb11.v5.0926	125.376	4	0	0.468948	#N/A	I	variant surface glycoprotein (VSG, atypical), putative	N/A
Tb927.4.2630	162.008	4	0	0.467836	1.26604	I	ATP-dependent DEAD/H RNA helicase, putative	N/A
Tb927.11.6760	109.364	4	0	0.464621	0.73192	I	leucine-rich repeat protein (LRRP), putative	N/A
Tb927.3.1350	147.274	4	0	0.463183	1.39893	I	hypothetical protein, conserved	N/A
Tb09.v4.0070	10.2357	4	0.0366386	0.460216	#N/A	I	variant surface glycoprotein (VSG, pseudogene), putative	N/A
Tb927.10.12430	227.127	4	0	0.459287	1.24301	I	Noc2p family, putative	N/A
Tb927.7.2020	175.103	4	0	0.450884	#N/A	I	retrotransposon hot spot protein 7 (RHS7), putative	N/A
Tb927.11.6750	92.1318	4	0	0.449833	0.972711	I	DNA ligase, putative	N/A
Tb927.3.2550	34.0807	4	7.17318e-07	0.449157	#N/A	I	hypothetical protein, conserved	N/A
Tb927.5.4610	247.754	4	0	0.447494	0.48793	I	variant surface glycoprotein-related protein, frameshift	N/A
Tb927.4.1830	94.0638	4	0	0.447074	0.851466	I	Urm1 (Ubiquitin related modifier), putative	N/A
Tb927.7.1990	66.3557	4	1.33338e-13	0.44648	#N/A	I	retrotransposon hot spot protein 7 (RHS7), point mutation	N/A
Tb927.9.10500	90.5204	4	0	0.446304	0.445948	I	HAD hydrolase, TIGR01456 family/HAD hydrolase, family IIA, putative	N/A
Tb927.7.3090	249.544	4	0	0.444983	0.575181	I	Galactose oxidase, central domain containing protein, putative	N/A
Tb927.10.13180	77.1981	4	6.66134e-16	0.442724	1.35839	I	Nrap protein, putative	N/A
Tb927.7.2760	67.4032	4	8.01581e-14	0.441632	0.547689	I	Mitochondrial ribosomal protein L22	MRPL22
Tb927.9.7390	35.8627	4	3.08809e-07	0.434323	#N/A	I	variant surface glycoprotein (VSG)-related, putative	N/A
Tb927.1.5060	354.843	4	0	0.429067	#N/A	I	variant surface glycoprotein (VSG)-related, putative	N/A
Tb927.10.1960	100.824	4	0	0.429027	1.20884	I	hypothetical protein, conserved	N/A
Tb927.5.3900	122.127	4	0	0.427502	-0.274268	I	Galactose oxidase, central domain/Domain of unknown function (DUF4110), putative	N/A
Tb11.v5.0482	63.3751	4	5.6577e-13	0.426523	0.436904	I	hypothetical protein, conserved	N/A
Tb927.5.3160	202.36	4	0	0.422145	0.421715	I	CMGC/CLK family protein kinase, putative	N/A
Tb927.2.5530	79.1162	4	2.22045e-16	0.419277	0.732052	I	Present in the outer mitochondrial membrane proteome 22-1	POMP22-1
Tb927.11.12690	95.2954	4	0	0.419208	0.424437	I	hypothetical protein, conserved	N/A
Tb927.10.1690	58.1857	4	6.97586e-12	0.418489	0.368765	I	cytosolic Fe-S cluster assembly factor NBP35, putative	NBP35
Tb927.8.3130	24.9522	4	5.14364e-05	0.415704	0.55731	I	S-adenosyl-methyltransferase mraW-like protein, putative	mt-SAF14
Tb927.9.690	51.8298	4	1.49722e-10	0.41385	#N/A	I	variant surface glycoprotein (VSG, pseudogene)-related, putative	N/A
Tb927.2.5410	50.9779	4	2.2561e-10	0.412827	#N/A	I	ABC transporter family-like protein	N/A
Tb927.7.3520	180.058	4	0	0.412487	0.508311	I	Mitochondrial pyruvate carrier 2	MPC2
Tb927.3.400	32.2991	4	1.66188e-06	0.411676	#N/A	I	variant surface glycoprotein, degenerate	N/A
Tb927.4.330	70.665	4	1.64313e-14	0.410081	0.567138	I	Cardiolipin-dependent protein 43kDa	CLDP43
Tb927.10.8360	83.026	4	0	0.409558	0.403941	I	Poly(A)-specific ribonuclease PARN-2	PARN2
Tb927.10.15570	16.9749	4	0.00195477	0.409487	0.658757	I	transcription factor IIa, putative	TFIIA-1
Tb927.4.4750	71.6655	4	1.0103e-14	0.406705	0.558245	I	hypothetical protein, conserved	N/A
Tb927.9.12670	59.0157	4	4.66993e-12	0.404609	0.673125	I	predicted zinc finger protein	N/A
Tb927.10.11630	359.179	4	0	0.40373	0.737546	I	PSP1 C-terminal conserved region, putative	N/A
Tb927.10.10000	342.018	4	0	0.400841	1.43812	I	hypothetical protein, conserved	N/A
Tb927.11.9340	78.9411	4	3.33067e-16	0.400211	#N/A	I	Galactose oxidase, central domain containing protein, putative	N/A
Tb927.10.10070	121.701	4	0	0.395769	0.884825	I	hypothetical protein, conserved	N/A
Tb927.7.7060	127.887	4	0	0.386539	#N/A	I	Got1/Sft2-like family, putative	N/A
Tb927.11.5470	47.9108	4	9.8506e-10	0.384641	#N/A	I	hypothetical protein, conserved	N/A
Tb927.9.9300	138.882	4	0	0.383702	1.30858	I	hypothetical protein, conserved	N/A
Tb927.3.2220	86.3473	4	0	0.381646	0.862025	I	eukaryotic translation initiation factor 3 subunit j	EIF3J
Tb927.11.14165	581.472	4	0	0.381544	#N/A	I	hypothetical protein	N/A
Tb927.7.1700	71.1087	4	1.32117e-14	0.381385	0.984675	I	hypothetical protein, conserved	N/A
Tb927.2.2140	118.238	4	0	0.379896	1.48775	I	hypothetical protein, conserved	N/A
Tb927.10.4280	51.0841	4	2.14374e-10	0.378229	1.31574	I	ubiquinol-cytochrome c reductase complex 14 kda protein	N/A
Tb927.11.9080	195.084	4	0	0.376711	0.84256	I	Nucleolar protein 136	NOP136
Tb927.2.2220	41.0434	4	2.63275e-08	0.37631	#N/A	I	hypothetical protein, conserved	N/A
Tb927.11.8990	155.229	4	0	0.375283	1.14564	I	cation transporter, putative	N/A
Tb927.4.2560	36.7082	4	2.06871e-07	0.374668	0.447504	I	cardiolipin synthetase	CLS
Tb927.1.1700	90.104	4	0	0.373814	0.924624	I	AATF protein, putative	N/A
Tb927.1.4100	376.26	4	0	0.372191	#N/A	I	cytochrome oxidase subunit IV	COXIV
Tb927.7.6660	41.5447	4	2.07296e-08	0.369446	0.999158	I	chaperone protein DnaJ, putative	J10
Tb927.11.5330	84.2881	4	0	0.368334	0.877213	I	hypothetical protein, conserved	N/A
Tb927.11.1040	65.4164	4	2.10276e-13	0.367816	#N/A	I	TFIIF-like transcription factor subunit 1	TFL1
Tb927.5.290	84.9657	4	0	0.367487	0.633802	I	galactose kinase, degenerate	N/A
Tb927.9.6660	82.7315	4	0	0.363025	0.312217	I	hypothetical protein, conserved	N/A
Tb927.11.3330	82.4845	4	0	0.360933	0.496721	I	hypothetical protein, conserved	N/A
Tb927.5.3730	77.9419	4	4.44089e-16	0.358842	0.344792	I	hypothetical protein, conserved	N/A
Tb927.9.10880	80.1847	4	1.11022e-16	0.355004	1.47923	I	hypothetical protein, conserved	N/A
Tb927.9.13580	34.64	4	5.50735e-07	0.353488	0.903972	I	hypothetical protein, conserved	N/A
Tb927.3.2990	33.1803	4	1.09714e-06	0.351285	#N/A	I	hypothetical protein, conserved	N/A
Tb11.v5.0381	915.404	4	0	0.350067	#N/A	I	hypothetical protein, conserved	N/A
Tb11.v5.0858	12.3596	4	0.0148682	0.348873	-0.41233	I	hypothetical protein, conserved	N/A
Tb927.10.15800	44.1017	4	6.11113e-09	0.348501	0.509741	I	actin related protein 2, putative	N/A
Tb927.7.860	40.5435	4	3.34117e-08	0.347182	1.36176	I	hypothetical protein, conserved	N/A
Tb927.4.950	11.5337	4	0.0211772	0.342976	0.686991	I	hypothetical protein, conserved	N/A
Tb927.6.2890	117.553	4	0	0.342273	1.40033	I	single strand-specific nuclease, putative	N/A
Tb927.11.13120	55.0008	4	3.24772e-11	0.341905	#N/A	I	PUB domain containing protein, putative	N/A
Tb927.11.5420	80.1182	4	1.11022e-16	0.341345	#N/A	I	hypothetical protein, conserved	N/A
Tb927.11.7110	50.4714	4	2.87847e-10	0.340667	0.483442	I	myotubularin-associated protein, putative	N/A
Tb10.v4.0128	346.104	4	0	0.337792	#N/A	I	hypothetical protein	N/A
Tb927.8.4100	177.608	4	0	0.337729	0.986447	I	FLA1-binding protein	FLA1BP-1
Tb927.9.2120	72.0894	4	8.21565e-15	0.33651	1.44997	I	hypothetical protein, conserved	N/A
Tb927.7.4120	136.071	4	0	0.335743	0.429131	I	hypothetical protein, conserved	N/A
Tb927.11.3930	68.3421	4	5.08482e-14	0.333526	0.800735	I	hypothetical protein, conserved	N/A
Tb927.5.810	2513.66	4	0	0.332746	2.01883	I	zinc finger CCCH domain containing protein 11	ZC3H11
Tb927.10.3080	60.3038	4	2.50422e-12	0.331178	#N/A	I	methionine biosynthetic protein, putative	N/A
Tb927.9.8610	50.7288	4	2.54334e-10	0.331113	#N/A	I	Transcriptional repressor TCF25, putative	N/A
Tb927.9.2110	59.1644	4	4.34597e-12	0.330953	0.459053	I	hypothetical protein, conserved	N/A
Tb11.v5.0412	50.5767	4	2.73632e-10	0.32944	#N/A	I	hypothetical protein, conserved	N/A
Tb927.6.1550	140.072	4	0	0.326952	0.898918	I	Leucine-rich repeat, ribonuclease inhibitor subtype domain-containing protein	POMP30
Tb927.3.4700	39.7464	4	4.88383e-08	0.326576	#N/A	I	Domain of unknown function (DUF4379), putative	N/A
Tb927.9.15680	20.1311	4	0.000470498	0.324756	#N/A	I	expression site-associated gene 6 (ESAG6)	ESAG6
Tb11.v5.1011	1453.44	4	0	0.322469	#N/A	I	calpain-like cysteine peptidase, putative	N/A
Tb927.10.4080	85.676	4	0	0.32151	0.497082	I	hypothetical protein, conserved	N/A
Tb927.11.12260	39.3596	4	5.87109e-08	0.320018	#N/A	I	hypothetical protein, conserved	N/A
Tb927.8.7220	72.2382	4	7.66054e-15	0.320003	#N/A	I	tousled-like kinase II	TLK2
Tb927.11.11770	137.679	4	0	0.319119	0.374505	I	Eukaryotic translation initiation factor 4E-3	EIF4E3
Tb927.9.9600	85.6079	4	0	0.319084	0.653557	I	DNA replication licensing factor MCM9, putative	N/A
Tb927.8.7090	60.5218	4	2.25353e-12	0.318901	0.702352	I	Component of IIS longevity pathway SMK-1, putative	N/A
Tb927.4.2120	41.9643	4	1.69685e-08	0.317427	#N/A	I	hypothetical protein, conserved	N/A
Tb927.4.2360	52.2671	4	1.21299e-10	0.317368	#N/A	I	hypothetical protein, conserved	N/A
Tb927.11.5430	80.719	4	1.11022e-16	0.316963	#N/A	I	DNA repair and recombination protein RAD54, putative	N/A
Tb927.11.16460	69.4649	4	2.94209e-14	0.316455	0.417305	I	hypothetical protein, conserved	N/A
Tb927.11.8980	69.7784	4	2.53131e-14	0.315885	0.430001	I	Elongation factor G 2, mitochondrial, putative	EF-G2
Tb927.6.2020	58.9804	4	4.75042e-12	0.313811	0.23223	I	Bardet-Biedl syndrome 2 protein	BBS2
Tb927.10.14860	135.863	4	0	0.313426	#N/A	I	NADH-ubiquinone oxidoreductase B14 subunit	NDUFA6
Tb927.10.5590	47.9721	4	9.56502e-10	0.31327	0.382591	I	protein phosphatase 2C, putative	N/A
Tb927.7.600	31.2461	4	2.7271e-06	0.311647	#N/A	I	mitochondrial DNA ligase homolog, LIG k-beta	N/A
Tb927.11.1450	258.982	4	0	0.311374	#N/A	I	2-oxoglutarate dehydrogenase E1 component, putative	N/A
Tb927.2.4400	64.3524	4	3.52274e-13	0.311263	#N/A	I	SSU ribosomal protein, mitochondrial, putative	mS49
Tb927.10.16020	56.3731	4	1.67466e-11	0.311135	#N/A	I	pre-RNA processing PIH1/Nop17, putative	N/A
Tb927.6.2970	44.3966	4	5.30708e-09	0.308954	1.14435	I	pseudouridine synthase A-like protein, putative	N/A
Tb927.11.6520	44.2521	4	5.68702e-09	0.308777	#N/A	I	hypothetical protein, conserved	N/A
Tb927.11.10750	40.0011	4	4.32624e-08	0.30809	#N/A	I	pre-mRNA-splicing factor CWC22, putative	CWC22
Tb927.7.5850	17.5794	4	0.00149094	0.307369	0.732748	I	hypothetical protein, conserved	N/A
Tb927.1.3670	59.0219	4	4.65594e-12	0.307209	-0.891408	I	expression site-associated gene 8 (ESAG8) protein, putative	N/A
Tb927.6.1590	31.9958	4	1.9169e-06	0.306709	0.846378	I	conserved protein	N/A
Tb927.9.4810	45.9634	4	2.50643e-09	0.306667	#N/A	I	hypothetical protein, conserved	N/A
Tb927.11.14600	46.5648	4	1.87873e-09	0.306014	-1.25607	I	procyclin-associated gene 2-like protein, putative	N/A
Tb927.7.7290	72.4427	4	6.88338e-15	0.305896	#N/A	I	COG4 transport protein, putative	N/A
Tb927.4.1360	29.5846	4	5.94606e-06	0.305628	0.244929	I	Glucose-6-phosphate 1-epimerase, putative	N/A
Tb927.4.2410	101.744	4	0	0.304744	0.886601	I	Glycosyl hydrolase family 65 central catalytic domain/Haloacid dehalogenase-like hydrolase, putative	N/A
Tb927.10.6700	52.5016	4	1.08344e-10	0.304642	0.379114	I	Kinetochore interacting protein 3	KKIP3
Tb927.9.15460	346.521	4	0	0.303684	#N/A	I	calcium motive p-type ATPase, putative	N/A
Tb927.10.5820	96.8981	4	0	0.303013	0.490927	I	predicted RanGDP binding protein	N/A
Tb927.4.350	22.4643	4	0.000161973	0.302041	#N/A	I	hypothetical protein, conserved	N/A
Tb927.11.2000	19.1176	4	0.000745197	0.301306	0.96757	I	Cupin-like domain containing protein, putative	N/A
Tb927.11.13310	39.9718	4	4.38691e-08	0.301232	0.86181	I	hypothetical protein, conserved	N/A
Tb927.2.5660	138.49	4	0	0.300921	-1.61756	N/A	adenylate kinase, putative	ADKA
Tb11.v5.0228	34.9464	4	4.76467e-07	0.300868	#N/A	N/A	75 kDa invariant surface glycoprotein, putative	N/A
Tb927.3.3330	33.9353	4	7.68315e-07	0.30075	0.335373	N/A	heat shock protein 20, putative	HSP20
Tb927.9.2580	47.2265	4	1.3679e-09	0.30068	0.386437	N/A	deoxyhypusine hydroxylase, putative	N/A
Tb927.1.1890	47.9668	4	9.58964e-10	0.300668	0.358561	N/A	Replication Factor C Subunit 1-related protein	N/A
Tb927.6.2590	23.0984	4	0.000121022	0.3005	0.762939	N/A	hypothetical protein, conserved	N/A
Tb927.6.2920	29.2542	4	6.94094e-06	0.300359	0.382469	N/A	hypothetical protein, conserved	N/A
Tb927.10.11230	26.9728	4	2.01323e-05	0.300164	0.638386	N/A	Ras-induced vulval development antagonist, putative	N/A
Tb927.11.940	19.6134	4	0.000595256	0.30016	#N/A	N/A	KREPB5	KREPB5
Tb927.11.11180	20.039	4	0.000490614	0.300009	#N/A	N/A	hypothetical protein, conserved	N/A
Tb11.v5.0606	104.859	4	0	0.29999	#N/A	N/A	hypothetical protein, conserved	N/A
Tb927.3.3900	112.805	4	0	0.299736	0.425751	N/A	carnitine O-palmitoyltransferase II, putative	CPT II
Tb927.9.15000	39.7212	4	4.94283e-08	0.299648	#N/A	N/A	proteasome complex subunit Rpn13 ubiquitin receptor, putative	N/A
Tb927.3.3680	13.2766	4	0.0100006	0.299623	0.566071	N/A	hypothetical protein, conserved	N/A
Tb927.3.1660	11.0136	4	0.0264121	0.299488	#N/A	N/A	SUMO-interacting motif-containing protein	N/A
Tb927.11.1990	31.4399	4	2.48965e-06	0.299404	0.496785	N/A	arginyl-tRNA synthetase, putative	N/A
Tb927.3.5810	23.8527	4	8.54933e-05	0.299359	-0.969174	N/A	expression site-associated gene 2 (ESAG2) (pseudogene)	N/A
Tb927.5.3040	25.1656	4	4.65964e-05	0.299292	1.16747	N/A	MIX protein	N/A
Tb927.6.4130	30.1384	4	4.58685e-06	0.299225	#N/A	N/A	succinate dehydrogenase subunit 3	SDH3
Tb927.3.1890	21.1372	4	0.000297436	0.299067	0.3499	N/A	cytochrome c oxidase assembly protein, putative	N/A
Tb927.10.4020	17.0863	4	0.00185971	0.29897	#N/A	N/A	hypothetical protein, conserved	N/A
Tb927.10.12850	239.349	4	0	0.29896	1.10254	N/A	ttaggg binding factor	TRF
Tb927.11.15820	27.4562	4	1.60733e-05	0.298941	#N/A	N/A	iron superoxide dismutase C, mitochondrial	SODC
Tb927.8.4920	19.4132	4	0.000651817	0.298865	0.313026	N/A	hypothetical protein, conserved	N/A
Tb927.11.1720	44.6386	4	4.72675e-09	0.298758	0.473295	N/A	hypothetical protein, conserved	N/A
Tb927.8.3960	32.407	4	1.57954e-06	0.298672	0.294149	N/A	hypothetical protein, conserved	N/A
Tb927.10.3530	55.6735	4	2.34742e-11	0.298645	#N/A	N/A	hypothetical protein, conserved	N/A
Tb927.10.5870	33.182	4	1.09625e-06	0.298614	-0.357333	N/A	Flagellum attachment zone protein 25	FAZ25
Tb927.3.4600	87.8563	4	0	0.298578	0.732485	N/A	hypothetical protein, conserved	N/A
Tb927.11.6360	62.8354	4	7.34968e-13	0.298333	0.333493	N/A	60S ribosomal protein L24, putative	N/A
Tb927.11.5970	38.471	4	8.95853e-08	0.298183	0.676516	N/A	phosphoinositide-specific phospholipase C	N/A
Tb927.7.5795	25.7188	4	3.60555e-05	0.298175	#N/A	N/A	hypothetical protein	N/A
Tb927.8.6340	236.795	4	0	0.298078	#N/A	N/A	CYC2-like cyclin, putative	CYC10
Tb927.8.2910	27.0886	4	1.90756e-05	0.298069	#N/A	N/A	ER degradation-enhancing alpha-mannosidase-like protein 1, putative	EDEM1
Tb927.8.4640	44.7842	4	4.40857e-09	0.297981	-0.658465	N/A	Component of motile flagella 19	CMF19
Tb927.4.2040	239.559	4	0	0.297981	-0.782694	N/A	DNA/RNA-binding protein Alba 3	ALBA3
Tb927.10.8620	17.887	4	0.00129848	0.29797	0.443796	N/A	hypothetical protein, conserved	N/A
Tb927.8.5140	65.8119	4	1.73528e-13	0.297949	#N/A	N/A	diacylglycerol kinase, putative	N/A
Tb927.8.6880	21.3749	4	0.000266823	0.297812	0.567522	N/A	translation initiation factor IF-2, putative	N/A
Tb11.v5.0702	18.534	4	0.000970143	0.297778	#N/A	N/A	calpain-like cysteine peptidase, putative	N/A
Tb927.5.2370	21.0648	4	0.000307434	0.297707	#N/A	N/A	hydrolase, alpha/beta fold family, putative	N/A
Tb927.8.7910	10.7863	4	0.0290739	0.29761	#N/A	N/A	receptor-type adenylate cyclase GRESAG 4, frameshift	N/A
Tb927.8.7890	16.2254	4	0.00273115	0.297603	0.558498	N/A	receptor-type adenylate cyclase GRESAG 4, putative	N/A
Tb927.7.3540	52.5436	4	1.06174e-10	0.297573	#N/A	N/A	hypothetical protein, conserved	N/A
Tb927.9.12440	32.2326	4	1.71473e-06	0.297546	0.696835	N/A	hypothetical protein, conserved	N/A
Tb927.5.1130	29.346	4	6.64904e-06	0.297502	#N/A	N/A	hypothetical protein, conserved	N/A
Tb09.v4.0107	56.1375	4	1.87637e-11	0.29713	-0.569304	N/A	expression site-associated gene 5 (ESAG5) protein, putative	N/A
Tb927.10.11210	31.7715	4	2.1302e-06	0.296986	#N/A	N/A	hypothetical protein, conserved	N/A
Tb927.11.16730	234.177	4	0	0.296921	#N/A	N/A	dihydrolipoyl dehydrogenase	GCVL-2
Tb927.7.190	212.441	4	0	0.296805	-0.644903	N/A	thimet oligopeptidase, putative	THOP1
Tb927.6.4270	61.9405	4	1.13376e-12	0.296612	#N/A	N/A	hypothetical protein, conserved	N/A
Tb927.7.6290	43.8289	4	6.96275e-09	0.296476	-0.461496	N/A	kinesin, putative	KIF9A
Tb927.10.6380	29.2207	4	7.05045e-06	0.296444	#N/A	N/A	ring finger containing protein	N/A
Tb927.10.7450	20.8657	4	0.000336693	0.296378	0.896529	N/A	Ribosomal RNA processing protein 41A	RRP41A
Tb927.11.5620	41.6393	4	1.98145e-08	0.296319	#N/A	N/A	SUMO-interacting motif-containing protein	N/A
Tb927.10.3090	30.0717	4	4.73256e-06	0.296209	#N/A	N/A	hypothetical protein, conserved	N/A
Tb927.11.3430	19.1993	4	0.00071816	0.296062	#N/A	N/A	hypothetical protein, conserved	N/A
Tb927.2.5890	20.289	4	0.000437882	0.295991	#N/A	N/A	hypothetical protein, conserved	N/A
Tb927.10.4010	30.2454	4	4.3624e-06	0.295953	0.573544	N/A	hypothetical protein, conserved	N/A
Tb927.5.800	782.413	4	0	0.29593	-0.60155	N/A	casein kinase I, isoform 2	CK1.2
Tb927.6.2780	39.7984	4	4.76443e-08	0.295824	0.935055	N/A	U3 small nuclear ribonucleoprotein (snRNP), putative	N/A
Tb927.9.5410	37.6362	4	1.33185e-07	0.29578	#N/A	N/A	hypothetical protein, conserved	N/A
Tb927.4.4110	35.367	4	3.90493e-07	0.29575	#N/A	N/A	hypothetical protein, conserved	N/A
Tb927.10.15010	38.983	4	7.02293e-08	0.295565	0.559906	N/A	lipoic acid synthetase, mitochondrial precursor, putative	N/A
Tb927.4.1040	11.4427	4	0.0220141	0.295544	-0.295128	N/A	hypothetical protein, conserved	N/A
Tb927.10.13980	18.2652	4	0.00109519	0.295294	#N/A	N/A	btb/poz domain containing protein, putative	N/A
Tb927.10.1670	31.8072	4	2.09476e-06	0.29525	#N/A	N/A	hypothetical protein	N/A
Tb927.5.3660	43.5566	4	7.93108e-09	0.295238	-0.410304	N/A	hypothetical protein, conserved	N/A
Tb927.11.9120	30.815	4	3.33928e-06	0.295215	0.667215	N/A	SNF2 family N-terminal domain/Ring finger domain containing protein, putative	N/A
Tb927.9.13280	78.255	4	4.44089e-16	0.295025	0.738268	N/A	Double RNA binding domain protein 9	DRBD9
Tb927.7.990	62.4665	4	8.78742e-13	0.295009	#N/A	N/A	chaperone protein DnaJ, putative	J31
Tb927.10.14580	254.552	4	0	0.294911	0.503683	N/A	60S ribosomal protein L17, putative	N/A
Tb927.3.2720	19.5181	4	0.000621539	0.294791	-0.422938	N/A	hypothetical protein	N/A
Tb927.9.6270	29.8028	4	5.36842e-06	0.294571	0.484059	N/A	hypothetical protein, conserved	N/A
Tb927.8.5230	34.8019	4	5.10151e-07	0.294412	#N/A	N/A	peptidyl-prolyl cis-trans isomerase, putative	PPI
Tb927.3.4380	38.2447	4	9.976e-08	0.294395	0.319763	N/A	sorting assembly machinery 50 kDa subunit, putative	SAM50
Tb927.9.9700	36.4703	4	2.31559e-07	0.294329	#N/A	N/A	NADH dehydrogenase (ubiquinone) 1 alpha subcomplex subunit, putative	N/A
Tb927.10.15730	51.9022	4	1.44594e-10	0.294291	#N/A	N/A	SPRY domain/Ankyrin repeats (3 copies), putative	N/A
Tb927.10.9980	25.1834	4	4.62135e-05	0.294184	#N/A	N/A	hypothetical protein, conserved	N/A
Tb927.11.11040	45.1845	4	3.63977e-09	0.294127	-0.419973	N/A	hypothetical protein, conserved	N/A
Tb927.9.13470	40.9406	4	2.76503e-08	0.294103	#N/A	N/A	hypothetical protein, conserved	N/A
Tb927.6.2010	42.967	4	1.05122e-08	0.294095	0.366495	N/A	acyl-CoA synthetase, putative	N/A
Tb927.2.680	34.6825	4	5.39772e-07	0.294071	#N/A	N/A	Protein of unknown function (DUF1181), putative	N/A
Tb927.3.4160	67.1449	4	9.08162e-14	0.294059	0.389584	N/A	XPC-binding domain/UBA/TS-N domain containing protein, putative	N/A
Tb927.11.5200	21.6006	4	0.000240652	0.294038	0.36769	N/A	hypothetical protein, conserved	N/A
Tb927.10.8900	79.3361	4	2.22045e-16	0.293959	#N/A	N/A	choline/ethanolamine phosphotransferase (CEPT)	N/A
Tb927.8.1665	13.5892	4	0.00872835	0.293936	#N/A	N/A	hypothetical protein	N/A
Tb927.9.8500	50.9487	4	2.28804e-10	0.293899	1.47451	N/A	hypothetical protein	N/A
Tb927.11.7860	45.8133	4	2.69325e-09	0.293825	0.284063	N/A	DNA replication licensing factor MCM2	MCM2
Tb927.11.6770	19.8734	4	0.000528971	0.293793	#N/A	N/A	hypothetical protein, conserved	N/A
Tb927.9.6250	83.2354	4	0	0.293774	-2.07428	N/A	arginine kinase	AK2
Tb927.9.3010	25.7653	4	3.52858e-05	0.293731	-0.667731	N/A	hypothetical protein, conserved	N/A
Tb927.8.5720	23.6378	4	9.43984e-05	0.293474	0.404237	N/A	tRNA (guanine(37)-N1)-methyltransferase	TRM5
Tb927.8.7150	51.7204	4	1.57822e-10	0.293422	1.09343	N/A	UDP-Gal or UDP-GlcNAc-dependent glycosyltransferase, putative	N/A
Tb927.2.1770	11.6181	4	0.0204288	0.293421	#N/A	N/A	hypothetical protein, conserved, truncated	N/A
Tb927.3.2700	34.6721	4	5.42435e-07	0.293371	0.607673	N/A	hypothetical protein, conserved	N/A
Tb927.7.5510	74.3545	4	2.77556e-15	0.293364	0.496367	N/A	hypothetical protein, conserved	N/A
Tb927.9.11510	18.4858	4	0.000991476	0.293162	0.410325	N/A	hypothetical protein, conserved	N/A
Tb927.7.3380	45.6205	4	2.95392e-09	0.292905	0.693919	N/A	Ribosomal L28e protein family/Mak16 protein C-terminal region, putative	N/A
Tb927.11.1280	176.452	4	0	0.2929	1.06896	N/A	hypothetical protein, conserved	N/A
Tb927.7.7040	43.6833	4	7.4647e-09	0.292892	0.626408	N/A	methylthioadenosine phosphorylase, putative	MTAP
Tb927.10.4100	20.0891	4	0.000479565	0.292828	0.315525	N/A	hypothetical protein, conserved	N/A
Tb927.10.3790	121.962	4	0	0.292444	1.21175	N/A	hypothetical protein, conserved	N/A
Tb927.8.690	33.1624	4	1.10644e-06	0.292442	-0.509935	N/A	peptidyl-prolyl cis-trans isomerase	PIN1
Tb927.6.4810	35.4148	4	3.81761e-07	0.292352	#N/A	N/A	zinc-binding protein (Yippee), putative	N/A
Tb927.5.1470	70.6363	4	1.66533e-14	0.292263	0.406705	N/A	NADH-cytochrome b5 reductase, putative	B5R
Tb927.8.5040	21.621	4	0.00023841	0.292259	1.14307	N/A	EMG1/NEP1 methyltransferase, putative	N/A
Tb927.10.6490	43.9734	4	6.49798e-09	0.292101	-0.99792	N/A	KIAA1430 homologue, putative	N/A
Tb927.4.1890	24.5654	4	6.15137e-05	0.291808	-0.51781	N/A	hypothetical protein, conserved	N/A
Tb927.8.1310	27.702	4	1.43329e-05	0.291676	#N/A	N/A	mitochondrial carrier protein	MCP15
Tb927.11.770	16.9733	4	0.00195621	0.291641	-0.350302	N/A	hypothetical protein, conserved	N/A
Tb927.3.4910	11.736	4	0.0194261	0.291383	-0.482855	N/A	signal peptide peptidase, putative	N/A
Tb927.2.4930	18.0569	4	0.00120289	0.291238	#N/A	N/A	esterase, putative	N/A
Tb927.6.3220	33.1729	4	1.10096e-06	0.291168	#N/A	N/A	hypothetical protein, conserved	TZP116
Tb927.2.3320	43.7007	4	7.40288e-09	0.290995	#N/A	N/A	65 kDa invariant surface glycoprotein	N/A
Tb927.11.14260	32.5127	4	1.50281e-06	0.290841	#N/A	N/A	atypical dual specificity phosphatase, putative	N/A
Tb927.4.440	19.6624	4	0.000582158	0.290787	0.565852	N/A	NADH:ubiquinone oxidoreductase, ESSS subunit, putative	N/A
Tb927.10.12450	16.7414	4	0.00216982	0.290702	#N/A	N/A	SNARE domain-containing protein, putative	N/A
Tb927.4.3430	18.2952	4	0.00108045	0.290449	#N/A	N/A	Mitochondrial import inner membrane translocase subunit TIM12	TIM12
Tb927.10.12830	13.1372	4	0.0106245	0.290431	0.322129	N/A	acetyltransferase, putative	N/A
Tb927.11.11600	58.3928	4	6.3114e-12	0.290374	#N/A	N/A	hypothetical protein, conserved	N/A
Tb927.5.630	194.047	4	0	0.290355	-0.828822	N/A	acidic phosphatase, putative	N/A
Tb11.NT.158	10.9831	4	0.026755	0.290345	#N/A	N/A	Noncoding RNA, putative	N/A
Tb927.1.1540	46.9799	4	1.53969e-09	0.290263	0.74465	N/A	Tubulin/FtsZ family, putative	N/A
Tb927.1.740	30.3118	4	4.22878e-06	0.290135	#N/A	N/A	phosphatidylinositol-4-phosphate 5-kinase related	N/A
Tb927.8.7520	30.1816	4	4.49489e-06	0.290101	#N/A	N/A	aminopeptidase, putative	N/A
Tb927.11.660	25.4365	4	4.10996e-05	0.290098	#N/A	N/A	predicted zinc finger protein	N/A
Tb927.9.14120	75.7077	4	1.44329e-15	0.290064	#N/A	N/A	NLI interacting factor-like phosphatase, putative	N/A
Tb927.11.10150	66.3314	4	1.34892e-13	0.29002	#N/A	N/A	Enoyl-CoA hydratase/isomerase family, putative	N/A
Tb927.9.5240	21.4961	4	0.000252438	0.290015	0.536909	N/A	mismatch repair protein MSH3, putative	MSH3
Tb11.NT.27	10.1056	4	0.0386855	0.289989	#N/A	N/A	Noncoding RNA, putative	N/A
Tb927.10.1500	56.6757	4	1.44696e-11	0.289959	0.717339	N/A	methionyl-tRNA synthetase, putative	MetRS
Tb927.9.14180	21.8913	4	0.000210654	0.289953	#N/A	N/A	chaperone protein DnaJ, putative	J39
Tb927.10.5540	27.772	4	1.38725e-05	0.289921	0.280296	N/A	hypothetical protein, conserved	N/A
Tb927.11.13620	10.8095	4	0.0287906	0.289919	#N/A	N/A	rhodanese-like domain containing protein, putative	N/A
Tb927.9.5860	65.1165	4	2.43139e-13	0.289884	-0.714759	N/A	tryparedoxin peroxidase	TRYP1
Tb927.9.2390	25.9125	4	3.29558e-05	0.289872	0.68646	N/A	hypothetical protein, conserved	N/A
Tb927.6.4950	36.3007	4	2.50949e-07	0.289813	#N/A	N/A	Protein mago nashi homolog	MAGOH
Tb927.3.2500	11.5328	4	0.0211853	0.289743	-1.56158	N/A	Trypanosomal VSG domain containing protein, putative	N/A
Tb927.11.9040	22.1058	4	0.000190934	0.289684	-0.388382	N/A	conserved protein	N/A
Tb927.4.2020	39.997	4	4.33458e-08	0.289654	0.550868	N/A	AP-3 complex subunit mu, putative	AP3M
Tb927.11.9590	587.446	4	0	0.289599	#N/A	N/A	S-adenosylhomocysteine hydrolase, putative	N/A
Tb927.11.11740	17.672	4	0.00143019	0.289596	0.517776	N/A	membrane-bound acid phosphatase, putative	N/A
Tb927.11.2465	29.1951	4	7.1355e-06	0.289493	#N/A	N/A	hypothetical protein	N/A
Tb927.7.5930	159.8	4	0	0.289456	0.839311	N/A	Protein Associated with Differentiation 1	PAD1
Tb927.1.1680	15.7074	4	0.00343796	0.289391	#N/A	N/A	Transcription elongation factor 1 domain-containing protein	N/A
Tb927.11.3950	25.8958	4	3.32125e-05	0.289333	-0.478158	N/A	hypothetical protein, conserved	N/A
Tb927.11.2220	49.4919	4	4.60968e-10	0.289319	0.56718	N/A	hypothetical protein, conserved	mt-SAF17
Tb927.5.1100	74.9885	4	1.9984e-15	0.289217	#N/A	N/A	peroxisome targeting signal 1 receptor	PEX5
Tb927.9.2980	99.3851	4	0	0.289115	#N/A	N/A	hypothetical protein, conserved	N/A
Tb927.11.15230	56.9332	4	1.27774e-11	0.289097	#N/A	N/A	cytosolic coat protein, putative	N/A
Tb11.v5.0788	64.988	4	2.58793e-13	0.288951	-1.67986	N/A	expression site-associated gene 2 (ESAG2) protein, putative	N/A
Tb927.7.3350	26.7437	4	2.23969e-05	0.288897	#N/A	N/A	palmitoyl acyltransferase 11, putative	PAT11
Tb927.11.9210	61.2624	4	1.57463e-12	0.288807	1.09875	N/A	NOL1/NOP2/sun family, putative	N/A
Tb927.11.13060	129.04	4	0	0.28878	#N/A	N/A	translation-associated element 2, putative	N/A
Tb927.4.3930	85.8171	4	0	0.288595	0.496225	N/A	amino acid transporter, putative	N/A
Tb927.11.6700	21.3424	4	0.000270814	0.288586	0.382399	N/A	hypothetical protein, conserved	N/A
Tb927.8.7820	322.073	4	0	0.288525	0.74945	N/A	'Cold-shock' DNA-binding domain containing protein, putative	N/A
Tb927.9.10340	26.3028	4	2.74931e-05	0.288509	0.538328	N/A	Polyamine transporter 1, putative	POT1
Tb927.10.9590	37.7443	4	1.26524e-07	0.288443	#N/A	N/A	hypothetical protein, conserved	N/A
Tb927.10.9610	40.8175	4	2.93207e-08	0.288353	#N/A	N/A	hypothetical protein	N/A
Tb927.4.3510	26.611	4	2.38233e-05	0.288315	#N/A	N/A	DNA-directed RNA polymerase subunit, putative	N/A
Tb927.7.6910	133.661	4	0	0.288295	-0.738066	N/A	Phosphatidylinositol 4-phosphate 5-kinase, putative	N/A
Tb927.2.510	61.949	4	1.1291e-12	0.288283	#N/A	N/A	retrotransposon hot spot protein 4 (RHS4), putative	RHS4
Tb927.10.7860	800.445	4	0	0.288198	#N/A	N/A	hypothetical protein, conserved	N/A
Tb927.9.14230	22.4858	4	0.00016038	0.288192	#N/A	N/A	hypothetical protein, conserved	N/A
Tb927.3.1330	27.7305	4	1.41439e-05	0.288159	0.540005	N/A	hypothetical protein, conserved	N/A
Tb927.3.4900	15.4728	4	0.0038147	0.288111	0.557352	N/A	tRNA isopentenyltransferase, putative	N/A
Tb927.10.12480	46.3097	4	2.12318e-09	0.288102	0.714566	N/A	UAA transporter family, putative	N/A
Tb927.8.790	33.3897	4	9.93936e-07	0.288069	-0.735707	N/A	hypothetical protein, conserved	N/A
Tb927.10.13490	37.7363	4	1.27008e-07	0.288046	0.646819	N/A	CAMK/CAMKL family protein kinase, putative	N/A
Tb927.10.7020	25.139	4	4.71747e-05	0.287958	0.80084	N/A	acid phosphatase, putative	AP
Tb927.7.5910	25.3823	4	4.21453e-05	0.287951	0.449043	N/A	Autophagy-related protein 8.2	ATG8.2
Tb927.10.10210	9.93636	4	0.0415135	0.287923	-1.62609	N/A	procyclin-associated gene 4 (PAG4) protein	PAG4
Tb927.6.2070	22.5429	4	0.000156231	0.28782	#N/A	N/A	hypothetical protein, conserved	mt-SAF28
Tb927.11.6400	32.2138	4	1.72998e-06	0.287519	#N/A	N/A	kinesin, putative	N/A
Tb927.6.3500	274.301	4	0	0.287514	-0.304644	N/A	endosomal trafficking protein RME-8, putative	J59
Tb927.10.14650	17.2824	4	0.00170339	0.287501	#N/A	N/A	hypothetical protein, conserved	N/A
Tb927.10.13620	48.1214	4	8.90373e-10	0.287453	#N/A	N/A	nadh-ubiquinone oxidoreductase 39 kda subunit	NDUFA9
[truncated: 7,123 more rows]

## Sheet: Gene module GO terms
Gene ontology (GO) term analysis of biological processes, using all genes in each gene modules indicated in Fig 2d. The last column indicates if the term was included in Fig. 2f
[truncated: 195 more rows]
[truncated: 63 more columns]
