# Supplementary material for: Single-cell transcriptomic analysis of bloodstream Trypanosoma brucei reconstructs cell cycle progression and developmental quorum sensing
Source: Nat Commun. 2021 Sep 6;12:5268. doi: 10.1038/s41467-021-25607-2 (PMC8421343; doi:10.1038/s41467-021-25607-2)
Supplement: Supplementary file 6 — Supplementary Data 3 [file 41467_2021_25607_MOESM6_ESM.xlsx]

## Sheet: Cell cycle scoring
Average expression was calucaled for each phase per cell using marker genes previously idenfed by Archer et al 2011 (PMID:). The MetaFeature() function from Seurat v3 was used, see code
The ratio of each expression score over the mean of all expression scores is caluclated was each phase. The phase with the highest fold-change was selected for each cell, unless all phase <1.5 FC and thus demend non-cycling.
Cell	Early G1	Late G1	S	G2M	Early_G1.ratio	Late_G1.ratio	S.ratio	G2M.ratio	Phase	Cluster
AAACCCAAGATCCCAT-1_1	0.00015723	8.21857e-05	9.75834e-05	0.000176671	1.35202	0.706715	0.839119	1.5192	G2M	SS B
AAACCCAAGCACTGGA-1_1	0.000194142	0.00015122	0.000180737	0.000134578	1.66942	1.30034	1.55416	1.15723	Early G1	SS B
AAACCCAAGCTGACCC-1_1	0.000167887	0.000103561	0.000117535	0.000154806	1.44366	0.890517	1.01069	1.33118	Non-cycling	SS B
AAACCCAAGGAGTACC-1_1	0.0001038	9.90584e-05	0.000115003	0.00010637	0.892575	0.851803	0.98891	0.914676	Non-cycling	SS B
AAACCCACACGGCCAT-1_1	0.000160131	0.000120564	6.49478e-05	9.66441e-05	1.37696	1.03673	0.558486	0.831043	Non-cycling	SS A
AAACCCACATGCCGAC-1_1	0.000173842	0.000156879	3.50517e-05	8.08439e-05	1.49486	1.349	0.301409	0.695177	Non-cycling	SS A
AAACCCAGTAACGCGA-1_1	0.000225038	0.000151234	8.0127e-05	5.08078e-05	1.93511	1.30046	0.689012	0.436896	Early G1	SS B
AAACCCAGTAGCGAGT-1_1	0.000136827	0.000102054	7.48405e-05	4.45275e-05	1.17658	0.877564	0.643554	0.382892	Non-cycling	SS B
AAACCCAGTGGTTTAC-1_1	0.000116686	0.00012981	0.00012431	5.34707e-05	1.00338	1.11624	1.06895	0.459795	Non-cycling	SS B
AAACCCAGTGTGTTTG-1_1	0.000169767	9.53673e-05	8.19361e-05	0.000145844	1.45983	0.820063	0.704569	1.25411	Non-cycling	SS A
AAACGAACAACAAGAT-1_1	0.000134633	0.000125224	9.74748e-05	6.866e-05	1.15771	1.0768	0.838186	0.590407	Non-cycling	SS A
AAACGAACACGTCGGT-1_1	0.000118358	8.85298e-05	0.000189553	9.00248e-05	1.01776	0.761267	1.62997	0.774123	S	LS B
AAACGAAGTGTATCCA-1_1	0.000157522	0.000104052	0.000154645	0.000107667	1.35453	0.894747	1.32979	0.925828	Non-cycling	SS B
AAACGCTAGCATTGAA-1_1	9.74353e-06	3.98453e-05	0.000103616	0	0.0837846	0.34263	0.890995	0	Non-cycling	SS A
AAACGCTAGGTAAGGA-1_1	0.000142979	9.09599e-05	0.000150131	8.27828e-05	1.22948	0.782164	1.29098	0.711849	Non-cycling	SS B
AAACGCTCATCCAATG-1_1	1.74127e-05	0.000104715	6.3153e-05	8.34937e-05	0.149732	0.900448	0.543052	0.717963	Non-cycling	SS B
AAACGCTGTCAGTTTG-1_1	0.000128636	0.000142786	9.00004e-05	8.94441e-05	1.10614	1.22781	0.773914	0.76913	Non-cycling	SS B
AAACGCTTCAAGGTGG-1_1	7.99903e-05	7.29981e-05	7.42417e-05	0.000146705	0.687836	0.627711	0.638404	1.26152	Non-cycling	SS A
AAACGCTTCTGACCCT-1_1	0.00015176	6.02877e-05	0.000197336	0.000166552	1.30498	0.518414	1.69689	1.43218	S	LS A
AAAGAACAGACGTCGA-1_1	3.83954e-05	0.000210923	0.000130332	0.000163328	0.330162	1.81372	1.12073	1.40446	Late G1	SS B
AAAGAACAGATAACGT-1_1	0.000244176	0.000107475	9.37329e-05	0.000220695	2.09967	0.924181	0.806009	1.89776	Early G1	LS B
AAAGAACAGCTTGTTG-1_1	0.000168628	0.000107638	8.13312e-05	2.80908e-05	1.45003	0.925582	0.699367	0.241553	Non-cycling	SS B
AAAGAACAGTGAGTTA-1_1	0.000174078	9.01337e-05	0.000199094	0.00023991	1.49689	0.77506	1.71201	2.06298	G2M	LS B
AAAGAACGTGTGCCTG-1_1	9.91115e-05	0.000100912	0.000172815	0.000150144	0.85226	0.867744	1.48603	1.29109	Non-cycling	SS A
AAAGAACGTTTGTTCT-1_1	5.00557e-05	0.000171761	0.000273397	7.01446e-05	0.430429	1.47697	2.35094	0.603173	S	LS A
AAAGAACTCATTCGGA-1_1	1.96155e-05	6.36459e-05	4.54013e-05	6.20169e-05	0.168673	0.547291	0.390406	0.533283	Non-cycling	SS A
AAAGAACTCGAGAGAC-1_1	9.60193e-05	0.0001717	0.000146812	7.09095e-05	0.82567	1.47645	1.26243	0.609751	Non-cycling	SS B
AAAGAACTCTCGTGGG-1_1	0.000129828	0.000120584	0.000115164	8.02569e-05	1.11639	1.03691	0.990292	0.690129	Non-cycling	SS A
AAAGGATAGGAAAGGT-1_1	0.000147839	9.26894e-05	0.000109386	7.91785e-05	1.27127	0.797036	0.940612	0.680856	Non-cycling	SS B
AAAGGATGTTGGGCCT-1_1	7.0013e-05	7.43439e-05	0.000118029	3.17186e-05	0.602041	0.639283	1.01493	0.272748	Non-cycling	SS A
AAAGGATTCACGGGAA-1_1	5.44932e-05	0.00010738	9.56784e-05	8.68549e-05	0.468587	0.923359	0.822739	0.746866	Non-cycling	SS B
AAAGGGCCACAGACGA-1_1	6.42879e-05	0.000108957	6.75455e-05	0.000100377	0.552812	0.936921	0.580824	0.863142	Non-cycling	SS B
AAAGGGCCATTAGGAA-1_1	0.000149149	0.000200185	6.20453e-05	0.000108495	1.28253	1.72139	0.533527	0.932949	Late G1	SS B
AAAGGGCGTAACATCC-1_1	0.000136392	0.000148499	0.000170375	0.000156825	1.17283	1.27695	1.46505	1.34854	Non-cycling	SS B
AAAGGTACACCTAAAC-1_1	9.31007e-05	0.000121715	6.95039e-05	9.63068e-05	0.800573	1.04663	0.597664	0.828142	Non-cycling	SS A
AAAGGTAGTGTAAATG-1_1	8.76712e-05	0.000158365	0.00019533	0.000125673	0.753885	1.36178	1.67965	1.08066	S	LS A
AAAGTCCAGTCATTGC-1_1	0.000130348	0.000239008	0.000153353	0.000123538	1.12086	2.05523	1.31868	1.0623	Late G1	SS B
AAAGTCCCACAAACGG-1_1	7.52936e-05	0.000148185	0.000130258	3.63889e-05	0.647449	1.27424	1.12009	0.312908	Non-cycling	SS B
AAAGTCCCAGGTGACA-1_1	0.000119367	7.12642e-05	0.000112368	0.000126379	1.02644	0.612801	0.966255	1.08673	Non-cycling	SS A
AAAGTCCCAGTAGGAC-1_1	0.000165156	0.000136632	0.000163472	0.000119137	1.42018	1.1749	1.40569	1.02446	Non-cycling	SS B
AAAGTCCGTAGTAAGT-1_1	0.000136566	6.80568e-05	6.52615e-05	4.62095e-05	1.17433	0.58522	0.561183	0.397355	Non-cycling	SS A
AAAGTCCGTCATCGGC-1_1	7.27395e-05	5.18013e-05	3.65344e-05	7.56795e-05	0.625487	0.44544	0.314159	0.650768	Non-cycling	SS A
AAAGTCCTCGTGGACC-1_1	6.01203e-05	0.000202706	0.000179454	6.6117e-05	0.516974	1.74307	1.54312	0.56854	Late G1	SS A
AAAGTGACAACTTCTT-1_1	0.00014418	0.000151043	0.000108884	0.000172639	1.2398	1.29882	0.936296	1.48453	Non-cycling	SS B
AAAGTGAGTCCGAAAG-1_1	0.000109937	0.000126022	8.31253e-05	4.04356e-05	0.945346	1.08366	0.714794	0.347706	Non-cycling	SS A
AAAGTGATCTTCTCAA-1_1	5.05574e-05	9.91336e-05	1.66228e-05	7.20991e-05	0.434743	0.85245	0.142939	0.61998	Non-cycling	SS B
AAATGGAAGACTACCT-1_1	9.2555e-05	0.000118586	5.24886e-05	8.89188e-05	0.79588	1.01972	0.45135	0.764613	Non-cycling	SS B
AAATGGAAGGTAAACT-1_1	0.000160242	0.00011296	6.04395e-05	0.000129244	1.37792	0.971344	0.51972	1.11137	Non-cycling	SS B
AAATGGAAGTTAACAG-1_1	0.00014574	0.000132548	9.18232e-05	0.00016272	1.25321	1.13978	0.789588	1.39923	Non-cycling	SS B
AAATGGACAATAACCC-1_1	7.85382e-05	0.0001249	8.10864e-05	0.000134092	0.67535	1.07401	0.697262	1.15306	Non-cycling	LS B
AAATGGACAGCGCTTG-1_1	0.000150622	0.000105685	0.000172138	9.63858e-05	1.2952	0.908783	1.48022	0.828822	Non-cycling	SS B
AAATGGAGTATTTCCT-1_1	7.5064e-05	0.000102756	5.90047e-05	6.6949e-05	0.645475	0.883603	0.507381	0.575694	Non-cycling	SS B
AAATGGATCATTCGTT-1_1	8.30165e-05	0.000130985	0.000199556	0.000241873	0.713859	1.12634	1.71598	2.07987	G2M	LS A
AAATGGATCCGCATAA-1_1	0.000169924	0.000101983	0.00011841	7.1613e-05	1.46118	0.876951	1.01821	0.6158	Non-cycling	SS B
AACAAAGAGAAGCGCT-1_1	0.000121399	0.000124852	2.66882e-05	5.48764e-05	1.04391	1.0736	0.229491	0.471882	Non-cycling	SS B
AACAAAGGTCGATTAC-1_1	0.00018876	5.00004e-05	4.27942e-05	8.35394e-05	1.62315	0.429954	0.367987	0.718355	Early G1	SS B
AACAAAGGTGGTGATG-1_1	5.04594e-05	0.000125274	8.47617e-05	0.000110272	0.433901	1.07723	0.728866	0.948227	Non-cycling	SS B
AACAACCAGGTAAGTT-1_1	3.21247e-05	7.39101e-05	0.000164763	9.48259e-05	0.27624	0.635553	1.41679	0.815408	Non-cycling	SS B
AACAACCAGGTATAGT-1_1	6.44907e-05	0.000117982	8.72769e-05	1.55588e-05	0.554556	1.01452	0.750494	0.133791	Non-cycling	SS B
AACAACCCAAGGCGTA-1_1	9.22865e-05	4.34605e-05	5.73296e-05	0.000149737	0.793571	0.373717	0.492977	1.28759	Non-cycling	SS B
AACAACCGTATAGGAT-1_1	4.3442e-05	0.000221612	0.000228633	0.000106746	0.373558	1.90565	1.96602	0.91791	S	LS A
AACAACCGTCGCATGC-1_1	0.000220392	0.000132177	6.12351e-05	0.000164305	1.89515	1.13659	0.526561	1.41286	Early G1	SS A
AACAACCGTGCCCACA-1_1	9.99329e-05	0.000105333	6.7479e-05	0.000116906	0.859323	0.905762	0.580252	1.00527	Non-cycling	SS B
AACAACCTCATTGTGG-1_1	6.30462e-05	9.44024e-05	5.26037e-05	4.69909e-05	0.542134	0.811766	0.45234	0.404075	Non-cycling	SS B
AACAACCTCTCCGTGT-1_1	0.000197879	0.000141041	6.17117e-05	0.000123912	1.70156	1.21281	0.530659	1.06552	Early G1	SS B
AACAAGAAGAAACTGT-1_1	0.000178941	9.85302e-05	0.000145409	0.000160233	1.53871	0.847261	1.25037	1.37785	Early G1	SS B
AACAAGACACTGTCCT-1_1	0.000100631	0.000105612	6.40029e-05	0.000114316	0.865324	0.90816	0.550361	0.983007	Non-cycling	SS A
AACAAGAGTGAGGATC-1_1	0.000109286	0.000156159	3.85675e-05	0.000185612	0.939755	1.34281	0.331642	1.59608	G2M	SS A
AACAAGAGTGCCGGTT-1_1	0.000146787	9.26334e-05	0.000177865	0.000148698	1.26223	0.796555	1.52946	1.27866	S	LS B
AACAAGATCCTCTAGC-1_1	0.00015882	0.000137023	7.62646e-05	4.75958e-05	1.3657	1.17826	0.6558	0.409276	Non-cycling	SS B
AACACACCACTGATTG-1_1	9.55217e-05	0.000119508	0.000126843	0.000107438	0.821391	1.02765	1.09072	0.923861	Non-cycling	SS B
AACACACGTAACACGG-1_1	4.83834e-05	0.000104579	4.95963e-05	0.000134526	0.416049	0.899278	0.426479	1.15679	Non-cycling	SS B
AACACACGTCCTACAA-1_1	0.000151222	0.00013023	0.000131207	0.000196553	1.30036	1.11985	1.12825	1.69016	G2M	SS B
AACACACGTCGATTCA-1_1	8.86324e-05	6.88045e-05	0.000163789	7.65065e-05	0.76215	0.59165	1.40842	0.65788	Non-cycling	LS B
AACACACTCAGCTAGT-1_1	0.000197619	9.62435e-05	0.000136755	0.000163168	1.69933	0.827598	1.17595	1.40308	Early G1	SS B
AACAGGGAGCACGATG-1_1	9.43117e-05	0.000217867	0.000122673	4.64963e-05	0.810986	1.87343	1.05486	0.399822	Late G1	SS B
AACAGGGCATCCTGTC-1_1	5.02346e-05	0.000193822	0.00017067	9.39605e-05	0.431967	1.66667	1.46759	0.807967	Late G1	SS B
AACAGGGGTCGAGTTT-1_1	0.000120302	0.000129991	0.000112996	0.000105263	1.03448	1.11779	0.971655	0.905161	Non-cycling	SS A
AACAGGGGTCGGCTAC-1_1	0.000132947	5.90743e-05	0.000157721	0.00010697	1.14321	0.507979	1.35625	0.919836	Non-cycling	SS B
AACAGGGGTTATGTCG-1_1	0.000132888	7.88587e-05	4.68168e-05	0.00011398	1.1427	0.678106	0.402578	0.980117	Non-cycling	SS A
AACAGGGTCCGTGACG-1_1	0.000103591	1.50896e-05	9.16055e-05	8.05964e-05	0.890777	0.129756	0.787716	0.693049	Non-cycling	SS B
AACAGGGTCGTGAGAG-1_1	0.000212756	0.000139079	8.295e-05	0.000132975	1.82949	1.19594	0.713287	1.14345	Early G1	SS B
AACCAACAGGAGGGTG-1_1	0.000117146	0.00010909	0.000315569	0.000233785	1.00734	0.938069	2.71358	2.01032	S	LS A
AACCAACAGTCACTAC-1_1	9.37248e-05	0.000114249	0.000195537	0.000126131	0.805939	0.982424	1.68143	1.0846	S	SS A
AACCAACCATATCTCT-1_1	9.59254e-05	7.25898e-05	0.000115722	0.00010815	0.824862	0.6242	0.995094	0.92998	Non-cycling	SS B
AACCAACCATGTCAGT-1_1	6.2907e-05	0.000129511	0.000180139	3.42724e-05	0.540937	1.11367	1.54901	0.294708	S	SS A
AACCAACGTCACCTTC-1_1	0.000278866	0.000133025	0.000156033	0.000184348	2.39797	1.14388	1.34173	1.58521	Early G1	SS A
AACCAACGTCTACGTA-1_1	0.000120512	0.000129734	6.11615e-05	0.000116885	1.03628	1.11558	0.525928	1.00509	Non-cycling	SS B
AACCAACGTTGGGATG-1_1	0.000165983	0.000119321	7.09714e-05	0.000161032	1.42729	1.02604	0.610283	1.38471	Non-cycling	SS B
AACCAACTCCCAGGAC-1_1	0.0001138	7.29723e-05	6.73884e-05	0.000104961	0.978564	0.627489	0.579473	0.902556	Non-cycling	SS A
AACCAACTCCGGCAAC-1_1	5.44797e-05	8.06054e-05	0.00020826	0.000125977	0.468471	0.693126	1.79083	1.08328	S	SS A
AACCAACTCTCTCTTC-1_1	8.30901e-05	4.20298e-05	6.23899e-05	9.88833e-05	0.714492	0.361415	0.536491	0.850298	Non-cycling	SS B
AACCAACTCTTTCAGT-1_1	3.84355e-05	8.61249e-05	2.75715e-05	1.38435e-05	0.330507	0.740588	0.237087	0.119041	Non-cycling	SS B
AACCACAAGAAACCAT-1_1	0.000124465	0.000153228	0.000132546	9.90832e-05	1.07027	1.31761	1.13976	0.852017	Non-cycling	SS B
AACCACAAGACGAGCT-1_1	2.90816e-05	1.93269e-05	0.00011594	0.000236971	0.250073	0.166192	0.996969	2.03771	G2M	LS B
AACCACAAGCCTAACT-1_1	7.02317e-05	0.000108902	3.60841e-05	0.000105248	0.603922	0.936448	0.310288	0.905031	Non-cycling	SS A
AACCACACATGTCTAG-1_1	0.000118269	8.92484e-05	0.000204693	4.4356e-05	1.017	0.767447	1.76016	0.381417	S	SS B
AACCACAGTAATTAGG-1_1	0.000130966	0.000210535	0.000122154	0.00014195	1.12617	1.81039	1.0504	1.22063	Late G1	LS B
AACCACAGTCTCAAGT-1_1	6.56405e-05	0.000144222	0.00015115	0.000107189	0.564443	1.24017	1.29974	0.921718	Non-cycling	LS B
AACCACATCACAGAGG-1_1	0.000131521	9.20309e-05	7.99081e-05	8.46841e-05	1.13095	0.791374	0.68713	0.728198	Non-cycling	SS A
AACCACATCCATTCGC-1_1	0.000176523	0.00011771	5.69199e-05	0.000131796	1.51792	1.01218	0.489454	1.13331	Early G1	SS B
AACCATGAGTAGCAAT-1_1	0.00012302	8.79288e-05	0.00011108	0.000112631	1.05785	0.756099	0.955176	0.968514	Non-cycling	LS B
AACCATGAGTGCTCAT-1_1	9.04985e-05	0.000124808	0.000326799	9.37977e-05	0.778197	1.07323	2.81014	0.806566	S	SS B
AACCATGCACAAGTGG-1_1	0.000102908	6.42988e-05	3.38957e-05	0.000111189	0.88491	0.552906	0.291469	0.956116	Non-cycling	SS A
AACCATGTCAGGCGAA-1_1	0.00011145	0.000180842	8.19059e-05	0.000197155	0.958359	1.55506	0.704309	1.69533	G2M	SS A
AACCATGTCCGCTAGG-1_1	0.000109066	0.000104745	0.000146062	7.72956e-05	0.93786	0.900699	1.25598	0.664665	Non-cycling	SS A
AACCATGTCTGGGCAC-1_1	5.72249e-05	0.000123272	2.07351e-05	9.83134e-05	0.492077	1.06002	0.178301	0.845397	Non-cycling	SS B
AACCCAAAGTGCCGAA-1_1	0.00013221	0.000128245	8.17328e-05	0.000108719	1.13687	1.10278	0.70282	0.934878	Non-cycling	SS A
AACCCAAGTCATCACA-1_1	0.000147225	0.000129969	8.23966e-05	9.69862e-05	1.26599	1.11761	0.708528	0.833984	Non-cycling	SS B
AACCCAATCACGGGCT-1_1	3.99211e-05	0.00014531	0.000116617	0.000190647	0.343282	1.24952	1.00279	1.63937	G2M	SS B
AACCCAATCCCTGTTG-1_1	1.74222e-05	7.41647e-05	9.21572e-05	7.06206e-05	0.149814	0.637742	0.79246	0.607266	Non-cycling	SS A
AACCCAATCCTACAAG-1_1	0.000163686	8.07005e-05	0.000139246	0.000166543	1.40754	0.693943	1.19738	1.4321	Non-cycling	SS A
AACCTGAAGACCGCCT-1_1	0.000157324	0.000122389	0.00012373	6.53708e-05	1.35283	1.05242	1.06396	0.562123	Non-cycling	SS A
AACCTGAAGCACTAAA-1_1	0.000203616	9.3141e-05	9.70318e-05	7.06527e-05	1.7509	0.80092	0.834376	0.607542	Early G1	SS B
AACCTGATCCACCTCA-1_1	0.000113556	0.000138549	0.000152872	0.000137867	0.976465	1.19139	1.31455	1.18551	Non-cycling	SS A
AACCTTTCAAAGGTTA-1_1	4.74968e-05	0.00016207	8.27609e-05	0.000214953	0.408425	1.39364	0.711661	1.84838	G2M	SS B
AACCTTTCAGTGAGCA-1_1	7.61107e-05	0.00011393	5.09417e-05	0.000110453	0.654476	0.979685	0.438047	0.949785	Non-cycling	SS B
AACCTTTTCTCAGAAC-1_1	0.000122901	0.000137503	5.9374e-05	0.000183945	1.05683	1.18239	0.510557	1.58174	G2M	LS B
AACGAAACACGACGTC-1_1	0.000156919	0.000164744	0.000131011	8.38514e-05	1.34934	1.41664	1.12656	0.721038	Non-cycling	SS A
AACGAAACAGGACTTT-1_1	0.000101715	0.000103386	2.00116e-05	3.592e-05	0.874651	0.889017	0.17208	0.308876	Non-cycling	SS A
AACGAAACATCACCAA-1_1	0.000252533	9.94489e-05	0.000242626	0.000201259	2.17153	0.855161	2.08634	1.73062	Early G1	LS A
AACGAAAGTTCGGTTA-1_1	0.000142941	0.00015442	3.91587e-05	0.000155689	1.22915	1.32785	0.336725	1.33877	Non-cycling	SS B
AACGAAAGTTTGGGTT-1_1	0.000156023	0.000143374	0.000137477	0.000160553	1.34164	1.23288	1.18217	1.38059	Non-cycling	SS B
AACGAAATCATCTGTT-1_1	0.000170361	0.000161576	0.000221991	0.00014196	1.46494	1.38939	1.9089	1.22071	S	LS A
AACGGGACAACCCGCA-1_1	0.00024486	6.54254e-05	6.49107e-05	9.34083e-05	2.10555	0.562593	0.558167	0.803218	Early G1	LS B
AACGGGAGTAGTTAGA-1_1	0.000199409	0.00012906	0.000107358	8.37741e-05	1.71472	1.10979	0.92317	0.720373	Early G1	SS B
AACGTCAAGATGGGCT-1_1	6.56683e-05	4.05342e-05	0.000139525	6.05052e-05	0.564682	0.348554	1.19978	0.520285	Non-cycling	LS B
AACGTCAAGCACTCAT-1_1	3.31465e-05	0.000132627	4.6784e-05	0.000209648	0.285027	1.14046	0.402296	1.80277	G2M	SS A
AACGTCACACGGCCAT-1_1	8.8593e-05	0.000122092	0.00010282	0.00011906	0.761811	1.04987	0.884151	1.0238	Non-cycling	SS A
AACGTCATCAAGCCAT-1_1	7.23525e-05	9.86609e-05	0.000152699	0.00023131	0.622159	0.848385	1.31306	1.98903	G2M	LS B
AACTTCTAGTAAACAC-1_1	0.00016779	0.000100902	0.000155042	0.000131019	1.44283	0.86766	1.3332	1.12664	Non-cycling	SS A
AACTTCTCAAGTGGTG-1_1	0.000173404	0.000149843	6.53674e-05	7.33005e-05	1.4911	1.2885	0.562094	0.630311	Non-cycling	SS B
AACTTCTCACCTTCGT-1_1	0.000127664	5.14625e-05	0.000163644	0.000110545	1.09778	0.442526	1.40718	0.95058	Non-cycling	SS A
AACTTCTGTAGTTAGA-1_1	0.00017355	0.000152669	0.000170185	0.00016397	1.49236	1.3128	1.46343	1.40998	Non-cycling	LS A
AACTTCTGTTACCTTT-1_1	0.000178203	8.5229e-05	0.000108653	9.45117e-05	1.53237	0.732884	0.934305	0.812706	Early G1	SS B
AACTTCTTCAGCCCAG-1_1	0.000182254	0.000195997	0.000113393	0.000161105	1.5672	1.68538	0.975063	1.38534	Late G1	SS B
AACTTCTTCATGAGTC-1_1	3.4615e-05	9.42409e-05	9.51477e-05	6.76048e-05	0.297654	0.810378	0.818175	0.581334	Non-cycling	SS B
AAGAACACATTCATCT-1_1	0.000121197	0.000103937	7.90526e-05	5.5167e-05	1.04218	0.893757	0.679773	0.474381	Non-cycling	SS A
AAGAACAGTCCGTACG-1_1	0.00013568	0.000106347	8.16658e-05	0.000206624	1.16672	0.914479	0.702244	1.77676	G2M	SS B
AAGAACAGTCGGCTAC-1_1	0.000148312	0.000159432	0.000254257	0.000156008	1.27534	1.37096	2.18635	1.34151	S	LS B
AAGAACAGTGCCTGCA-1_1	0.000120265	8.04795e-05	9.75483e-05	0.000129209	1.03416	0.692043	0.838818	1.11107	Non-cycling	SS B
AAGAACATCAAAGGTA-1_1	0.00010152	6.22475e-05	0.000134291	9.45304e-05	0.87297	0.535267	1.15477	0.812867	Non-cycling	SS B
AAGAACATCGCCAGAC-1_1	9.23371e-05	0.000136287	8.03982e-05	7.86822e-05	0.794007	1.17193	0.691344	0.676588	Non-cycling	SS A
AAGACAAAGCACGGAT-1_1	7.90717e-05	0.000186209	5.96671e-05	0.000106465	0.679938	1.60121	0.513078	0.91549	Late G1	SS B
AAGACAAAGGCTCTAT-1_1	8.26333e-05	7.89867e-05	8.9335e-05	3.8271e-05	0.710563	0.679207	0.768191	0.329093	Non-cycling	SS A
AAGACAACATTGGCAT-1_1	6.9626e-05	0.000135766	0.000404649	0.000162117	0.598714	1.16745	3.47957	1.39405	S	LS A
AAGACAAGTGCGGCTT-1_1	8.9174e-05	1.89361e-05	5.6721e-05	0.000137907	0.766807	0.162831	0.487744	1.18586	Non-cycling	LS B
AAGACTCAGTCGTCTA-1_1	0.000190773	4.03901e-05	0.000144719	0.000219717	1.64046	0.347315	1.24444	1.88935	G2M	LS B
AAGACTCCACCCTATC-1_1	0.00016016	0.000107348	0.000107442	0.000130023	1.37721	0.923083	0.923892	1.11807	Non-cycling	SS B
AAGACTCCAGCTCCTT-1_1	0.000190955	7.02147e-05	0.000252888	3.77756e-05	1.64202	0.603777	2.17459	0.324833	S	LS B
AAGACTCGTGCCCACA-1_1	0.000130566	0.000141757	7.73188e-05	2.6386e-05	1.12274	1.21897	0.664865	0.226893	Non-cycling	SS B
AAGACTCGTTCGAGCC-1_1	0.000129766	9.50014e-05	0.000325542	0.000145891	1.11586	0.816917	2.79934	1.25452	S	LS A
AAGACTCTCACTCACC-1_1	3.80238e-05	0.000173271	8.73731e-05	9.01253e-05	0.326967	1.48996	0.751321	0.774987	Non-cycling	SS A
AAGACTCTCATGGCCG-1_1	4.97618e-05	0.00013041	7.59629e-05	9.40778e-05	0.427901	1.12139	0.653205	0.808975	Non-cycling	SS B
AAGACTCTCGGTCGAC-1_1	2.18486e-05	0.00011045	0.000210502	0.000182738	0.187877	0.949764	1.81011	1.57137	S	LS A
AAGATAGAGAATCGCG-1_1	4.34038e-05	0.00019173	0.000115516	0.000136915	0.373229	1.64869	0.993318	1.17733	Late G1	LS B
AAGATAGAGCTGGCCT-1_1	0.000112327	0.000101982	6.93502e-05	0.000139066	0.965903	0.876947	0.596342	1.19583	Non-cycling	SS B
AAGATAGAGGAAGAAC-1_1	8.58295e-05	0.000106079	0.000110561	0.000194246	0.738048	0.912174	0.950716	1.67032	G2M	SS A
AAGATAGAGGACTTCT-1_1	0.000174235	0.000108069	7.28019e-05	2.00161e-05	1.49824	0.929287	0.626023	0.172118	Non-cycling	SS B
AAGATAGCAATGGCAG-1_1	0.000142868	0.000111373	3.36258e-05	0.000144852	1.22852	0.957697	0.289149	1.24558	Non-cycling	LS B
AAGATAGCACAAAGTA-1_1	0.000202217	0.000166912	0.00014392	0.0001534	1.73887	1.43527	1.23757	1.31909	Early G1	SS A
AAGCATCAGACATAGT-1_1	0.000132493	0.000111986	4.87641e-05	2.70199e-05	1.13931	0.962972	0.419322	0.232344	Non-cycling	SS B
AAGCATCAGATTAGAC-1_1	8.05015e-05	8.81996e-05	3.24683e-05	9.86456e-05	0.692232	0.758429	0.279195	0.848253	Non-cycling	SS A
AAGCATCCACATTCTT-1_1	0.000115647	9.82854e-05	0.000114177	0.000135796	0.994447	0.845156	0.981811	1.16771	Non-cycling	SS B
AAGCATCGTAGGAGTC-1_1	6.47307e-05	0.000174346	0.000135659	0.000145802	0.556619	1.4992	1.16653	1.25375	Non-cycling	SS B
AAGCATCGTATGAAAC-1_1	5.85087e-05	4.87865e-05	0.000103724	0.000116783	0.503116	0.419515	0.891924	1.00422	Non-cycling	SS A
AAGCATCGTGGAATGC-1_1	0.000103144	0.00011311	8.57645e-05	0.000161371	0.886936	0.972629	0.737489	1.38763	Non-cycling	SS B
AAGCATCTCCAGTGTA-1_1	0.000197045	0.000161357	0.000115065	0.000115144	1.69439	1.3875	0.989441	0.990126	Early G1	SS B
AAGCATCTCCCAATAG-1_1	3.08835e-05	0.000132406	6.52385e-05	0.000133284	0.265567	1.13856	0.560986	1.14611	Non-cycling	SS B
AAGCATCTCGCAACAT-1_1	0.000117665	0.000179537	0.000139459	0.000149158	1.0118	1.54383	1.19921	1.28261	Late G1	SS B
AAGCCATAGCTGTTAC-1_1	0.000185866	0.000137868	0.000108574	0.000179441	1.59826	1.18553	0.933626	1.54301	Early G1	LS B
AAGCCATAGGGCAAGG-1_1	2.46158e-05	0.000137287	0.00010734	0.000102782	0.211671	1.18053	0.923016	0.883826	Non-cycling	SS B
AAGCCATAGGTCACCC-1_1	6.55701e-05	9.03616e-05	0.000133763	8.03796e-05	0.563837	0.777019	1.15023	0.691184	Non-cycling	SS B
AAGCCATCACTACCCT-1_1	0.000113192	0.000148364	9.83041e-05	0.000160124	0.973341	1.27578	0.845317	1.37691	Non-cycling	SS B
AAGCCATGTGGCCACT-1_1	0.000152814	0.000120472	0.00011131	8.7318e-05	1.31405	1.03594	0.957159	0.750847	Non-cycling	SS B
AAGCCATGTTGTGCCG-1_1	0.000202418	0.000123412	0.000112025	7.3426e-05	1.74059	1.06122	0.9633	0.63139	Early G1	SS B
AAGCCATTCATGCCGG-1_1	7.94486e-05	9.48023e-05	0.000231916	0.000116907	0.683179	0.815205	1.99424	1.00528	S	SS B
AAGCGAGCAAATGGCG-1_1	0.000166432	0.000102064	0.000258527	0.000142624	1.43115	0.877644	2.22308	1.22643	S	SS B
AAGCGAGCAATACGCT-1_1	7.16306e-05	0.00012259	0.000130291	4.50693e-05	0.615952	1.05415	1.12037	0.387551	Non-cycling	SS B
AAGCGAGTCCTAGAGT-1_1	0.000139949	0.000110944	0.000143914	9.86915e-05	1.20342	0.954004	1.23751	0.848649	Non-cycling	LS B
AAGCGTTAGGTGCCAA-1_1	0.000188238	0.000154667	6.84772e-05	9.17198e-05	1.61866	1.32998	0.588835	0.788698	Early G1	SS B
AAGCGTTCAACACACT-1_1	9.29971e-05	0.000103324	0.000126901	2.05862e-05	0.799682	0.888481	1.09122	0.177021	Non-cycling	SS A
AAGGAATAGACTACGG-1_1	5.52124e-05	8.37887e-05	0.000124941	6.54013e-05	0.474771	0.720499	1.07437	0.562386	Non-cycling	SS B
AAGGAATAGAGGTGCT-1_1	9.93065e-05	7.99354e-05	0.000185895	0.000198655	0.853936	0.687364	1.59851	1.70823	G2M	LS A
AAGGAATAGTTCGGTT-1_1	0.000104344	0.000117442	0.000143319	0.000131736	0.89725	1.00988	1.2324	1.1328	Non-cycling	LS B
AAGGAATCAGCAAGAC-1_1	9.20256e-05	0.000158644	7.73829e-05	4.26822e-05	0.791328	1.36418	0.665416	0.367025	Non-cycling	SS B
AAGGAATGTCTGTAAC-1_1	8.9866e-05	5.80428e-05	0.000144014	5.07124e-05	0.772758	0.49911	1.23837	0.436076	Non-cycling	SS B
AAGGAATTCGATCCAA-1_1	0.000122266	0.000110694	3.04032e-05	5.75658e-05	1.05137	0.951856	0.261437	0.495008	Non-cycling	SS B
AAGGAATTCTGGGATT-1_1	8.81723e-05	0.000101986	3.40706e-05	8.99959e-05	0.758194	0.87698	0.292973	0.773875	Non-cycling	SS B
AAGGTAAAGCGTCAAG-1_1	0.000194128	8.88701e-05	7.45801e-05	9.22878e-05	1.66931	0.764194	0.641314	0.793583	Early G1	SS B
AAGGTAACATTGTCGA-1_1	4.61902e-05	0.000115687	4.20875e-05	0.000103793	0.397189	0.994791	0.361911	0.892512	Non-cycling	LS B
AAGGTAAGTCCCTAAA-1_1	7.61716e-05	0.000122467	0.000130554	9.02122e-05	0.655	1.0531	1.12263	0.775735	Non-cycling	SS B
AAGGTAAGTCCGGATC-1_1	8.42009e-05	0.000150902	4.07514e-05	0.000165963	0.724044	1.29761	0.350422	1.42711	Non-cycling	SS A
AAGGTAAGTGGAATGC-1_1	0.000178769	0.000164712	4.49777e-05	5.95015e-05	1.53724	1.41636	0.386764	0.511653	Early G1	SS A
AAGGTAAGTTGTTGCA-1_1	0.000133509	6.61665e-05	8.97271e-05	8.81462e-05	1.14804	0.568966	0.771563	0.757969	Non-cycling	SS B
AAGTACCAGATTGGGC-1_1	0.00011191	0.000150324	8.25427e-05	9.32459e-05	0.962311	1.29264	0.709785	0.801822	Non-cycling	SS B
AAGTACCAGTTCAACC-1_1	0.000241849	0.00013488	6.24592e-05	2.7979e-05	2.07966	1.15984	0.537087	0.240591	Early G1	SS B
AAGTACCCACCTCGTT-1_1	0.0001158	0.00012429	0.000126357	7.96739e-05	0.995766	1.06877	1.08654	0.685116	Non-cycling	SS B
AAGTACCGTAAGACCG-1_1	0.000183844	8.90429e-05	8.62863e-05	7.32423e-05	1.58088	0.76568	0.741976	0.629811	Early G1	SS A
AAGTACCTCATGCCGG-1_1	0.000163452	9.83244e-05	0.000166697	0.000127681	1.40552	0.845492	1.43343	1.09792	Non-cycling	SS B
AAGTACCTCCTTATGT-1_1	0.000125274	0.000111435	0.000149845	8.36626e-05	1.07723	0.958232	1.28852	0.719415	Non-cycling	SS B
AAGTACCTCTGGGCAC-1_1	0.00020366	9.40754e-05	9.66185e-05	2.85433e-05	1.75127	0.808954	0.830823	0.245444	Early G1	SS A
AAGTCGTAGGAGGGTG-1_1	0.000121575	0.00015149	0.000107786	5.92984e-05	1.04542	1.30266	0.926852	0.509907	Non-cycling	SS B
AAGTCGTAGGGTTGCA-1_1	7.98691e-05	5.98348e-05	0.000170552	4.2678e-05	0.686795	0.51452	1.46657	0.366988	Non-cycling	SS B
AAGTCGTAGTCTGCAT-1_1	8.50891e-05	0.000144728	0.0001378	0.000174966	0.731681	1.24451	1.18494	1.50453	G2M	SS B
AAGTCGTCAGAACATA-1_1	0.000100812	5.40584e-05	5.1042e-05	0.000131129	0.866885	0.464848	0.43891	1.12758	Non-cycling	LS B
AAGTCGTGTCCGAAGA-1_1	4.6768e-05	0.000178911	0.00014468	0.000143021	0.402158	1.53845	1.24411	1.22984	Late G1	SS B
AAGTCGTTCCTAAACG-1_1	8.36586e-05	7.06342e-05	0.000224228	0.00015982	0.71938	0.607383	1.92814	1.37429	S	LS B
AAGTCGTTCGGTCACG-1_1	0.000174306	0.000127888	5.75844e-05	6.71752e-05	1.49886	1.09971	0.495168	0.57764	Non-cycling	SS B
AAGTGAAAGAGCACTG-1_1	7.74853e-05	0.000170283	0.000334993	0.000252608	0.666296	1.46426	2.8806	2.17218	S	LS A
AAGTGAAGTATCGTGT-1_1	5.02776e-05	7.06721e-05	0.000134973	8.55186e-05	0.432337	0.607709	1.16063	0.735375	Non-cycling	SS B
AAGTGAAGTGATACAA-1_1	0.000121352	0.000128141	9.49361e-05	2.33841e-05	1.0435	1.10189	0.816356	0.20108	Non-cycling	SS A
AAGTGAATCCGCATAA-1_1	6.35059e-05	0.000175767	0.000250478	0.000194537	0.546087	1.51142	2.15386	1.67283	S	LS B
AAGTGAATCTCCGATC-1_1	5.78397e-05	3.46967e-05	7.02666e-05	5.5778e-05	0.497364	0.298357	0.604222	0.479635	Non-cycling	SS A
AAGTTCGAGGCGTTGA-1_1	6.35457e-05	0.000167015	4.15165e-05	0.000144818	0.546429	1.43617	0.357001	1.24529	Non-cycling	SS B
AAGTTCGAGTAAACTG-1_1	5.45276e-05	0.000131909	5.33808e-05	6.29702e-05	0.468883	1.13428	0.459021	0.541481	Non-cycling	SS A
AAGTTCGAGTAAGCAT-1_1	1.16169e-05	0.000149118	0.000135645	4.30336e-05	0.0998933	1.28227	1.16641	0.370046	Non-cycling	SS B
AAGTTCGCACGTTCGG-1_1	0.000120288	0.000165393	7.6614e-05	5.93676e-05	1.03436	1.42222	0.658804	0.510502	Non-cycling	SS B
AAGTTCGCAGTGGGTA-1_1	0.000106089	0.000139316	0.000122275	7.69638e-05	0.912257	1.19798	1.05144	0.661812	Non-cycling	SS B
AAGTTCGGTGGAGAAA-1_1	0.000135967	7.42271e-05	2.13445e-05	5.76625e-05	1.16918	0.638279	0.183541	0.495839	Non-cycling	SS A
AAGTTCGGTGGATCGA-1_1	0.000100503	0.00013412	8.3737e-05	0.000148646	0.864227	1.15329	0.720055	1.27821	Non-cycling	SS A
AAGTTCGTCTAGCCTC-1_1	9.47814e-05	5.40001e-05	0.000141993	1.4967e-05	0.815025	0.464347	1.221	0.128702	Non-cycling	SS B
AATAGAGAGAAGTGTT-1_1	0.000127721	0.000125186	8.67016e-05	0.000108887	1.09827	1.07647	0.745547	0.936322	Non-cycling	SS B
AATCACGAGCCTCCAG-1_1	0.000122339	9.64364e-05	4.22189e-05	7.85229e-05	1.05199	0.829257	0.36304	0.675219	Non-cycling	SS B
AATCACGCACAGAGCA-1_1	0.000201041	0.000185009	0.00013463	0.000126	1.72875	1.59089	1.15768	1.08347	Early G1	SS B
AATCACGGTCACGTGC-1_1	9.70807e-05	0.000129501	7.19523e-05	7.6311e-05	0.834797	1.11358	0.618718	0.656198	Non-cycling	SS A
AATCACGGTCAGTCCG-1_1	2.49878e-05	0.000146475	0.0001457	0.000104884	0.21487	1.25953	1.25288	0.901899	Non-cycling	LS B
AATCACGGTTGTTGCA-1_1	0.000125485	0.000153821	0.000126061	6.54622e-05	1.07904	1.3227	1.08399	0.562909	Non-cycling	SS B
AATCACGTCGATACGT-1_1	0.000183028	7.04325e-05	0.000206955	7.46982e-05	1.57386	0.605649	1.7796	0.64233	S	LS B
AATCGACCACAGCTTA-1_1	6.89502e-05	3.69309e-05	9.79042e-05	0.000100815	0.592903	0.317569	0.841878	0.86691	Non-cycling	LS B
AATCGACGTATGTCTG-1_1	0.000147779	0.000146337	8.00799e-05	0.00020623	1.27075	1.25835	0.688607	1.77337	G2M	LS B
AATCGACGTTCTAACG-1_1	0.000142986	0.00012398	0.000108523	0.000174695	1.22953	1.06611	0.933193	1.5022	G2M	SS B
AATCGTGGTGAACCGA-1_1	9.65515e-05	0.000120051	4.88798e-05	7.43888e-05	0.830246	1.03232	0.420317	0.639669	Non-cycling	SS A
AATCGTGTCATAGCAC-1_1	8.92435e-05	0.000158415	9.30782e-05	4.84324e-05	0.767405	1.36221	0.80038	0.41647	Non-cycling	SS B
AATCGTGTCTGGAGAG-1_1	4.49777e-05	6.39384e-05	9.65359e-05	7.37156e-05	0.386764	0.549807	0.830112	0.63388	Non-cycling	SS A
AATGAAGAGCAGCACA-1_1	6.64268e-05	5.591e-05	9.55174e-05	0.000171994	0.571204	0.48077	0.821354	1.47898	Non-cycling	SS B
AATGAAGAGCGTTACT-1_1	0.000115319	0.000121171	0.000115152	7.27204e-05	0.991631	1.04195	0.99019	0.625322	Non-cycling	SS A
AATGAAGAGTAGAGTT-1_1	6.99142e-05	0.000107527	0.000159473	0.000134468	0.601192	0.924626	1.3713	1.15629	Non-cycling	LS A
AATGAAGAGTAGGATT-1_1	6.97266e-05	0.000119194	7.683e-05	0.000104767	0.599579	1.02495	0.660661	0.900887	Non-cycling	SS A
AATGAAGGTTAAGTCC-1_1	5.88045e-05	7.11083e-05	0.000285551	0.000264813	0.50566	0.61146	2.45545	2.27712	S	LS A
AATGACCAGTCGAATA-1_1	9.68068e-05	0.000103479	6.49833e-05	0.00019221	0.832442	0.889814	0.558791	1.65281	G2M	SS B
AATGACCCACCGAATT-1_1	4.15791e-05	0.000139962	0.000172335	8.65823e-05	0.357539	1.20353	1.48191	0.744521	Non-cycling	SS B
AATGACCGTATGCAAA-1_1	0.000124523	0.000135298	6.26757e-05	0.000106556	1.07077	1.16343	0.538948	0.916277	Non-cycling	SS B
AATGACCGTGCTGCAC-1_1	0.000142191	0.000110617	3.57368e-05	0.000181364	1.2227	0.951194	0.3073	1.55955	G2M	SS B
AATGACCGTTGGACCC-1_1	8.14478e-05	0.000175011	5.94981e-05	0.000191498	0.700369	1.50492	0.511624	1.6467	G2M	SS B
AATGACCTCCTACGGG-1_1	0.000113852	9.7575e-05	9.40223e-05	0.000117447	0.979015	0.839048	0.808498	1.00992	Non-cycling	SS B
AATGACCTCGGTGCAC-1_1	0.00010857	9.80717e-05	0.000134203	8.37072e-05	0.933592	0.843318	1.15401	0.719798	Non-cycling	SS B
AATGACCTCTTGGATG-1_1	0.0001425	0.000131242	0.000237847	0.000221758	1.22536	1.12855	2.04525	1.9069	S	LS A
AATGCCACAATCTAGC-1_1	9.20128e-05	8.35497e-05	0.000117792	7.43646e-05	0.791218	0.718444	1.01289	0.639461	Non-cycling	SS A
AATGCCAGTACCCGCA-1_1	8.49515e-05	0.000140344	6.29786e-05	0.000123572	0.730498	1.20681	0.541553	1.06259	Non-cycling	SS B
AATGCCATCGCAGTCG-1_1	0.000112664	0.000121008	0.000123294	0.000113205	0.968798	1.04055	1.06021	0.973451	Non-cycling	SS B
AATGCCATCTGTCCCA-1_1	0.000138023	0.000180982	0.000181332	0.000117113	1.18686	1.55627	1.55927	1.00705	S	SS B
AATGGAAAGAGTACCG-1_1	7.2619e-05	0.000103894	9.34493e-05	0.000195677	0.624451	0.893387	0.803571	1.68263	G2M	SS B
AATGGAACAAGAGTAT-1_1	0.000134775	0.000146117	0.000101453	0.000118039	1.15893	1.25646	0.872397	1.01502	Non-cycling	SS B
AATGGAAGTACGTTCA-1_1	8.72473e-05	7.75221e-05	0.000122162	0.000177723	0.750239	0.666613	1.05047	1.52824	G2M	SS B
AATGGAAGTGAGAGGG-1_1	0.0001647	7.97842e-05	9.90124e-05	9.95292e-05	1.41625	0.686064	0.851408	0.855852	Non-cycling	SS B
AATGGAAGTTAAACCC-1_1	0.000148065	8.99615e-05	6.19166e-05	2.37291e-05	1.27321	0.773579	0.532421	0.204046	Non-cycling	SS A
AATGGAATCGATCCCT-1_1	8.64036e-05	0.000121643	0.000119061	0.000156856	0.742985	1.04601	1.0238	1.34881	Non-cycling	SS A
AATGGAATCTGCCTGT-1_1	9.75326e-05	0.000108212	0.000120082	0.000168793	0.838683	0.930512	1.03258	1.45145	Non-cycling	SS A
AATGGCTAGATACATG-1_1	5.67632e-05	0.000157513	7.49619e-05	0.000102757	0.488107	1.35446	0.644597	0.883604	Non-cycling	SS A
AATGGCTCAAAGAGTT-1_1	8.53097e-05	0.0001654	0.000110291	2.20623e-05	0.733578	1.42228	0.94839	0.189714	Non-cycling	SS B
AATGGCTCAAGGGTCA-1_1	9.52248e-05	9.0798e-05	0.000122013	9.35508e-05	0.818838	0.780772	1.04919	0.804444	Non-cycling	SS B
AATGGCTGTACCTAGT-1_1	0.00020234	8.57216e-05	2.75467e-05	0.000149877	1.73992	0.73712	0.236874	1.2888	Early G1	SS B
AATGGCTTCGTACCTC-1_1	5.99423e-05	6.87457e-05	6.54984e-05	0.000130818	0.515443	0.591144	0.563221	1.1249	Non-cycling	SS A
AATTCCTCAACGGCCT-1_1	0.000111642	0.000176821	0.000136937	0.000103685	0.960012	1.52048	1.17752	0.891585	Late G1	SS B
AATTCCTCAAGGAGTC-1_1	0.000167859	9.55033e-05	6.23086e-05	0.000123782	1.44342	0.821233	0.535792	1.0644	Non-cycling	SS B
AATTCCTCAGATCCAT-1_1	5.74441e-05	0.000137339	9.27905e-05	0.000176402	0.493962	1.18098	0.797906	1.51688	G2M	SS B
AATTCCTCATACTTTC-1_1	0.000103223	0.000120881	0.000106105	5.63755e-05	0.887613	1.03945	0.912398	0.484773	Non-cycling	SS A
AATTCCTCATATTCGG-1_1	0.000130956	3.64671e-05	0.000112011	0.00012264	1.12609	0.31358	0.963187	1.05458	Non-cycling	SS A
AATTCCTGTATGGGAC-1_1	0.000302731	0.000169535	9.0402e-05	0.000120977	2.60318	1.45783	0.777366	1.04028	Early G1	SS B
AATTCCTTCAGATGCT-1_1	5.8901e-05	0.000229608	0.000149232	0.000127761	0.50649	1.9744	1.28325	1.09862	Late G1	LS B
AATTTCCAGAGCCGAT-1_1	7.6908e-05	9.99832e-05	0.000112278	5.24095e-05	0.661332	0.859756	0.965479	0.450669	Non-cycling	SS B
AATTTCCAGCGAGGAG-1_1	8.96521e-05	0.000109644	0.000104678	0.000113536	0.770918	0.942832	0.900125	0.976295	Non-cycling	SS A
AATTTCCAGTAACCTC-1_1	0.000152608	0.00012454	5.35239e-05	0.000189456	1.31227	1.07092	0.460252	1.62913	G2M	LS B
AATTTCCAGTGTAGTA-1_1	9.27117e-05	7.42004e-05	6.26176e-05	0.000160433	0.797228	0.638049	0.538449	1.37956	Non-cycling	SS B
AATTTCCCAACCTAAC-1_1	0.000162624	0.000117584	0.000148833	0.00013207	1.39841	1.01111	1.27982	1.13567	Non-cycling	SS B
AATTTCCCAGAGGCAT-1_1	0.000173807	9.64594e-05	5.29373e-05	0.000147012	1.49456	0.829455	0.455208	1.26416	Non-cycling	SS A
AATTTCCGTCCAATCA-1_1	3.5606e-05	3.99121e-05	6.49174e-05	5.9868e-05	0.306176	0.343204	0.558225	0.514805	Non-cycling	SS B
AATTTCCTCTCATAGG-1_1	9.59108e-05	0.000121815	8.44334e-05	7.25847e-05	0.824737	1.04749	0.726043	0.624156	Non-cycling	SS A
ACAAAGACACCTCTGT-1_1	0.000172863	0.000148119	3.64919e-05	5.12548e-05	1.48644	1.27367	0.313794	0.44074	Non-cycling	SS B
ACAAAGAGTACTCCCT-1_1	8.49084e-05	0.000152044	7.48951e-05	0.000141972	0.730128	1.30743	0.644023	1.22081	Non-cycling	SS A
ACAAAGATCTTGGATG-1_1	9.15497e-05	0.000164705	0.00010464	7.31057e-05	0.787236	1.4163	0.899797	0.628636	Non-cycling	SS A
ACAACCAAGTGGAAAG-1_1	0.000181785	9.57107e-05	7.40456e-05	2.0478e-05	1.56317	0.823016	0.636718	0.176091	Early G1	SS B
ACAACCATCGGCTTGG-1_1	8.59093e-05	0.00012058	6.97017e-05	9.55937e-05	0.738734	1.03687	0.599365	0.82201	Non-cycling	SS B
ACAAGCTAGAACGCGT-1_1	0.00017819	5.16814e-05	0.000253603	0.000171885	1.53225	0.444409	2.18073	1.47804	S	LS B
ACAAGCTAGCTATCCA-1_1	0.000123158	0.000119035	0.000222937	0.00016974	1.05903	1.02358	1.91704	1.45959	S	LS A
ACAAGCTCAAGCACAG-1_1	5.657e-05	9.23867e-05	0.000124562	7.94662e-05	0.486445	0.794433	1.07111	0.68333	Non-cycling	SS B
ACAAGCTCATCCTTCG-1_1	0.000119037	0.000104548	6.92727e-05	0.000118758	1.0236	0.899011	0.595676	1.0212	Non-cycling	LS B
ACAAGCTGTGTGTGTT-1_1	6.56246e-05	9.64692e-05	3.29345e-05	2.09741e-05	0.564306	0.829539	0.283204	0.180357	Non-cycling	SS B
ACAAGCTGTTCGCGTG-1_1	0.00010158	0.000106235	0.000194444	7.15972e-05	0.873486	0.913512	1.67203	0.615665	S	SS B
ACAAGCTTCGGTAGAG-1_1	0.000105631	0.000170886	0.000185729	0.000217132	0.908321	1.46945	1.59709	1.86712	G2M	LS A
ACACAGTAGAGAGGTA-1_1	8.14502e-05	7.28135e-05	0.000387764	0.000192278	0.70039	0.626124	3.33438	1.6534	S	LS B
ACACAGTAGCAGTAAT-1_1	0.000244196	8.50795e-05	0.000107877	5.80323e-05	2.09984	0.731599	0.927637	0.49902	Early G1	LS B
ACACAGTAGGGATCTG-1_1	0.00011448	0.000130939	0.000174991	0.000112968	0.984412	1.12595	1.50475	0.971409	S	SS B
ACACAGTAGTGAGTGC-1_1	9.72337e-05	0.000140661	4.13382e-05	5.17165e-05	0.836113	1.20954	0.355467	0.44471	Non-cycling	SS B
ACACAGTCACACACGC-1_1	0.00021208	0.000161939	0.000108389	0.00013077	1.82367	1.39252	0.932035	1.12449	Early G1	SS B
ACACAGTCATTGAGCT-1_1	8.66948e-05	0.000106263	9.85826e-05	4.3649e-05	0.745488	0.913758	0.847712	0.375338	Non-cycling	SS A
ACACAGTGTACCACGC-1_1	0.000126075	0.000107405	8.0274e-05	0.000170092	1.08412	0.923579	0.690276	1.46262	Non-cycling	SS A
ACACAGTGTCCAGCCA-1_1	6.74238e-05	3.13738e-05	0.00016432	0.000182283	0.579778	0.269783	1.41299	1.56745	G2M	SS A
ACACAGTTCATCGCCT-1_1	7.87948e-05	9.83096e-05	6.6485e-05	0.000144837	0.677556	0.845364	0.571705	1.24546	Non-cycling	SS B
ACACAGTTCGCGTCGA-1_1	0.00012205	7.3801e-05	0.000111182	0.000112905	1.04951	0.634615	0.95605	0.970868	Non-cycling	SS B
ACACCAAAGATAGCTA-1_1	8.58568e-05	0.000123261	0.00010484	0.000142275	0.738282	1.05992	0.901522	1.22342	Non-cycling	SS B
ACACCAAAGTAGAATC-1_1	3.16218e-05	0.000140283	0.000171306	0.000112107	0.271916	1.2063	1.47306	0.964007	Non-cycling	SS B
ACACCAACACTAGTAC-1_1	0.000177396	7.92334e-05	5.56568e-05	8.14842e-05	1.52543	0.681328	0.478593	0.700683	Early G1	SS B
ACACCAAGTGGGCTCT-1_1	0.000209579	0.000112799	0.000130544	6.91008e-05	1.80217	0.969958	1.12255	0.594198	Early G1	SS A
ACACCAATCAGCCCAG-1_1	0.000228596	0.000120819	9.10807e-05	0.000135852	1.9657	1.03892	0.783203	1.16819	Early G1	SS A
ACACGCGCACCAACAT-1_1	0.000113269	0.000124471	0.000223447	0.000113016	0.974002	1.07033	1.92142	0.971825	S	SS B
ACACGCGGTAACCCGC-1_1	0.000129186	0.00013857	0.000129869	9.48181e-05	1.11087	1.19156	1.11674	0.815341	Non-cycling	SS A
ACACGCGTCGAAGAAT-1_1	9.51137e-05	9.42996e-05	4.85904e-05	0.000115795	0.817882	0.810882	0.417829	0.995719	Non-cycling	SS B
ACACGCGTCGCTGTCT-1_1	2.37889e-05	0.000102125	0.000274981	9.9279e-05	0.204561	0.878174	2.36456	0.8537	S	LS A
ACACTGAAGCTGTGCC-1_1	6.83205e-05	0.000111	0.000124732	0.000115266	0.587488	0.954488	1.07257	0.991173	Non-cycling	SS B
ACACTGAAGGAAAGAC-1_1	0.000174898	0.000108674	6.09731e-05	8.23686e-05	1.50394	0.934484	0.524308	0.708287	Early G1	SS B
ACACTGACATCGCCTT-1_1	0.000102254	0.000161236	0.000100732	0.000117608	0.879284	1.38647	0.866194	1.01131	Non-cycling	SS B
ACACTGAGTACGACAG-1_1	0.000150915	0.000174254	0.000124053	0.000106447	1.29772	1.49841	1.06673	0.915336	Non-cycling	SS B
ACACTGAGTATGTCAC-1_1	0.000180471	0.000112201	9.32263e-05	6.6385e-05	1.55187	0.964821	0.801653	0.570844	Early G1	SS A
ACACTGAGTGTAAACA-1_1	0.000112665	0.000126047	0.000118527	6.25442e-05	0.968803	1.08388	1.01921	0.537817	Non-cycling	SS B
ACACTGAGTGTTGACT-1_1	7.55927e-05	0.000102816	8.33848e-05	3.7914e-05	0.650021	0.884111	0.717026	0.326023	Non-cycling	SS B
ACACTGAGTTGGCCGT-1_1	9.87951e-05	0.000103891	0.000101172	4.63041e-05	0.849539	0.893358	0.869982	0.398169	Non-cycling	SS B
ACACTGATCATGGAGG-1_1	0.000239884	0.00010167	6.8426e-05	0.00012054	2.06277	0.874262	0.588395	1.03652	Early G1	SS A
ACACTGATCATTTGCT-1_1	0.000171305	0.00017861	6.91657e-05	0.000141483	1.47305	1.53587	0.594756	1.21661	Late G1	SS B
ACACTGATCGAATGCT-1_1	0.000138941	0.000171851	0.000140106	4.16999e-05	1.19475	1.47775	1.20477	0.358577	Non-cycling	SS B
ACAGAAAAGGGTGAGG-1_1	0.00014872	0.000127504	0.000168117	0.000147159	1.27884	1.09641	1.44564	1.26542	Non-cycling	LS B
ACAGAAAGTGTATTGC-1_1	7.52723e-05	5.10081e-05	8.21942e-05	0.000187974	0.647266	0.438619	0.706788	1.61639	G2M	SS B
ACAGAAATCGGTCATA-1_1	3.83052e-05	9.14511e-05	7.36333e-05	0.000119691	0.329386	0.786388	0.633172	1.02922	Non-cycling	LS B
ACAGCCGAGCTATCTG-1_1	0.000163864	0.0001469	4.87743e-05	8.4253e-05	1.40907	1.2632	0.41941	0.724491	Non-cycling	SS A
ACAGCCGCAACGTTAC-1_1	3.05724e-05	0.000142885	0.000185673	8.16595e-05	0.262892	1.22867	1.5966	0.70219	S	SS A
ACAGCCGCACAGCATT-1_1	7.78149e-05	6.68726e-05	0.000129088	0.000128955	0.66913	0.575037	1.11002	1.10888	Non-cycling	SS B
ACAGCCGGTCGAGCTC-1_1	0.00015217	6.00931e-05	0.00027569	0.000233818	1.30851	0.516741	2.37066	2.0106	S	LS A
ACAGCCGTCTTGGATG-1_1	0.000146958	0.000108652	0.000135041	3.38176e-05	1.26369	0.934295	1.16122	0.290798	Non-cycling	SS B
ACAGGGAGTAAGCAAT-1_1	0.00018093	6.75795e-05	0.000172751	0.000155936	1.55582	0.581116	1.48549	1.3409	Early G1	LS B
ACAGGGAGTAGGTCAG-1_1	0.000146222	0.00015492	9.13952e-05	6.53388e-05	1.25736	1.33216	0.785908	0.561848	Non-cycling	SS A
ACATCCCAGGTTCCGC-1_1	0.000146728	0.000147151	9.9902e-05	9.41501e-05	1.26172	1.26535	0.859058	0.809596	Non-cycling	SS B
ACATCCCAGTGCCTCG-1_1	0.000127036	0.000108914	0.000122313	0.000115835	1.09239	0.936548	1.05177	0.996065	Non-cycling	SS A
ACATCCCCAACATACC-1_1	0.000123381	8.29659e-05	0.000158271	0.000139779	1.06095	0.713424	1.36098	1.20196	Non-cycling	SS A
ACATCCCCATCGTGCG-1_1	5.93433e-05	0.000152869	9.19046e-05	0.00011747	0.510293	1.31452	0.790288	1.01012	Non-cycling	SS B
ACATCGAAGTGGACGT-1_1	9.07216e-05	8.72752e-05	9.3796e-05	2.62612e-05	0.780115	0.750479	0.806552	0.22582	Non-cycling	SS B
ACATCGACATACGCAT-1_1	7.78712e-05	7.96652e-05	6.62623e-05	6.66293e-05	0.669615	0.685041	0.569789	0.572946	Non-cycling	SS A
ACATCGAGTCGTCATA-1_1	0.000107219	0.000103381	0.000107888	9.98686e-05	0.921975	0.888977	0.927728	0.85877	Non-cycling	SS B
ACATCGATCGCCAGAC-1_1	0.000227831	0.00019509	0.000102094	7.90089e-05	1.95911	1.67758	0.87791	0.679398	Early G1	SS B
ACATCGATCGGAGATG-1_1	0.000160682	0.000147437	0.00017086	4.99842e-05	1.3817	1.26781	1.46922	0.429814	Non-cycling	SS B
ACATCGATCTGCGATA-1_1	0.000148946	9.59761e-05	0.000124789	0.000138974	1.28079	0.825299	1.07306	1.19503	Non-cycling	LS B
ACATGCAAGAAGCGCT-1_1	0.000140564	6.84464e-05	0.00019269	0.000221103	1.20871	0.58857	1.65694	1.90127	G2M	LS A
ACATGCAAGAGCAGCT-1_1	8.80992e-05	0.000102266	0.000144362	0.000153322	0.757565	0.879385	1.24137	1.31842	Non-cycling	LS B
ACATGCAGTCAGCGTC-1_1	8.80935e-05	0.000160187	0.000199194	0.000107591	0.757516	1.37745	1.71287	0.925177	S	LS A
ACATGCAGTTGCACGC-1_1	8.22274e-05	0.000175967	0.000205386	0.0002313	0.707073	1.51314	1.76611	1.98895	G2M	LS A
ACATGCATCAGGACAG-1_1	8.55075e-05	0.000149441	0.000135771	0.00018918	0.735279	1.28504	1.1675	1.62676	G2M	SS B
ACATTTCAGGTTGGTG-1_1	0.000127303	0.0001047	8.74898e-05	8.10519e-05	1.09468	0.900315	0.752325	0.696965	Non-cycling	SS A
ACATTTCAGTTGCGCC-1_1	0.000138068	0.000181475	0.000120662	0.000119076	1.18725	1.5605	1.03758	1.02394	Late G1	SS B
ACATTTCGTACAAAGT-1_1	0.000101985	0.000133516	0.000107613	4.43127e-05	0.876967	1.14811	0.925361	0.381045	Non-cycling	SS A
ACATTTCGTATCTCTT-1_1	0.000206556	0.000110339	0.000114244	0.000161639	1.77617	0.948807	0.98238	1.38993	Early G1	LS B
ACATTTCTCGAGCTGC-1_1	4.49095e-05	4.76875e-05	0.000163068	0.000290264	0.386176	0.410065	1.40222	2.49598	G2M	LS B
ACATTTCTCGATTCCC-1_1	0.000111154	0.00015905	2.62036e-05	6.48094e-05	0.95581	1.36767	0.225325	0.557296	Non-cycling	SS B
ACATTTCTCGCTTACC-1_1	0.000130995	0.000149114	9.61697e-05	1.50133e-05	1.12642	1.28223	0.826963	0.129099	Non-cycling	SS B
ACATTTCTCGGCCAAC-1_1	0.000257025	8.10586e-05	0.000178649	6.15413e-05	2.21016	0.697023	1.5362	0.529193	Early G1	LS B
ACCAAACTCAGCGTCG-1_1	0.000172188	0.000140549	1.57868e-05	9.67835e-05	1.48065	1.20858	0.135751	0.832241	Non-cycling	SS B
ACCAACAAGAGGGTAA-1_1	7.96068e-05	0.000141707	0.000258793	0.000235855	0.684539	1.21854	2.22536	2.02812	S	LS A
ACCAACACAACTCGTA-1_1	0.000159632	0.000125734	9.76292e-05	0.000100289	1.37268	1.08119	0.839513	0.862386	Non-cycling	SS A
ACCAACATCATCGCCT-1_1	0.000120245	0.00019302	0.000193061	7.61183e-05	1.03399	1.65978	1.66013	0.654541	S	SS B
ACCACAAGTAGACGTG-1_1	0.00029415	0.000109443	5.80697e-05	0.000102596	2.52939	0.941105	0.499341	0.882223	Early G1	SS A
ACCACAAGTCACAATC-1_1	2.42983e-05	0.000134814	0.000119193	7.05798e-05	0.208941	1.15927	1.02494	0.606915	Non-cycling	SS B
ACCACAAGTCGAGCTC-1_1	3.45537e-05	3.02258e-05	0.000166268	6.96392e-05	0.297127	0.259912	1.42974	0.598827	Non-cycling	SS A
ACCACAAGTTACGCCG-1_1	0.000113692	0.00014464	0.000107887	0.000171501	0.977634	1.24376	0.927724	1.47473	Non-cycling	SS B
ACCATTTCAGGAGGAG-1_1	9.35123e-05	0.000146887	9.26882e-05	0.00012601	0.804112	1.26308	0.797025	1.08356	Non-cycling	SS B
ACCATTTGTAGCTTTG-1_1	0.000201174	0.000127565	0.000136335	0.000154302	1.7299	1.09693	1.17235	1.32684	Early G1	LS B
ACCATTTGTTCAAACC-1_1	0.000102696	0.000100556	0.000119088	0.000102535	0.88308	0.864679	1.02404	0.881701	Non-cycling	SS A
ACCATTTTCCCGAGAC-1_1	6.32949e-05	0.00013277	2.86134e-05	0.00010267	0.544273	1.14169	0.246047	0.882858	Non-cycling	SS B
ACCATTTTCTGGTGGC-1_1	0.00023617	6.63394e-05	7.3219e-05	7.59836e-05	2.03083	0.570452	0.62961	0.653383	Early G1	SS B
ACCCAAAAGATGTAGT-1_1	0.000155654	0.000116015	8.84896e-05	0.000125547	1.33847	0.997611	0.760922	1.07958	Non-cycling	SS A
ACCCAAAAGTCACACT-1_1	7.49272e-05	9.23753e-05	6.6907e-05	0.000121221	0.644299	0.794335	0.575334	1.04238	Non-cycling	SS B
ACCCAAACAGCTACTA-1_1	0.000213738	0.000140814	6.70241e-05	0.000135667	1.83793	1.21086	0.57634	1.1666	Early G1	SS A
ACCCAAAGTTCAGTAC-1_1	0.000151424	0.000109162	1.92352e-05	6.76052e-05	1.30209	0.938687	0.165403	0.581337	Non-cycling	SS B
ACCCAAATCTGAGGTT-1_1	0.000143086	0.000128242	5.36585e-05	0.000172081	1.23039	1.10275	0.46141	1.47973	Non-cycling	SS B
ACCCTCAAGGTCACAG-1_1	8.18058e-05	9.71344e-05	8.73256e-05	6.86159e-05	0.703448	0.835258	0.750913	0.590028	Non-cycling	SS A
ACCCTCACACTTGAAC-1_1	0.000170791	0.000122207	0.000160399	8.50904e-05	1.46863	1.05086	1.37927	0.731692	Non-cycling	SS B
ACCCTCACATGATAGA-1_1	0.000220732	6.52517e-05	0.000160403	6.96152e-05	1.89808	0.561099	1.37931	0.598621	Early G1	SS B
ACCCTCAGTGCGAGTA-1_1	6.28768e-05	9.6737e-05	6.30192e-05	0.000105923	0.540677	0.831841	0.541902	0.91083	Non-cycling	SS B
ACCCTCAGTTGGCCTG-1_1	0.000108738	0.000126688	0.000105788	9.61199e-05	0.935039	1.08939	0.909671	0.826535	Non-cycling	SS B
ACCCTCATCCATCTAT-1_1	8.39645e-05	0.000124619	5.19869e-05	0.000162228	0.722011	1.0716	0.447035	1.395	Non-cycling	SS B
ACCCTCATCGGCTATA-1_1	0.000127734	7.49318e-05	0.00013148	0.00010704	1.09839	0.644338	1.13059	0.920433	Non-cycling	SS B
ACCCTCATCTACTGCC-1_1	0.000113121	0.000243822	0.000208807	0.000125453	0.97273	2.09662	1.79554	1.07877	Late G1	LS A
ACCCTTGAGCCACTCG-1_1	0.00010513	8.94527e-05	9.66085e-05	0.000286171	0.904012	0.769204	0.830736	2.46079	G2M	LS B
ACCCTTGAGTACCCTA-1_1	8.20362e-05	8.02013e-05	8.29779e-05	3.74061e-05	0.705429	0.689651	0.713527	0.321655	Non-cycling	SS B
ACCCTTGGTAGCGAGT-1_1	0.000125812	7.85205e-05	6.92599e-05	8.09384e-05	1.08186	0.675198	0.595566	0.695989	Non-cycling	SS B
ACCCTTGGTGCCTTTC-1_1	4.37133e-05	0.000149611	0.000121571	6.61292e-05	0.37589	1.2865	1.04539	0.568645	Non-cycling	SS B
ACCGTTCCAACGTATC-1_1	5.03485e-05	6.32948e-05	9.97274e-06	8.27061e-05	0.432947	0.544272	0.0857556	0.711189	Non-cycling	SS B
ACCGTTCCAGGTTCGC-1_1	4.95287e-05	0.000120913	0.000185203	0.000104371	0.425897	1.03973	1.59256	0.897489	S	SS B
ACCGTTCTCGCATGAT-1_1	0.000160836	8.70333e-05	8.74505e-05	0.00010355	1.38303	0.748399	0.751987	0.89043	Non-cycling	SS A
ACCTACCCAGCGGTTC-1_1	4.79764e-05	0.000127502	0.00017872	8.76978e-05	0.412549	1.09639	1.53681	0.754113	S	LS A
ACCTACCGTTATCCAG-1_1	6.85325e-05	0.000161317	0.000215456	0.000115662	0.589311	1.38717	1.85271	0.994578	S	LS A
ACCTACCTCAGGTGTT-1_1	0.00013208	8.75288e-05	0.000187793	0.000152758	1.13576	0.75266	1.61484	1.31356	S	LS A
ACCTGAAAGTGGTTAA-1_1	4.30668e-05	0.000136831	0.000103275	8.13484e-05	0.370331	1.17661	0.888059	0.699515	Non-cycling	SS B
ACCTGAACAATTGCTG-1_1	0.000138793	0.000158886	0.000133459	7.93788e-05	1.19348	1.36626	1.14762	0.682578	Non-cycling	SS B
ACCTGAACATCTCAAG-1_1	8.28951e-05	0.000185971	9.15547e-05	9.6675e-05	0.712815	1.59916	0.787279	0.831308	Late G1	SS B
ACCTGAAGTAGTTAGA-1_1	0.000129861	0.000137573	9.39045e-06	0.000100315	1.11668	1.18299	0.0807485	0.862608	Non-cycling	SS B
ACCTGAAGTATCCTTT-1_1	0.000122833	0.000168082	8.2386e-05	6.07755e-05	1.05624	1.44534	0.708438	0.522609	Non-cycling	SS B
ACCTGAAGTGCCGAAA-1_1	9.81406e-05	0.00020917	0.000158732	5.00443e-05	0.843911	1.79865	1.36493	0.430331	Late G1	SS B
ACCTGAATCCACGAAT-1_1	6.69414e-05	6.94876e-05	0.000141062	0.000139709	0.575629	0.597524	1.21299	1.20136	Non-cycling	SS A
ACCTGTCAGGGCTGAT-1_1	9.64446e-05	0.000154251	0.000138101	0.00014065	0.829327	1.32641	1.18753	1.20945	Non-cycling	SS B
ACCTGTCAGTAGGTTA-1_1	0.000146946	8.47503e-05	0.000149329	0.000129387	1.26359	0.728768	1.28408	1.1126	Non-cycling	SS B
ACCTGTCAGTCCCGGT-1_1	0.000206486	0.000146035	0.000142648	0.000168952	1.77557	1.25575	1.22663	1.45282	Early G1	SS B
ACCTGTCCACAGCCTG-1_1	0.000162329	0.000141039	0.000145586	0.000108795	1.39587	1.21279	1.2519	0.935525	Non-cycling	SS B
ACCTGTCGTATACAGA-1_1	0.000121627	0.000116153	1.13127e-05	0.000167478	1.04587	0.998796	0.097278	1.44015	Non-cycling	SS B
ACCTGTCGTTATAGAG-1_1	0.000113184	0.00013501	0.00025377	0.000183132	0.97327	1.16095	2.18217	1.57475	S	LS A
ACCTGTCTCCCTTGGT-1_1	4.30248e-05	5.11301e-05	0.000149263	5.93472e-05	0.36997	0.439668	1.28351	0.510326	Non-cycling	SS A
ACCTGTCTCTCGTCGT-1_1	0.000119933	0.000137549	1.58723e-05	0.000128354	1.03131	1.18278	0.136486	1.10371	Non-cycling	SS B
ACCTGTCTCTGCAGCG-1_1	4.45659e-05	0.000109074	0.000373029	0.000111742	0.383222	0.93793	3.20767	0.960873	S	LS A
ACGATCACAACCAATC-1_1	9.86993e-05	8.66823e-05	0.000123485	4.91007e-05	0.848715	0.745381	1.06185	0.422217	Non-cycling	SS B
ACGATCACAATACCCA-1_1	5.48528e-05	0.000126577	0.000117348	4.37462e-05	0.471679	1.08843	1.00908	0.376173	Non-cycling	SS A
ACGATCACATGCTGCG-1_1	7.24294e-05	0.00019053	8.88763e-05	0.000165816	0.622821	1.63836	0.764248	1.42585	Late G1	SS B
ACGATCAGTAGAGACC-1_1	0.000109594	0.000110717	5.3351e-05	0.000162466	0.942398	0.952053	0.458765	1.39704	Non-cycling	SS B
ACGATCATCCATAAGC-1_1	0.000216686	7.66802e-05	6.52645e-05	9.73555e-05	1.86328	0.659373	0.56121	0.83716	Early G1	SS B
ACGATGTAGACCTTTG-1_1	0.000210641	0.000103188	7.49828e-05	0.000125828	1.8113	0.88731	0.644777	1.082	Early G1	SS B
ACGATGTAGGCGATAC-1_1	0.00016048	0.000101459	0.000119693	7.90982e-05	1.37996	0.872443	1.02924	0.680166	Non-cycling	SS B
ACGATGTCAGGCACAA-1_1	0.000199261	7.73843e-05	6.82139e-05	3.97396e-05	1.71345	0.665427	0.586572	0.34172	Early G1	SS A
ACGATGTCATCACAGT-1_1	0.000103954	8.74352e-05	0.000175534	0.000125345	0.893904	0.751855	1.50942	1.07784	S	LS A
ACGATGTGTGTCCCTT-1_1	0.000215589	5.84877e-05	7.10202e-05	0.000111743	1.85385	0.502935	0.610703	0.960877	Early G1	SS B
ACGATGTTCGAGTACT-1_1	0.000119068	6.71459e-05	1.40295e-05	0.000153584	1.02387	0.577388	0.12064	1.32066	Non-cycling	SS B
ACGATGTTCGGAGCAA-1_1	8.98323e-05	0.000138555	9.2248e-05	0.000197863	0.772468	1.19143	0.793241	1.70142	G2M	SS B
ACGCACGAGACTTCAC-1_1	8.76989e-05	0.000231114	0.000141344	7.11341e-05	0.754123	1.98735	1.21542	0.611682	Late G1	SS B
ACGCACGAGAGGATGA-1_1	0.000223893	0.000133436	5.22753e-05	0.00013004	1.92526	1.14741	0.449515	1.11822	Early G1	SS B
ACGCACGAGGGTCACA-1_1	0.000103477	9.8782e-05	9.92425e-05	0.00017719	0.889801	0.849426	0.853386	1.52366	G2M	SS B
ACGCACGAGTAGGAAG-1_1	0.000155938	5.5524e-05	0.00014997	0.000146612	1.34091	0.477451	1.28959	1.26072	Non-cycling	SS B
ACGCACGCATTCTCTA-1_1	0.000146911	0.000122537	0.000181193	0.000131959	1.26329	1.05369	1.55808	1.13472	S	SS B
ACGCACGTCGCTTGAA-1_1	8.6603e-05	0.000161432	6.5195e-05	2.58171e-05	0.744699	1.38815	0.560612	0.222001	Non-cycling	SS A
ACGCACGTCTGGTGGC-1_1	0.000176076	9.9569e-05	8.06727e-05	0.000128248	1.51408	0.856194	0.693705	1.1028	Early G1	SS B
ACGCACGTCTTTCCAA-1_1	0.000142964	0.000157603	7.03238e-05	4.53339e-05	1.22935	1.35523	0.604714	0.389826	Non-cycling	SS B
ACGGAAGAGTAATACG-1_1	0.000139281	0.000149321	0.000111566	0.000132464	1.19768	1.28401	0.959358	1.13905	Non-cycling	SS B
ACGGAAGGTATTGAGA-1_1	5.96196e-05	8.23715e-05	0.000156652	5.93561e-05	0.512669	0.708313	1.34705	0.510403	Non-cycling	SS B
ACGGAAGGTGCGACAA-1_1	0.000132141	8.31595e-05	9.94557e-05	5.08988e-05	1.13628	0.715089	0.855219	0.437678	Non-cycling	SS B
ACGGGTCAGGTATTGA-1_1	0.000147251	4.94945e-05	0.000202761	0.000239682	1.26621	0.425603	1.74354	2.06102	G2M	LS A
ACGGGTCCACGGTAGA-1_1	0.000164785	0.000169815	0.000130829	0.000194552	1.41698	1.46024	1.125	1.67295	G2M	LS B
ACGGGTCCACTTGAAC-1_1	5.34839e-05	0.00010326	3.83642e-05	0.000102854	0.459908	0.88793	0.329894	0.884439	Non-cycling	SS B
ACGGGTCGTCGAGATG-1_1	8.80123e-05	0.000160734	0.000142597	8.54199e-05	0.756817	1.38215	1.22619	0.734526	Non-cycling	SS B
ACGGGTCTCGCTTACC-1_1	0.000174736	9.67131e-05	0.000156347	0.000144333	1.50255	0.831636	1.34443	1.24112	Early G1	SS B
ACGGTCGCAGTTCCAA-1_1	0.00014661	0.000157632	0.000118461	3.90088e-05	1.2607	1.35548	1.01865	0.335437	Non-cycling	SS B
ACGGTCGGTCACAGTT-1_1	5.55215e-05	8.02979e-05	5.88206e-05	0.000111297	0.477429	0.690481	0.505799	0.957043	Non-cycling	SS A
ACGGTCGGTCCTCAGG-1_1	7.92446e-05	0.00020309	0.000105731	0.000150339	0.681424	1.74637	0.909183	1.29276	Late G1	SS B
ACGGTCGGTCGCATTA-1_1	0.000187469	0.000153082	0.000147607	0.000114046	1.61204	1.31635	1.26927	0.98068	Early G1	SS B
ACGGTCGTCACTGTCC-1_1	7.70437e-05	7.13162e-05	9.37186e-05	0.000203257	0.662499	0.613248	0.805887	1.74781	G2M	SS A
ACGGTCGTCCGGTTCT-1_1	7.79569e-05	0.000232992	0.000106609	0.000129978	0.670351	2.0035	0.916733	1.11768	Late G1	SS B
ACGGTCGTCCTTTAGT-1_1	0.000117419	3.6356e-05	8.0469e-05	0.000172706	1.00969	0.312625	0.691953	1.4851	Non-cycling	SS A
ACGGTTAAGAGTTCGG-1_1	8.06661e-05	0.000141991	0.000134792	2.89505e-05	0.693648	1.22098	1.15908	0.248946	Non-cycling	SS B
ACGGTTAAGCAACAGC-1_1	5.01177e-05	0.000176958	7.79863e-05	5.96215e-05	0.430962	1.52166	0.670605	0.512685	Late G1	SS B
ACGGTTAGTACACGTT-1_1	4.38246e-05	0.000138155	7.23658e-05	8.99277e-05	0.376848	1.18799	0.622274	0.773289	Non-cycling	SS B
ACGGTTAGTATTCCGA-1_1	0.00018449	8.65743e-05	6.9906e-05	4.49799e-05	1.58643	0.744452	0.601122	0.386782	Early G1	SS B
ACGGTTAGTGACCGTC-1_1	0.000112686	8.68927e-05	0.000255236	0.000100957	0.968986	0.74719	2.19477	0.868131	S	LS A
ACGGTTAGTGTCCCTT-1_1	0.000103892	5.17836e-05	8.92909e-05	0.000112401	0.893367	0.445287	0.767812	0.96654	Non-cycling	LS B
ACGGTTATCCATAAGC-1_1	0.000106227	0.0001136	0.000232402	0.000202865	0.913448	0.976847	1.99843	1.74443	S	LS A
ACGGTTATCGCCAGTG-1_1	0.000106367	0.000116762	6.39833e-05	7.02128e-05	0.914647	1.00404	0.550193	0.60376	Non-cycling	SS B
ACGGTTATCGGCTATA-1_1	8.04391e-05	0.000139585	1.77176e-05	6.23551e-06	0.691696	1.20029	0.152354	0.0536191	Non-cycling	SS B
ACGGTTATCGTGCTCT-1_1	0.000119107	0.000142365	7.91757e-05	5.96101e-05	1.0242	1.22419	0.680832	0.512588	Non-cycling	SS A
ACGGTTATCTCGAACA-1_1	8.37396e-05	5.9408e-05	7.04009e-05	9.29764e-05	0.720077	0.51085	0.605377	0.799504	Non-cycling	SS A
ACGTAACCAAGCTACT-1_1	0.000122933	5.67871e-05	0.000126566	5.80059e-05	1.0571	0.488312	1.08834	0.498793	Non-cycling	SS B
ACGTAACCAGACAAAT-1_1	3.49748e-05	8.9418e-05	9.6435e-05	7.09732e-05	0.300748	0.768905	0.829244	0.610298	Non-cycling	SS B
ACGTAACGTGCGGCTT-1_1	0.000117543	5.80011e-05	0.000110666	0.000122024	1.01075	0.498751	0.951618	1.04928	Non-cycling	SS B
ACGTAACTCAGTGTGT-1_1	0.000185419	0.000152976	0.000116709	7.97993e-05	1.59442	1.31544	1.00358	0.686194	Early G1	SS B
ACGTAACTCTGGCTGG-1_1	3.98943e-05	0.000135802	0.00011226	0.000137558	0.343051	1.16777	0.965327	1.18286	Non-cycling	SS B
ACGTAACTCTTGGAAC-1_1	0.000121536	0.000163566	0.000160939	9.38978e-05	1.04509	1.40651	1.38391	0.807427	Non-cycling	SS B
ACGTACACAAGCCTGC-1_1	7.30663e-05	3.72738e-05	0.000172427	0.000150234	0.628297	0.320517	1.4827	1.29186	Non-cycling	LS A
ACGTACACACTTCAAG-1_1	0.000139905	0.000162411	0.000168852	9.19201e-05	1.20305	1.39658	1.45196	0.790421	Non-cycling	SS B
ACGTACAGTGGTATGG-1_1	0.000164402	0.00014002	6.40868e-05	0.000213346	1.41369	1.20403	0.551082	1.83456	G2M	LS B
ACGTACATCACCCTGT-1_1	0.000128481	0.000158642	0.000126313	7.65697e-05	1.10481	1.36417	1.08616	0.658423	Non-cycling	SS B
ACGTAGTCAGTCTGGC-1_1	8.34413e-05	0.000125892	7.53527e-05	9.8246e-05	0.717512	1.08254	0.647958	0.844818	Non-cycling	SS B
ACGTAGTCAGTGTACT-1_1	9.3613e-05	7.33551e-05	3.13213e-05	0.000118585	0.804978	0.63078	0.269332	1.01971	Non-cycling	SS B
ACGTAGTGTCCTACAA-1_1	2.51199e-05	0.000100757	7.90025e-05	6.34071e-05	0.216006	0.866407	0.679343	0.545237	Non-cycling	SS A
ACGTAGTGTGTTGAGG-1_1	7.49565e-05	9.62804e-05	0.000100452	5.98666e-05	0.644551	0.827915	0.863791	0.514793	Non-cycling	SS B
ACGTAGTTCGAACTCA-1_1	0.000123871	7.49973e-05	0.000118749	0.000182689	1.06516	0.644901	1.02112	1.57094	G2M	SS A
ACGTCCTAGTGCCAGA-1_1	3.07949e-05	0.000140151	0.000100376	8.11556e-05	0.264805	1.20516	0.863131	0.697857	Non-cycling	SS A
ACGTCCTCAAGAGCTG-1_1	9.64993e-05	3.23039e-05	9.50365e-05	7.32889e-05	0.829797	0.277781	0.817219	0.630211	Non-cycling	SS A
ACGTCCTGTTTAGTCG-1_1	0.000164118	0.000201977	0.000129005	9.72074e-05	1.41125	1.7368	1.10932	0.835887	Late G1	SS B
ACGTCCTTCAGCTTGA-1_1	0.000168248	5.534e-05	0.000258917	0.000175151	1.44677	0.475869	2.22643	1.50613	S	LS A
ACGTCCTTCGGAATGG-1_1	6.86609e-05	0.000172974	5.59811e-05	0.000210868	0.590415	1.48741	0.481382	1.81325	G2M	SS B
ACGTTCCAGCAGAAAG-1_1	0.000152365	0.000118215	8.94895e-05	0.000180327	1.31019	1.01653	0.76952	1.55064	G2M	SS B
ACGTTCCAGCCAAGGT-1_1	1.18194e-05	0.000124522	0.000120953	1.44023e-05	0.101635	1.07076	1.04007	0.123846	Non-cycling	SS A
ACGTTCCAGTTGCTGT-1_1	4.26261e-05	0.000148845	7.06979e-05	0.000210021	0.366542	1.27992	0.607931	1.80597	G2M	SS A
ACGTTCCCAAATGGCG-1_1	7.07238e-05	0.000129002	0.000146784	6.91811e-05	0.608154	1.10929	1.26219	0.594888	Non-cycling	SS B
ACGTTCCTCATAGACC-1_1	7.58286e-05	0.000127132	0.000131995	0.00012397	0.65205	1.09321	1.13502	1.06602	Non-cycling	SS B
ACGTTCCTCGCAGAGA-1_1	0.000167147	8.36429e-05	4.54764e-05	0.000137651	1.4373	0.719246	0.391051	1.18366	Non-cycling	SS B
ACGTTCCTCGCCTATC-1_1	9.30716e-06	6.12374e-05	6.95573e-05	0.000109935	0.0800323	0.526581	0.598124	0.945335	Non-cycling	SS B
ACTACGAAGTCTGTAC-1_1	0.000157419	0.000124193	0.000116812	9.96826e-05	1.35365	1.06794	1.00447	0.85717	Non-cycling	SS A
ACTACGAAGTGATCGG-1_1	0.000147672	9.26996e-05	0.000103636	9.34129e-05	1.26983	0.797124	0.891169	0.803257	Non-cycling	SS B
ACTACGAGTATGCTTG-1_1	4.63016e-05	0.000208289	0.000176976	9.03436e-05	0.398147	1.79107	1.52181	0.776864	Late G1	LS A
ACTACGAGTGTCTTAG-1_1	0.000127048	0.000138717	6.81954e-05	0.000169297	1.09249	1.19283	0.586412	1.45579	Non-cycling	SS B
ACTACGATCACCTTGC-1_1	6.20325e-05	9.47649e-05	8.01613e-05	0.000114434	0.533417	0.814884	0.689307	0.984022	Non-cycling	SS A
ACTACGATCACGAACT-1_1	0.00011096	0.000156546	0.000166263	0.000189182	0.954146	1.34614	1.42969	1.62677	G2M	SS B
ACTATCTAGACGATAT-1_1	0.00022021	8.24544e-05	0.00011645	8.40281e-05	1.89358	0.709025	1.00135	0.722558	Early G1	SS B
ACTATCTAGCTACTGT-1_1	7.87633e-05	0.000135266	0.000148502	0.000173668	0.677286	1.16315	1.27697	1.49338	Non-cycling	SS A
ACTATCTAGGTGCTTT-1_1	0.000142318	0.000159539	0.000153002	0.000117035	1.22379	1.37187	1.31566	1.00639	Non-cycling	SS B
ACTATCTCAATGTCAC-1_1	0.000101752	8.95219e-05	6.85746e-05	0.000146341	0.874969	0.769799	0.589673	1.25838	Non-cycling	SS A
ACTATCTGTAGGTTTC-1_1	7.59273e-05	5.31808e-05	0.000285326	0.000139775	0.652899	0.457301	2.45352	1.20193	S	LS A
ACTATCTTCTGTCGCT-1_1	0.000130264	0.000166405	9.83172e-05	8.86055e-05	1.12014	1.43091	0.84543	0.761919	Non-cycling	SS B
ACTATGGAGCATGGGT-1_1	0.000169582	0.000107307	0.000147618	0.000219631	1.45824	0.922737	1.26937	1.8886	G2M	LS A
ACTATGGAGCCAAGTG-1_1	0.000139373	9.28406e-05	7.99206e-05	9.89045e-05	1.19847	0.798336	0.687238	0.85048	Non-cycling	SS B
ACTATGGAGCGCCTAC-1_1	6.34055e-05	7.10095e-05	2.18765e-05	7.90603e-05	0.545224	0.61061	0.188116	0.67984	Non-cycling	SS A
ACTATGGGTGCAATAA-1_1	0.00019151	0.000153745	0.000131537	6.55541e-05	1.6468	1.32205	1.13109	0.5637	Early G1	SS B
ACTATGGTCAGTGTCA-1_1	8.31621e-05	7.18657e-05	0.000124749	0.000152073	0.715111	0.617973	1.07272	1.30767	Non-cycling	SS B
ACTATGGTCGATCCCT-1_1	0.000164306	8.53151e-05	8.63372e-05	6.07382e-05	1.41287	0.733625	0.742414	0.522287	Non-cycling	SS A
ACTATGGTCGTGGCGT-1_1	5.8874e-05	4.68615e-05	0.000110095	0.000168598	0.506258	0.402962	0.946705	1.44978	Non-cycling	SS A
ACTATGGTCGTTCTAT-1_1	4.22716e-05	0.000142876	0.000182968	2.36659e-05	0.363494	1.22859	1.57334	0.203503	S	SS B
ACTATTCCAACCTAAC-1_1	0.000263829	0.000187689	5.2148e-05	0.00011978	2.26867	1.61394	0.44842	1.02999	Early G1	SS B
ACTATTCGTTGCTCGG-1_1	9.20517e-05	0.000115001	5.76133e-05	3.25006e-05	0.791553	0.988897	0.495417	0.279473	Non-cycling	SS B
ACTATTCTCATTTGGG-1_1	0.000168816	0.000130147	0.000129563	0.00013062	1.45165	1.11913	1.11411	1.1232	Non-cycling	SS A
ACTCCCAAGGCTGGAT-1_1	5.58513e-05	0.000166032	7.87176e-05	6.41503e-05	0.480265	1.42771	0.676892	0.551628	Non-cycling	SS A
ACTCCCACAAGGTTGG-1_1	8.91502e-05	0.000174406	0.000136687	9.14938e-05	0.766603	1.49972	1.17537	0.786755	Non-cycling	SS B
ACTCCCAGTAGGAGGG-1_1	0.000118069	0.000172346	9.76277e-05	0.000108839	1.01528	1.482	0.8395	0.93591	Non-cycling	SS A
ACTCCCATCAAATGAG-1_1	0.000108957	0.000103932	9.60928e-05	5.03783e-05	0.936918	0.893714	0.826302	0.433203	Non-cycling	LS B
ACTCCCATCGGTCAGC-1_1	7.69087e-05	0.000130025	4.88531e-05	3.63083e-05	0.661338	1.11808	0.420088	0.312215	Non-cycling	SS A
ACTCTCGAGCCTAGGA-1_1	0.000174427	0.000131339	6.23313e-05	9.3536e-05	1.49989	1.12938	0.535987	0.804316	Non-cycling	LS B
ACTCTCGAGCTATCCA-1_1	8.89488e-05	0.000168771	8.28881e-05	0.000101121	0.764871	1.45126	0.712754	0.869536	Non-cycling	SS A
ACTCTCGCAGGGAATC-1_1	0.000121411	7.09911e-05	0.000196799	0.00011471	1.04401	0.610453	1.69228	0.986395	S	SS B
ACTCTCGGTCGCTGCA-1_1	0.000151386	4.78913e-05	0.000108702	4.53877e-05	1.30177	0.411817	0.934731	0.390289	Non-cycling	SS A
ACTCTCGGTGGTCCCA-1_1	0.000127953	6.86126e-05	0.000318502	0.000209172	1.10027	0.59	2.73879	1.79867	S	LS A
ACTCTCGGTTGCTCCT-1_1	0.000102562	0.000151269	0.000117436	7.49077e-05	0.88193	1.30076	1.00983	0.644131	Non-cycling	SS A
ACTCTCGTCGGACGTC-1_1	0.000134638	0.000169309	0.000288501	7.15077e-05	1.15775	1.45589	2.48082	0.614895	S	LS A
ACTGATGAGAGTCACG-1_1	8.11539e-05	0.000117403	7.12521e-05	9.62104e-05	0.697842	1.00955	0.612697	0.827314	Non-cycling	SS A
ACTGATGAGATGAACT-1_1	0.000199062	0.000111751	0.000141375	0.000115548	1.71174	0.96095	1.21568	0.993594	Early G1	SS B
ACTGATGCATCTCGTC-1_1	9.27259e-05	0.000143427	0.000366138	0.000190851	0.79735	1.23333	3.14842	1.64113	S	LS A
ACTGATGGTTCAAGGG-1_1	0.000147869	0.00016074	8.40188e-05	7.55524e-05	1.27152	1.3822	0.722477	0.649675	Non-cycling	SS B
ACTGATGTCGGCCCAA-1_1	0.000170188	0.000170332	0.000225259	0.000147521	1.46345	1.46468	1.937	1.26853	S	LS A
ACTGATGTCGGTCGGT-1_1	0.00011289	0.000145404	0.000143259	4.86711e-05	0.970744	1.25033	1.23188	0.418523	Non-cycling	SS B
ACTGCAAAGAAGGTAG-1_1	0.00017465	0.000119757	6.93141e-05	7.5725e-05	1.50182	1.02979	0.596032	0.651159	Early G1	SS A
ACTGCAAAGAGGTATT-1_1	0.000101286	5.46635e-05	0.0001809	0.000158496	0.870959	0.470052	1.55556	1.36291	S	LS B
ACTGCAAAGTTACGGG-1_1	7.76093e-05	0.00022296	8.71418e-05	0.000123428	0.667363	1.91723	0.749332	1.06135	Late G1	SS B
ACTGCAACAAGGAGTC-1_1	0.000122189	0.000150183	0.000118505	6.57408e-05	1.0507	1.29142	1.01902	0.565305	Non-cycling	SS A
ACTGCAAGTACCCGAC-1_1	7.79934e-05	0.000150645	0.000121787	5.45423e-05	0.670666	1.2954	1.04725	0.469009	Non-cycling	SS A
ACTGCAAGTATGGGAC-1_1	0.00016155	0.000115193	0.000193953	0.000116882	1.38917	0.990546	1.66781	1.00507	S	SS B
ACTGCAAGTGCAGTGA-1_1	0.000112406	7.62964e-05	0.000100045	5.30788e-05	0.96658	0.656073	0.860288	0.456425	Non-cycling	SS A
ACTGCAATCACTGATG-1_1	0.000126877	0.00017482	0.000119301	0.000123678	1.09102	1.50328	1.02587	1.0635	Late G1	SS B
ACTGCAATCCACGTCT-1_1	9.25906e-05	8.42385e-05	0.000128938	0.000109426	0.796187	0.724367	1.10874	0.940954	Non-cycling	SS A
ACTGCAATCGGACGTC-1_1	4.89221e-05	8.79396e-05	9.31871e-05	2.16089e-05	0.420681	0.756193	0.801316	0.185815	Non-cycling	SS B
ACTGCAATCGTGTGGC-1_1	7.34472e-05	0.000100766	0.000138484	0.000148628	0.631572	0.866487	1.19083	1.27806	Non-cycling	SS B
ACTGCAATCTGACAGT-1_1	0.000138852	4.59336e-05	5.48273e-05	6.58513e-05	1.19399	0.394983	0.47146	0.566255	Non-cycling	SS A
ACTGTCCAGAATGTTG-1_1	0.000222438	0.00010077	5.03509e-05	0.000186123	1.91274	0.86652	0.432967	1.60047	Early G1	LS B
ACTGTCCAGATGACCG-1_1	0.00012769	0.000161944	0.000134893	0.000166352	1.098	1.39256	1.15994	1.43046	Non-cycling	SS A
ACTGTCCAGCCTAGGA-1_1	0.000110546	0.000142686	4.69629e-05	0.000176813	0.950582	1.22696	0.403834	1.52042	G2M	SS A
ACTGTCCAGGCTGTAG-1_1	0.000151631	0.00013451	2.98193e-05	9.62774e-05	1.30388	1.15665	0.256416	0.827889	Non-cycling	SS B
ACTGTCCCACAATTCG-1_1	6.19444e-06	7.31047e-05	0.000164967	0.000348552	0.053266	0.628627	1.41855	2.9972	G2M	LS A
ACTGTCCCAGCCATTA-1_1	4.50465e-05	9.60327e-05	6.37298e-05	0.000123019	0.387355	0.825785	0.548013	1.05784	Non-cycling	SS A
ACTGTCCGTGTTACTG-1_1	2.0388e-05	8.73036e-05	0.000217105	0.000135555	0.175317	0.750724	1.86688	1.16563	S	LS A
ACTGTCCTCAGACTGT-1_1	9.2322e-05	9.47937e-05	0.000106754	0.000149447	0.793877	0.815131	0.917982	1.2851	Non-cycling	LS B
ACTGTCCTCAGAGTTC-1_1	0.000129372	7.17417e-05	0.000106301	6.56483e-05	1.11247	0.616907	0.914081	0.56451	Non-cycling	LS B
ACTGTCCTCGCAGAGA-1_1	0.000245096	0.000164059	0.00021128	0.000124839	2.10758	1.41074	1.8168	1.07349	Early G1	SS A
ACTGTGAAGAAGTCTA-1_1	0.000103769	4.7108e-05	0.000190424	0.000158175	0.892307	0.405081	1.63746	1.36014	S	SS A
ACTGTGAAGTTGTAAG-1_1	0.000214063	8.20196e-05	1.95211e-05	0.000203799	1.84073	0.705287	0.167862	1.75247	Early G1	SS A
ACTGTGACAAATCGGG-1_1	9.62683e-05	0.000142974	0.000120548	0.000114681	0.827811	1.22943	1.0366	0.986142	Non-cycling	SS A
ACTGTGACAAGTGTCT-1_1	7.13932e-05	0.000108785	0.000104333	0.000111035	0.61391	0.935444	0.897163	0.954787	Non-cycling	SS B
ACTGTGACACATCATG-1_1	7.12117e-05	9.12205e-05	4.88369e-05	9.16092e-05	0.612349	0.784405	0.419949	0.787748	Non-cycling	LS B
ACTGTGACAGTCGCAC-1_1	0.00016032	3.95685e-05	7.40515e-05	0.000193551	1.37859	0.34025	0.636769	1.66434	G2M	SS A
ACTGTGAGTGTGTGGA-1_1	9.41627e-05	0.000172366	0.00011097	6.27274e-05	0.809705	1.48218	0.954232	0.539393	Non-cycling	SS B
ACTGTGATCGAAGTGG-1_1	0.000130525	0.000128088	0.000124896	5.20918e-05	1.12239	1.10143	1.07398	0.447937	Non-cycling	SS A
ACTTAGGAGACCAGCA-1_1	3.84457e-05	0.000125592	0.000133931	0.000219034	0.330595	1.07997	1.15168	1.88347	G2M	SS B
ACTTAGGAGGCAGCTA-1_1	0.000195525	9.02415e-05	0.000151673	0.000136609	1.68132	0.775987	1.30423	1.1747	Early G1	SS B
ACTTAGGAGTTGCATC-1_1	2.95788e-05	0.00012459	8.1171e-05	0.000163313	0.254348	1.07135	0.697989	1.40432	Non-cycling	SS B
ACTTAGGCACAACATC-1_1	0.000121006	0.000136826	0.000125103	7.60751e-05	1.04053	1.17656	1.07576	0.65417	Non-cycling	SS B
ACTTAGGTCTAAGAAG-1_1	7.25882e-05	9.48707e-05	0.000131168	0.000109388	0.624186	0.815793	1.12792	0.940629	Non-cycling	SS B
ACTTATCAGCTTGTTG-1_1	0.000128829	0.000143963	7.172e-05	9.10811e-06	1.1078	1.23793	0.61672	0.0783206	Non-cycling	SS B
ACTTATCCACGTGAGA-1_1	8.31864e-05	0.000131748	1.92592e-05	8.1046e-05	0.71532	1.1329	0.16561	0.696915	Non-cycling	SS B
ACTTATCCATACACCA-1_1	0.000168316	8.70629e-05	0.00013347	2.71857e-05	1.44735	0.748654	1.14771	0.23377	Non-cycling	SS A
ACTTATCGTTCAATCG-1_1	6.9103e-05	0.000114767	3.34297e-05	0.000167605	0.594217	0.986885	0.287462	1.44124	Non-cycling	SS B
ACTTCCGCACCCTGAG-1_1	7.53231e-05	0.000153269	9.5007e-05	5.12036e-05	0.647704	1.31796	0.816965	0.4403	Non-cycling	SS B
ACTTCCGCATGGGTCC-1_1	9.87767e-05	9.67574e-05	8.71567e-05	0.00011047	0.849381	0.832017	0.749461	0.949928	Non-cycling	SS A
ACTTCCGGTAACTAAG-1_1	0.000244659	9.18842e-05	6.1323e-05	0.000108587	2.10382	0.790112	0.527316	0.933743	Early G1	LS B
ACTTCCGGTTCTAAGC-1_1	0.000131833	9.11863e-05	0.000136348	5.03715e-05	1.13363	0.784111	1.17246	0.433144	Non-cycling	SS B
ACTTCCGTCTTCTGTA-1_1	0.000166075	0.000119651	6.21209e-05	5.85539e-05	1.42808	1.02888	0.534178	0.503505	Non-cycling	SS A
ACTTCGCAGCGTTCCG-1_1	0.000121713	0.000149127	0.000121857	5.72702e-05	1.04661	1.28234	1.04785	0.492467	Non-cycling	SS A
ACTTCGCAGTATAGGT-1_1	7.79207e-05	6.78639e-05	0.000240496	0.000151284	0.67004	0.583562	2.06803	1.30089	S	LS A
ACTTCGCCAACCGATT-1_1	5.46613e-05	0.000239584	0.000129809	0.00010037	0.470033	2.06018	1.11623	0.863085	Late G1	SS B
ACTTCGCCACAATGTC-1_1	6.02049e-05	7.71625e-05	0.00012654	4.9388e-05	0.517702	0.66352	1.08812	0.424687	Non-cycling	SS B
ACTTCGCTCAAGGAGC-1_1	1.60649e-05	0.000122126	4.73351e-05	0.000109644	0.138142	1.05016	0.407035	0.942825	Non-cycling	SS B
ACTTTCAAGCGAACTG-1_1	0.000178715	0.000114038	0.000139308	0.000241995	1.53677	0.980609	1.19791	2.08091	G2M	SS B
ACTTTCAAGTGTAGAT-1_1	0.000108079	0.000140761	3.52596e-05	0.000138165	0.92937	1.2104	0.303198	1.18808	Non-cycling	SS A
ACTTTCACACTAGGTT-1_1	0.0001584	0.000135205	0.000157829	3.28071e-05	1.36208	1.16263	1.35717	0.282108	Non-cycling	LS B
ACTTTCAGTAGGTACG-1_1	8.41287e-05	0.000122688	4.20346e-05	7.91999e-05	0.723422	1.055	0.361456	0.68104	Non-cycling	SS B
ACTTTCATCATTCACT-1_1	0.000112828	5.93944e-05	0.000104032	6.15198e-05	0.970211	0.510732	0.894567	0.529009	Non-cycling	SS B
ACTTTCATCGGAAACG-1_1	3.04299e-05	4.63055e-05	6.94873e-05	4.41639e-05	0.261667	0.398181	0.597521	0.379765	Non-cycling	SS A
ACTTTCATCTCGTGGG-1_1	0.000133938	0.00013539	0.000136756	0.000128334	1.15173	1.16422	1.17596	1.10355	Non-cycling	SS B
ACTTTGTCAGGTGTTT-1_1	6.73038e-05	0.000282631	0.000216604	6.47747e-05	0.578746	2.43035	1.86258	0.556998	Late G1	LS A
ACTTTGTGTAGCACGA-1_1	0.000194403	0.000140518	7.76565e-05	0.000127035	1.67167	1.20831	0.667768	1.09237	Early G1	SS B
ACTTTGTGTATCCTTT-1_1	5.18895e-05	0.000101038	0.000114537	4.37793e-05	0.446198	0.868825	0.984906	0.376459	Non-cycling	SS A
ACTTTGTGTGCGGATA-1_1	4.86962e-05	0.000121212	0.000187871	0.000134411	0.418739	1.0423	1.6155	1.1558	S	SS A
ACTTTGTGTTTACTTC-1_1	5.10984e-05	0.000183734	0.00010326	5.84957e-05	0.439395	1.57993	0.88793	0.503005	Late G1	LS A
ACTTTGTTCACGTCCT-1_1	0.000121112	0.000184821	9.69238e-05	0.000126363	1.04144	1.58928	0.833447	1.08659	Late G1	SS B
ACTTTGTTCGGTCTAA-1_1	0.000187212	0.000144937	5.70637e-05	3.37714e-05	1.60983	1.24631	0.490691	0.290401	Early G1	SS A
AGAAATGAGCCGGATA-1_1	4.88938e-05	0.000222988	0.000128002	0.000148554	0.420438	1.91747	1.10069	1.27741	Late G1	LS B
AGAAATGGTCACTCGG-1_1	9.20583e-05	8.57106e-05	0.000109619	3.52238e-05	0.791609	0.737025	0.942616	0.30289	Non-cycling	SS B
AGAAATGGTGAGACGT-1_1	0.000194709	7.17167e-05	6.22882e-05	0.000169431	1.6743	0.616692	0.535616	1.45693	Early G1	SS B
AGAAATGGTTAGGAGC-1_1	0.000160443	0.000143433	8.86838e-05	0.000145895	1.37965	1.23338	0.762592	1.25455	Non-cycling	SS A
AGAAATGGTTGGCTAT-1_1	0.000125425	9.12157e-05	9.72455e-05	7.66795e-05	1.07853	0.784363	0.836214	0.659367	Non-cycling	SS A
AGAACAACAAGCGATG-1_1	0.000202366	0.000161006	0.000179231	0.000133531	1.74015	1.38449	1.54121	1.14823	Early G1	LS A
AGAACAACACGGTCTG-1_1	0.000207866	0.000189859	0.00015284	2.62996e-05	1.78744	1.6326	1.31427	0.22615	Early G1	LS A
AGAACAAGTGCGGTAA-1_1	5.9494e-05	0.000131473	0.000200373	6.94447e-05	0.511589	1.13053	1.723	0.597155	S	SS B
AGAACAAGTTCATCTT-1_1	7.17092e-05	0.000114954	3.74724e-05	5.4429e-05	0.616627	0.988493	0.322225	0.468035	Non-cycling	SS B
AGAACAATCGCTAAAC-1_1	0.000204278	0.000160358	0.000104408	0.000163857	1.75659	1.37892	0.897801	1.40901	Early G1	SS A
AGAACAATCGCTTTAT-1_1	6.56119e-05	0.000121969	0.000140617	8.45503e-05	0.564197	1.04882	1.20916	0.727048	Non-cycling	SS B
AGAACCTAGTGAGGTC-1_1	0.000100667	6.82387e-05	0.000114114	6.81366e-05	0.865633	0.586785	0.981269	0.585907	Non-cycling	SS B
AGAACCTCAAGATTGA-1_1	0.000126248	0.000123089	6.54432e-05	0.000140266	1.08561	1.05845	0.562746	1.20615	Non-cycling	SS A
AGAACCTGTGAGTTGG-1_1	0.000136173	9.88397e-05	9.18582e-05	2.57763e-05	1.17096	0.849922	0.789888	0.22165	Non-cycling	SS B
AGAACCTTCCACACCT-1_1	5.49293e-05	0.000144959	9.2074e-05	0.000104952	0.472337	1.24651	0.791744	0.902485	Non-cycling	SS B
AGAACCTTCCGGACGT-1_1	0.000168385	0.000117924	0.000131837	2.89091e-05	1.44794	1.01403	1.13366	0.248589	Non-cycling	SS B
AGAAGCGAGAGATCGC-1_1	0.000108088	6.99779e-05	0.000128438	0.000141583	0.929448	0.60174	1.10444	1.21747	Non-cycling	LS B
AGAAGCGTCCTGGGTG-1_1	6.12393e-05	8.75659e-05	4.93623e-05	0.000121236	0.526597	0.752979	0.424466	1.0425	Non-cycling	SS B
AGAAGCGTCGGTCGGT-1_1	4.75698e-05	7.7342e-05	0.000104378	0.000105663	0.409052	0.665063	0.897551	0.908597	Non-cycling	SS B
AGAAGCGTCGTTACCC-1_1	6.8307e-05	7.04995e-05	8.4003e-05	6.85023e-05	0.587372	0.606226	0.722342	0.589051	Non-cycling	SS B
AGAAGTAAGCGCCTCA-1_1	0.000164823	0.000146996	8.98145e-05	0.000130043	1.41731	1.26402	0.772315	1.11824	Non-cycling	SS B
AGAAGTAAGGCGCTCT-1_1	0.000121736	7.19968e-05	4.47064e-05	2.37386e-05	1.04681	0.619101	0.38443	0.204128	Non-cycling	SS B
AGAAGTACAGACCAGA-1_1	0.000193505	0.000164451	0.000167485	9.61997e-05	1.66395	1.41411	1.4402	0.827221	Early G1	SS A
AGAAGTAGTGTCATGT-1_1	9.8585e-05	0.000152527	0.0001656	0.000109282	0.847732	1.31158	1.42399	0.939714	Non-cycling	SS B
AGAAGTATCGAACGGA-1_1	0.000113474	0.000160993	6.46338e-05	8.1147e-05	0.975763	1.38438	0.555786	0.697783	Non-cycling	SS B
AGACAAAGTAGTCTTG-1_1	0.000133623	7.85365e-05	4.52173e-05	0.000122028	1.14902	0.675335	0.388824	1.04932	Non-cycling	SS A
AGACAAAGTGAATGAT-1_1	0.000121636	7.57605e-05	0.00012412	0.000130449	1.04594	0.651465	1.06731	1.12173	Non-cycling	LS B
AGACAAAGTTTCGGCG-1_1	6.75028e-05	0.000126756	0.000141684	0.00011382	0.580457	1.08998	1.21834	0.978738	Non-cycling	SS B
AGACAAATCCTGTTGC-1_1	0.000126394	0.000136178	6.02963e-05	3.60281e-05	1.08686	1.17099	0.518487	0.309805	Non-cycling	SS B
AGACACTAGCACTGGA-1_1	0.000261718	7.64514e-05	8.84928e-05	0.000143689	2.25051	0.657405	0.760949	1.23558	Early G1	SS B
AGACACTAGCGGTAAC-1_1	0.000136297	0.000168461	8.24362e-05	8.4987e-05	1.17201	1.4486	0.708869	0.730803	Non-cycling	SS B
AGACACTAGGGAGTTC-1_1	0.000202821	7.64402e-05	6.50952e-05	0.000102831	1.74405	0.657309	0.559754	0.884248	Early G1	LS B
AGACACTCAAGTATCC-1_1	5.33856e-05	0.000199784	6.65137e-05	0.000135685	0.459062	1.71794	0.571952	1.16676	Late G1	SS B
AGACACTCAATTCACG-1_1	0.000241948	0.000113041	0.000119288	0.000146493	2.08051	0.972038	1.02576	1.25969	Early G1	SS B
AGACACTGTGTTACTG-1_1	0.000129169	0.00011592	3.94286e-05	0.000132741	1.11072	0.996796	0.339047	1.14144	Non-cycling	LS B
AGACAGGAGTAAAGCT-1_1	0.000157699	0.000134102	0.000135388	0.000160304	1.35605	1.15314	1.1642	1.37845	Non-cycling	SS A
AGACAGGCACGGTGAA-1_1	3.8896e-05	0.000100381	0.000117415	7.6997e-05	0.334467	0.863178	1.00965	0.662097	Non-cycling	SS A
AGACAGGGTGGAACCA-1_1	0.000174349	6.40644e-05	0.000359097	0.0002021	1.49923	0.55089	3.08787	1.73786	S	LS A
AGACAGGGTTGCATTG-1_1	8.92536e-05	0.000170458	9.71456e-05	0.000168599	0.767492	1.46577	0.835355	1.44978	Non-cycling	SS B
AGACAGGTCAGAATAG-1_1	0.000131806	0.000117958	3.71887e-05	0.000163483	1.1334	1.01432	0.319785	1.40579	Non-cycling	SS A
AGACAGGTCTAAGAAG-1_1	0.000123868	8.82381e-05	4.76915e-05	0.000164191	1.06514	0.758759	0.4101	1.41188	Non-cycling	SS B
AGACCATCAATACGAA-1_1	0.000230214	6.39203e-05	9.25833e-05	0.000179894	1.97961	0.54965	0.796124	1.5469	Early G1	LS B
AGACCATTCCACGTAA-1_1	0.000272699	0.000152052	8.96514e-05	8.90605e-05	2.34494	1.30749	0.770912	0.765831	Early G1	LS B
AGACCATTCGTTGCCT-1_1	0.00013251	9.81134e-05	0.000103889	7.18897e-05	1.13945	0.843677	0.893339	0.618179	Non-cycling	SS B
AGACCATTCTAACACG-1_1	3.87795e-05	0.00010332	0.000124973	0.000139156	0.333465	0.888445	1.07464	1.1966	Non-cycling	SS A
AGACCATTCTCACGAA-1_1	7.89395e-05	0.00011432	0.000119632	0.00010549	0.6788	0.983039	1.02871	0.907113	Non-cycling	SS A
AGACCCGAGAGCAGTC-1_1	8.99568e-05	7.63232e-05	8.90277e-05	0.000126428	0.773539	0.656303	0.765549	1.08716	Non-cycling	SS B
AGACCCGCACACGGTC-1_1	8.58836e-05	5.55059e-05	9.76414e-05	8.42353e-05	0.738513	0.477295	0.839619	0.72434	Non-cycling	SS B
AGACCCGCACTGGCGT-1_1	0.000238586	4.50222e-05	0.000147432	5.76131e-05	2.0516	0.387146	1.26777	0.495415	Early G1	SS B
AGACCCGCATCGCTCT-1_1	0.000139287	8.40533e-05	0.000102028	2.041e-05	1.19773	0.722774	0.877341	0.175506	Non-cycling	SS B
AGACCCGTCCATTCGC-1_1	0.000100791	9.20562e-05	0.000177458	6.68461e-05	0.866704	0.791592	1.52596	0.57481	S	SS B
AGACTCACAGGTCTCG-1_1	0.000172287	5.03915e-05	6.10218e-05	0.00012375	1.4815	0.433317	0.524726	1.06413	Non-cycling	LS B
AGACTCAGTCTGTGCG-1_1	0.00012271	5.96696e-05	0.000307201	0.000210733	1.05518	0.513099	2.64162	1.8121	S	LS A
AGACTCAGTGTGTACT-1_1	4.89823e-05	7.54648e-05	9.45713e-05	5.7682e-05	0.421198	0.648922	0.813218	0.496008	Non-cycling	SS A
AGACTCATCCACTTCG-1_1	0.000190018	0.000204504	9.60271e-05	9.90819e-05	1.63397	1.75853	0.825737	0.852006	Late G1	SS B
AGACTCATCGAGTACT-1_1	0.000148004	0.000103284	0.000257345	0.000279074	1.27269	0.888136	2.21291	2.39976	G2M	LS A
AGAGAATAGAATTGCA-1_1	7.75356e-05	5.25399e-05	0.000313614	0.000187472	0.666728	0.45179	2.69677	1.61207	S	LS A
AGAGAATAGCCTTGAT-1_1	0.000111663	0.000110582	0.000106038	5.22015e-05	0.960192	0.950892	0.911822	0.44888	Non-cycling	SS A
AGAGAATAGGTCGCCT-1_1	0.0001446	6.8318e-05	0.000106381	0.000140577	1.24342	0.587466	0.914773	1.20882	Non-cycling	SS A
AGAGAATCAACTTCTT-1_1	5.86823e-05	8.57605e-05	0.000219335	0.000172533	0.504609	0.737454	1.88607	1.48361	S	SS B
AGAGAATCAGCTGAAG-1_1	0.000126214	7.10206e-05	6.05875e-05	0.000143718	1.08532	0.610706	0.520992	1.23583	Non-cycling	SS A
AGAGAATCAGGGCTTC-1_1	0.000141123	0.000141231	6.71678e-05	6.43908e-05	1.21352	1.21444	0.577576	0.553697	Non-cycling	SS B
AGAGAATCATGGGTCC-1_1	0.00012487	0.00010381	0.000105781	3.83311e-05	1.07376	0.892665	0.909609	0.329609	Non-cycling	SS A
AGAGAATGTGACTAAA-1_1	4.74259e-05	7.96598e-05	4.60237e-05	0.000203283	0.407816	0.684994	0.395758	1.74803	G2M	LS A
AGAGAGCAGAGCACTG-1_1	0.000148306	9.41434e-05	0.000238462	0.000146906	1.27528	0.809539	2.05054	1.26324	S	LS A
AGAGAGCCATGAATAG-1_1	9.0487e-05	0.00016716	0.000117876	9.16605e-05	0.778097	1.43741	1.01362	0.788189	Non-cycling	SS B
AGAGAGCGTTCCGCTT-1_1	9.75311e-05	9.4612e-05	0.00011353	0.000127806	0.83867	0.813569	0.976245	1.099	Non-cycling	SS B
AGAGAGCTCTAGCCAA-1_1	0.000314826	7.71135e-05	2.39098e-05	0.000163732	2.70719	0.663099	0.205601	1.40793	Early G1	LS B
AGAGCAGAGAGCCGAT-1_1	9.33972e-05	0.00017607	0.000131225	4.9219e-05	0.803122	1.51402	1.1284	0.423234	Late G1	SS A
AGAGCAGAGGCAGCTA-1_1	0.000172791	0.000170088	8.92485e-05	5.85543e-05	1.48583	1.46259	0.767448	0.503508	Non-cycling	SS A
AGAGCAGAGGTGCCAA-1_1	0.000133089	0.000152179	0.000124856	7.24144e-05	1.14443	1.30859	1.07364	0.622691	Non-cycling	SS B
AGAGCAGCACTCAGAT-1_1	0.000131225	0.000125631	7.58156e-05	4.04176e-05	1.1284	1.0803	0.651938	0.347551	Non-cycling	SS B
AGAGCAGCAGGGCTTC-1_1	0.000121823	0.000157818	0.000144922	8.73969e-05	1.04756	1.35707	1.24618	0.751526	Non-cycling	SS A
AGAGCAGTCACAAGAA-1_1	1.3142e-05	4.13052e-05	0.000106198	0.000181936	0.113008	0.355183	0.913201	1.56446	G2M	LS B
AGAGCAGTCCAGCACG-1_1	0.000128578	8.39278e-05	0.000190408	4.75008e-05	1.10564	0.721695	1.63732	0.408459	S	SS B
AGAGCAGTCCTAAACG-1_1	0.000115483	7.59127e-05	9.17664e-05	5.38034e-05	0.993038	0.652773	0.789099	0.462656	Non-cycling	SS B
AGAGCCCAGCGGACAT-1_1	9.3029e-05	3.77463e-05	6.49669e-05	0.000174149	0.799956	0.324581	0.558651	1.49751	Non-cycling	LS B
AGAGCCCAGTTCCGTA-1_1	6.40074e-05	7.53742e-05	0.000220019	0.00024529	0.5504	0.648143	1.89195	2.10925	G2M	LS A
AGAGCCCCAAGCGATG-1_1	4.47801e-05	0.000131119	8.8173e-05	0.000103327	0.385064	1.12749	0.7582	0.888509	Non-cycling	SS B
AGAGCCCCAGCAAGAC-1_1	7.47559e-05	0.000130704	0.000244433	0.000208617	0.642826	1.12392	2.10188	1.7939	S	LS A
AGAGCCCCATGGGCAA-1_1	8.18204e-05	0.000156914	0.00016042	0.000142767	0.703574	1.3493	1.37945	1.22766	Non-cycling	SS B
AGAGCCCGTCTACTGA-1_1	4.32919e-05	0.000115498	0.000160815	0.000192975	0.372267	0.993169	1.38285	1.65939	G2M	SS B
AGATAGAAGACAGTCG-1_1	5.59496e-05	7.04149e-05	0.00016447	3.33804e-05	0.481111	0.605498	1.41428	0.287038	Non-cycling	SS B
AGATAGAAGGGATCTG-1_1	0.000132871	4.43276e-05	0.000191659	0.000235411	1.14256	0.381173	1.64807	2.0243	G2M	LS A
AGATAGAGTAGTATAG-1_1	9.32178e-05	0.000122435	0.000116391	9.01578e-05	0.80158	1.05282	1.00084	0.775267	Non-cycling	SS B
AGATAGAGTCGGCTAC-1_1	0.00024719	0.000102644	6.86598e-05	0.00013624	2.12558	0.882637	0.590406	1.17153	Early G1	SS B
AGATAGATCAAGCCGC-1_1	0.000168867	9.76515e-05	0.000135846	0.000152386	1.45209	0.839705	1.16814	1.31037	Non-cycling	LS B
AGATAGATCAGTGCGC-1_1	0.000219311	0.000111422	4.5536e-05	0.000214117	1.88586	0.958122	0.391564	1.84119	Early G1	LS B
AGATAGATCGCACGGT-1_1	0.000177137	0.000106121	0.000135117	0.000127861	1.5232	0.912534	1.16187	1.09948	Early G1	SS A
AGATAGATCTAGAGCT-1_1	6.53077e-05	0.0001778	0.000150448	0.000157008	0.561581	1.5289	1.2937	1.35011	Late G1	LS B
AGATAGATCTCCAAGA-1_1	4.30328e-05	1.88484e-05	8.85808e-05	1.19099e-05	0.370039	0.162078	0.761707	0.102413	Non-cycling	LS B
AGATAGATCTGCTAGA-1_1	9.939e-05	7.05409e-05	8.3553e-05	0.000238126	0.854655	0.606582	0.718473	2.04764	G2M	LS B
AGATCCACAACAAGAT-1_1	0.000206352	9.25987e-05	0.000173378	0.000116343	1.77442	0.796256	1.49088	1.00043	Early G1	SS A
AGATCCACACAGACGA-1_1	8.00207e-05	6.35338e-05	0.000223706	2.39231e-05	0.688098	0.546327	1.92365	0.205715	S	SS B
AGATCCACATTCACCC-1_1	0.00011334	0.000121741	0.000146183	8.9151e-05	0.974614	1.04685	1.25703	0.766609	Non-cycling	SS B
AGATCCAGTCATTGCA-1_1	7.58154e-05	0.000109451	0.000113133	0.000124444	0.651936	0.941169	0.972829	1.0701	Non-cycling	SS A
AGATCCAGTTGGAGAC-1_1	0.000151703	6.81646e-05	8.67567e-05	4.52594e-05	1.30449	0.586147	0.746021	0.389186	Non-cycling	SS B
AGATCCATCAGTCTTT-1_1	0.000145802	6.98017e-05	6.17494e-05	0.000243934	1.25375	0.600225	0.530983	2.09759	G2M	SS A
AGATCCATCGGTAAGG-1_1	5.39855e-05	0.00010387	9.83307e-05	8.46568e-05	0.464221	0.89318	0.845546	0.727964	Non-cycling	SS B
AGATCGTCAGTTTCGA-1_1	0.000273856	0.000118829	0.000119942	0.000236359	2.35489	1.02181	1.03138	2.03245	Early G1	SS B
AGATCGTTCAGTGTGT-1_1	0.000166912	0.000119349	0.000117569	8.56017e-05	1.43528	1.02628	1.01098	0.736089	Non-cycling	SS B
AGATCGTTCCACCCTA-1_1	0.000183711	9.69642e-05	0.000111301	7.35219e-05	1.57973	0.833795	0.957077	0.632215	Early G1	SS B
AGATCGTTCCTGTAGA-1_1	7.83189e-05	7.25187e-05	0.000120067	7.60236e-05	0.673464	0.623589	1.03246	0.653727	Non-cycling	SS A
AGATGAAAGCCTATTG-1_1	0.000258249	2.46063e-05	9.05289e-05	5.80603e-05	2.22068	0.21159	0.778458	0.499261	Early G1	SS A
AGATGAAGTTATGACC-1_1	8.52709e-05	0.000139784	4.8742e-05	0.000145664	0.733245	1.20201	0.419132	1.25257	Non-cycling	SS B
AGATGAATCAATGCAC-1_1	0.000217118	9.06812e-05	6.01519e-05	4.58611e-05	1.867	0.779768	0.517246	0.394359	Early G1	SS B
AGATGAATCCCGATCT-1_1	0.000168181	0.000136976	4.76232e-05	0.000130692	1.44619	1.17785	0.409512	1.12382	Non-cycling	SS B
AGATGCTAGCTAATGA-1_1	5.52323e-05	8.0117e-05	0.000109918	7.66572e-05	0.474942	0.688926	0.945185	0.659176	Non-cycling	SS B
AGATGCTCAAACCATC-1_1	0.000173272	0.000140194	7.66555e-05	9.96366e-05	1.48997	1.20553	0.65916	0.856775	Non-cycling	SS A
AGATGCTCAAGAGAGA-1_1	0.000145246	0.00014019	0.000289432	0.000226219	1.24897	1.20549	2.48882	1.94526	S	LS A
AGATGCTCACATCCCT-1_1	9.87132e-05	5.62359e-05	4.25401e-05	5.96944e-05	0.848835	0.483573	0.365802	0.513312	Non-cycling	SS A
AGATGCTCACCAGTTA-1_1	9.72745e-05	0.000138736	6.36331e-05	0.000261324	0.836464	1.19299	0.547181	2.24713	G2M	SS A
AGATGCTTCGCGTGCA-1_1	9.12429e-05	6.98081e-05	8.64693e-05	9.64205e-05	0.784597	0.60028	0.74355	0.82912	Non-cycling	SS A
AGATGCTTCTACCCAC-1_1	4.3278e-05	4.69009e-05	9.02371e-05	0.000165002	0.372147	0.403301	0.775949	1.41885	Non-cycling	SS B
AGCATCAAGGGACAGG-1_1	0.000301293	0.000109756	0.000180169	0.00018193	2.59082	0.943794	1.54928	1.56441	Early G1	LS A
AGCATCAAGGTTGTTC-1_1	6.85965e-05	0.000105629	0.000125558	0.00020794	0.589861	0.908307	1.07967	1.78807	G2M	SS B
AGCATCACAGATACCT-1_1	0.000136786	0.000153574	0.000149006	0.000108846	1.17622	1.32058	1.2813	0.935964	Non-cycling	SS B
AGCATCATCGACATAC-1_1	0.000201631	9.1205e-05	0.000122994	5.90127e-05	1.73383	0.784272	1.05762	0.50745	Early G1	SS A
AGCCAATAGAGTACCG-1_1	0.000112248	0.000117946	0.000274002	0.000301294	0.96522	1.01422	2.35614	2.59082	G2M	LS B
AGCCAATAGTCAGCCC-1_1	5.31351e-05	0.000194098	9.67063e-05	7.31175e-05	0.456909	1.66905	0.831577	0.628738	Late G1	SS B
AGCCAATCACTGTCCT-1_1	0.000186779	9.7763e-05	0.000315595	0.000142357	1.60611	0.840664	2.7138	1.22413	S	LS A
AGCCAATGTACTGGGA-1_1	0.000113026	0.000142395	0.000122866	9.57043e-05	0.971914	1.22446	1.05653	0.822961	Non-cycling	SS B
AGCCAATGTTATCTGG-1_1	0.000142969	0.000113415	0.000102367	0.000147838	1.22939	0.975253	0.880257	1.27126	Non-cycling	SS A
AGCCAATTCTAGGCAT-1_1	8.33214e-05	0.000164967	9.15239e-05	7.81306e-05	0.716481	1.41855	0.787014	0.671845	Non-cycling	SS B
AGCCACGAGGTCATAA-1_1	6.62871e-05	7.72736e-05	7.84722e-05	6.57986e-05	0.570003	0.664476	0.674782	0.565802	Non-cycling	SS B
AGCCACGCAGAGGTTG-1_1	0.00011524	0.000123388	0.000123129	0.000109517	0.990947	1.06102	1.05879	0.941738	Non-cycling	SS A
AGCCACGTCCTGTTAT-1_1	2.00951e-05	0.000106761	0.000128971	0.000152066	0.172798	0.918037	1.10902	1.30761	Non-cycling	SS B
AGCCACGTCGCCTATC-1_1	0.000171588	0.000112256	8.56361e-05	7.67005e-05	1.47548	0.96529	0.736385	0.659547	Non-cycling	SS A
AGCCAGCAGCCTAACT-1_1	4.52507e-05	6.14083e-05	0.000128123	9.00229e-05	0.389111	0.52805	1.10173	0.774107	Non-cycling	SS A
AGCCAGCCAACTGTGT-1_1	0.000114058	5.91353e-05	0.000144778	0.000246687	0.980787	0.508505	1.24495	2.12126	G2M	LS A
AGCCAGCCATGCAGGA-1_1	0.000120373	0.000128695	9.87265e-05	9.65504e-05	1.03509	1.10665	0.848949	0.830237	Non-cycling	SS B
AGCCAGCGTCTTCAAG-1_1	6.56004e-05	7.60998e-05	9.49156e-05	0.000108126	0.564098	0.654382	0.816179	0.929773	Non-cycling	SS A
AGCGATTAGCGCCGTT-1_1	9.6481e-05	5.78332e-05	6.03956e-05	7.6695e-05	0.82964	0.497307	0.519342	0.659501	Non-cycling	SS A
AGCGATTCAGAAGCTG-1_1	7.9838e-05	0.000130381	0.000146529	2.84142e-05	0.686527	1.12115	1.26	0.244334	Non-cycling	SS A
AGCGATTGTCACAGAG-1_1	9.94156e-05	7.70294e-05	0.000136087	6.64401e-05	0.854875	0.662376	1.17021	0.571319	Non-cycling	SS B
AGCGATTGTCTACAAC-1_1	7.34856e-05	0.000141019	0.000121885	9.60816e-05	0.631902	1.21262	1.04809	0.826205	Non-cycling	SS B
AGCGATTTCCACTAGA-1_1	5.21038e-05	0.000155135	0.000109176	0.000172358	0.448041	1.334	0.938808	1.48211	Non-cycling	SS B
AGCGATTTCGTTAGAC-1_1	0.000111036	0.000130419	8.46486e-05	5.23014e-05	0.954797	1.12148	0.727893	0.44974	Non-cycling	LS B
AGCGATTTCTGCTGAA-1_1	9.63242e-05	0.000194001	9.88855e-05	0.000193735	0.828292	1.66822	0.850316	1.66593	Late G1	LS B
AGCGCCAAGACATCAA-1_1	9.03967e-05	0.000167684	9.46012e-05	4.05833e-05	0.777321	1.44192	0.813476	0.348975	Non-cycling	SS A
AGCGCCACAAGAAATC-1_1	7.2074e-05	0.000129525	6.34138e-05	0.00011434	0.619764	1.11378	0.545295	0.983209	Non-cycling	SS A
AGCGCCACACAGCATT-1_1	0.000180743	0.000116157	9.92569e-06	0.000149596	1.55421	0.998833	0.085351	1.28637	Early G1	SS B
AGCGCCAGTATACGGG-1_1	0.000129349	0.000126203	7.19491e-05	0.000110061	1.11227	1.08522	0.61869	0.946415	Non-cycling	SS B
AGCGCCAGTGCACAAG-1_1	6.67793e-05	0.000121827	8.98579e-05	6.63121e-05	0.574235	1.04759	0.772688	0.570218	Non-cycling	SS B
AGCGCTGCATACACCA-1_1	0.000215875	0.000105554	0.000101532	9.97018e-05	1.85631	0.907661	0.87307	0.857336	Early G1	SS B
AGCGCTGTCAATCAGC-1_1	7.92577e-05	0.000101049	9.55566e-05	4.12422e-05	0.681537	0.868921	0.821691	0.354641	Non-cycling	SS A
AGCGCTGTCGTTCCCA-1_1	0.000167642	0.000122707	0.000103204	0.000122781	1.44155	1.05516	0.88745	1.05579	Non-cycling	SS A
AGCGTATAGGCTGGAT-1_1	9.49266e-05	0.000108217	3.85059e-05	6.42221e-05	0.816274	0.930557	0.331112	0.552246	Non-cycling	SS A
AGCGTATCATACACCA-1_1	0.000147185	0.000108008	5.36502e-05	9.29262e-05	1.26565	0.928763	0.461338	0.799073	Non-cycling	SS B
AGCGTATCATCCGGTG-1_1	8.15726e-05	3.94699e-05	2.85119e-05	0.000222583	0.701443	0.339402	0.245174	1.91399	G2M	SS B
AGCGTATGTATCGATC-1_1	4.33016e-05	7.50384e-05	0.000124207	7.73956e-05	0.372351	0.645255	1.06805	0.665525	Non-cycling	SS B
AGCGTATGTCTTTCAT-1_1	0.000116181	0.000138681	5.6847e-05	0.000166661	0.99904	1.19251	0.488827	1.43312	Non-cycling	SS B
AGCGTATGTGTGCCTG-1_1	7.56873e-05	0.000167989	9.00098e-05	0.000204744	0.650835	1.44454	0.773994	1.76059	G2M	LS B
AGCGTATTCCTGTAGA-1_1	0.00012988	0.00012007	9.37954e-05	7.79543e-05	1.11684	1.03249	0.806547	0.670329	Non-cycling	SS A
AGCGTCGAGCGCGTTC-1_1	6.57964e-06	0.000129292	5.01012e-05	2.82123e-05	0.0565783	1.11178	0.43082	0.242598	Non-cycling	SS B
AGCGTCGCATAAGATG-1_1	8.91923e-05	0.000153576	0.000113405	3.3379e-05	0.766964	1.3206	0.975167	0.287026	Non-cycling	SS A
AGCGTCGGTGCATCTA-1_1	5.83905e-05	8.7082e-05	0.000193036	4.66232e-05	0.5021	0.748818	1.65992	0.400913	S	SS A
AGCGTCGTCTGTAAGC-1_1	0.000132249	0.000106011	5.2251e-05	0.000129654	1.13721	0.911586	0.449306	1.1149	Non-cycling	SS A
AGCTACAAGGTTACAA-1_1	0.000141665	0.000167625	8.22854e-05	0.000113642	1.21817	1.44141	0.707572	0.977209	Non-cycling	SS B
AGCTACATCAACGAGG-1_1	6.59399e-05	0.000131397	6.48002e-05	0.000119737	0.567017	1.12989	0.557217	1.02962	Non-cycling	SS B
AGCTACATCGATACGT-1_1	4.02756e-05	0.000108541	0.000105215	9.39901e-05	0.34633	0.933347	0.904741	0.808221	Non-cycling	SS B
AGCTACATCGGTGAAG-1_1	3.61445e-05	8.96812e-05	3.17813e-05	0.000110899	0.310807	0.771169	0.273288	0.95362	Non-cycling	SS A
AGCTCAACAAATAGCA-1_1	0.000218865	0.00014051	9.65779e-05	7.56059e-05	1.88202	1.20824	0.830473	0.650135	Early G1	LS B
AGCTCAACAAGTTCGT-1_1	0.000134642	0.000121769	7.27712e-05	0.000131524	1.15779	1.04709	0.625759	1.13098	Non-cycling	SS A
AGCTCAACAATGGCCC-1_1	0.000133568	0.000114163	0.000126827	0.000110169	1.14855	0.981683	1.09059	0.947345	Non-cycling	SS B
AGCTCAACACCAAAGG-1_1	0.000164334	0.000189229	7.326e-05	0.000104666	1.41311	1.62718	0.629963	0.900024	Late G1	SS B
AGCTCAAGTAAGCGGT-1_1	9.84324e-05	9.14436e-05	0.000108309	8.82252e-06	0.846421	0.786324	0.931347	0.0758649	Non-cycling	SS B
AGCTCAAGTTTGCAGT-1_1	0.000172652	0.000182872	0.000124113	8.45656e-05	1.48463	1.57252	1.06725	0.72718	Late G1	SS B
AGCTCAATCGTTACCC-1_1	0.000223758	0.000147156	8.15806e-05	7.82204e-05	1.9241	1.26539	0.701512	0.672617	Early G1	SS B
AGCTTCCAGTGCTACT-1_1	0.000117736	0.000112346	6.71478e-05	8.31351e-05	1.01241	0.966066	0.577404	0.714879	Non-cycling	SS B
AGCTTCCTCCGTGACG-1_1	9.74608e-05	0.00012691	7.35993e-05	0.000135123	0.838065	1.0913	0.63288	1.16193	Non-cycling	SS B
AGGAAATAGTTGCGAG-1_1	0.000257689	0.000131472	0.000210116	7.26922e-05	2.21587	1.13053	1.80679	0.62508	Early G1	SS B
AGGAAATCAACACGAG-1_1	0.000119398	9.32224e-05	0.000149306	3.64652e-05	1.02671	0.801619	1.28388	0.313564	Non-cycling	SS A
AGGAAATCAAGTGCTT-1_1	0.000188766	0.000132825	3.3754e-05	0.000131259	1.6232	1.14216	0.290251	1.12869	Early G1	SS A
AGGAAATCACGGGCTT-1_1	9.48333e-05	0.000154702	0.000367439	0.000284431	0.815471	1.33028	3.1596	2.44583	S	LS A
AGGAAATCACGGTGTC-1_1	0.000119971	0.000126186	0.000106455	9.20142e-05	1.03163	1.08508	0.915405	0.79123	Non-cycling	SS A
AGGAAATTCGTGGACC-1_1	7.2346e-05	8.78303e-05	2.54858e-05	0.000104662	0.622104	0.755252	0.219152	0.89999	Non-cycling	SS B
AGGAAATTCTCAGTCC-1_1	9.50416e-05	7.18186e-05	5.34084e-05	7.41349e-05	0.817263	0.617568	0.459259	0.637486	Non-cycling	SS A
AGGAAATTCTTTGCTA-1_1	8.42611e-05	8.38284e-05	0.000240787	0.000190082	0.724561	0.72084	2.07053	1.63452	S	LS A
AGGAATAAGCCTGACC-1_1	7.86371e-05	0.000110298	0.00012245	7.41774e-05	0.6762	0.948456	1.05295	0.637851	Non-cycling	LS B
AGGAATACAAACGGCA-1_1	0.00010397	0.000189385	5.77679e-05	0.000147638	0.894036	1.62852	0.496746	1.26954	Late G1	SS B
AGGAATAGTTTCACAG-1_1	0.000201612	0.000178623	0.000341547	0.000133724	1.73367	1.53598	2.93696	1.14989	S	LS A
AGGAATATCGATGCAT-1_1	3.72587e-05	0.000129162	0.000189047	8.18306e-05	0.320387	1.11066	1.62562	0.703661	S	SS B
AGGACGACATATCGGT-1_1	0.000186865	5.93892e-05	6.6327e-05	2.27584e-05	1.60685	0.510688	0.570345	0.1957	Early G1	SS A
AGGACGAGTAGGCTCC-1_1	4.9516e-05	0.000108248	0	0.00012433	0.425788	0.930826	0	1.06911	Non-cycling	SS A
AGGACGAGTGACTATC-1_1	5.05861e-05	0.000132101	6.46991e-05	0.000178984	0.43499	1.13594	0.556347	1.53909	G2M	SS A
AGGACGAGTGGGACAT-1_1	0.000114549	0.000102656	9.81528e-05	0.000115743	0.98501	0.882742	0.844016	0.995272	Non-cycling	SS B
AGGACGAGTTCAGCGC-1_1	9.97754e-05	3.76423e-05	0.000289702	0.000219525	0.857968	0.323686	2.49115	1.8877	S	LS A
AGGACTTAGGGCATGT-1_1	0.000152004	0.000132534	0.000169427	0.000185404	1.30708	1.13966	1.4569	1.59429	G2M	LS B
AGGACTTCAAAGGTTA-1_1	0.000193335	0.000218063	7.09218e-05	0.000172776	1.66249	1.87513	0.609856	1.4857	Late G1	SS A
AGGACTTCAAGCACAG-1_1	0.000195133	0.000116747	8.81133e-05	7.3914e-05	1.67795	1.0039	0.757687	0.635587	Early G1	SS A
AGGACTTCACAAGTGG-1_1	0.000235417	0.000106683	7.32922e-05	0.000116035	2.02435	0.917364	0.630239	0.997788	Early G1	SS B
AGGACTTCATCGGAAG-1_1	5.83268e-05	0.00022238	8.64231e-05	0.000102701	0.501552	1.91225	0.743152	0.883129	Late G1	SS A
AGGACTTCATGGCCAC-1_1	0.000102955	0.000126269	7.97464e-05	6.36489e-05	0.885307	1.08578	0.685739	0.547317	Non-cycling	SS B
AGGACTTGTCTCGGAC-1_1	0.000171113	0.000150116	9.93452e-05	9.88538e-05	1.4714	1.29085	0.85427	0.850043	Non-cycling	SS A
AGGACTTTCTTCTGTA-1_1	5.84297e-05	8.906e-05	4.56959e-05	1.09355e-05	0.502437	0.765827	0.392939	0.0940348	Non-cycling	SS B
AGGAGGTAGCTTTCCC-1_1	0.000227091	8.29263e-05	3.02163e-05	0.000184407	1.95275	0.713083	0.25983	1.58572	Early G1	LS B
AGGAGGTCAGGCACAA-1_1	9.55328e-05	9.21765e-05	4.9246e-05	0.000145152	0.821487	0.792626	0.423466	1.24816	Non-cycling	SS B
AGGAGGTGTACTGACT-1_1	8.20325e-05	0.00011693	9.88119e-05	0.000111646	0.705398	1.00548	0.849684	0.960042	Non-cycling	SS B
AGGATAAAGAAGTCTA-1_1	0.000183557	8.82348e-05	0.000116424	0.000196899	1.57841	0.758731	1.00113	1.69314	G2M	SS B
AGGATAAAGAAGTGTT-1_1	5.37767e-05	0.000135022	6.30852e-05	5.78656e-05	0.462426	1.16105	0.54247	0.497586	Non-cycling	SS B
AGGATAAAGGTAAGTT-1_1	6.9369e-05	0.00011812	0.000143581	0.000126357	0.596504	1.01571	1.23465	1.08654	Non-cycling	SS A
AGGATAAGTGCGACAA-1_1	0.000119528	0.00016639	0.000116525	0.000238148	1.02782	1.43079	1.002	2.04783	G2M	LS B
AGGATAAGTTGATCGT-1_1	0.000148018	0.000172255	7.87234e-05	0.00012668	1.2728	1.48122	0.676943	1.08933	Non-cycling	SS B
AGGATAATCACCATCC-1_1	0.000162047	7.15846e-05	0.000111003	0.000142097	1.39345	0.615556	0.954515	1.22189	Non-cycling	SS A
AGGATAATCCAACCGG-1_1	0.000108644	0.000122205	8.84242e-05	0.000115647	0.934231	1.05084	0.760359	0.994448	Non-cycling	SS A
AGGATAATCGCCAATA-1_1	0.000180253	6.78769e-05	3.69595e-05	8.32583e-05	1.55	0.583674	0.317815	0.715938	Early G1	SS B
AGGATAATCGCCGTGA-1_1	9.65151e-05	4.90791e-05	0.000239589	0.000275028	0.829934	0.422031	2.06023	2.36497	G2M	LS B
AGGATAATCTGGTTGA-1_1	1.82613e-05	6.32016e-05	5.19298e-05	0.000105168	0.157029	0.543471	0.446544	0.904342	Non-cycling	SS A
AGGATCTCAGACCTGC-1_1	0.000132421	0.000174366	6.65675e-05	9.10879e-05	1.13869	1.49937	0.572414	0.783265	Non-cycling	SS B
AGGATCTCATCACAGT-1_1	0.000155063	9.69679e-05	9.93572e-05	7.422e-05	1.33338	0.833827	0.854373	0.638218	Non-cycling	SS B
AGGATCTTCCTACCAC-1_1	0.000261957	7.71688e-05	0.000109278	9.25052e-05	2.25257	0.663574	0.939683	0.795452	Early G1	SS B
AGGCATTAGACCTCCG-1_1	7.33226e-05	7.46138e-05	0.000157479	7.93169e-05	0.630501	0.641604	1.35416	0.682046	Non-cycling	SS A
AGGCATTAGGCCCGTT-1_1	0.000161235	0.000102729	8.87392e-05	0.000119074	1.38646	0.88337	0.763069	1.02391	Non-cycling	SS B
AGGCATTAGGGCGAGA-1_1	0.000147494	0.00015684	8.16638e-05	8.15798e-05	1.2683	1.34867	0.702227	0.701505	Non-cycling	SS B
AGGCATTAGGTCACTT-1_1	9.01788e-05	6.19446e-05	5.67858e-05	4.09597e-05	0.775448	0.532662	0.488301	0.352213	Non-cycling	SS A
AGGCATTGTAGCGAGT-1_1	0.000142177	0.000131807	5.44355e-05	8.84065e-05	1.22258	1.13341	0.468091	0.760207	Non-cycling	SS B
AGGCCACAGAGGTCGT-1_1	0.000164454	8.24054e-05	0.000127843	0.000151416	1.41414	0.708604	1.09932	1.30203	Non-cycling	SS A
AGGCCACAGTTCATGC-1_1	0.00015859	0.000138587	0.000292103	0.000231129	1.36371	1.19171	2.5118	1.98748	S	LS A
AGGCCACCAAAGACGC-1_1	8.36907e-05	0.000126466	8.30123e-05	0.000134307	0.719656	1.08748	0.713823	1.15491	Non-cycling	SS B
AGGCCACCAGGGAGAG-1_1	0.000135837	0.000145434	0.00010787	3.127e-05	1.16806	1.25058	0.927575	0.268891	Non-cycling	SS B
AGGCCACGTGCCTTCT-1_1	6.43275e-05	0.000110449	8.88116e-05	0.00012247	0.553152	0.949751	0.763691	1.05312	Non-cycling	SS A
AGGCCACTCCCATGGG-1_1	0.000127667	7.16527e-05	0.000180079	0.000275082	1.09781	0.616142	1.5485	2.36543	G2M	LS A
AGGCTGCAGCCTGCCA-1_1	0.000215921	4.38578e-05	8.18635e-05	2.95398e-05	1.8567	0.377133	0.703944	0.254012	Early G1	SS A
AGGCTGCAGTGGAATT-1_1	8.93598e-05	2.8766e-05	1.5917e-05	9.9066e-05	0.768405	0.247359	0.13687	0.851868	Non-cycling	SS A
AGGCTGCCAAGTCCAT-1_1	0.000124059	8.98165e-05	0.000106881	0.000114493	1.06678	0.772332	0.919071	0.984524	Non-cycling	SS B
AGGCTGCCAGACTCTA-1_1	4.2092e-05	0.000144288	9.67062e-05	0.000142303	0.361949	1.24073	0.831577	1.22366	Non-cycling	SS B
AGGCTGCCAGCTATTG-1_1	4.74658e-05	0.000132905	3.55454e-05	9.55826e-05	0.408159	1.14285	0.305655	0.821915	Non-cycling	SS B
AGGCTGCGTACCCAGC-1_1	9.17732e-05	9.24483e-05	9.52079e-05	8.67047e-05	0.789158	0.794963	0.818693	0.745574	Non-cycling	SS A
AGGCTGCGTGGTTCTA-1_1	7.99779e-05	0.000105851	0.000138223	0.000182776	0.68773	0.910209	1.18858	1.57169	G2M	SS A
AGGCTGCTCCATAGGT-1_1	0.000140311	8.97573e-05	0.000145552	5.30694e-05	1.20654	0.771823	1.25161	0.456344	Non-cycling	SS B
AGGGAGTAGAGATGCC-1_1	8.16709e-05	0.000162079	8.07828e-05	4.00884e-05	0.702288	1.39371	0.694651	0.34472	Non-cycling	SS A
AGGGAGTAGCTCCCTT-1_1	9.34964e-05	0.000174408	0.00012973	0.000223441	0.803975	1.49973	1.11555	1.92137	G2M	SS B
AGGGAGTAGTTTCGAC-1_1	0.000180159	0.000157422	8.17902e-05	0.000111515	1.54919	1.35367	0.703314	0.958914	Early G1	SS B
AGGGAGTCAAGTTCGT-1_1	7.68329e-05	0.000128112	5.51106e-05	7.33937e-05	0.660686	1.10163	0.473896	0.631112	Non-cycling	SS B
AGGGAGTCACACGGAA-1_1	0.000121102	8.32583e-05	9.35081e-05	6.74437e-05	1.04135	0.715938	0.804076	0.579949	Non-cycling	SS B
AGGGAGTCAGTTACCA-1_1	8.11157e-05	0.000110237	0.000106367	0.000144743	0.697514	0.947932	0.914652	1.24465	Non-cycling	LS B
AGGGAGTGTAGATGTA-1_1	9.7993e-05	7.96018e-05	0.000125367	0.00011504	0.842642	0.684495	1.07803	0.989226	Non-cycling	SS A
AGGGAGTGTTTCGATG-1_1	0.000147145	0.000131628	8.18367e-05	0.000103223	1.2653	1.13187	0.703714	0.887618	Non-cycling	SS A
AGGGAGTTCACAGTGT-1_1	8.47931e-05	0.000108006	8.23231e-05	0.000258736	0.729136	0.92874	0.707896	2.22487	G2M	LS B
AGGGCCTAGCGTCAGA-1_1	6.89694e-05	7.38389e-05	2.49867e-05	0.000167458	0.593067	0.634941	0.214861	1.43997	Non-cycling	SS B
AGGGCCTCAATTTCGG-1_1	0.000247447	0.000153118	6.9659e-05	0.000116947	2.1278	1.31666	0.598998	1.00563	Early G1	SS B
AGGGCCTCAGTCTGGC-1_1	0.000173967	0.000116929	0.000146954	6.23506e-05	1.49594	1.00547	1.26366	0.536153	Non-cycling	SS B
AGGGCCTGTCACTAGT-1_1	0.000155965	2.63219e-05	0.000116006	7.17815e-05	1.34115	0.226342	0.997532	0.617249	Non-cycling	LS B
AGGGCTCAGCGTCAGA-1_1	6.99454e-05	0.000238466	9.71112e-05	0.000114735	0.60146	2.05057	0.835059	0.986605	Late G1	LS B
AGGGCTCAGGATTACA-1_1	0.000211283	9.39392e-05	9.16062e-05	0.000135419	1.81683	0.807783	0.787721	1.16446	Early G1	SS A
AGGGCTCAGTCACAGG-1_1	0.000116884	0.000182465	0.000140747	0.00015678	1.00508	1.56902	1.21028	1.34815	Late G1	LS A
AGGGCTCTCAGCAGAG-1_1	0.000152047	9.37296e-05	0.00014175	0.000119135	1.30745	0.805981	1.21891	1.02444	Non-cycling	SS A
AGGGCTCTCGGTAACT-1_1	0.000104446	0.000102456	0.000110244	2.90502e-05	0.898131	0.881015	0.947984	0.249803	Non-cycling	SS B
AGGGTCCCATACAGGG-1_1	7.45969e-05	0.000107843	2.84961e-05	1.83759e-05	0.641459	0.927346	0.245038	0.158014	Non-cycling	SS B
AGGGTCCGTAACTTCG-1_1	0.000107413	0.000103537	0.000121633	8.65303e-05	0.923642	0.890312	1.04592	0.744074	Non-cycling	SS B
AGGGTCCGTGAGAACC-1_1	6.68361e-05	9.69818e-05	0.000291351	0.000149504	0.574724	0.833947	2.50533	1.28559	S	LS A
AGGGTCCGTTACCTTT-1_1	0.00010838	9.64231e-05	6.59921e-05	1.37405e-05	0.931957	0.829142	0.567466	0.118154	Non-cycling	SS A
AGGGTCCGTTCTCGTC-1_1	0.000101291	0.00011613	0.000110733	0.000155646	0.871001	0.998603	0.952194	1.3384	Non-cycling	SS B
AGGGTCCTCACATACG-1_1	0.0001584	5.96342e-05	0.000163805	0.000194423	1.36208	0.512794	1.40856	1.67184	G2M	SS B
AGGGTCCTCGGTAAGG-1_1	0.000203229	0.000126643	4.83019e-05	0.000201795	1.74757	1.08901	0.415348	1.73524	Early G1	LS B
AGGGTGACAATGGCAG-1_1	0.000105779	3.93745e-05	7.14798e-05	0.000130961	0.909592	0.338582	0.614655	1.12613	Non-cycling	SS A
AGGGTGAGTTGCGGAA-1_1	6.80014e-05	0.000120992	1.12581e-05	0.000120428	0.584744	1.04041	0.0968086	1.03556	Non-cycling	SS B
AGGGTGATCTCCTACG-1_1	9.77131e-05	0.000142864	7.9888e-05	9.93786e-05	0.840235	1.22849	0.686957	0.854557	Non-cycling	SS B
AGGGTTTCAAGTCATC-1_1	0.000131045	6.54499e-05	6.03649e-05	7.21009e-05	1.12686	0.562804	0.519078	0.619996	Non-cycling	SS A
AGGGTTTCACCGGTCA-1_1	8.10805e-05	9.16575e-05	0.000105271	8.87763e-05	0.697211	0.788163	0.905221	0.763387	Non-cycling	SS A
AGGTAGGAGTCAGCGA-1_1	0.000211251	0.000110659	0.000138978	2.54801e-05	1.81655	0.951561	1.19507	0.219103	Early G1	SS B
AGGTAGGCAATTTCCT-1_1	0.000222845	8.81036e-05	4.99114e-05	5.07476e-05	1.91624	0.757603	0.429189	0.436378	Early G1	SS A
AGGTAGGCATTGGGAG-1_1	0.000105722	9.84374e-05	0.000188668	0.000208527	0.909105	0.846464	1.62236	1.79313	G2M	LS B
AGGTAGGGTCCCTGTT-1_1	0.000138143	0.0001334	0.000101558	5.98578e-05	1.18789	1.14711	0.873297	0.514717	Non-cycling	SS A
AGGTAGGGTGTGTTTG-1_1	0.000179328	0.00012063	0.000106561	6.03515e-05	1.54204	1.0373	0.916317	0.518963	Early G1	SS B
AGGTCATAGGGCTAAC-1_1	5.61469e-05	0.000185508	0.00029291	8.42191e-05	0.482807	1.59518	2.51873	0.7242	S	LS A
AGGTCATCAAGTGCAG-1_1	0.000116882	0.000148882	0.000109127	0.000166666	1.00507	1.28024	0.938381	1.43316	Non-cycling	SS A
AGGTCATCACTAACGT-1_1	0.000167726	0.000108018	0.00013971	5.55046e-05	1.44228	0.928846	1.20137	0.477284	Non-cycling	SS B
AGGTCATGTGAACCGA-1_1	0.000149959	8.36971e-05	3.79119e-05	0.000138469	1.2895	0.719711	0.326005	1.19069	Non-cycling	SS A
AGGTCATGTGTCTTCC-1_1	8.43144e-05	9.30254e-05	0.000136398	0.000143853	0.72502	0.799926	1.17289	1.23699	Non-cycling	LS B
AGGTCATTCCGTGTCT-1_1	0.000191611	0.00019212	0.000154533	0.000100618	1.64766	1.65204	1.32883	0.865217	Late G1	SS B
AGGTCTAAGCGAGTCA-1_1	0.000117482	9.18218e-05	8.69572e-05	7.23885e-05	1.01023	0.789575	0.747745	0.622469	Non-cycling	SS B
AGGTCTAAGGCTCAAG-1_1	0.000101625	0.000108801	6.68304e-05	8.70618e-05	0.87387	0.935582	0.574675	0.748645	Non-cycling	SS A
AGGTCTACATCCTTGC-1_1	7.14111e-05	0.000141001	0.000202942	6.81475e-05	0.614064	1.21247	1.74509	0.586001	S	SS A
AGGTCTACATGGAACG-1_1	0.000133037	0.000123557	0.000194746	0.000142466	1.14398	1.06246	1.67462	1.22507	S	LS A
AGGTCTAGTACGCGTC-1_1	0.000158566	0.000137762	0.000166017	0.000113375	1.36351	1.18462	1.42758	0.974908	Non-cycling	SS B
AGGTCTAGTTGCATAC-1_1	0.000147585	0.000158586	7.7007e-05	0.000164759	1.26908	1.36368	0.662183	1.41676	Non-cycling	SS B
AGGTCTATCGTTCCTG-1_1	0.000156749	6.173e-05	4.45578e-05	0.000214735	1.34788	0.530816	0.383153	1.84651	G2M	LS B
AGGTGTTAGAGAGAAC-1_1	0.000183292	0.000104422	7.92129e-05	4.16804e-05	1.57613	0.897928	0.681152	0.35841	Early G1	SS B
AGGTGTTAGCCTAGGA-1_1	0.000119413	0.000168032	8.73783e-05	0.000174512	1.02683	1.4449	0.751366	1.50063	G2M	SS B
AGGTGTTAGTCCTGTA-1_1	0.000105385	0.000131175	0.000121868	9.40973e-05	0.906203	1.12797	1.04795	0.809142	Non-cycling	SS B
AGGTGTTCAACACAAA-1_1	0.000122374	0.000113309	9.00093e-05	0.000131228	1.05229	0.974348	0.77399	1.12843	Non-cycling	LS B
AGGTGTTCAAGTATAG-1_1	9.41415e-05	7.93204e-05	6.54822e-05	1.64112e-05	0.809523	0.682076	0.563081	0.14112	Non-cycling	SS A
AGGTGTTCACAGTGAG-1_1	7.18131e-05	6.34063e-05	9.46211e-05	9.31112e-05	0.617521	0.545231	0.813647	0.800663	Non-cycling	SS A
AGGTGTTCACCTGAAT-1_1	0.000105253	0.000118665	0.000128449	0.000127102	0.905074	1.0204	1.10453	1.09295	Non-cycling	SS B
AGGTGTTCACGCCAGT-1_1	0.000309716	0.000204762	0.000132667	0.000106153	2.66325	1.76075	1.1408	0.912814	Early G1	SS B
AGGTGTTCACGGTCTG-1_1	7.46505e-05	9.01044e-05	6.51994e-05	8.39995e-05	0.64192	0.774808	0.56065	0.722312	Non-cycling	SS A
AGGTGTTCATCATTTC-1_1	5.28586e-05	0.000117805	0.000172564	0.000196688	0.454531	1.01301	1.48388	1.69132	G2M	SS B
AGGTGTTGTCTTTCAT-1_1	0.00011152	8.66742e-05	0.0001726	0.000209369	0.958964	0.745311	1.48419	1.80036	G2M	LS A
AGGTGTTTCAGCTAGT-1_1	6.69967e-05	0.000150644	8.72905e-05	0.000139654	0.576105	1.29539	0.750611	1.20088	Non-cycling	SS A
AGGTGTTTCTGGGCCA-1_1	0.000111731	6.72224e-05	8.85401e-05	0.000103826	0.960777	0.578045	0.761356	0.892802	Non-cycling	SS A
AGGTTACAGTTGCGAG-1_1	0.000101488	0.000124608	0.000146156	8.48935e-05	0.872692	1.0715	1.2568	0.73	Non-cycling	SS A
AGGTTACTCCAACACA-1_1	0.00014429	0.000189882	0.000462149	0.000224861	1.24075	1.63279	3.97402	1.93358	S	LS A
AGGTTACTCTCATGCC-1_1	0.000180367	6.55928e-05	0.000107234	0.000142773	1.55097	0.564032	0.922106	1.2277	Early G1	SS B
AGGTTGTAGCATCTTG-1_1	0.000143252	7.36759e-05	0.000102388	3.68066e-05	1.23183	0.633539	0.88043	0.3165	Non-cycling	SS B
AGGTTGTAGGGCATGT-1_1	4.32414e-05	0.000148176	0.000245486	5.1903e-05	0.371833	1.27417	2.11093	0.446314	S	LS A
AGGTTGTAGGTACATA-1_1	4.50043e-05	8.17933e-05	9.17019e-05	5.36402e-05	0.386992	0.703341	0.788545	0.461252	Non-cycling	SS A
AGGTTGTAGTGATCGG-1_1	0.000177051	0.00013359	0.000119849	9.97541e-05	1.52246	1.14874	1.03058	0.857785	Early G1	SS B
AGGTTGTCAAATAGCA-1_1	1.84363e-05	8.94308e-05	7.70321e-05	0.000119609	0.158534	0.769015	0.662399	1.02852	Non-cycling	SS A
AGGTTGTCACAATGAA-1_1	0.000146976	3.19857e-05	9.96476e-05	3.95435e-05	1.26384	0.275045	0.856869	0.340034	Non-cycling	SS A
AGGTTGTGTGATGGCA-1_1	0.000133574	6.97938e-05	0.000318726	0.000265768	1.1486	0.600157	2.74073	2.28534	S	LS A
AGGTTGTTCACTGGTA-1_1	0.000149645	7.74209e-05	9.32929e-05	0.00019915	1.2868	0.665742	0.802226	1.71249	G2M	SS A
AGGTTGTTCCAAATGC-1_1	6.89345e-05	8.43257e-05	0.000124726	0.000115348	0.592767	0.725117	1.07252	0.991875	Non-cycling	SS A
AGTAACCAGGGTCTTT-1_1	8.97178e-05	7.82037e-05	0.00027792	0.000200084	0.771483	0.672474	2.38984	1.72052	S	LS A
AGTAACCCAGTGGGTA-1_1	0.0001319	0.000113454	0.000100892	0.000117979	1.13421	0.975588	0.867573	1.0145	Non-cycling	SS A
AGTAACCCATCATTGG-1_1	0.000206298	0.000130376	0.000139823	0.000145285	1.77396	1.1211	1.20234	1.24931	Early G1	SS B
AGTAACCGTAGTTAGA-1_1	0.000109473	0.000132046	5.41557e-05	0.000140407	0.941354	1.13546	0.465685	1.20736	Non-cycling	SS B
AGTACCAAGATGATTG-1_1	0.000150809	0.000157097	0.000147467	0.000120784	1.2968	1.35087	1.26807	1.03862	Non-cycling	SS B
AGTACCAGTAGCTGTT-1_1	5.21116e-05	0.000177942	0.000109571	7.16514e-05	0.448108	1.53012	0.942203	0.61613	Late G1	SS B
AGTACCAGTGGTCTGC-1_1	0.0001559	9.49444e-05	0.00012562	0.000253571	1.34059	0.816427	1.08021	2.18046	G2M	SS B
AGTACCATCGCACTCT-1_1	8.91622e-05	0.000156214	0.000113846	0.000143832	0.766706	1.34328	0.978964	1.23682	Non-cycling	SS B
AGTACTGAGAGATCGC-1_1	2.77474e-05	0.000177595	0.00010199	7.5354e-05	0.2386	1.52714	0.877011	0.647969	Late G1	SS B
AGTACTGGTGTATTCG-1_1	0.000123403	0.000147865	6.91324e-05	2.00488e-05	1.06115	1.27149	0.59447	0.1724	Non-cycling	SS A
AGTACTGTCGTGCATA-1_1	4.95341e-06	0.000130806	0.000221994	0.000106513	0.0425943	1.1248	1.90893	0.915905	S	LS A
AGTAGCTAGGAAGTAG-1_1	4.11856e-05	6.15266e-05	0.000128137	0.00015042	0.354155	0.529067	1.10185	1.29346	Non-cycling	SS B
AGTAGCTCAACGGGTA-1_1	0.000211708	0.000103456	0.000115931	8.61865e-05	1.82047	0.889615	0.996895	0.741118	Early G1	SS B
AGTAGCTCAACGTATC-1_1	0.000115402	0.000167858	9.51318e-05	0.000101361	0.992344	1.44341	0.818038	0.871602	Non-cycling	SS B
AGTAGCTCACGCGTCA-1_1	0.000150198	4.90913e-05	7.19147e-05	0.000121914	1.29155	0.422136	0.618394	1.04834	Non-cycling	SS A
AGTAGCTCACTAGGCC-1_1	0.000133625	0.000260948	8.82132e-05	0.000125802	1.14904	2.24389	0.758546	1.08177	Late G1	LS B
AGTAGCTCACTGTCCT-1_1	0.00010233	0.000161943	6.33124e-05	0.000101573	0.87994	1.39255	0.544423	0.873428	Non-cycling	SS B
AGTAGCTCAGGTGTGA-1_1	6.63556e-05	0.000227119	7.61408e-05	0.000108177	0.570592	1.95299	0.654735	0.930214	Late G1	SS B
AGTAGCTCAGTCGGAA-1_1	0.000158143	9.65589e-05	0.000149382	6.92482e-05	1.35987	0.83031	1.28453	0.595465	Non-cycling	SS B
AGTAGCTGTACTCCCT-1_1	0.000163168	0.000105899	7.37897e-05	9.30682e-05	1.40309	0.910629	0.634518	0.800293	Non-cycling	SS A
AGTAGCTGTCATCCCT-1_1	0.000104644	0.000150336	0.000127822	6.44323e-05	0.899837	1.29274	1.09914	0.554053	Non-cycling	SS A
AGTAGCTTCTATCGGA-1_1	0.000202259	9.86325e-05	0.000176419	0.000119139	1.73923	0.848141	1.51703	1.02447	Early G1	LS B
AGTAGTCCACGTTGGC-1_1	0.000111021	7.57786e-05	0.000107075	0.000103936	0.954667	0.65162	0.92074	0.893743	Non-cycling	SS B
AGTAGTCGTATGCGTT-1_1	9.90983e-05	0.000127689	7.23832e-05	7.19307e-05	0.852147	1.098	0.622423	0.618532	Non-cycling	SS A
AGTAGTCTCCTCACTG-1_1	0.000132065	8.25325e-05	0.000101276	0.000138556	1.13563	0.709697	0.870874	1.19144	Non-cycling	SS B
AGTAGTCTCGATGCTA-1_1	0.000109353	0.000122654	6.78383e-05	8.80607e-05	0.940325	1.0547	0.583341	0.757234	Non-cycling	SS B
AGTAGTCTCGCTTTAT-1_1	5.47521e-05	3.23144e-05	8.32661e-05	0.000103157	0.470813	0.277872	0.716006	0.88705	Non-cycling	SS B
AGTAGTCTCTAGAGCT-1_1	0.000100658	9.25129e-05	8.58792e-05	7.34231e-05	0.865556	0.795519	0.738475	0.631366	Non-cycling	SS B
AGTCAACAGGTCACTT-1_1	0.000100134	0.000106977	8.97743e-05	0.000116006	0.861056	0.919891	0.771969	0.997539	Non-cycling	SS A
AGTCAACAGTGCAACG-1_1	0.00013358	5.92743e-05	6.94773e-05	7.43009e-05	1.14866	0.5097	0.597436	0.638914	Non-cycling	SS B
AGTCAACGTAGACACG-1_1	0.000182055	0.000131393	9.59837e-05	0.00011164	1.56549	1.12985	0.825364	0.959994	Early G1	SS B
AGTCAACGTATTGACC-1_1	4.67403e-05	0.000135358	0.000125278	0.000148724	0.40192	1.16394	1.07726	1.27888	Non-cycling	SS B
AGTCAACGTCTATGAC-1_1	4.77631e-05	9.76702e-05	0.000138533	8.02956e-05	0.410715	0.839866	1.19124	0.690462	Non-cycling	LS B
AGTCAACTCCACTGGG-1_1	8.66424e-05	7.34141e-05	8.77757e-05	2.41852e-05	0.745038	0.631288	0.754783	0.207968	Non-cycling	SS B
AGTCAACTCGTTCCCA-1_1	0.000111427	0.000136941	9.96305e-05	0.000194863	0.958158	1.17755	0.856722	1.67563	G2M	SS B
AGTCACAAGCTTAAGA-1_1	7.67412e-05	9.42108e-05	8.443e-05	6.86848e-05	0.659897	0.810118	0.726014	0.59062	Non-cycling	SS B
AGTCACAAGGTAATCA-1_1	9.97286e-05	7.98825e-05	0.000134582	0.000197456	0.857566	0.68691	1.15727	1.69793	G2M	SS B
AGTCACAAGTTGGAGC-1_1	0.000225157	4.86147e-05	0.000140059	9.86865e-05	1.93612	0.418038	1.20437	0.848605	Early G1	SS B
AGTCACACATAGGCGA-1_1	0.000229859	7.45254e-05	5.0614e-05	9.07643e-05	1.97656	0.640844	0.43523	0.780482	Early G1	SS B
AGTCACAGTATCACCA-1_1	6.04246e-05	0.000108072	0.000106271	4.75845e-05	0.519591	0.929314	0.913823	0.409179	Non-cycling	SS A
AGTCACAGTCAAGCGA-1_1	2.50741e-05	7.93456e-05	4.53059e-05	9.51177e-05	0.215612	0.682293	0.389585	0.817917	Non-cycling	SS A
AGTCACAGTCGTATGT-1_1	0.000125484	7.39276e-05	9.75088e-05	5.77322e-05	1.07904	0.635703	0.838478	0.49644	Non-cycling	SS B
AGTCACAGTGAGAGGG-1_1	0.000265221	0.000142697	5.94074e-05	9.73054e-05	2.28063	1.22705	0.510844	0.83673	Early G1	SS A
AGTCACATCGCTTGCT-1_1	0.000151672	9.67423e-05	0.000149342	0.000148644	1.30423	0.831887	1.28419	1.27819	Non-cycling	SS A
AGTCATGAGTGGGAAA-1_1	4.81729e-05	0.000156702	9.69782e-05	0.000142541	0.414239	1.34748	0.833916	1.22571	Non-cycling	SS B
AGTCATGCAACGATCT-1_1	8.62486e-05	0.000148131	5.26906e-05	0.000100127	0.741652	1.27378	0.453086	0.860996	Non-cycling	SS B
AGTCATGCACCAGTTA-1_1	7.35202e-05	9.89632e-05	0.000188874	0.000120677	0.6322	0.850985	1.62413	1.0377	S	SS B
AGTCATGTCGCTAGCG-1_1	9.6624e-05	0.000131911	0.000123048	9.47396e-05	0.83087	1.13431	1.05809	0.814666	Non-cycling	SS B
AGTCTCCAGATCCCGC-1_1	0.000314256	0.000248171	9.01766e-05	8.31087e-05	2.70229	2.13402	0.775429	0.714652	Early G1	LS A
AGTCTCCAGCACTCGC-1_1	9.32353e-05	0.00011602	0.000275028	0.000220949	0.80173	0.997653	2.36497	1.89994	S	LS A
AGTCTCCTCAAGCCGC-1_1	0.00013093	9.79072e-05	5.22398e-05	0.000111297	1.12587	0.841904	0.44921	0.957046	Non-cycling	SS B
AGTCTCCTCACTGATG-1_1	0.000141168	3.25315e-05	3.43755e-05	0.000181621	1.21391	0.279739	0.295595	1.56176	G2M	SS B
AGTCTCCTCGTTCTGC-1_1	0.000124217	0.000132498	0.000348184	0.000192625	1.06814	1.13935	2.99404	1.65638	S	LS A
AGTGACTAGACTACGG-1_1	0.000302238	5.90948e-05	7.03609e-05	8.02304e-05	2.59895	0.508156	0.605033	0.689901	Early G1	SS B
AGTGACTAGTAGTCAA-1_1	0.000123745	0.000100319	2.11657e-05	0.000167715	1.06408	0.862639	0.182004	1.44218	Non-cycling	SS A
AGTGACTCACCCTTGT-1_1	7.32394e-05	0.000145215	8.66131e-05	3.70755e-05	0.629786	1.2487	0.744786	0.318813	Non-cycling	SS A
AGTGACTGTGTCTTCC-1_1	2.29889e-05	0.000208927	0.000135717	5.94829e-05	0.197681	1.79657	1.16703	0.511494	Late G1	SS B
AGTGACTTCCAACTAG-1_1	0.000108428	0.000127123	3.35385e-05	9.21611e-05	0.932373	1.09313	0.288397	0.792493	Non-cycling	SS B
AGTGATCAGGTAGCCA-1_1	0.000107545	0.000148709	0.000107827	0.000140405	0.924777	1.27875	0.927205	1.20734	Non-cycling	SS A
AGTGATCAGTTCCGTA-1_1	6.09683e-05	0.000144676	7.1193e-05	8.90656e-05	0.524266	1.24407	0.612188	0.765875	Non-cycling	SS B
AGTGATCCATTCAGGT-1_1	8.00105e-05	0.000119651	5.56919e-05	4.26253e-05	0.68801	1.02888	0.478894	0.366535	Non-cycling	SS A
AGTGATCGTAACTGCT-1_1	9.81866e-05	0.000144318	9.42511e-05	0.000104268	0.844307	1.24099	0.810465	0.896601	Non-cycling	SS B
AGTGATCGTAGAATGT-1_1	0.000100483	0.000116932	0.000169331	0.000107343	0.864055	1.0055	1.45608	0.923039	Non-cycling	SS B
AGTGATCGTAGGCAGT-1_1	9.57838e-05	0.000167878	0.000198081	0.000159098	0.823645	1.44359	1.7033	1.36808	S	LS A
AGTGATCGTCTGTTAG-1_1	0.000162738	0.000146381	8.56904e-05	0.00015214	1.39938	1.25873	0.736852	1.30825	Non-cycling	SS B
AGTGATCTCGTAGTGT-1_1	0.000152507	0.000147716	0.000107176	0.000113064	1.3114	1.27021	0.921606	0.972241	Non-cycling	SS B
AGTGCCGAGCATTTGC-1_1	4.09528e-05	8.05815e-05	0.000113346	0.000126903	0.352153	0.69292	0.974661	1.09124	Non-cycling	SS B
AGTGCCGAGCCAGTAG-1_1	8.11259e-05	0.000156639	0.000173461	0.000155202	0.697601	1.34694	1.49159	1.33458	Non-cycling	SS B
AGTGCCGTCTTCTAAC-1_1	8.2005e-05	0.000139185	0.000123406	9.35479e-05	0.705161	1.19685	1.06117	0.804419	Non-cycling	SS B
AGTGTTGAGCGTTCAT-1_1	9.51594e-05	0.000224435	0.000208384	6.41013e-05	0.818275	1.92992	1.7919	0.551207	Late G1	LS A
AGTGTTGCAACCTATG-1_1	0.00019294	0.000147626	8.29364e-05	0.000124913	1.65909	1.26943	0.71317	1.07413	Early G1	SS B
AGTGTTGGTATGAGGC-1_1	8.94576e-05	0.000108118	4.36243e-05	0.000119642	0.769246	0.929706	0.375125	1.0288	Non-cycling	SS B
AGTGTTGGTCCGAAGA-1_1	8.07697e-05	8.49728e-05	4.37269e-05	5.58072e-05	0.694539	0.730681	0.376008	0.479886	Non-cycling	SS B
AGTGTTGGTCTAGGCC-1_1	0.000187446	0.000126248	9.26557e-05	5.36955e-05	1.61185	1.08561	0.796746	0.461727	Early G1	SS B
AGTGTTGGTGCTCCGA-1_1	0.000178214	6.28214e-05	0.000117316	8.41312e-05	1.53246	0.540202	1.0088	0.723444	Early G1	SS B
AGTGTTGGTGGAAATT-1_1	0.000124195	0.00012383	8.87434e-05	0.000201744	1.06795	1.06481	0.763105	1.73479	G2M	SS A
AGTGTTGGTTGAGTCT-1_1	1.09898e-05	8.79397e-05	0.000108167	0.000114474	0.0945012	0.756194	0.930126	0.984359	Non-cycling	LS A
AGTTAGCAGAGATGCC-1_1	4.24406e-05	0.000113837	8.18886e-05	6.11819e-05	0.364947	0.978887	0.70416	0.526103	Non-cycling	SS B
AGTTAGCCAACTAGAA-1_1	8.15041e-05	0.00011755	0.000169995	0.000177729	0.700854	1.01081	1.46179	1.52829	G2M	SS A
AGTTAGCCACGTAGTT-1_1	6.81464e-05	0.000167957	0.00011805	0.000199363	0.585991	1.44427	1.01511	1.71432	G2M	SS A
AGTTAGCCAGAGCCCT-1_1	0.000164329	0.000109073	7.96997e-05	8.92545e-05	1.41307	0.937923	0.685338	0.7675	Non-cycling	SS A
AGTTAGCCATCGTGGC-1_1	0.000100448	0.000120095	0.000169085	3.63369e-05	0.863755	1.0327	1.45396	0.312461	Non-cycling	SS B
AGTTAGCCATGGATCT-1_1	0.000209333	6.80132e-05	0.000146987	3.23242e-05	1.80005	0.584846	1.26394	0.277956	Early G1	SS B
AGTTAGCGTCTAGGTT-1_1	7.62722e-05	8.81352e-05	2.68947e-05	7.77992e-05	0.655865	0.757875	0.231267	0.668995	Non-cycling	SS A
AGTTAGCGTCTGTCCT-1_1	0.000167818	0.000164467	0.000109093	8.58663e-05	1.44307	1.41425	0.938094	0.738365	Non-cycling	LS A
AGTTAGCTCAACACCA-1_1	0.000181091	0.000161216	0.000186574	0.000100421	1.5572	1.3863	1.60435	0.86352	S	SS B
AGTTCCCAGAATTCAG-1_1	0.000271107	0.000194462	5.98982e-05	0.000135595	2.33125	1.67218	0.515064	1.16598	Early G1	SS B
AGTTCCCAGTCTGTAC-1_1	0.000157114	6.39733e-05	0.000169018	4.88852e-05	1.35103	0.550107	1.45338	0.420364	Non-cycling	LS B
AGTTCCCCAAGGTACG-1_1	0.00022543	0.000120412	9.3013e-05	8.27268e-05	1.93848	1.03542	0.799819	0.711368	Early G1	SS B
AGTTCCCCAATTGTGC-1_1	4.67588e-05	0.000133786	7.48352e-05	4.24631e-05	0.402079	1.15043	0.643508	0.36514	Non-cycling	SS B
AGTTCCCCATCCGCGA-1_1	6.13328e-05	0.000174125	5.51335e-05	0.000138151	0.527401	1.4973	0.474093	1.18796	Non-cycling	SS B
AGTTCCCGTCTTGCTC-1_1	0.000209052	7.84221e-05	9.07189e-05	6.8754e-05	1.79763	0.674352	0.780091	0.591216	Early G1	SS B
AGTTCCCTCATTTACC-1_1	0.000205786	0.000133095	4.62705e-05	0.000126473	1.76956	1.14448	0.39788	1.08754	Early G1	SS B
AGTTCCCTCTCAACCC-1_1	9.45658e-05	0.000158924	9.89133e-05	0.000150841	0.813171	1.36659	0.850555	1.29708	Non-cycling	SS B
AGTTCGAAGTACCGGA-1_1	0.000313593	0.000185089	6.45952e-05	0.000106219	2.69659	1.59158	0.555454	0.913381	Early G1	SS A
AGTTCGACAACAGAGC-1_1	6.38286e-05	0.000167044	0.000151406	8.43436e-05	0.548862	1.43641	1.30194	0.72527	Non-cycling	SS B
ATACCGAAGCCAAGTG-1_1	9.65452e-05	0.000143208	8.63436e-05	0.00014262	0.830192	1.23144	0.742468	1.22639	Non-cycling	SS A
ATACCGAAGCGACCCT-1_1	9.40214e-05	0.000238525	0.000134249	0.000116318	0.80849	2.05108	1.15441	1.00022	Late G1	SS A
ATACCGAGTTGCGGCT-1_1	7.70556e-05	0.000150133	7.80399e-05	5.13458e-05	0.662601	1.29099	0.671065	0.441522	Non-cycling	SS B
ATACCGATCACACCGG-1_1	0.000172021	0.000154821	0.000116993	0.000104559	1.47921	1.33131	1.00603	0.899099	Non-cycling	SS B
ATACCGATCTTAATCC-1_1	8.06303e-05	5.13211e-05	0.00016736	0.000153018	0.69334	0.44131	1.43913	1.31581	Non-cycling	LS B
ATACCTTAGGCTCTCG-1_1	0.00016017	0.00010098	0.000180488	1.61313e-05	1.3773	0.868324	1.55202	0.138713	S	LS B
ATACCTTAGTAAACAC-1_1	0.000111566	0.000125114	7.39951e-05	0.00013548	0.959355	1.07585	0.636284	1.165	Non-cycling	SS B
ATACCTTCACAGCTGC-1_1	9.3802e-05	9.21918e-05	0.000100434	0.000192194	0.806603	0.792757	0.863633	1.65268	G2M	LS B
ATACCTTGTCGTCGGT-1_1	8.67211e-05	9.95153e-05	0.000130393	0.000147796	0.745715	0.855732	1.12125	1.2709	Non-cycling	SS A
ATACCTTTCAAGTGGG-1_1	4.943e-05	7.69735e-05	8.1751e-05	8.88899e-05	0.425049	0.661895	0.702977	0.764364	Non-cycling	SS B
ATACCTTTCCCGAATA-1_1	5.28889e-05	0.000129034	0.000113105	0.000113489	0.454791	1.10956	0.972591	0.975889	Non-cycling	SS A
ATACTTCAGAGGTTAT-1_1	0.00020175	0.000138763	0.000183615	7.69005e-05	1.73484	1.19322	1.5789	0.661267	Early G1	SS B
ATACTTCAGGCTGAAC-1_1	0.000158886	0.000136238	0.000126955	0.00016178	1.36626	1.17151	1.09168	1.39114	Non-cycling	SS B
ATACTTCCACTAGGTT-1_1	4.43746e-05	0.000154295	0.00014367	0.000163004	0.381577	1.32679	1.23542	1.40167	Non-cycling	SS B
ATACTTCGTCATCCCT-1_1	0.000162749	0.000158866	0.000120821	0.000140619	1.39948	1.36609	1.03894	1.20919	Non-cycling	SS B
ATACTTCGTGAGATTA-1_1	0.000126812	6.52045e-05	0.00018006	0.000214633	1.09046	0.560694	1.54834	1.84563	G2M	LS B
ATAGACCCAAGTGATA-1_1	7.83047e-05	0.000142447	7.03295e-05	9.20113e-05	0.673342	1.2249	0.604764	0.791205	Non-cycling	SS B
ATAGACCCATCATGAC-1_1	0.000122073	5.04521e-05	4.75823e-05	6.39163e-05	1.0497	0.433838	0.40916	0.549616	Non-cycling	SS A
ATAGACCGTAACATCC-1_1	0.000128244	0.000174933	0.000151201	7.47435e-05	1.10277	1.50425	1.30018	0.642719	Late G1	SS B
ATAGACCGTGTCCCTT-1_1	1.90201e-05	8.96506e-05	0.000133955	3.0907e-05	0.163554	0.770905	1.15188	0.265769	Non-cycling	SS B
ATAGACCTCCAGCCTT-1_1	0.000172189	7.39623e-05	6.45069e-05	5.61762e-05	1.48065	0.636002	0.554695	0.483059	Non-cycling	SS A
ATAGAGAGTATCGTGT-1_1	0.000152548	5.27117e-05	0.000107078	0.000131794	1.31176	0.453268	0.92076	1.1333	Non-cycling	LS B
ATAGAGAGTCGCATGC-1_1	0.000207496	8.99577e-05	0.000154436	0.000196092	1.78425	0.773547	1.32799	1.6862	Early G1	SS A
ATAGAGAGTTGTAGCT-1_1	0.000182581	0.00015694	0.000193644	0.000131123	1.57001	1.34952	1.66514	1.12753	S	SS B
ATAGAGATCGGTATGT-1_1	0.000182978	0.000134632	8.74139e-05	9.03357e-05	1.57343	1.1577	0.751672	0.776796	Early G1	SS B
ATAGGCTAGCATGGGT-1_1	0.000169201	0.000211472	5.27099e-05	7.75619e-05	1.45496	1.81845	0.453252	0.666955	Late G1	LS B
ATAGGCTAGTCTAACC-1_1	9.41306e-05	6.65886e-05	0.000112551	6.11075e-05	0.809429	0.572595	0.967826	0.525464	Non-cycling	SS A
ATAGGCTGTCTTTCAT-1_1	0.000179059	6.40912e-05	0.000101405	0.000136462	1.53973	0.55112	0.871982	1.17343	Early G1	SS B
ATAGGCTTCACTGGGC-1_1	0.000119853	0.00019214	0.000125745	0.000137502	1.03062	1.65221	1.08128	1.18238	Late G1	LS B
ATAGGCTTCGGTAGGA-1_1	6.32045e-05	4.09067e-05	0.000223912	0.000193718	0.543496	0.351757	1.92542	1.66578	S	SS B
ATATCCTAGGGATGTC-1_1	9.96177e-05	9.70207e-05	9.10406e-05	0.000124718	0.856612	0.834281	0.782858	1.07245	Non-cycling	SS B
ATATCCTAGGTAGTAT-1_1	8.03273e-05	0.00013594	0.000203262	0.000183312	0.690735	1.16895	1.74785	1.5763	S	LS A
ATATCCTCACTTGTGA-1_1	0.000114801	7.92482e-05	3.4865e-05	3.64071e-05	0.987173	0.681456	0.299805	0.313065	Non-cycling	SS A
ATATCCTCAGTGTGCC-1_1	0.000139006	9.60343e-05	9.40546e-05	4.47584e-05	1.19531	0.825799	0.808775	0.384878	Non-cycling	SS A
ATATCCTCATCCGATA-1_1	0.000116673	0.000121747	9.85358e-05	0.000108378	1.00327	1.04691	0.847309	0.931945	Non-cycling	SS B
ATATCCTCATGGTGGA-1_1	0.000153303	0.000175127	0.000118068	9.91311e-05	1.31825	1.50592	1.01527	0.852428	Late G1	SS B
ATATCCTGTTACGGAG-1_1	0.00015814	0.000197717	0.000112784	7.60073e-05	1.35985	1.70017	0.969827	0.653587	Late G1	SS B
ATATCCTTCCATTGCC-1_1	3.58883e-05	0.000177763	9.26604e-05	8.38477e-05	0.308603	1.52858	0.796786	0.721007	Late G1	SS A
ATATCCTTCGCCGTGA-1_1	0.000165965	0.000128313	7.87218e-05	0.000124195	1.42714	1.10337	0.676929	1.06795	Non-cycling	SS A
ATCACAGAGTGATAGT-1_1	0.000167484	0.000153151	7.44472e-05	0.000143083	1.44019	1.31694	0.640172	1.23037	Non-cycling	LS B
ATCACAGAGTGGTGGT-1_1	0.000114671	0.000155469	7.28025e-05	8.6413e-05	0.986056	1.33688	0.626029	0.743065	Non-cycling	SS A
ATCACAGCAACGACTT-1_1	3.27063e-05	8.33043e-05	8.21387e-05	3.93317e-05	0.281241	0.716333	0.70631	0.338213	Non-cycling	SS A
ATCACAGCACGCGGTT-1_1	0.000142311	0.000135043	6.3121e-05	7.94644e-05	1.22374	1.16123	0.542778	0.683314	Non-cycling	SS A
ATCACAGCATGTGACT-1_1	0.0001294	0.000215233	0.000139277	0.000140342	1.11271	1.85079	1.19764	1.2068	Late G1	SS B
ATCACAGGTAGTACGG-1_1	9.31257e-05	0.000100322	0.000103051	0.00019133	0.800788	0.862666	0.886139	1.64524	G2M	SS B
ATCACAGTCACTGGTA-1_1	0.000147577	0.000196881	0.0001419	0	1.26901	1.69298	1.2202	0	Late G1	SS B
ATCACAGTCATGGATC-1_1	9.07728e-05	9.40854e-05	0.000123364	0.000133824	0.780555	0.80904	1.0608	1.15075	Non-cycling	LS A
ATCACGACACCTGCGA-1_1	0.00010677	5.22594e-05	0.000111004	0.00016648	0.918118	0.449378	0.954527	1.43156	Non-cycling	SS A
ATCACGACAGATCACT-1_1	6.0317e-05	9.16351e-05	3.00771e-05	0.000100843	0.518665	0.78797	0.258633	0.86715	Non-cycling	SS B
ATCACGAGTAAGGCCA-1_1	0.000102735	0.000101592	0.000111419	0.000123353	0.883419	0.873591	0.958089	1.06071	Non-cycling	SS B
ATCACGATCGTTGCCT-1_1	0.000138473	0.000163338	0.000101482	9.5479e-05	1.19073	1.40454	0.872647	0.821024	Non-cycling	SS B
ATCACGATCTGCTAGA-1_1	5.50475e-05	6.96722e-05	8.70236e-05	0.000165888	0.473353	0.599111	0.748316	1.42647	Non-cycling	SS B
ATCACGATCTTTGGAG-1_1	9.55623e-05	7.58318e-05	0.000155172	0.000111504	0.821741	0.652078	1.33433	0.95882	Non-cycling	SS A
ATCACTTAGGTGCAGT-1_1	2.0075e-05	0.000122035	6.38515e-05	9.25634e-05	0.172625	1.04938	0.549059	0.795953	Non-cycling	SS A
ATCACTTAGTACTGTC-1_1	0.000169698	0.000100247	0.000129637	0.000153983	1.45923	0.862024	1.11475	1.3241	Non-cycling	SS B
ATCAGGTAGTACGAGC-1_1	0.000101937	0.000112419	3.90474e-05	4.43899e-05	0.876558	0.966693	0.335769	0.381709	Non-cycling	SS B
ATCAGGTGTCTTCGAA-1_1	7.77073e-05	0.000126232	6.12692e-05	7.05611e-05	0.668205	1.08547	0.526854	0.606755	Non-cycling	SS B
ATCAGGTTCGCTGCGA-1_1	0.000140091	0.00012928	0.000153504	0.000178855	1.20464	1.11168	1.31998	1.53797	G2M	LS B
ATCATTCAGACCAGAC-1_1	0.000211203	0.000125939	0.000137494	0.000115727	1.81613	1.08295	1.18231	0.99514	Early G1	SS B
ATCATTCAGGAAAGAC-1_1	0.000143618	0.000192541	8.11557e-05	0.000120382	1.23497	1.65566	0.697858	1.03516	Late G1	SS B
ATCATTCCAAACTAGA-1_1	3.37853e-05	0.000156827	0.000158072	0.000158719	0.290519	1.34855	1.35926	1.36482	Non-cycling	SS A
ATCATTCGTACTAAGA-1_1	0.00012201	7.7807e-05	3.4246e-05	0.000101784	1.04917	0.669063	0.294481	0.875238	Non-cycling	SS A
ATCATTCGTAGGATAT-1_1	6.91538e-05	0.000114386	0.000135747	0.00027429	0.594654	0.983609	1.16729	2.35862	G2M	SS A
ATCATTCGTCACCGAC-1_1	0.000100863	0.000107833	8.45481e-05	0.000119869	0.867325	0.927252	0.727029	1.03076	Non-cycling	SS B
ATCATTCGTCGCTGCA-1_1	0.000113044	0.000169921	0.000149797	0.000148735	0.972068	1.46115	1.2881	1.27897	Non-cycling	SS B
ATCATTCTCCATCGTC-1_1	0.000112611	0.000129283	4.77381e-05	5.97775e-05	0.968343	1.1117	0.4105	0.514026	Non-cycling	SS B
ATCATTCTCGTCCATC-1_1	0.00015477	0.00016664	0.000110184	9.72628e-05	1.33087	1.43294	0.947475	0.836363	Non-cycling	SS A
ATCCACCCAAGTCGTT-1_1	1.57468e-05	0.000177313	7.24747e-05	7.64591e-05	0.135407	1.52472	0.62321	0.657472	Late G1	SS B
ATCCACCCATCGGTTA-1_1	2.83943e-05	0.00010644	0.000110596	0.000139476	0.244163	0.915274	0.951016	1.19935	Non-cycling	SS B
ATCCACCTCGCTTTAT-1_1	0.000133153	4.1026e-05	5.00175e-05	0.000104444	1.14498	0.352783	0.430101	0.89811	Non-cycling	SS B
ATCCACCTCTAGTGTG-1_1	0.000119618	0.000136452	9.72682e-05	0.000106682	1.02859	1.17335	0.836409	0.917363	Non-cycling	SS B
ATCCATTAGGTTATAG-1_1	5.50023e-05	0.000141057	3.0325e-05	0.000132366	0.472964	1.21295	0.260764	1.13822	Non-cycling	SS B
ATCCATTAGTTGGACG-1_1	0.000181631	0.000141596	0.000179527	0.000138286	1.56184	1.21758	1.54375	1.18912	Early G1	SS B
ATCCATTCAAGAGTGC-1_1	0.000166264	0.000140879	0.000114162	4.14337e-05	1.4297	1.21142	0.981676	0.356288	Non-cycling	SS B
ATCCATTGTAGTATAG-1_1	0.0001146	0.000106853	0.00015572	0.000183763	0.98545	0.91883	1.33903	1.58018	G2M	SS A
ATCCATTGTCACGCTG-1_1	0.000102681	0.000163582	6.16941e-05	0.00012523	0.882952	1.40665	0.530507	1.07685	Non-cycling	SS B
ATCCATTGTGAATTAG-1_1	0.000146985	6.72689e-05	0.000287003	0.00030342	1.26392	0.578445	2.46794	2.60911	G2M	LS A
ATCCCTGAGCCTCCAG-1_1	0.000111395	0.000108554	6.92453e-05	0.000193864	0.957885	0.933455	0.59544	1.66704	G2M	SS B
ATCCCTGAGGGTTGCA-1_1	8.5167e-05	0.000174174	0.000202128	0.000155222	0.732351	1.49772	1.7381	1.33475	S	LS A
ATCCCTGCAAGACTGG-1_1	0.000135787	0.000149389	0.000206864	8.42404e-05	1.16763	1.2846	1.77882	0.724383	S	SS A
ATCCCTGGTTAAGGAT-1_1	0.00014781	0.000146685	8.34675e-05	0.000114164	1.27102	1.26134	0.717737	0.9817	Non-cycling	SS B
ATCCGTCCACTACACA-1_1	0.000143633	0.00014842	5.09747e-05	0.000148949	1.2351	1.27627	0.438331	1.28081	Non-cycling	SS B
ATCCGTCGTTAGCGGA-1_1	0.000113753	0.000116359	0.000151073	3.93877e-05	0.97816	1.00057	1.29908	0.338695	Non-cycling	SS B
ATCCTATAGAGTCTTC-1_1	0.000127156	4.32812e-05	0.000112	8.56554e-05	1.09342	0.372175	0.963092	0.73655	Non-cycling	SS A
ATCCTATAGGCGTTGA-1_1	0.000112413	9.67377e-05	0.000103244	7.1561e-05	0.96664	0.831848	0.887798	0.615353	Non-cycling	LS B
ATCCTATAGTTCCAGT-1_1	0.000193015	0.000127488	0.000292888	0.000196313	1.65973	1.09627	2.51855	1.6881	S	LS A
ATCCTATGTTATGTCG-1_1	0.000145502	9.91741e-05	4.73906e-05	0.00016065	1.25117	0.852798	0.407512	1.38143	Non-cycling	SS A
ATCCTATTCAGACTGT-1_1	8.6487e-05	0.000162827	0.000160401	0.000127712	0.743701	1.40015	1.37929	1.09819	Non-cycling	SS B
ATCCTATTCCAGTTCC-1_1	0.000109971	0.000117774	0.00014913	0.000174284	0.94564	1.01274	1.28237	1.49867	Non-cycling	SS B
ATCGATGAGCTAGAGC-1_1	9.29646e-05	6.21282e-05	9.36678e-05	2.95122e-05	0.799403	0.53424	0.80545	0.253775	Non-cycling	SS B
ATCGATGAGTTTAGGA-1_1	8.17863e-05	0.000111604	0.000196636	0.000113884	0.70328	0.959685	1.69087	0.979292	S	SS A
ATCGATGCAAATAAGC-1_1	6.29556e-05	0.000129452	0.000192419	0.000172815	0.541355	1.11316	1.65461	1.48603	S	LS B
ATCGATGCAACTCCCT-1_1	0.000103597	9.15239e-05	5.60384e-05	9.93685e-05	0.89083	0.787014	0.481874	0.85447	Non-cycling	SS B
ATCGATGCACGACGCT-1_1	0.000105996	0.00010064	9.9415e-05	0.000135833	0.911457	0.865399	0.85487	1.16803	Non-cycling	SS A
ATCGATGCACGACGTC-1_1	6.13235e-05	5.50932e-05	4.89571e-05	0.000220399	0.527321	0.473747	0.420982	1.89521	G2M	SS B
ATCGATGGTAGGAAAG-1_1	3.72524e-05	0.000185754	5.16625e-05	9.93874e-05	0.320333	1.5973	0.444246	0.854632	Late G1	SS B
ATCGCCTAGTCATGCT-1_1	3.85569e-05	0.000193186	0.000104582	0.000207779	0.331551	1.6612	0.899301	1.78669	G2M	SS B
ATCGCCTCACCTCGTT-1_1	7.09527e-05	0.000146747	7.17653e-05	0.000144197	0.610123	1.26188	0.61711	1.23995	Non-cycling	SS B
ATCGCCTCAGTACTAC-1_1	0.000106359	0.000113988	3.91963e-05	1.27198e-05	0.914585	0.980183	0.337049	0.109378	Non-cycling	SS B
ATCGCCTCAGTTCACA-1_1	0.000119052	0.000156017	6.9599e-05	4.77795e-05	1.02373	1.34159	0.598482	0.410856	Non-cycling	SS A
ATCGCCTGTAACAGTA-1_1	0.000132355	8.24995e-05	0.000104521	0.00011451	1.13812	0.709413	0.898775	0.984669	Non-cycling	SS B
ATCGCCTGTATCGATC-1_1	0.000125607	7.82607e-05	0.000100682	0.000134396	1.08009	0.672964	0.865765	1.15567	Non-cycling	SS B
ATCGCCTGTCACAATC-1_1	0.000246653	9.06389e-05	0.000172611	0.000211598	2.12097	0.779404	1.48428	1.81953	Early G1	LS B
ATCGCCTGTCTGCGCA-1_1	0.000140806	8.00027e-05	0.000141228	9.64841e-05	1.21079	0.687943	1.21442	0.829667	Non-cycling	SS A
ATCGGATCAAGGCAAC-1_1	0.00010626	7.27264e-05	6.95061e-05	7.6466e-05	0.913726	0.625374	0.597683	0.657532	Non-cycling	SS B
ATCGGATCACCGTCGA-1_1	0.000187033	9.97054e-05	3.66879e-05	7.30299e-05	1.6083	0.857367	0.315479	0.627984	Early G1	SS B
ATCGGATCACTGCATA-1_1	6.3915e-05	9.91921e-05	4.58429e-05	9.93492e-05	0.549605	0.852953	0.394203	0.854304	Non-cycling	SS B
ATCGGATCAGCTCATA-1_1	0.000145972	0.000204567	0.000133517	0.000226243	1.25521	1.75907	1.14811	1.94547	G2M	LS B
ATCGGATCAGGACGAT-1_1	7.64452e-05	0.000129308	5.95962e-05	0.000157377	0.657352	1.11192	0.512468	1.35329	Non-cycling	SS A
ATCGGATCAGTAGAAT-1_1	0.000148114	0.000124573	7.89772e-05	0.000127749	1.27363	1.07121	0.679125	1.09851	Non-cycling	LS B
ATCGGATGTGTCCCTT-1_1	7.31017e-05	8.65903e-05	3.17557e-05	7.56192e-05	0.628601	0.74459	0.273067	0.650249	Non-cycling	SS A
ATCGGCGCAACAGCCC-1_1	0.000118704	6.54273e-05	0.000104871	0.000141519	1.02073	0.562609	0.901786	1.21692	Non-cycling	SS A
ATCGGCGCAGCTCTGG-1_1	0.000116976	0.00019838	3.53393e-05	0.000144617	1.00588	1.70587	0.303883	1.24356	Late G1	SS B
ATCGGCGGTAAGATCA-1_1	4.69108e-05	4.6049e-05	0.000342079	0.000260659	0.403386	0.395976	2.94154	2.24141	S	LS A
ATCGGCGGTATGTCAC-1_1	0.000112788	0.00014757	4.83912e-05	0.000205157	0.969863	1.26895	0.416116	1.76414	G2M	SS A
ATCGGCGTCATTCACT-1_1	0.000129299	7.59494e-05	7.97617e-05	0.000128407	1.11184	0.653089	0.685871	1.10417	Non-cycling	SS A
ATCGTAGAGTGCCGAA-1_1	7.35942e-05	5.69197e-05	0.000185557	5.50783e-05	0.632836	0.489453	1.5956	0.473618	S	SS B
ATCGTAGCACGCAAAG-1_1	0.000150912	0.000118362	8.9823e-05	6.05071e-05	1.2977	1.01779	0.772388	0.5203	Non-cycling	SS B
ATCGTAGTCGGAAGGT-1_1	7.70906e-05	0.00015316	0.00018396	0.000135109	0.662902	1.31702	1.58188	1.1618	S	SS A
ATCGTCCCAGGCCTGT-1_1	0.000166651	7.57296e-05	0.000213959	0.000180035	1.43303	0.651199	1.83984	1.54812	S	SS A
ATCGTCCCAGTGGCTC-1_1	8.93881e-05	0.000104596	0.000139678	0.000166747	0.768648	0.89942	1.20109	1.43386	Non-cycling	LS B
ATCGTCCGTGGTTCTA-1_1	0.000195392	8.55172e-05	0.00013046	8.4769e-05	1.68017	0.735362	1.12183	0.728928	Early G1	SS B
ATCGTCCGTTGCTCGG-1_1	0.000109267	0.000144728	4.76144e-05	9.00952e-05	0.939588	1.24451	0.409436	0.774728	Non-cycling	SS B
ATCGTCCGTTGGCCTG-1_1	0.000140265	0.000127263	6.28953e-05	3.53493e-05	1.20614	1.09433	0.540836	0.303968	Non-cycling	SS A
ATCGTGAAGGGCTTCC-1_1	0.000243097	5.98072e-05	9.94071e-05	0.000170838	2.09039	0.514282	0.854802	1.46904	Early G1	SS B
ATCGTGAGTATCAGGG-1_1	0.000177959	0.000125309	0.00011211	0.000102432	1.53027	1.07753	0.964035	0.880811	Early G1	SS A
ATCGTGAGTCGAATGG-1_1	0.000210424	0.000193554	6.45012e-05	8.29312e-05	1.80943	1.66437	0.554646	0.713125	Early G1	SS B
ATCTCTACATCTGGGC-1_1	0.000104986	0.000165485	0.00035939	0.000188368	0.902774	1.423	3.0904	1.61977	S	LS A
ATCTCTAGTAACCAGG-1_1	0.000202734	0.000143664	0.000172269	0.000177042	1.74331	1.23537	1.48134	1.52238	Early G1	SS B
ATCTCTAGTAGCACGA-1_1	0.000142236	8.47017e-05	5.84956e-05	0.000164677	1.22309	0.72835	0.503004	1.41606	Non-cycling	SS B
ATCTTCAAGTCCCGAC-1_1	0.000150047	0.000117701	0.000206587	0.000121501	1.29026	1.01211	1.77644	1.04479	S	LS B
ATCTTCAAGTTAGAAC-1_1	9.44702e-05	0.000152931	0.000106299	0.00014782	0.812349	1.31505	0.914068	1.2711	Non-cycling	SS B
ATCTTCACACCGCTGA-1_1	7.33445e-05	7.39278e-05	8.72271e-05	0.000156536	0.630689	0.635705	0.750066	1.34606	Non-cycling	SS A
ATCTTCACAGACATCT-1_1	8.2955e-05	0.000163708	0.000130358	0.000132604	0.71333	1.40773	1.12095	1.14027	Non-cycling	SS B
ATCTTCAGTAACACCT-1_1	0.000141653	0.000155053	0.00011733	0.000124601	1.21807	1.3333	1.00892	1.07145	Non-cycling	SS B
ATCTTCAGTAAGAACT-1_1	9.66824e-05	0.000133087	0.000165115	0.000142223	0.831372	1.14441	1.41983	1.22297	Non-cycling	SS B
ATCTTCATCAGACCTA-1_1	8.87599e-05	9.515e-05	0.000143844	3.34912e-05	0.763246	0.818194	1.23691	0.287991	Non-cycling	SS A
ATCTTCATCATGAGAA-1_1	0.000163914	0.00014348	0.000116645	0.000140848	1.4095	1.23379	1.00303	1.21115	Non-cycling	SS B
ATGAAAGAGAAGCGAA-1_1	0.000112207	0.00012923	6.30417e-05	5.77836e-05	0.964864	1.11125	0.542095	0.496882	Non-cycling	SS B
ATGAAAGAGGTCATTC-1_1	0.000155545	6.30299e-05	5.73767e-05	7.30311e-05	1.33753	0.541994	0.493382	0.627995	Non-cycling	SS A
ATGAAAGGTATGTGTC-1_1	2.45146e-05	0.000115888	0.000136212	0.000148642	0.210801	0.996521	1.17129	1.27817	Non-cycling	SS B
ATGAAAGTCCCTCGTA-1_1	9.90762e-05	0.000202874	5.27835e-05	0.000110938	0.851956	1.74451	0.453885	0.953956	Late G1	SS A
ATGACCACACGCTTAA-1_1	6.42291e-05	0.000184246	0.000194641	0.000207602	0.552306	1.58433	1.67372	1.78517	G2M	LS A
ATGACCAGTCTTTCAT-1_1	0.000151481	0.000112726	8.14406e-05	6.59237e-05	1.30259	0.969328	0.700308	0.566878	Non-cycling	SS B
ATGACCAGTTTATGCG-1_1	0.000185161	9.94407e-05	0.000154208	0.000114127	1.5922	0.855091	1.32603	0.981379	Early G1	SS A
ATGACCATCATGCCAA-1_1	0.000146642	7.72289e-05	0.000175397	0.000119976	1.26097	0.664091	1.50824	1.03168	S	SS B
ATGACCATCTCACGAA-1_1	0.000180029	0.00018814	7.53967e-05	0.000133429	1.54807	1.61782	0.648336	1.14736	Late G1	SS B
ATGACCATCTGTCCCA-1_1	8.71823e-05	5.92189e-05	8.2462e-05	0.000139916	0.749681	0.509223	0.709091	1.20314	Non-cycling	SS B
ATGAGGGAGGTATAGT-1_1	7.43167e-05	0.000140702	0.000158161	9.77751e-05	0.63905	1.20989	1.36003	0.840768	Non-cycling	SS B
ATGAGTCAGAGGTCAC-1_1	0.000113033	0.000150931	6.97887e-05	0.000101364	0.971972	1.29785	0.600113	0.871625	Non-cycling	SS B
ATGAGTCAGATCACTC-1_1	0.000135147	0.000152761	5.13706e-05	0.000175076	1.16213	1.31359	0.441736	1.50548	G2M	SS A
ATGAGTCAGCCGTCGT-1_1	0.000120856	9.63045e-05	0.000171006	7.13038e-05	1.03924	0.828122	1.47048	0.613142	Non-cycling	SS B
ATGAGTCAGGCTTAAA-1_1	0.000183248	4.8144e-05	5.90337e-05	0.000182915	1.57575	0.413991	0.507631	1.57289	Early G1	LS B
ATGAGTCCAACCACAT-1_1	0.000174611	0.000170655	5.11833e-05	0.000158405	1.50148	1.46747	0.440125	1.36213	Early G1	SS B
ATGAGTCCAACCGTGC-1_1	0.000130604	0.00016978	8.00073e-05	9.41484e-06	1.12307	1.45994	0.687982	0.0809582	Non-cycling	SS B
ATGAGTCCATATCTCT-1_1	0.000120188	0.000120711	0.000124609	0.0001452	1.03349	1.038	1.07151	1.24857	Non-cycling	SS A
ATGAGTCCATTAGGCT-1_1	0.000150587	0.000149362	0.000126113	9.69391e-05	1.2949	1.28437	1.08445	0.83358	Non-cycling	SS B
ATGATCGAGACTAAGT-1_1	0.00013083	8.54743e-05	6.05115e-05	0.000114352	1.125	0.734994	0.520339	0.983315	Non-cycling	SS A
ATGATCGAGTAACCGG-1_1	2.71283e-05	7.70996e-05	9.37516e-05	5.75964e-05	0.233277	0.662979	0.80617	0.495271	Non-cycling	SS B
ATGATCGAGTCGAAAT-1_1	0.000113391	0.000177853	0.000135489	9.46647e-05	0.97505	1.52936	1.16507	0.814021	Late G1	SS B
ATGCATGAGGTCCCTG-1_1	0.000155089	0.000121106	8.29242e-05	6.20164e-05	1.33361	1.04139	0.713065	0.533279	Non-cycling	SS B
ATGCATGTCATTTGCT-1_1	2.69771e-05	0.000220361	0.000124202	0.000132374	0.231976	1.89488	1.06801	1.13828	Late G1	SS B
ATGCATGTCCATCTGC-1_1	8.18324e-05	0.000189721	5.63835e-05	7.19197e-05	0.703677	1.63141	0.484842	0.618437	Late G1	SS B
ATGCATGTCCTCAGAA-1_1	9.91414e-05	0.000101115	4.23104e-05	0.000125249	0.852517	0.869484	0.363827	1.07701	Non-cycling	SS B
ATGCATGTCCTTGAAG-1_1	4.43943e-05	8.29401e-05	9.21461e-05	0.000115042	0.381747	0.713202	0.792364	0.989243	Non-cycling	SS B
ATGCATGTCTGTGCTC-1_1	0.000177121	8.79681e-05	5.27621e-05	0.000177899	1.52307	0.756437	0.453701	1.52976	G2M	SS B
ATGCCTCCACTCCACT-1_1	9.0512e-05	0.000153168	7.11041e-05	8.88731e-05	0.778312	1.31709	0.611424	0.76422	Non-cycling	SS B
ATGCCTCTCGTTCATT-1_1	0.000113857	0.000114879	0.000124465	0.000165399	0.97906	0.987841	1.07027	1.42227	Non-cycling	SS B
ATGCGATAGACATGCG-1_1	0.00012924	0.000148401	6.87991e-05	0.000150517	1.11133	1.2761	0.591604	1.29429	Non-cycling	SS B
ATGCGATAGGTGATCG-1_1	0.000100786	0.000100613	7.92574e-05	0.000152834	0.866658	0.865168	0.681535	1.31422	Non-cycling	SS A
ATGCGATCATCCAATG-1_1	0.000161987	0.000124895	0.000107204	9.05884e-05	1.39293	1.07398	0.921849	0.77897	Non-cycling	SS A
ATGCGATGTCACGTGC-1_1	0.00022447	0.000129058	6.46402e-05	8.50216e-05	1.93022	1.10977	0.555841	0.731101	Early G1	SS B
ATGCGATTCTGTAAGC-1_1	4.86965e-05	9.49754e-05	6.52997e-05	8.37867e-05	0.418741	0.816693	0.561512	0.720482	Non-cycling	SS A
ATGGAGGCACCATAAC-1_1	0.000123851	0.000147724	8.33701e-05	9.9895e-05	1.06499	1.27028	0.716899	0.858997	Non-cycling	SS B
ATGGAGGCATTGCAAC-1_1	0.000250795	0.000101217	0.000136898	7.35498e-05	2.15659	0.870368	1.17718	0.632455	Early G1	SS A
ATGGAGGGTAAGCAAT-1_1	0.000129143	0.000137923	4.54687e-05	0.000143592	1.1105	1.186	0.390985	1.23475	Non-cycling	SS B
ATGGAGGGTAGGCTGA-1_1	0.000128396	9.50905e-05	0.000115042	6.76144e-05	1.10407	0.817683	0.989245	0.581416	Non-cycling	SS B
ATGGAGGGTATGGTTC-1_1	5.18446e-05	0.000106391	7.83435e-05	0.000162844	0.445812	0.914854	0.673676	1.40029	Non-cycling	SS B
ATGGAGGGTGCCGTTG-1_1	9.23692e-05	8.29556e-05	0.000290679	0.000264708	0.794283	0.713336	2.49955	2.27622	S	LS A
ATGGAGGGTTTGCAGT-1_1	0.000215153	9.2416e-05	8.96065e-05	6.4854e-05	1.8501	0.794685	0.770526	0.55768	Early G1	SS B
ATGGAGGTCAGAGTGG-1_1	0.000144299	0.00015205	0.00023533	9.42634e-05	1.24083	1.30748	2.0236	0.810571	S	LS A
ATGGAGGTCCGCTGTT-1_1	5.55259e-05	0.000120144	4.43065e-05	0.000123903	0.477467	1.03312	0.380991	1.06544	Non-cycling	SS B
ATGGATCAGGAGTCTG-1_1	0.000172625	0.000182235	0.000157124	0.000164687	1.4844	1.56704	1.35111	1.41614	Late G1	SS B
ATGGATCCAACCGCTG-1_1	0.000267224	8.62578e-05	0.000112386	0.000173626	2.29786	0.741731	0.966406	1.49301	Early G1	SS B
ATGGATCCAATTTCCT-1_1	0.000142031	9.98374e-05	0.000160234	0.00020261	1.22133	0.858502	1.37785	1.74224	G2M	LS B
ATGGATCGTCACATTG-1_1	7.58966e-05	0.000148561	6.56488e-05	3.90084e-05	0.652635	1.27748	0.564514	0.335433	Non-cycling	SS A
ATGGATCTCATTCTTG-1_1	0.000121274	8.92958e-05	8.22257e-05	6.93298e-05	1.04284	0.767855	0.707059	0.596167	Non-cycling	SS B
ATGGATCTCCATCGTC-1_1	4.72603e-05	0.000126324	7.42553e-05	0.000139423	0.406392	1.08626	0.638522	1.1989	Non-cycling	SS B
ATGGGAGCAACGATTC-1_1	0.000114998	4.24857e-05	4.70784e-05	7.34421e-05	0.98887	0.365334	0.404828	0.631529	Non-cycling	SS B
ATGGGAGCAAGACTGG-1_1	0.000135617	0.000107024	4.14339e-05	0.000198206	1.16617	0.920295	0.35629	1.70437	G2M	SS A
ATGGGAGCAAGAGTTA-1_1	9.11803e-05	6.27377e-05	9.22114e-06	6.39006e-05	0.784059	0.539481	0.0792926	0.549481	Non-cycling	SS B
ATGGGAGCAAGCGAAC-1_1	8.38304e-05	8.34841e-05	2.23593e-05	3.172e-05	0.720858	0.71788	0.192267	0.27276	Non-cycling	SS B
ATGGGAGTCCCGTAAA-1_1	5.8657e-05	0.000114849	9.71443e-05	8.56531e-05	0.504391	0.987583	0.835344	0.736531	Non-cycling	SS B
ATGGGAGTCCGTGGGT-1_1	0.000144327	0.000183808	9.3484e-05	0.000113618	1.24107	1.58056	0.803869	0.977	Late G1	SS B
ATGGGTTAGCGGTAAC-1_1	0.000134919	0.000115336	0.000110755	8.20513e-05	1.16017	0.991774	0.952383	0.705559	Non-cycling	SS A
ATGGGTTGTATCGTAC-1_1	3.8959e-05	9.36344e-05	0.000102748	8.32947e-05	0.335009	0.805162	0.88353	0.716251	Non-cycling	LS B
ATGGGTTGTATGAAGT-1_1	0.000145548	0.000155684	0.000175443	0.00019109	1.25156	1.33873	1.50864	1.64318	G2M	SS B
ATGGGTTTCTCCACTG-1_1	0.000216452	0.000142335	0.00014345	0.000106511	1.86127	1.22394	1.23353	0.915884	Early G1	SS A
ATGGTTGCAAATGAGT-1_1	7.65701e-05	5.33011e-05	6.43517e-05	0.000103779	0.658426	0.458336	0.55336	0.892393	Non-cycling	SS A
ATGGTTGCAGCGGTCT-1_1	0.00029288	7.64806e-05	0.00011878	2.12092e-05	2.51848	0.657656	1.02139	0.182378	Early G1	SS B
ATGGTTGCAGTATGAA-1_1	9.36916e-05	0.000109046	7.98698e-05	0.00016115	0.805654	0.937685	0.6868	1.38573	Non-cycling	SS B
ATGGTTGGTCAAGCGA-1_1	6.15194e-05	0.000138995	0.000334629	0.000285	0.529005	1.19522	2.87747	2.45072	S	LS A
ATGGTTGGTCTTTCTA-1_1	0.000104615	0.000139232	0.000125178	0.00015611	0.899584	1.19726	1.07641	1.34239	Non-cycling	SS B
ATGGTTGGTGCCTATA-1_1	0.000128503	0.000174036	0.000165332	8.94219e-05	1.105	1.49654	1.42169	0.768939	Non-cycling	LS B
ATGGTTGGTTGCTTGA-1_1	0.000176683	0.000234504	8.43959e-05	7.66209e-05	1.5193	2.0165	0.72572	0.658863	Late G1	SS B
ATGTCCCCATAAGCAA-1_1	0.000184309	8.87457e-05	9.95647e-05	0.000159177	1.58487	0.763124	0.856156	1.36876	Early G1	LS B
ATGTCCCGTCTCGGAC-1_1	4.72863e-05	0.000103552	0.000104961	8.64337e-05	0.406615	0.890441	0.902556	0.743243	Non-cycling	SS A
ATGTCCCTCTTCCCGA-1_1	0.000163879	8.25765e-05	0.000166084	0.000154014	1.4092	0.710075	1.42816	1.32437	Non-cycling	LS B
ATGTCTTAGACATAAC-1_1	0.000191297	6.92595e-05	0.000127293	0.000112369	1.64496	0.595563	1.09459	0.966257	Early G1	LS B
ATGTCTTCAACTCCCT-1_1	0.00016191	0.000104278	0.000223226	8.69672e-05	1.39226	0.89669	1.91952	0.747831	S	SS A
ATGTCTTCAAGATCCT-1_1	6.32821e-05	0.000127664	0.000149574	0.00012115	0.544163	1.09778	1.28619	1.04177	Non-cycling	SS B
ATGTCTTCAGGTTTAC-1_1	0.000126924	7.24248e-05	0.000245249	0.000154013	1.09142	0.622781	2.1089	1.32436	S	LS B
ATGTCTTGTCGTGGAA-1_1	0.000176559	0.00014333	5.41508e-05	0.000126849	1.51823	1.2325	0.465643	1.09078	Early G1	SS B
ATTACCTCAATACCTG-1_1	0.000127073	9.98536e-05	7.77013e-05	0.000120403	1.0927	0.858641	0.668153	1.03535	Non-cycling	SS A
ATTACCTGTCAAGTTC-1_1	8.17617e-05	0.000119449	4.94317e-05	6.69564e-05	0.703069	1.02714	0.425063	0.575758	Non-cycling	SS B
ATTACCTGTCGTACTA-1_1	0.000155093	0.000104041	8.07168e-05	0.000109555	1.33364	0.894649	0.694083	0.942067	Non-cycling	SS A
ATTACCTGTCTCGGAC-1_1	0.000164293	0.000112794	8.59645e-05	0.000119163	1.41276	0.969918	0.739208	1.02468	Non-cycling	SS A
ATTACCTGTGACATCT-1_1	0.000176001	0.000164781	8.26687e-05	5.56474e-05	1.51343	1.41695	0.710868	0.478512	Early G1	SS B
ATTACCTTCCTAAACG-1_1	5.50042e-05	5.06205e-05	0.000174206	0.000121152	0.472981	0.435285	1.498	1.04178	Non-cycling	LS A
ATTACCTTCGCGCTGA-1_1	7.49361e-05	0.000110605	0.000124928	8.29011e-05	0.644375	0.951092	1.07426	0.712866	Non-cycling	SS A
ATTACTCAGAGCCGAT-1_1	5.97499e-05	0.00016874	0.000139617	5.69283e-05	0.513789	1.45099	1.20056	0.489527	Non-cycling	SS B
ATTACTCCAACACAGG-1_1	0.00013906	9.30828e-05	0.000228348	0.000221386	1.19578	0.800419	1.96356	1.90369	S	LS A
ATTACTCCACGACAAG-1_1	5.97207e-05	0.000162825	0.00011347	5.80313e-05	0.513539	1.40013	0.975732	0.499011	Non-cycling	SS B
ATTACTCGTCATACCA-1_1	6.84234e-05	7.74442e-05	7.9565e-05	0.000137768	0.588373	0.665943	0.684179	1.18467	Non-cycling	SS B
ATTACTCTCTTCACGC-1_1	0.000117696	0.000136698	0.000255855	3.85742e-05	1.01207	1.17547	2.2001	0.3317	S	SS B
ATTATCCCAATGGGTG-1_1	0.00013116	0.000179226	9.61624e-05	0	1.12784	1.54116	0.8269	0	Late G1	SS A
ATTATCCCACAAGTGG-1_1	0.0001166	0.00013089	0.000104391	0.000135079	1.00264	1.12552	0.897658	1.16155	Non-cycling	SS A
ATTATCCGTACAGTAA-1_1	8.60058e-05	0.000122145	0.00014016	5.82559e-05	0.739564	1.05033	1.20524	0.500942	Non-cycling	SS A
ATTCACTAGGCACGAT-1_1	0.000100887	0.000113811	0.000111628	0.000125421	0.867531	0.978657	0.959887	1.07849	Non-cycling	SS A
ATTCACTAGGCTTCCG-1_1	0.000147686	0.000128102	9.54024e-05	8.56837e-05	1.26995	1.10155	0.820365	0.736794	Non-cycling	SS B
ATTCACTAGTCCCGAC-1_1	0.000196085	0.000154798	7.8405e-05	0.00013767	1.68613	1.33111	0.674205	1.18382	Early G1	SS B
ATTCACTCACTGTTCC-1_1	0.000143231	0.000102219	8.74682e-05	8.98414e-05	1.23165	0.878978	0.752139	0.772547	Non-cycling	SS A
ATTCACTGTCGACGCT-1_1	9.03666e-06	0.000103625	6.55651e-05	3.77298e-05	0.0777062	0.891071	0.563795	0.324439	Non-cycling	SS A
ATTCACTGTCTAGGTT-1_1	0.000173316	0.00012653	0.000122365	0.000126713	1.49034	1.08803	1.05222	1.08961	Non-cycling	SS B
ATTCACTGTTGTGGAG-1_1	0.000196885	4.83326e-05	0	3.61592e-05	1.69301	0.415612	0	0.310933	Early G1	SS B
ATTCACTTCACATTGG-1_1	4.1635e-05	0.000108968	2.29958e-05	0.000202123	0.35802	0.937016	0.197741	1.73805	G2M	SS B
ATTCACTTCGGACTTA-1_1	0.00019876	0.000101891	9.62805e-05	7.65231e-05	1.70913	0.876163	0.827916	0.658022	Early G1	SS A
ATTCACTTCTAGGAAA-1_1	0.000134997	8.37764e-05	9.41617e-05	8.1229e-05	1.16084	0.720394	0.809696	0.698488	Non-cycling	SS B
ATTCACTTCTGCAGCG-1_1	0.000207415	0.000188991	0.000242258	0.000288782	1.78356	1.62513	2.08318	2.48324	G2M	LS A
ATTCAGGCACGATAGG-1_1	0.000112167	0.000140695	5.05571e-05	4.24391e-05	0.964527	1.20984	0.434741	0.364934	Non-cycling	SS B
ATTCAGGCAGAGATTA-1_1	3.41905e-05	0.000159388	0.000112582	7.15656e-05	0.294004	1.37057	0.968094	0.615393	Non-cycling	SS A
ATTCAGGTCAAGCCTA-1_1	0.000114219	0.000133738	0.000118082	0.000146458	0.982167	1.15001	1.01539	1.25939	Non-cycling	SS B
ATTCAGGTCTGTAACG-1_1	0.000130176	0.000134962	0.000115503	0.000143841	1.11939	1.16054	0.993214	1.23689	Non-cycling	SS A
ATTCATCGTCTTGAAC-1_1	0.000122475	0.000113109	8.25717e-05	0.000132394	1.05316	0.972625	0.710034	1.13846	Non-cycling	SS A
ATTCATCTCCGTACGG-1_1	0.000101563	0.000123677	0.000258277	0.000130354	0.873342	1.0635	2.22093	1.12091	S	SS B
ATTCATCTCCTGCCAT-1_1	6.94425e-05	0.00015043	2.93247e-05	0.000114848	0.597136	1.29355	0.252163	0.98758	Non-cycling	SS A
ATTCCATAGCACTCAT-1_1	0.000167606	0.000153579	3.31436e-05	0.000116161	1.44124	1.32063	0.285001	0.998868	Non-cycling	SS B
ATTCCATAGCACTGGA-1_1	0.000141704	0.000119974	0.000130738	9.2969e-05	1.21852	1.03166	1.12422	0.79944	Non-cycling	SS B
ATTCCATAGGAGGCAG-1_1	0.00016308	0.000142756	9.81703e-05	0.000109302	1.40233	1.22756	0.844167	0.939886	Non-cycling	SS B
ATTCCATAGTCCCAGC-1_1	9.40749e-05	0.000227218	5.89839e-05	0.000100412	0.80895	1.95385	0.507203	0.863441	Late G1	SS A
ATTCCATGTACAAGTA-1_1	0.000263685	0.000112027	0.000139683	0.000149918	2.26743	0.963321	1.20114	1.28914	Early G1	SS B
ATTCCCGGTGCACATT-1_1	9.37415e-05	0.000152691	0.000140003	0.000125126	0.806084	1.31299	1.20388	1.07596	Non-cycling	SS B
ATTCCCGTCCGCACGA-1_1	0.000238198	0.000131454	8.80699e-05	8.85842e-05	2.04827	1.13038	0.757313	0.761735	Early G1	SS A
ATTCCCGTCGCTACAA-1_1	5.25053e-05	0.000118053	6.14016e-05	0.000122179	0.451493	1.01514	0.527992	1.05061	Non-cycling	SS A
ATTCCCGTCTGTAAGC-1_1	0.000210253	0.000141931	0.000182686	6.22242e-05	1.80796	1.22046	1.57092	0.535066	Early G1	SS B
ATTCCTATCCGAGCTG-1_1	0.000118453	0.00029642	0.000115842	0.00010557	1.01857	2.54891	0.996124	0.907796	Late G1	LS A
ATTCGTTCATGCCGCA-1_1	6.98064e-05	0.00019064	7.96434e-05	0.000150374	0.600266	1.63931	0.684854	1.29307	Late G1	LS B
ATTCGTTGTACGAAAT-1_1	0.000170577	6.91836e-05	0.000155364	9.10154e-05	1.46679	0.594909	1.33598	0.782641	Non-cycling	SS B
ATTCGTTTCAGGAAAT-1_1	0.0002558	7.77789e-05	0.000314196	0.000285078	2.19962	0.668821	2.70178	2.45139	S	LS A
ATTCGTTTCGGACAAG-1_1	7.99785e-05	0.000117491	5.88448e-05	8.987e-05	0.687735	1.01031	0.506006	0.772792	Non-cycling	SS A
ATTCTACAGGACACTG-1_1	8.15761e-05	6.7336e-05	0.000166062	6.45179e-05	0.701473	0.579022	1.42797	0.554789	Non-cycling	SS A
ATTCTACAGGAGGTTC-1_1	0.000135312	9.8736e-05	8.7661e-05	7.01225e-05	1.16355	0.849031	0.753797	0.602983	Non-cycling	SS B
ATTCTACAGTCACGCC-1_1	5.85374e-05	0.000131101	6.52586e-05	7.17405e-05	0.503363	1.12734	0.561158	0.616896	Non-cycling	SS A
ATTCTACTCACTGATG-1_1	0.00014177	0.000123609	7.2505e-05	0.000116267	1.21908	1.06291	0.623471	0.99978	Non-cycling	SS B
ATTCTTGAGATGAACT-1_1	0.000166602	9.85009e-05	0.000141674	0.000165955	1.43261	0.847009	1.21826	1.42705	Non-cycling	SS B
ATTCTTGAGCCAAGTG-1_1	7.49473e-05	7.49116e-05	5.84418e-05	0.000148428	0.644472	0.644165	0.502541	1.27633	Non-cycling	SS A
ATTCTTGAGGCTAACG-1_1	0.000222943	0.0001368	0.000109891	7.11442e-05	1.91709	1.17634	0.944954	0.611769	Early G1	SS A
ATTCTTGCAAATTAGG-1_1	6.78781e-05	7.52836e-05	0.000362323	0.000238883	0.583684	0.647363	3.11561	2.05416	S	LS A
ATTCTTGCACCTATCC-1_1	0.000114255	0.000101237	0.000193668	0.000176942	0.982483	0.870539	1.66535	1.52152	S	SS A
ATTCTTGCAGGATCTT-1_1	0.000144619	0.000132898	8.56321e-05	0.000210011	1.24358	1.14279	0.73635	1.80588	G2M	LS B
ATTCTTGGTATCGATC-1_1	0.000165523	0.000142661	0.000146976	8.09916e-05	1.42334	1.22674	1.26385	0.696447	Non-cycling	SS B
ATTGGGTCAGAGGACT-1_1	0.00010724	0.00019713	9.24796e-05	0.000176163	0.922158	1.69512	0.795232	1.51483	Late G1	SS B
ATTGGGTGTTCGGCCA-1_1	0.000116425	0.000111573	0.000163013	7.81204e-05	1.00114	0.95942	1.40175	0.671758	Non-cycling	SS B
ATTGGGTTCCATACTT-1_1	7.17432e-05	6.26616e-05	0.000252132	0.000175078	0.61692	0.538827	2.16808	1.5055	S	LS A
ATTGGGTTCCTCACCA-1_1	5.44519e-05	0.000302805	5.19969e-05	0.000136763	0.468232	2.60382	0.447122	1.17602	Late G1	SS A
ATTGGGTTCGTCTCAC-1_1	0.000125496	8.72807e-05	0.000104218	0.000136462	1.07914	0.750527	0.89617	1.17343	Non-cycling	SS B
ATTGTTCAGGGTTGCA-1_1	0.000112188	0.000144507	0.000134356	4.98593e-05	0.964708	1.24261	1.15533	0.42874	Non-cycling	SS A
ATTGTTCCAGTCGGAA-1_1	8.99812e-05	0.000130102	3.79497e-05	0.000155633	0.773748	1.11875	0.32633	1.33829	Non-cycling	SS A
ATTGTTCCATACACCA-1_1	9.05742e-05	8.04373e-05	0.000225017	3.55771e-05	0.778847	0.69168	1.93492	0.305928	S	SS B
ATTGTTCTCAATCTCT-1_1	0.00020698	0.000141444	7.18277e-05	0.000156084	1.77982	1.21627	0.617646	1.34216	Early G1	SS A
ATTGTTCTCATAGGCT-1_1	7.44527e-05	0.000103877	9.80884e-05	5.18994e-05	0.640219	0.893239	0.843462	0.446283	Non-cycling	SS B
ATTGTTCTCTCCCATG-1_1	0.000180814	0.000129729	5.66193e-05	0.000118623	1.55482	1.11554	0.486869	1.02004	Early G1	SS B
ATTTACCAGAGTGTTA-1_1	8.61912e-05	4.88128e-05	7.25722e-05	0.000122212	0.741158	0.419742	0.624048	1.0509	Non-cycling	SS A
ATTTACCAGCTCGCAC-1_1	4.87987e-05	7.21914e-05	3.37688e-05	0.000144942	0.41962	0.620774	0.290378	1.24636	Non-cycling	SS B
ATTTACCAGCTGTTAC-1_1	8.30849e-05	9.02937e-05	5.71862e-05	0.000122874	0.714447	0.776436	0.491744	1.0566	Non-cycling	SS A
ATTTACCAGGATTTCC-1_1	8.56537e-05	0.000131686	8.10503e-05	0.000147566	0.736536	1.13236	0.696952	1.26892	Non-cycling	SS B
ATTTACCCAAAGGAGA-1_1	0.00016349	0.000156557	0.000132954	0.000204575	1.40585	1.34624	1.14328	1.75914	G2M	SS A
ATTTACCCACCAGGTC-1_1	0.000137128	7.91872e-05	3.00812e-05	0.000102694	1.17917	0.68093	0.258669	0.883069	Non-cycling	SS B
ATTTACCCAGAATGTA-1_1	0.000127157	0.00010389	0.000133252	0.000145485	1.09342	0.89335	1.14583	1.25103	Non-cycling	SS A
ATTTACCGTAGGCTGA-1_1	0.000182226	0.000180791	0.000127341	4.04467e-05	1.56696	1.55462	1.095	0.347801	Early G1	SS B
ATTTACCTCCATCCGT-1_1	0.000116646	8.32853e-05	0.000101846	5.18979e-05	1.00304	0.71617	0.875771	0.44627	Non-cycling	SS B
ATTTACCTCTCCGATC-1_1	9.41397e-05	0.00012346	9.49048e-05	9.15037e-05	0.809507	1.06163	0.816086	0.78684	Non-cycling	SS B
ATTTACCTCTGCTAGA-1_1	0.000221608	0.00014455	0.000115292	6.6278e-05	1.90561	1.24299	0.991395	0.569925	Early G1	SS B
ATTTCACAGAGTGTGC-1_1	0.000297658	0.000237471	0.000211512	0.000169953	2.55956	2.04201	1.81879	1.46143	Early G1	LS A
ATTTCACAGTCGAAAT-1_1	5.56739e-05	9.33301e-05	7.92899e-05	0.000135748	0.47874	0.802545	0.681814	1.1673	Non-cycling	LS B
ATTTCACAGTTCATCG-1_1	0.000248719	0.000153542	0.000179822	9.04728e-05	2.13873	1.32031	1.54629	0.777976	Early G1	SS B
ATTTCACCACCGGAAA-1_1	5.10277e-05	6.19953e-05	0.000101818	7.33298e-05	0.438788	0.533098	0.875536	0.630563	Non-cycling	SS A
ATTTCACCATCCAATG-1_1	8.11596e-05	0.000186558	0.000153144	6.08823e-05	0.697892	1.60421	1.31689	0.523527	Late G1	SS B
ATTTCACGTACTCCGG-1_1	4.21851e-05	0.000170413	5.85341e-05	0.000157769	0.36275	1.46538	0.503335	1.35666	Non-cycling	SS B
ATTTCACGTATCGTAC-1_1	9.76158e-05	0.000131944	7.5007e-05	0.000151469	0.839398	1.13459	0.644985	1.30248	Non-cycling	SS B
ATTTCACTCTCATGGA-1_1	4.74408e-05	0.000132716	6.66495e-05	7.6793e-05	0.407944	1.14122	0.573119	0.660343	Non-cycling	SS B
ATTTCACTCTGTCAGA-1_1	0.000104679	0.000138284	0.000125845	7.47583e-05	0.900134	1.1891	1.08214	0.642846	Non-cycling	SS B
ATTTCTGAGATGAACT-1_1	6.86821e-05	0.000126714	0.000124015	0.000140916	0.590598	1.08961	1.0664	1.21173	Non-cycling	SS A
ATTTCTGAGTCTCTGA-1_1	0.000114817	0.000113177	5.1073e-05	0.000129063	0.987312	0.973207	0.439177	1.10981	Non-cycling	SS B
ATTTCTGAGTCTTCCC-1_1	0.000135173	0.000118411	0.000101842	0.000124081	1.16235	1.01821	0.875741	1.06697	Non-cycling	SS B
ATTTCTGCACTCACTC-1_1	7.81513e-05	0.000107788	0.000165488	0.000126878	0.672023	0.926873	1.42303	1.09102	Non-cycling	SS B
ATTTCTGGTCCAGTTA-1_1	0.000104587	7.25155e-05	9.69256e-05	4.83447e-05	0.899341	0.623561	0.833463	0.415716	Non-cycling	SS B
ATTTCTGGTGGACTGA-1_1	0.00010376	0.000111239	0.000111602	0.000143225	0.892234	0.956541	0.959669	1.23159	Non-cycling	SS B
CAAAGAACATAATCCG-1_1	8.29286e-05	6.31393e-05	8.39274e-05	6.58796e-05	0.713103	0.542935	0.721692	0.566499	Non-cycling	SS A
CAAAGAACATTGTAGC-1_1	0.000227334	0.000136242	0.000165142	0.000165241	1.95484	1.17154	1.42006	1.42091	Early G1	SS B
CAAAGAAGTTCCGCAG-1_1	0.000157122	0.000117968	0.000158893	0.000179038	1.35109	1.01441	1.36632	1.53955	G2M	LS B
CAAAGAATCCTTGGAA-1_1	0.000159198	0.000133132	0.000108666	7.85658e-05	1.36894	1.1448	0.934422	0.675587	Non-cycling	LS B
CAACAACCAGGGAATC-1_1	0.000129	0.00014379	9.0704e-05	0.000105729	1.10927	1.23645	0.779964	0.909161	Non-cycling	SS B
CAACAACGTGAGTCAG-1_1	0.000193287	9.73865e-05	0.000103566	0.000131519	1.66208	0.837427	0.89056	1.13093	Early G1	SS B
CAACAACTCAATCGGT-1_1	5.53614e-05	4.57156e-05	0.000106042	7.06951e-05	0.476053	0.393108	0.911852	0.607907	Non-cycling	SS B
CAACAACTCAGCACCG-1_1	6.42117e-05	0.000131557	0.000128283	0.000113205	0.552157	1.13126	1.10311	0.973446	Non-cycling	SS B
CAACAACTCCATTGGA-1_1	4.09705e-05	8.91838e-05	9.52315e-05	0.000101754	0.352305	0.766892	0.818896	0.874984	Non-cycling	SS A
CAACAGTAGACTGTTC-1_1	0.000190853	0.00012715	8.56322e-05	0.000127908	1.64114	1.09337	0.736352	1.09988	Early G1	SS B
CAACAGTAGCAAGTCG-1_1	6.95139e-05	7.69699e-05	0.000201995	0.000104989	0.59775	0.661864	1.73695	0.902797	S	LS B
CAACAGTGTCGACGCT-1_1	0.00017598	0.000105631	8.86445e-05	0.000152837	1.51325	0.908324	0.762254	1.31424	Early G1	SS B
CAACAGTGTGCTGCAC-1_1	0.000100914	8.87272e-05	9.77522e-05	0.000159645	0.86776	0.762965	0.840571	1.37279	Non-cycling	SS B
CAACAGTTCCACTGAA-1_1	0.000136792	7.18859e-05	0.000238753	9.43342e-05	1.17628	0.618147	2.05304	0.81118	S	SS B
CAACAGTTCTTGAACG-1_1	0.000125659	8.26854e-05	8.00648e-06	5.1297e-05	1.08054	0.711012	0.0688478	0.441103	Non-cycling	SS A
CAACCAACACATACGT-1_1	7.8597e-05	0.000131628	0.000104934	0.00016837	0.675855	1.13187	0.902326	1.44781	Non-cycling	SS A
CAACCAAGTGGTCTCG-1_1	0.000108655	0.000152025	0.000123412	5.39962e-05	0.934325	1.30726	1.06122	0.464313	Non-cycling	SS A
CAACCAAGTTCTTAGG-1_1	0.000155035	0.000166711	0.00022879	0.000174607	1.33314	1.43355	1.96737	1.50144	S	LS A
CAACCTCAGTTCTACG-1_1	0.000148312	0.0001744	0.000163509	0.000107072	1.27534	1.49966	1.40601	0.920709	Non-cycling	SS A
CAACCTCCACGGGCTT-1_1	0.000112339	0.000132116	5.7274e-05	0.000143792	0.966002	1.13607	0.492499	1.23647	Non-cycling	SS B
CAACCTCCACTATGTG-1_1	9.10794e-05	0.000109275	0.000103003	0.000137752	0.783192	0.939652	0.885719	1.18453	Non-cycling	SS B
CAACCTCCACTTGGGC-1_1	0.000123915	0.000111228	4.38536e-05	6.33038e-05	1.06555	0.956454	0.377097	0.544349	Non-cycling	SS B
CAACCTCCAGCATTGT-1_1	0.000161299	8.7701e-05	6.65428e-05	0.00010008	1.38701	0.754141	0.572201	0.860585	Non-cycling	SS B
CAACCTCGTACAACGG-1_1	0.000167854	0.000111888	0.000197626	0.000323018	1.44338	0.962128	1.69939	2.77763	G2M	LS A
CAACCTCGTGGCTAGA-1_1	0.000157901	0.000107825	0.000106045	0	1.35779	0.927187	0.911881	0	Non-cycling	SS B
CAACCTCGTTAGTCGT-1_1	0.00020221	0.000136713	0.000141411	7.82666e-05	1.7388	1.17559	1.216	0.673014	Early G1	SS B
CAACGATCACCAAAGG-1_1	0.000124707	9.8777e-05	0.000102931	0.000153676	1.07235	0.849383	0.885106	1.32146	Non-cycling	SS B
CAACGATCACTTGTCC-1_1	0.000174247	6.60566e-05	5.93162e-05	5.54408e-05	1.49835	0.568021	0.51006	0.476735	Non-cycling	SS B
CAACGATCAGATAAAC-1_1	7.28327e-05	0.000106414	0.000104829	0.000106089	0.626288	0.915058	0.901426	0.912256	Non-cycling	SS A
CAACGATGTACTTGTG-1_1	0.000132864	6.91958e-05	9.32422e-05	0.000125715	1.1425	0.595015	0.80179	1.08103	Non-cycling	SS B
CAACGATGTCTGTTAG-1_1	6.8694e-05	0.000119776	6.92717e-05	9.86756e-05	0.5907	1.02995	0.595667	0.848511	Non-cycling	SS B
CAACGATTCCCGTTGT-1_1	0.000127088	0.000139508	0.000113398	0.000178588	1.09283	1.19963	0.975105	1.53567	G2M	SS B
CAACGGCAGATGGTAT-1_1	7.07464e-05	0.000105734	0.000189889	9.54724e-05	0.608348	0.909209	1.63286	0.820967	S	LS B
CAACGGCAGTCGGCCT-1_1	0.000119858	0.0001376	0.000116714	9.55992e-05	1.03066	1.18322	1.00362	0.822057	Non-cycling	SS B
CAACGGCAGTTGAATG-1_1	0.000138826	0.000202316	0.000183841	0.000102163	1.19376	1.73971	1.58085	0.878504	Late G1	SS B
CAACGGCGTTAGGGAC-1_1	0.000219726	0.00024439	0.00018475	0.000165435	1.88943	2.10151	1.58866	1.42257	Late G1	LS B
CAACGGCTCAAGGAGC-1_1	7.3736e-05	4.62587e-05	7.17884e-05	0.000101807	0.634056	0.397778	0.617308	0.875438	Non-cycling	SS A
CAACGGCTCGCACTCT-1_1	0.000110316	0.000142634	0.000294786	0.000320857	0.948606	1.22651	2.53487	2.75905	G2M	LS A
CAACGGCTCTCTTAAC-1_1	0.000158537	8.51077e-05	9.22007e-05	0.000165197	1.36326	0.731842	0.792833	1.42053	Non-cycling	SS B
CAAGACTCACCCTAAA-1_1	0.000115821	7.86499e-05	7.46531e-05	3.77169e-05	0.995945	0.67631	0.641942	0.324328	Non-cycling	SS A
CAAGACTGTAAGATAC-1_1	0.00013604	0.000199552	0.00010729	0.000174015	1.1698	1.71594	0.922589	1.49636	Late G1	SS B
CAAGACTGTACCGGCT-1_1	0.000230294	0.000107953	0.000170748	0.000203727	1.9803	0.92829	1.46826	1.75185	Early G1	SS B
CAAGACTGTCGAATTC-1_1	0.000142654	7.17132e-05	9.72385e-05	0.000173639	1.22668	0.616662	0.836154	1.49312	Non-cycling	SS B
CAAGACTGTCGACTGC-1_1	0.00023037	0.000153678	0.000100385	0.000115783	1.98095	1.32148	0.863212	0.99562	Early G1	SS B
CAAGACTGTCGCACAC-1_1	0.000146713	9.48821e-05	5.19512e-05	7.19842e-05	1.26158	0.815891	0.446728	0.618992	Non-cycling	SS B
CAAGAGGAGAGGTCAC-1_1	0.000136007	9.3995e-05	8.43797e-05	0.000133297	1.16952	0.808263	0.725581	1.14622	Non-cycling	SS B
CAAGAGGAGGGAGGCA-1_1	0.000154101	0.000121404	0.000111164	9.51759e-05	1.32511	1.04395	0.955896	0.818418	Non-cycling	SS B
CAAGAGGCATAATGCC-1_1	0.000138889	0.000102845	9.09999e-05	0.000130624	1.1943	0.884362	0.782508	1.12324	Non-cycling	SS B
CAAGAGGCATACAGAA-1_1	9.00492e-05	0.000101117	8.91378e-05	8.1458e-05	0.774333	0.869506	0.766496	0.700458	Non-cycling	SS B
CAAGAGGCATCCTTCG-1_1	0.000122546	0.000104366	0.000149504	0.000242502	1.05377	0.897444	1.28558	2.08527	G2M	LS B
CAAGAGGGTGGATTTC-1_1	0.000159168	0.000122031	0.000161821	5.05042e-05	1.36868	1.04934	1.3915	0.434285	Non-cycling	SS B
CAAGAGGTCCCTGGTT-1_1	3.64811e-05	8.19801e-05	0.000124134	0	0.313701	0.704947	1.06743	0	Non-cycling	SS A
CAAGAGGTCTATACGG-1_1	7.03182e-05	0.000187429	0.00017421	0.000108965	0.604666	1.6117	1.49803	0.93699	Late G1	SS B
CAAGCTAAGTTCTACG-1_1	7.23822e-05	8.81727e-05	0.000265033	0.000259103	0.622414	0.758197	2.27902	2.22802	S	LS A
CAAGCTACAGATACTC-1_1	0.000239932	8.3689e-05	0.000154817	0.000150197	2.06317	0.719642	1.33127	1.29154	Early G1	SS B
CAAGCTAGTCTCGGGT-1_1	7.49285e-05	0.000175754	8.95909e-05	0.000130573	0.64431	1.51131	0.770392	1.1228	Late G1	SS B
CAAGCTATCCTTGACC-1_1	5.98176e-05	6.91225e-05	6.43733e-05	7.33766e-05	0.514371	0.594384	0.553546	0.630965	Non-cycling	SS A
CAAGGGAAGTCATGCT-1_1	0.000175217	9.26069e-05	7.63852e-05	8.12798e-05	1.50669	0.796327	0.656836	0.698925	Early G1	SS B
CAAGGGACACAGCTGC-1_1	0.000104778	9.81579e-05	9.89895e-05	0.000162485	0.900985	0.84406	0.851211	1.39721	Non-cycling	SS B
CAAGGGATCAAAGCCT-1_1	1.25166e-05	9.42844e-05	6.95628e-05	6.63986e-05	0.10763	0.810751	0.598171	0.570961	Non-cycling	SS A
CAAGGGATCATGACAC-1_1	0.000276431	8.46504e-05	0.000125208	0.000199311	2.37703	0.727909	1.07666	1.71387	Early G1	SS B
CAAGGGATCCCAACTC-1_1	0.000213495	0.000117214	7.75196e-05	0.000104676	1.83585	1.00792	0.666591	0.900112	Early G1	LS B
CAAGGGATCCGTGCGA-1_1	0.000120906	0.000144487	4.8226e-05	8.25955e-05	1.03967	1.24244	0.414696	0.710239	Non-cycling	SS A
CAATACGAGAAAGCGA-1_1	6.7888e-05	0.000192167	0.000136943	7.69199e-05	0.583769	1.65245	1.17758	0.661435	Late G1	SS B
CAATACGCAGAACTAA-1_1	0.000196878	0.000118849	8.40955e-05	8.92494e-06	1.69295	1.02198	0.723137	0.0767455	Early G1	LS B
CAATACGCAGACGCTC-1_1	0.000107847	0.000137547	0.000100805	9.31649e-05	0.927375	1.18277	0.86682	0.801125	Non-cycling	SS B
CAATACGCATATTCGG-1_1	0.00016319	9.95184e-05	5.74098e-05	0.000116885	1.40327	0.855759	0.493667	1.00509	Non-cycling	SS A
CAATACGGTTATGACC-1_1	0.000137043	0.00011505	0.000141639	0.000118241	1.17843	0.989318	1.21795	1.01675	Non-cycling	SS B
CAATACGTCCTTACCG-1_1	0.000150761	8.99261e-05	0.000110265	8.68577e-05	1.2964	0.773274	0.948171	0.74689	Non-cycling	SS B
CAATCGAAGAAGCTGC-1_1	0.000140479	0.00016182	9.6848e-05	0.000334156	1.20798	1.39149	0.832796	2.87341	G2M	LS B
CAATCGACAAGCTCTA-1_1	6.06268e-05	0.000115225	0.000116507	7.45973e-05	0.52133	0.99082	1.00185	0.641463	Non-cycling	SS B
CAATCGACACGCCACA-1_1	0.000154605	0.000133226	0.000105817	4.05833e-05	1.32945	1.14561	0.909923	0.348976	Non-cycling	SS B
CAATCGACATACGCAT-1_1	0.00010621	0.000131273	0.000123301	0.000179956	0.913302	1.12882	1.06027	1.54744	G2M	LS A
CAATCGACATCGTTCC-1_1	8.70074e-05	0.000140322	0.00010009	0.000109695	0.748177	1.20663	0.860674	0.943265	Non-cycling	SS A
CAATCGAGTATCAGGG-1_1	7.35925e-05	0.000195195	0.000123043	0.000140545	0.632822	1.67848	1.05804	1.20855	Late G1	SS B
CAATCGATCCCATAAG-1_1	0.00015625	0.000158153	7.34921e-05	0.000102675	1.34359	1.35996	0.631959	0.882903	Non-cycling	SS B
CAATGACAGCGCATCC-1_1	7.43678e-05	0.000144885	0.000102234	7.99197e-05	0.639489	1.24587	0.879113	0.68723	Non-cycling	SS B
CAATGACAGGAATCGC-1_1	0.000131644	0.000209543	4.19502e-05	8.24055e-05	1.13201	1.80186	0.36073	0.708605	Late G1	SS B
CAATGACAGGGTGAAA-1_1	0.000145428	0.000163847	0.000130286	5.25985e-05	1.25053	1.40892	1.12033	0.452295	Non-cycling	SS B
CAATGACAGTAAAGCT-1_1	6.6235e-05	0.000115911	0.000242984	0.000146302	0.569555	0.99672	2.08942	1.25805	S	LS A
CAATGACGTAGGCAAC-1_1	0.000121944	0.000207387	0.000107969	0.000174141	1.0486	1.78332	0.928423	1.49744	Late G1	SS B
CAATGACGTAGGTACG-1_1	0.000142483	8.34871e-05	0.000104695	0.00011827	1.22521	0.717905	0.900274	1.01701	Non-cycling	SS A
CAATGACTCGCACGAC-1_1	0.000152889	0.000108403	0.000117635	0.000136717	1.31469	0.932154	1.01154	1.17563	Non-cycling	SS B
CAATGACTCGTTCTCG-1_1	9.05923e-05	5.90983e-05	5.79948e-05	3.51304e-05	0.779003	0.508187	0.498697	0.302086	Non-cycling	LS B
CAATTTCAGCTCGAAG-1_1	0.000278471	0.000144316	0.000102735	0.000108372	2.39457	1.24097	0.883417	0.931887	Early G1	SS B
CAATTTCAGGGACTGT-1_1	8.43752e-05	0.000154832	0.000129122	7.27847e-05	0.725542	1.3314	1.11032	0.625876	Non-cycling	SS B
CAATTTCCAACATACC-1_1	0.00011441	0.000112788	8.80685e-05	7.89741e-05	0.983811	0.969864	0.757301	0.679098	Non-cycling	SS A
CACAACAAGCGTGAAC-1_1	0.000155998	9.32252e-05	0.000136719	6.58682e-05	1.34143	0.801643	1.17564	0.566401	Non-cycling	SS B
CACAACAAGTCCCAAT-1_1	6.31414e-05	0.000127552	2.27457e-05	5.92924e-05	0.542953	1.09682	0.19559	0.509855	Non-cycling	SS A
CACAACACACCAGGTC-1_1	0.000256449	0.000129052	0.000126917	0.000100908	2.20521	1.10971	1.09136	0.867708	Early G1	SS B
CACAACAGTCGATTCA-1_1	0.00012307	0.000109485	9.80018e-05	7.59957e-05	1.05828	0.941462	0.842717	0.653487	Non-cycling	SS B
CACAACAGTGTTTGCA-1_1	0.000249804	0.000116295	9.51318e-05	0.000124738	2.14806	1.00002	0.818038	1.07262	Early G1	LS B
CACAACATCACCATAG-1_1	0.000124621	0.000176994	0.000104306	0.000183394	1.07162	1.52197	0.896924	1.57701	G2M	SS A
CACAACATCATTTGTC-1_1	0.00023254	0.000144524	5.81517e-05	0.00010008	1.99961	1.24277	0.500046	0.860588	Early G1	LS B
CACAACATCCTTACCG-1_1	6.0089e-05	0.000113493	0.000201091	7.23724e-05	0.516706	0.975923	1.72918	0.62233	S	SS A
CACAACATCTATACGG-1_1	0.000118916	0.000133633	0.000226401	0.000171103	1.02256	1.14911	1.94683	1.47132	S	SS B
CACACAAGTCAGGCAA-1_1	0.000181605	0.000135944	0.000168807	0.000185876	1.56162	1.16899	1.45157	1.59835	G2M	LS B
CACACAAGTCATATGC-1_1	0.000136442	0.000117496	8.74312e-05	7.74504e-05	1.17326	1.01035	0.751821	0.665996	Non-cycling	SS A
CACAGATAGATACAGT-1_1	0.000173859	0.00014545	4.75719e-05	0.000119612	1.49501	1.25072	0.409071	1.02854	Non-cycling	SS B
CACAGATAGCATCAAA-1_1	8.93405e-05	8.14162e-05	9.84038e-05	4.6961e-05	0.768239	0.700098	0.846175	0.403818	Non-cycling	SS B
CACAGATAGCGATTCT-1_1	8.69997e-05	0.000173548	0.000248222	0.000195831	0.748111	1.49234	2.13446	1.68395	S	LS A
CACAGATAGGCGCTCT-1_1	7.24018e-05	0.000161228	7.1881e-05	0.000144417	0.622583	1.3864	0.618104	1.24184	Non-cycling	SS B
CACAGATAGGCTCAAG-1_1	0.000104779	0.000116771	4.64259e-06	9.30948e-05	0.900997	1.00411	0.0399217	0.800522	Non-cycling	SS A
CACAGATCAAACCATC-1_1	7.24776e-05	4.32688e-05	0.000164954	0.00018575	0.623235	0.372068	1.41844	1.59727	G2M	SS B
CACAGATGTAATGCTC-1_1	0.000110555	0.000150994	9.79216e-05	0.000152151	0.950659	1.2984	0.842028	1.30835	Non-cycling	SS A
CACAGGCAGGTTACAA-1_1	9.83119e-05	0.000124941	3.6316e-05	0.000125667	0.845384	1.07437	0.312281	1.08061	Non-cycling	SS B
CACAGGCAGTCTGTAC-1_1	0.000206287	0.000175189	0.000171775	7.33695e-05	1.77386	1.50645	1.47709	0.630904	Early G1	SS B
CACAGGCAGTTGCCTA-1_1	4.10061e-05	8.44118e-05	0.000210198	5.5911e-05	0.352611	0.725857	1.80749	0.480779	S	SS A
CACAGGCAGTTTGAGA-1_1	0.000108552	9.50466e-05	9.19429e-05	9.73257e-05	0.933438	0.817306	0.790617	0.836903	Non-cycling	SS A
CACAGGCCAATGAAAC-1_1	8.74708e-05	5.91026e-05	4.51955e-05	9.26353e-05	0.752162	0.508223	0.388636	0.796571	Non-cycling	SS B
CACAGGCGTCCTGGTG-1_1	9.89579e-05	0.000106627	5.29347e-05	9.33259e-05	0.850939	0.916882	0.455186	0.802509	Non-cycling	SS B
CACAGGCGTGGGCTCT-1_1	0.000100458	3.61679e-05	0.000132533	4.99307e-05	0.863842	0.311008	1.13965	0.429354	Non-cycling	SS B
CACAGGCTCATGAGAA-1_1	0.000130839	0.00014569	0.000128642	8.39837e-05	1.12508	1.25279	1.1062	0.722176	Non-cycling	SS A
CACAGGCTCTGCCTCA-1_1	0.000149256	0.000104969	0.000125952	9.88138e-05	1.28346	0.902625	1.08306	0.8497	Non-cycling	SS A
CACATGAAGACGCCAA-1_1	0.000214846	0.000108057	8.45864e-05	0.000130328	1.84746	0.92918	0.727358	1.12069	Early G1	SS B
CACATGACATGACTTG-1_1	0.000214791	0.000233279	0.000158954	3.82268e-05	1.84698	2.00597	1.36685	0.328712	Late G1	LS A
CACATGACATTGACCA-1_1	0.000174045	0.000137108	0.000108252	0.00017982	1.49661	1.17899	0.93086	1.54627	G2M	SS B
CACATGAGTTCTAACG-1_1	0.00011051	6.42697e-05	5.43275e-05	0.000109049	0.95028	0.552655	0.467162	0.937709	Non-cycling	SS A
CACATGAGTTGCACGC-1_1	8.68029e-05	0.000212861	0.000110997	8.64584e-05	0.746418	1.83039	0.954466	0.743456	Late G1	SS A
CACATGAGTTTGGAGG-1_1	0.000133489	0.000131313	5.07972e-05	4.0554e-05	1.14787	1.12916	0.436805	0.348724	Non-cycling	SS A
CACATGATCAACCCGG-1_1	0.000186258	8.46858e-05	9.22617e-05	0.000108458	1.60163	0.728213	0.793359	0.932634	Early G1	SS B
CACATGATCCGATAGT-1_1	9.59087e-05	0.000113731	5.2122e-05	0.000117672	0.824719	0.977975	0.448197	1.01186	Non-cycling	SS A
CACATGATCGGACCAC-1_1	8.42995e-05	0.000105271	0.000160029	5.84205e-05	0.724892	0.905224	1.37609	0.502358	Non-cycling	SS B
CACCAAAAGGGCAGAG-1_1	3.7511e-05	8.42485e-05	0.000165428	5.77857e-05	0.322557	0.724453	1.42252	0.4969	Non-cycling	SS B
CACCAAAAGTAGCCAG-1_1	0.000110413	0.00013715	5.54841e-05	0.000213821	0.949444	1.17935	0.477107	1.83865	G2M	SS A
CACCAAACATCCCACT-1_1	2.86481e-05	0.0001211	0.000150261	0.000142973	0.246345	1.04134	1.29209	1.22943	Non-cycling	SS A
CACCAAAGTACGAGTG-1_1	0.000108002	0.000115469	0.000286528	0.000213382	0.928713	0.992922	2.46386	1.83487	S	LS A
CACCAAATCAGCGCAC-1_1	0.000168069	0.000101911	7.47525e-05	5.20872e-05	1.44522	0.876333	0.642797	0.447898	Non-cycling	SS A
CACCAAATCCGCACGA-1_1	0.000120443	0.000145866	5.673e-05	0.000134319	1.03569	1.2543	0.487821	1.15501	Non-cycling	SS A
CACCAAATCGTTGCCT-1_1	8.57874e-05	0.000145216	6.78307e-05	5.1606e-05	0.737686	1.24871	0.583276	0.44376	Non-cycling	SS B
CACCGTTAGGGACCAT-1_1	0.000122034	0.000188639	0.000108299	0.000159853	1.04937	1.62211	0.931264	1.37458	Late G1	SS B
CACCGTTCATCTTCGC-1_1	0.000183227	0.00010767	0.000172231	0.000118603	1.57557	0.925856	1.48102	1.01987	Early G1	SS B
CACCGTTGTACGGTTT-1_1	0.000158416	0.000159602	0.000165116	8.89177e-05	1.36222	1.37242	1.41984	0.764603	Non-cycling	SS B
CACCGTTTCACCGACG-1_1	9.92634e-05	0.000118654	9.76789e-05	8.57001e-05	0.853566	1.02031	0.839941	0.736935	Non-cycling	SS A
CACCGTTTCCCGTTCA-1_1	5.14378e-06	7.92399e-05	0.000132407	0.00014868	0.0442313	0.681384	1.13857	1.2785	Non-cycling	LS B
CACCGTTTCGCACGAC-1_1	0.000192993	0.000170127	0.000108722	0.000138031	1.65954	1.46292	0.9349	1.18693	Early G1	SS B
CACCGTTTCTGAGCAT-1_1	9.94801e-05	0.000160728	9.92377e-05	0.000117291	0.855429	1.3821	0.853345	1.00859	Non-cycling	SS A
CACCGTTTCTGCCCTA-1_1	4.94508e-05	0.000188834	7.86513e-05	8.80112e-05	0.425228	1.62379	0.676322	0.756809	Late G1	SS B
CACCGTTTCTGGGTCG-1_1	7.01843e-05	0.000120507	0.000204742	0.000191695	0.603515	1.03624	1.76057	1.64839	S	LS A
CACGAATAGAAGTCCG-1_1	0.000212493	0.000123074	9.44735e-05	0.000124735	1.82722	1.05831	0.812378	1.0726	Early G1	SS B
CACGAATCAAACACCT-1_1	7.06117e-05	0.00011622	0.000135637	0.000201179	0.60719	0.999373	1.16634	1.72994	G2M	SS B
CACGAATCAATGGGTG-1_1	0.000153705	0.000120321	0.000164994	0.000133674	1.32171	1.03464	1.41878	1.14946	Non-cycling	SS B
CACGAATGTATTTCCT-1_1	0.000199924	8.57592e-05	0.000104831	0.000115043	1.71915	0.737444	0.90144	0.989255	Early G1	SS A
CACGAATGTGAGTAAT-1_1	9.1267e-05	0.000170369	6.97209e-05	0.000125761	0.784805	1.465	0.59953	1.08142	Non-cycling	SS B
CACGGGTAGGAAGTGA-1_1	9.13454e-05	0.000110756	0.00010082	3.25173e-05	0.785479	0.952393	0.86695	0.279616	Non-cycling	SS A
CACGGGTAGGAGTATT-1_1	0.000157028	0.000122366	6.87566e-05	0.000128904	1.35028	1.05223	0.591238	1.10844	Non-cycling	SS B
CACGGGTAGGCGTTGA-1_1	0.000106438	0.000102969	3.70777e-05	5.59486e-05	0.915261	0.88543	0.318831	0.481102	Non-cycling	SS B
CACGGGTCAACCAACT-1_1	0.000155917	0.000262181	8.73598e-05	0.000142145	1.34073	2.2545	0.751207	1.22231	Late G1	SS B
CACGGGTGTACATTGC-1_1	9.22312e-05	0.000130242	6.15124e-05	0.000144903	0.793096	1.11995	0.528945	1.24602	Non-cycling	SS A
CACGGGTGTCACTTAG-1_1	9.70199e-05	0.0001142	5.27684e-05	0.000140004	0.834274	0.982003	0.453755	1.2039	Non-cycling	SS A
CACGGGTGTGATTGGG-1_1	0.000232044	9.34877e-05	0.000139059	9.19429e-05	1.99534	0.803901	1.19577	0.790617	Early G1	LS A
CACGTGGAGGATGGCT-1_1	4.91132e-05	7.51469e-05	0.000175132	8.66988e-05	0.422324	0.646188	1.50596	0.745523	S	LS B
CACGTGGAGGTCGTCC-1_1	0.0001237	7.24645e-05	9.65144e-05	0.000142529	1.0637	0.623122	0.829928	1.22561	Non-cycling	SS B
CACGTGGAGTTCTACG-1_1	8.7086e-05	0.00015443	8.57607e-05	0.000179311	0.748852	1.32794	0.737456	1.5419	G2M	SS B
CACGTGGCACCGTCTT-1_1	0.000170812	0.000116728	4.1425e-05	9.00714e-05	1.46881	1.00375	0.356214	0.774524	Non-cycling	SS A
CACGTGGCACTAAACC-1_1	5.97778e-05	0.00012577	0.000178487	0.000100109	0.514029	1.08149	1.53481	0.860837	S	SS B
CACGTGGGTAGTGGCA-1_1	0.000213039	0.00019339	5.47313e-05	6.30651e-05	1.83192	1.66296	0.470635	0.542297	Early G1	SS B
CACGTGGGTTACCCTC-1_1	0.000154975	0.000146482	0.000131403	1.08513e-05	1.33263	1.2596	1.12994	0.0933103	Non-cycling	SS B
CACGTGGGTTTCACTT-1_1	0.000158178	0.000129449	5.58688e-05	0.000135289	1.36017	1.11313	0.480415	1.16335	Non-cycling	SS B
CACGTTCAGCGCTTCG-1_1	3.09886e-05	0.000155432	0.000102631	0.000116979	0.266471	1.33656	0.882524	1.0059	Non-cycling	SS B
CACGTTCAGTACAGCG-1_1	0.000231635	0.000230042	0.000213488	0.000114153	1.99183	1.97813	1.83578	0.981598	Early G1	LS A
CACGTTCTCAACTGGT-1_1	8.05885e-05	9.30898e-05	6.75101e-05	6.91363e-05	0.69298	0.800479	0.58052	0.594503	Non-cycling	SS A
CACGTTCTCGTCAACA-1_1	0.000186182	0.000151576	0.000121641	0.000153252	1.60098	1.3034	1.04599	1.31782	Early G1	SS A
CACGTTCTCGTCTAAG-1_1	3.66205e-05	6.09504e-05	8.64471e-05	0.000129911	0.3149	0.524112	0.743359	1.1171	Non-cycling	SS B
CACTAAGAGGTTGGTG-1_1	5.47385e-05	0.000142321	4.2158e-05	0.000108823	0.470696	1.22382	0.362517	0.93577	Non-cycling	SS B
CACTAAGAGTGCAGGT-1_1	8.46955e-05	0.000134586	6.95695e-05	5.82246e-05	0.728296	1.15731	0.598228	0.500674	Non-cycling	SS A
CACTAAGCAATCAAGA-1_1	7.20384e-05	8.53219e-05	0.000204339	0.000111834	0.619458	0.733683	1.75712	0.961663	S	LS B
CACTAAGCACAATGCT-1_1	0.000207981	0.000137756	0.000116328	0.000112765	1.78842	1.18456	1.0003	0.969665	Early G1	SS B
CACTAAGCACTCAAGT-1_1	0.000116753	0.000113533	6.61706e-05	5.33363e-05	1.00396	0.976267	0.569001	0.458639	Non-cycling	SS A
CACTAAGCAGTTTCAG-1_1	0.000123704	0.000117078	3.75247e-05	5.46603e-05	1.06373	1.00675	0.322675	0.470024	Non-cycling	SS A
CACTAAGGTCAAAGCG-1_1	2.18421e-05	3.29322e-05	0.000203614	0.00015034	0.187821	0.283184	1.75088	1.29278	S	LS A
CACTGAAAGAAACTGT-1_1	5.50425e-05	0.000117141	6.43307e-05	5.51346e-05	0.47331	1.00729	0.553179	0.474103	Non-cycling	SS B
CACTGAAAGAACCGCA-1_1	0.000167052	0.000130448	0.000113481	0.000168729	1.43648	1.12172	0.975826	1.4509	Non-cycling	SS A
CACTGAAAGCGCTGAA-1_1	0.000137611	0.000122874	0.000130855	0.000161267	1.18331	1.0566	1.12522	1.38673	Non-cycling	LS B
CACTGAATCCAACTGA-1_1	0.000294859	7.03853e-05	0.000105011	0.000155937	2.53549	0.605243	0.902992	1.3409	Early G1	LS B
CACTGAATCCCAGTGG-1_1	6.1802e-05	0.000110706	0.000107078	4.36424e-05	0.531436	0.951958	0.920765	0.375281	Non-cycling	SS B
CACTGGGAGCCACAAG-1_1	0.00021052	5.00607e-05	0.000107085	0.000107004	1.81026	0.430472	0.920822	0.92013	Early G1	SS B
CACTGGGAGCCGAACA-1_1	0.000189303	0.000142471	4.99853e-05	9.24167e-05	1.62782	1.22511	0.429824	0.794691	Early G1	SS B
CACTGGGCAAGAAACT-1_1	8.62139e-05	0.000118818	0.000159913	2.99578e-05	0.741353	1.02172	1.37509	0.257607	Non-cycling	SS A
CACTGGGCATTGACCA-1_1	0.000117506	0.000164788	5.81189e-05	9.16918e-05	1.01044	1.41702	0.499765	0.788458	Non-cycling	SS B
CACTGGGGTACCGCGT-1_1	6.82597e-05	0.000150169	0.000121047	6.00301e-05	0.586965	1.2913	1.04089	0.516199	Non-cycling	SS A
CACTGGGTCAATGCAC-1_1	0.000123141	6.07763e-05	0.000109187	0.000179871	1.05889	0.522616	0.938895	1.54671	G2M	SS B
CACTGGGTCAGTCAGT-1_1	0.000156628	0.000146352	0.000119236	0.000121984	1.34684	1.25848	1.02531	1.04894	Non-cycling	SS B
CACTGTCCAATGGCCC-1_1	0.000153491	0.000168624	0.00014412	8.8893e-05	1.31987	1.45	1.23928	0.764391	Non-cycling	SS B
CACTGTCCACATGGTT-1_1	7.95518e-05	0.000119951	0.000107304	7.46368e-05	0.684066	1.03145	0.922704	0.641801	Non-cycling	SS B
CACTGTCCACTTTATC-1_1	0.000216874	6.91933e-05	8.63598e-05	0.000231949	1.8649	0.594993	0.742608	1.99453	G2M	SS A
CACTGTCCATGGAATA-1_1	7.13646e-05	0.000169462	0.00010917	7.63444e-05	0.613665	1.4572	0.938755	0.656485	Non-cycling	LS B
CACTTCGAGCATTGTC-1_1	0.0001641	6.6399e-05	0.000143501	0.000115644	1.4111	0.570965	1.23397	0.994422	Non-cycling	SS B
CACTTCGAGTTACGTC-1_1	7.87289e-05	0.000142711	1.13284e-05	4.79536e-05	0.676989	1.22717	0.0974132	0.412353	Non-cycling	SS B
CACTTCGCACCCTGTT-1_1	8.16841e-05	0.000128609	0.000108078	5.41138e-05	0.702402	1.10591	0.929362	0.465325	Non-cycling	SS B
CACTTCGCATACAGCT-1_1	0.000126785	0.00016041	0.00012113	0.000157077	1.09022	1.37936	1.0416	1.35071	Non-cycling	SS B
CACTTCGCATGTCAGT-1_1	5.92654e-05	0.000139845	7.50622e-05	9.01958e-05	0.509623	1.20252	0.64546	0.775594	Non-cycling	SS B
CACTTCGGTGCAACGA-1_1	0.000122065	9.4855e-05	5.06613e-05	0.000117564	1.04963	0.815658	0.435637	1.01093	Non-cycling	SS B
CACTTCGTCGAGTGAG-1_1	0.000200458	0.000182001	8.12059e-05	7.74125e-05	1.72374	1.56503	0.698289	0.66567	Early G1	SS B
CACTTCGTCGTCTACC-1_1	5.68881e-05	9.53085e-05	0.000120469	0.000143537	0.489181	0.819558	1.03592	1.23427	Non-cycling	SS B
CACTTCGTCTTGTGCC-1_1	0.000103299	0.000170684	0.00015759	8.12079e-05	0.888265	1.46772	1.35512	0.698306	Non-cycling	LS A
CAGAGCCAGAACAGGA-1_1	6.2559e-05	0.00012922	0.000112878	6.57546e-05	0.537945	1.11116	0.970636	0.565424	Non-cycling	SS A
CAGAGCCAGGCATCAG-1_1	0.000174493	0.000115537	6.51431e-05	0.000187978	1.50046	0.993499	0.560165	1.61642	G2M	SS B
CAGAGCCCACTAGAGG-1_1	0.000222842	0.000102995	0.000140382	0.000192347	1.91622	0.885652	1.20715	1.65399	Early G1	SS B
CAGAGCCCAGTATTCG-1_1	5.16736e-05	0.000101495	5.92483e-05	6.75904e-05	0.444342	0.872752	0.509476	0.58121	Non-cycling	SS B
CAGAGCCGTCAAACGG-1_1	7.9955e-05	0.000139329	0.000105701	0.000132092	0.687533	1.19809	0.908924	1.13586	Non-cycling	SS B
CAGAGCCTCACCGGGT-1_1	0.000121844	0.000152441	8.8736e-05	3.55091e-05	1.04774	1.31084	0.763041	0.305343	Non-cycling	SS A
CAGATACCATGACCCG-1_1	0.000171181	0.000149593	9.48421e-05	7.27796e-05	1.47198	1.28635	0.815548	0.625832	Non-cycling	SS B
CAGATACGTACACTCA-1_1	0.000106298	6.92774e-05	0.00010068	8.54314e-05	0.914055	0.595716	0.865748	0.734625	Non-cycling	SS A
CAGATACTCAGCGGAA-1_1	0.000186016	0.000147577	4.32021e-05	0.000139529	1.59955	1.26902	0.371495	1.19981	Early G1	SS A
CAGATACTCGTAGCTA-1_1	0.000140933	6.57307e-05	0.000272041	0.000221103	1.21188	0.565219	2.33928	1.90126	S	LS A
CAGATCAAGAGCACTG-1_1	0.000140592	0.000125961	8.7009e-05	0.000108852	1.20895	1.08314	0.74819	0.936017	Non-cycling	SS A
CAGATCAAGTTATGGA-1_1	0.000199553	0.000137215	0.0001754	7.82869e-05	1.71596	1.17991	1.50826	0.673189	Early G1	SS B
CAGATCATCTTCTAAC-1_1	9.49274e-05	0.000138282	0.000115534	0.000220563	0.81628	1.18908	0.993478	1.89662	G2M	SS B
CAGATTGAGATACCAA-1_1	0.000104474	0.000160092	5.02839e-05	8.65229e-05	0.89837	1.37663	0.432391	0.74401	Non-cycling	SS A
CAGATTGAGCGATGGT-1_1	0.000217248	0.000101174	0.000150767	0.000110746	1.86812	0.869996	1.29644	0.952306	Early G1	SS B
CAGATTGAGTCTGCGC-1_1	4.16976e-05	5.95829e-05	9.21381e-05	8.31559e-05	0.358558	0.512353	0.792296	0.715058	Non-cycling	SS B
CAGATTGGTCACAGAG-1_1	1.25678e-05	4.8968e-05	7.13682e-05	6.90957e-05	0.10807	0.421076	0.613695	0.594154	Non-cycling	SS A
CAGATTGTCAAGATAG-1_1	5.25659e-05	0.000115515	3.82423e-05	0.000138526	0.452014	0.993316	0.328845	1.19119	Non-cycling	SS A
CAGCAATAGACCAAAT-1_1	0.000131314	0.000109024	9.71453e-05	0.000100605	1.12917	0.9375	0.835353	0.865106	Non-cycling	SS A
CAGCAATAGTGATTCC-1_1	7.32984e-05	7.24875e-05	0.000121674	9.95522e-05	0.630293	0.62332	1.04627	0.856049	Non-cycling	SS B
CAGCAATCAAATGGCG-1_1	9.03626e-05	0.00011515	9.08121e-05	8.90868e-05	0.777028	0.990176	0.780893	0.766057	Non-cycling	LS B
CAGCAATCAACTGCCG-1_1	3.91494e-05	6.39712e-05	6.17217e-05	9.79548e-05	0.336646	0.550089	0.530745	0.842313	Non-cycling	SS A
CAGCAATTCCCAGCGA-1_1	0.000105543	0.000142276	9.42074e-05	0.000150628	0.907561	1.22343	0.810089	1.29525	Non-cycling	SS B
CAGCACGCATGTTACG-1_1	9.13183e-05	0.000188982	0.000142127	9.85832e-05	0.785246	1.62506	1.22215	0.847717	Late G1	SS B
CAGCACGGTATGAAGT-1_1	0.000106386	0.000107666	6.25502e-05	0.000100105	0.914815	0.925821	0.537869	0.860799	Non-cycling	SS A
CAGCACGTCACCTCAC-1_1	9.04992e-05	0.000108303	9.1294e-05	0.000166482	0.778203	0.931298	0.785037	1.43158	Non-cycling	SS B
CAGCACGTCCTAGAGT-1_1	9.34686e-05	0.000144596	0.000174199	7.10612e-05	0.803737	1.24338	1.49794	0.611055	Non-cycling	SS B
CAGCACGTCGCTACAA-1_1	9.48829e-05	0.000188434	0.000155348	9.68266e-05	0.815898	1.62034	1.33584	0.832612	Late G1	LS B
CAGCACGTCGTCAACA-1_1	0.000160881	8.70874e-05	8.78845e-05	0.000142753	1.38341	0.748864	0.755719	1.22754	Non-cycling	SS B
CAGCAGCAGACGCCCT-1_1	0.00011198	0.000210404	8.23433e-05	0.000190263	0.962912	1.80926	0.70807	1.63607	Late G1	SS B
CAGCAGCCATCAGTGT-1_1	4.24885e-05	8.06445e-05	0.000182285	0.000224354	0.365359	0.693462	1.56747	1.92922	G2M	LS A
CAGCAGCGTGATGTAA-1_1	0.000169114	0.000127682	0.000112291	0.000113304	1.45421	1.09794	0.965591	0.974303	Non-cycling	LS B
CAGCAGCGTTGCCATA-1_1	0.000114098	0.000122883	5.96144e-05	9.33483e-05	0.981125	1.05667	0.512624	0.802702	Non-cycling	SS A
CAGCAGCTCCGTTGGG-1_1	5.52968e-05	0.000127816	0.000257579	0.00021126	0.475497	1.09909	2.21492	1.81662	S	LS A
CAGCCAGAGACGCATG-1_1	6.85842e-05	0.00011105	6.04003e-05	9.69247e-05	0.589756	0.954916	0.519382	0.833456	Non-cycling	SS B
CAGCCAGAGCGAAACC-1_1	0.000130331	7.55424e-05	0.00010966	0.000122283	1.12072	0.649589	0.942969	1.05151	Non-cycling	SS B
CAGCCAGCATGGAAGC-1_1	7.20092e-05	0.000185641	5.69687e-05	8.22465e-05	0.619207	1.59633	0.489874	0.707238	Late G1	LS B
CAGCCAGGTACCAATC-1_1	4.84049e-05	0.000100469	0.000243577	0.000110944	0.416234	0.863935	2.09452	0.954003	S	SS B
CAGCCAGGTGTGAATA-1_1	0.00011971	0.000114642	8.79356e-05	0.000226592	1.02938	0.985807	0.756158	1.94847	G2M	SS B
CAGCCAGGTTCTCAGA-1_1	0.000222372	0.0001006	4.749e-05	0.000132769	1.91218	0.865061	0.408366	1.14168	Early G1	SS B
CAGCCAGTCCTTCTAA-1_1	9.91598e-05	0.000119876	0.000105281	0.000239634	0.852675	1.03081	0.905316	2.06061	G2M	LS B
CAGCCAGTCGCAATGT-1_1	2.63384e-05	4.74802e-05	8.97182e-05	0.000163214	0.226484	0.408283	0.771487	1.40348	Non-cycling	SS A
CAGCCAGTCTACGCGG-1_1	0.00014747	9.90471e-05	4.60954e-05	8.53167e-05	1.26809	0.851706	0.396374	0.733639	Non-cycling	SS B
CAGCGTGAGAATTGTG-1_1	0.0001673	0.000110699	0.000328197	9.58477e-05	1.43862	0.951898	2.82216	0.824194	S	LS A
CAGCGTGCACCGCTGA-1_1	0.000119361	0.000154265	0.000202671	0.000200685	1.02638	1.32653	1.74277	1.72569	S	LS A
CAGCGTGGTTTCCATT-1_1	9.90424e-05	0.000123541	7.06802e-05	0.000179882	0.851666	1.06233	0.607779	1.54681	G2M	SS B
CAGGCCAAGTCGCCAC-1_1	0.000151371	0.000110088	4.42131e-05	0.000160355	1.30163	0.94665	0.380189	1.37889	Non-cycling	SS A
CAGGCCACAACTACGT-1_1	0.000109302	0.00012512	0.000171954	0.000132015	0.939891	1.07591	1.47864	1.1352	Non-cycling	LS B
CAGGCCACACCATATG-1_1	0.000168761	9.15079e-05	8.26772e-05	3.10283e-05	1.45118	0.786876	0.710941	0.266813	Non-cycling	SS A
CAGGCCACATGCGTGC-1_1	6.96775e-05	0.000105973	0.000180613	0.000173714	0.599157	0.911264	1.55309	1.49377	S	SS A
CAGGCCACATTGTCGA-1_1	0.000125641	6.88531e-05	0.000158687	0.000156375	1.08039	0.592068	1.36455	1.34467	Non-cycling	LS B
CAGGCCAGTCGGTGTC-1_1	6.5872e-05	0.000109876	3.53772e-05	0.000142823	0.566433	0.944826	0.304209	1.22813	Non-cycling	SS A
CAGGGCTAGCATTGAA-1_1	9.50137e-05	0.000125116	0.000125658	4.01708e-05	0.817023	1.07587	1.08053	0.345428	Non-cycling	SS B
CAGGGCTGTAAGTTAG-1_1	0.000234285	0.000146783	0.000114889	0.000105994	2.01461	1.26218	0.987927	0.911439	Early G1	SS B
CAGGGCTGTAGCCAGA-1_1	6.01318e-05	0.000137197	5.09659e-05	9.84098e-05	0.517073	1.17976	0.438255	0.846226	Non-cycling	SS B
CAGGGCTGTGATACAA-1_1	0.000190061	0.000108021	0.000116245	4.54768e-05	1.63433	0.92887	0.999593	0.391055	Early G1	LS B
CAGGGCTTCAGGCGAA-1_1	0.000161902	7.84517e-05	3.37288e-05	2.97146e-05	1.39219	0.674606	0.290034	0.255516	Non-cycling	SS B
CAGGGCTTCAGTGATC-1_1	0.00015914	0.000203751	0.000185594	0.000121894	1.36845	1.75205	1.59592	1.04816	Late G1	LS A
CAGGGCTTCCAGCCTT-1_1	4.44986e-05	0.000130176	8.06445e-05	7.90965e-05	0.382643	1.11938	0.693462	0.68015	Non-cycling	SS B
CAGGGCTTCCGACAGC-1_1	0.000116541	9.37092e-05	0.000127746	4.81897e-05	1.00213	0.805805	1.09849	0.414383	Non-cycling	SS B
CAGGTATAGGGAACAA-1_1	8.29901e-05	9.94671e-05	6.66388e-05	0.000171065	0.713631	0.855318	0.573027	1.47099	Non-cycling	SS B
CAGGTATCAAGGCTTT-1_1	0.00020482	0.000125463	0.000206004	8.76641e-05	1.76125	1.07886	1.77143	0.753824	S	SS B
CAGGTATCAGTCGGAA-1_1	0.000113845	9.80463e-05	5.13425e-05	5.38277e-05	0.978953	0.8431	0.441494	0.462865	Non-cycling	SS B
CAGGTATGTTATAGAG-1_1	0.000279201	9.59595e-05	0.000133439	0.000114214	2.40085	0.825156	1.14745	0.98213	Early G1	SS B
CAGGTATTCAGAACCT-1_1	7.7349e-05	0.000102648	0.000107302	0.000156106	0.665124	0.882672	0.922688	1.34236	Non-cycling	SS B
CAGGTATTCTCCGCAT-1_1	8.44345e-05	0.000133029	7.45784e-05	0.000139367	0.726052	1.14392	0.641299	1.19841	Non-cycling	SS B
CAGGTATTCTGTGCTC-1_1	7.10398e-05	0.000136467	0.000250696	0.000148929	0.610871	1.17348	2.15573	1.28064	S	LS A
CAGTGCGAGAGTCGAC-1_1	0.00013134	0.000136075	5.70375e-05	0.000132622	1.12939	1.1701	0.490465	1.14042	Non-cycling	SS B
CAGTGCGAGGCTTTCA-1_1	0.000103793	9.93726e-05	8.65758e-05	0.00010708	0.892512	0.854505	0.744465	0.920782	Non-cycling	SS A
CAGTGCGCATCCCGTT-1_1	6.9026e-05	9.64233e-05	0.000137978	0.000111946	0.593555	0.829144	1.18647	0.962625	Non-cycling	SS B
CAGTGCGGTCTATGAC-1_1	0.000151224	0.000142053	0.000166211	4.05345e-05	1.30037	1.22151	1.42925	0.348556	Non-cycling	LS A
CAGTGCGTCAAAGGTA-1_1	0.000101983	0.000101361	0.00013416	5.5254e-05	0.876954	0.871602	1.15365	0.475129	Non-cycling	SS B
CAGTGCGTCATTCGTT-1_1	0.000111205	0.000118922	3.45541e-05	8.85565e-05	0.956255	1.02261	0.297131	0.761498	Non-cycling	SS B
CAGTGCGTCCTCGATC-1_1	3.25443e-05	0.00011102	9.09496e-05	0.000112173	0.279849	0.954663	0.782075	0.964572	Non-cycling	SS B
CAGTGCGTCGCGTGAC-1_1	5.06428e-05	0.000175359	0.000102033	6.13488e-05	0.435478	1.50791	0.877378	0.527538	Late G1	SS B
CAGTTAGAGAATTGTG-1_1	0.000135076	0.000147977	0.000114273	0.000146799	1.16152	1.27246	0.982633	1.26233	Non-cycling	SS B
CAGTTAGAGGATATGT-1_1	3.18386e-05	0.000183442	0.000305752	0.000139326	0.27378	1.57741	2.62916	1.19807	S	LS A
CAGTTAGTCTTGGAAC-1_1	0.000129149	0.000128528	6.20613e-05	0.00017636	1.11056	1.10521	0.533665	1.51652	G2M	SS B
CATAAGCAGTCACTAC-1_1	6.91165e-05	0.00011471	0.000356856	6.49369e-05	0.594333	0.98639	3.06861	0.558393	S	LS A
CATAAGCCACACCGCA-1_1	0.000115192	0.000157922	0.000180534	8.46034e-05	0.990538	1.35797	1.55242	0.727505	S	SS B
CATAAGCCAGCCGTCA-1_1	0.000142913	0.000158112	8.72342e-05	9.03233e-05	1.22891	1.35961	0.750127	0.77669	Non-cycling	SS B
CATAAGCTCGCATGAT-1_1	0.000168475	0.000136658	8.39014e-05	2.63755e-05	1.44872	1.17513	0.721468	0.226803	Non-cycling	SS B
CATACAGAGACAGCTG-1_1	4.03291e-05	7.50487e-05	9.28272e-05	6.6723e-05	0.34679	0.645344	0.798221	0.573751	Non-cycling	SS B
CATACAGAGCTGAAAT-1_1	5.17041e-05	7.84804e-05	0.000333057	0.000141406	0.444604	0.674853	2.86396	1.21595	S	LS A
CATACAGCAAATAAGC-1_1	0.000185836	8.5255e-05	8.90013e-05	4.70631e-05	1.59801	0.733108	0.765323	0.404695	Early G1	SS A
CATACAGCATCGAGCC-1_1	0.000104506	0.000148217	0.000162645	0.000133589	0.898649	1.27452	1.39859	1.14873	Non-cycling	LS B
CATACAGGTATTCCGA-1_1	0.000132685	9.6294e-05	0.000151396	0.000130689	1.14096	0.828032	1.30186	1.12379	Non-cycling	LS B
CATACAGGTCTCGCGA-1_1	0.000153771	0.000170273	5.62339e-05	0.000100541	1.32228	1.46417	0.483555	0.864554	Non-cycling	SS A
CATACAGGTGTCCCTT-1_1	0.000148868	8.72428e-05	0.000144566	0.000216073	1.28011	0.7502	1.24312	1.85802	G2M	LS B
CATACCCAGACGTCGA-1_1	0.000110799	0.000101388	7.68335e-05	5.26066e-05	0.952765	0.871833	0.660691	0.452364	Non-cycling	SS B
CATACCCCAGGTGGAT-1_1	8.09158e-05	0.00011517	4.93208e-05	8.95201e-05	0.695795	0.990348	0.42411	0.769783	Non-cycling	SS A
CATACCCGTTCTATCT-1_1	0.000121876	9.78201e-05	7.39397e-05	6.35781e-05	1.04801	0.841155	0.635807	0.546708	Non-cycling	SS B
CATACCCTCCGTTTCG-1_1	0.000106208	8.14735e-05	0.000212135	9.50468e-05	0.913286	0.700591	1.82415	0.817307	S	SS A
CATACCCTCTCCCATG-1_1	6.34067e-05	0.000144334	0.000119826	0.000134824	0.545234	1.24113	1.03038	1.15935	Non-cycling	SS B
CATACTTCATGTACGT-1_1	0.00019333	0.000125776	0.00014582	0.000224702	1.66244	1.08155	1.25391	1.93222	G2M	SS A
CATACTTGTTAGAAGT-1_1	0.000167646	0.000110777	0.000102602	8.89638e-05	1.44159	0.952572	0.882274	0.764999	Non-cycling	SS B
CATAGACAGCCGAATG-1_1	0.000142912	6.62689e-05	5.73875e-05	7.29439e-05	1.2289	0.569846	0.493475	0.627244	Non-cycling	SS A
CATAGACGTCATAACC-1_1	0.000105528	0.000120367	0.000148146	5.34604e-05	0.907431	1.03503	1.27391	0.459706	Non-cycling	SS B
CATAGACTCGTAGAGG-1_1	7.47154e-05	9.16851e-05	8.16045e-05	3.7724e-05	0.642477	0.7884	0.701717	0.324389	Non-cycling	SS B
CATCAAGAGCAAATGT-1_1	9.91412e-05	0.000125244	0.000462815	0.000223845	0.852515	1.07697	3.97975	1.92484	S	LS A
CATCAAGAGGACAGCT-1_1	0.000110949	0.000152	8.92973e-05	9.02775e-05	0.954048	1.30704	0.767867	0.776297	Non-cycling	SS A
CATCAAGGTCAAAGAT-1_1	0.000153928	0.000217795	8.02419e-05	8.00016e-05	1.32363	1.87282	0.69	0.687934	Late G1	SS B
CATCAAGGTTGCATTG-1_1	0.000103065	0.000116465	0.000128675	0.000117552	0.886253	1.00148	1.10647	1.01083	Non-cycling	SS B
CATCAAGTCAACCTCC-1_1	8.79098e-05	8.90258e-05	0.000115412	0.000145984	0.755936	0.765533	0.992431	1.25532	Non-cycling	SS B
CATCCACAGTGCCCGT-1_1	0.000118811	0.000151012	0.000124253	0.00014508	1.02166	1.29855	1.06845	1.24755	Non-cycling	SS A
CATCCACCAGAGTAAT-1_1	7.3582e-05	0.000152911	0.000177229	6.58594e-05	0.632732	1.31488	1.52399	0.566325	S	SS B
CATCCACCATAGACTC-1_1	9.48864e-05	0.000152953	8.09026e-05	6.08301e-05	0.815928	1.31524	0.695682	0.523078	Non-cycling	SS A
CATCCACCATGGCCCA-1_1	0.000149726	0.000147909	0.00011367	8.19348e-05	1.2875	1.27187	0.977449	0.704557	Non-cycling	SS B
CATCCACCATGGTGGA-1_1	0.000174742	4.71799e-05	9.41583e-05	7.88609e-05	1.50261	0.4057	0.809667	0.678124	Early G1	SS A
CATCCACGTGGCTGAA-1_1	0.000239922	6.97362e-05	0.000194654	0.000134791	2.06309	0.599662	1.67383	1.15907	Early G1	SS B
CATCCACGTTCTAACG-1_1	0.000139029	7.23585e-05	3.90977e-05	0.000100152	1.19551	0.622211	0.336201	0.861205	Non-cycling	SS B
CATCCCAAGATGCAGC-1_1	5.63502e-05	0.00011402	0.000141346	7.58883e-05	0.484555	0.980461	1.21543	0.652564	Non-cycling	LS A
CATCCCAGTACTGACT-1_1	9.92355e-05	0.00010764	0.000122038	0.000109614	0.853326	0.925592	1.0494	0.942567	Non-cycling	SS A
CATCCCAGTGGCACTC-1_1	0.000199014	0.000150275	9.27484e-05	6.48616e-05	1.71132	1.29222	0.797543	0.557745	Early G1	SS A
CATCCCATCGACGTCG-1_1	9.26561e-05	0.000188645	0.000134666	0.000117632	0.79675	1.62216	1.15799	1.01151	Late G1	SS B
CATCCCATCGGTGCAC-1_1	4.25277e-05	7.96531e-05	4.16064e-05	5.39354e-05	0.365696	0.684937	0.357774	0.46379	Non-cycling	SS B
CATCCGTAGATGAAGG-1_1	8.58034e-05	0.000154354	8.11134e-05	0.00010545	0.737824	1.32729	0.697494	0.906765	Non-cycling	SS B
CATCCGTAGCTAAACA-1_1	8.63124e-05	0.000155664	0.000194297	0.000185493	0.742201	1.33856	1.67076	1.59505	S	SS A
CATCCGTCAAGAGATT-1_1	0.000103013	9.51205e-05	0.000121565	0.00022344	0.885805	0.817942	1.04534	1.92136	G2M	SS B
CATCCGTCAGATCACT-1_1	0.000112493	9.36888e-05	0.000149372	7.59206e-05	0.967325	0.80563	1.28445	0.652841	Non-cycling	SS B
CATCCGTGTTCAAGTC-1_1	0.000117182	0.000127533	0.000143154	0.000111776	1.00764	1.09666	1.23098	0.961158	Non-cycling	SS B
CATCCGTGTTTCGACA-1_1	0.000168336	0.000135055	5.31585e-05	0.000136412	1.44752	1.16134	0.45711	1.173	Non-cycling	SS B
CATCCGTTCTACGCGG-1_1	9.17473e-05	4.61831e-05	0.000141095	8.21925e-05	0.788935	0.397129	1.21328	0.706773	Non-cycling	SS A
CATCGCTGTTTGATCG-1_1	0.00010834	5.42697e-05	0.000333478	0.00015508	0.931614	0.466665	2.86758	1.33353	S	LS A
CATCGCTTCCACGGAC-1_1	6.50561e-05	8.12461e-05	0.000221471	0.000247329	0.559418	0.698635	1.90443	2.12678	G2M	LS B
CATCGGGAGCATCCTA-1_1	5.86851e-05	0.000106815	0.000193838	0.000101176	0.504633	0.918501	1.66681	0.870012	S	SS A
CATCGGGCACACCTGG-1_1	0.000195862	0.00011267	6.18697e-05	0.000137972	1.68422	0.968845	0.532017	1.18642	Early G1	SS A
CATCGGGCAGGCTTGC-1_1	0.000130974	0.000137113	0.000146683	6.05464e-05	1.12624	1.17904	1.26133	0.520638	Non-cycling	SS B
CATCGGGCAGTCAGTT-1_1	0.000190177	0.000101512	4.32835e-05	4.14861e-05	1.63533	0.872904	0.372195	0.356739	Early G1	SS B
CATCGGGGTGGCCACT-1_1	0.000227754	0.00012248	7.77571e-05	0.000178846	1.95845	1.05321	0.668634	1.5379	Early G1	SS A
CATCGGGGTGTCATCA-1_1	3.15395e-05	4.4445e-05	0.000149711	0.000193569	0.271208	0.382183	1.28737	1.6645	G2M	LS B
CATCGTCCAGAAATTG-1_1	0.000140434	0.000160509	0.000177946	8.2813e-05	1.20759	1.38022	1.53016	0.712109	S	SS A
CATGAGTAGCCTGTGC-1_1	0.000110307	0.000211646	8.09811e-05	9.25218e-05	0.948527	1.81994	0.696356	0.795595	Late G1	SS B
CATGAGTAGTTGCATC-1_1	8.20119e-05	0.000138392	0.000122326	0.000134972	0.70522	1.19003	1.05188	1.16062	Non-cycling	SS B
CATGAGTCACCGTCGA-1_1	2.19354e-05	6.17903e-05	4.59192e-05	5.51994e-05	0.188623	0.531335	0.394859	0.474659	Non-cycling	SS A
CATGAGTCATCCGGCA-1_1	0.000109097	0.000121731	9.1697e-05	0.000166595	0.938124	1.04677	0.788502	1.43255	Non-cycling	LS B
CATGAGTTCAGTGATC-1_1	0.000152078	0.000111424	0.00013785	8.55021e-05	1.30772	0.958132	1.18537	0.735233	Non-cycling	SS B
CATGAGTTCGATACTG-1_1	0.000106031	9.52347e-05	0.00010377	7.60522e-05	0.911764	0.818923	0.892314	0.653973	Non-cycling	SS B
CATGCAAAGCTAGAAT-1_1	0.000127772	4.89782e-05	2.79202e-05	9.15749e-05	1.09871	0.421163	0.240086	0.787453	Non-cycling	SS A
CATGCAAAGGTACCTT-1_1	0.000174551	9.98086e-05	0.000294664	0.000139333	1.50097	0.858254	2.53381	1.19813	S	LS A
CATGCAACACAAGGTG-1_1	0.000137287	7.28273e-05	3.81868e-05	0.000226801	1.18053	0.626242	0.328368	1.95026	G2M	SS B
CATGCAACACTCCTGT-1_1	9.22837e-05	0.000123622	7.07056e-05	2.12879e-05	0.793548	1.06303	0.607998	0.183055	Non-cycling	SS B
CATGCAACATTCGATG-1_1	0.000146756	0.000126814	0.000120942	0.000101927	1.26195	1.09047	1.03998	0.876468	Non-cycling	SS B
CATGCAATCGAGAAAT-1_1	0.000135078	8.43772e-05	5.64583e-05	6.14841e-05	1.16153	0.725559	0.485485	0.528702	Non-cycling	SS B
CATGCCTAGCCAAGGT-1_1	0.000307843	8.66107e-05	4.77348e-05	0.000142543	2.64714	0.744765	0.410472	1.22573	Early G1	SS B
CATGCCTAGCCGAATG-1_1	8.39644e-05	0.000123746	6.45226e-05	0.000140422	0.72201	1.06409	0.55483	1.20749	Non-cycling	SS A
CATGCCTAGTTGCTGT-1_1	8.49122e-05	7.41036e-05	0.000154478	9.60854e-05	0.73016	0.637217	1.32836	0.826238	Non-cycling	SS B
CATGCCTGTTTACGTG-1_1	0.000113348	0.000256001	6.94621e-05	8.70067e-05	0.97468	2.20135	0.597305	0.748171	Late G1	SS A
CATGCCTTCCGAGCTG-1_1	6.98835e-05	0.000120807	0.000106852	0.000191244	0.600929	1.03882	0.918818	1.64451	G2M	SS B
CATGCGGAGCATCCTA-1_1	0.000209311	0.000127997	0.000124901	3.09138e-05	1.79987	1.10065	1.07402	0.265827	Early G1	SS A
CATGCGGCAGTAGAAT-1_1	0.000225671	0.000133181	3.59978e-05	6.36435e-05	1.94054	1.14522	0.309545	0.54727	Early G1	SS B
CATGCGGGTACCACGC-1_1	5.4887e-05	0.000173679	0.00027058	5.89448e-05	0.471973	1.49346	2.32672	0.506866	S	LS A
CATGCGGGTGTAAACA-1_1	0.000163733	0.000106487	0.000104057	0.000222648	1.40794	0.915679	0.894784	1.91455	G2M	SS B
CATGCGGGTTAGGCCC-1_1	3.94734e-05	0.000114574	0.000102981	9.5213e-05	0.339431	0.985223	0.885538	0.818737	Non-cycling	SS A
CATGCGGTCGTTCTAT-1_1	0.000193649	0.000136958	0.000120391	0.000116401	1.66519	1.1777	1.03524	1.00094	Early G1	SS B
CATGCTCAGCAACTCT-1_1	0.000100275	0.000113186	0.000348437	0.000222342	0.862262	0.973286	2.99621	1.91192	S	LS A
CATGCTCAGCAGCACA-1_1	0.00029604	0.000126163	2.60189e-05	5.20413e-05	2.54565	1.08487	0.223736	0.447504	Early G1	LS B
CATGCTCAGTTGTAAG-1_1	0.00018958	0.000113415	6.36992e-05	4.19492e-05	1.6302	0.975251	0.54775	0.360721	Early G1	SS B
CATGCTCCAATAGGGC-1_1	0.000127315	0.000129404	2.49971e-05	0.000100558	1.09478	1.11274	0.21495	0.864695	Non-cycling	SS A
CATGCTCGTAGGGAGG-1_1	0.000176024	0.000278556	0.000129609	0.000102415	1.51363	2.3953	1.11451	0.880664	Late G1	SS B
CATGCTCGTGAATAAC-1_1	8.52452e-05	9.3167e-05	0.000154431	0.000190526	0.733023	0.801143	1.32795	1.63833	G2M	LS B
CATGCTCTCCAACCGG-1_1	0.000146402	0.000110944	9.47612e-05	7.95195e-05	1.25891	0.954009	0.814852	0.683789	Non-cycling	SS A
CATGGATCAAAGGCTG-1_1	0.000154862	0.00014126	0.000158206	0.000139091	1.33166	1.2147	1.36041	1.19604	Non-cycling	SS B
CATGGATCATCGAAGG-1_1	6.26856e-05	0.000128169	8.28639e-05	0.000249247	0.539034	1.10212	0.712546	2.14327	G2M	LS B
CATGGATTCGCCGAGT-1_1	0.000117728	0.000166761	9.55816e-05	0.000107732	1.01234	1.43398	0.821906	0.926387	Non-cycling	SS B
CATGGTAAGCACTCCG-1_1	5.66367e-05	7.8436e-05	0.000432119	0.000157162	0.487019	0.674471	3.71579	1.35144	S	LS A
CATGGTACACCAGGTC-1_1	0.000137977	0.000157455	0.000138825	7.19288e-05	1.18647	1.35396	1.19376	0.618515	Non-cycling	SS A
CATGGTAGTAGTCTTG-1_1	8.62064e-05	6.24024e-05	0.000143126	0.000109865	0.741289	0.536599	1.23074	0.944726	Non-cycling	SS B
CATTCATAGACCAAGC-1_1	5.84565e-05	0.000105777	0.000102505	0.000147049	0.502667	0.909574	0.881439	1.26448	Non-cycling	SS A
CATTCATAGCTAATGA-1_1	9.44527e-05	0.000117027	0.000120351	0.000166052	0.812199	1.00631	1.0349	1.42788	Non-cycling	SS B
CATTCATAGCTTCGTA-1_1	0.000127214	0.000136137	0.000194607	0.000149076	1.09392	1.17064	1.67342	1.2819	S	SS B
CATTCATCAGTCTGGC-1_1	8.36062e-05	7.07314e-05	0.000124902	0.000108798	0.71893	0.60822	1.07403	0.935556	Non-cycling	SS A
CATTCATCATCTGCGG-1_1	0.000101521	7.25327e-05	9.16504e-05	0.000119931	0.872983	0.623709	0.788102	1.03129	Non-cycling	LS B
CATTCATGTCTCAGGC-1_1	6.2279e-05	0.000107435	0.000129764	0.000371014	0.535537	0.923836	1.11584	3.19035	G2M	LS B
CATTCATGTTCAGCTA-1_1	0.000104183	0.00017316	0.000179767	0.000138036	0.895871	1.48901	1.54582	1.18697	S	LS A
CATTCATTCTGTCTCG-1_1	0.000177244	0.000163572	0.000315265	0.000223868	1.52412	1.40655	2.71096	1.92504	S	LS A
CATTCCGCAGATCCTA-1_1	0.000148391	0.000102081	0.000104209	9.64628e-05	1.27601	0.877793	0.89609	0.829484	Non-cycling	SS B
CATTCCGGTACTCCGG-1_1	0.000192926	0.000153485	8.31486e-05	0.000165255	1.65897	1.31981	0.714995	1.42103	Early G1	SS A
CATTCCGGTCACCCTT-1_1	0.00012612	0.000153995	6.07692e-05	2.35484e-05	1.0845	1.3242	0.522555	0.202493	Non-cycling	SS B
CATTCCGTCCTCGCAT-1_1	0.000147685	0.000144525	7.79371e-05	9.68775e-05	1.26995	1.24277	0.670181	0.83305	Non-cycling	SS A
CATTCCGTCGTCGACG-1_1	9.27521e-06	0.000127024	3.45502e-05	0.000104444	0.0797576	1.09228	0.297097	0.898113	Non-cycling	SS B
CATTCTAAGATCGCTT-1_1	3.74824e-05	9.48406e-05	0.000304905	0.000162542	0.322311	0.815534	2.62188	1.3977	S	LS A
CATTCTACAGCCCACA-1_1	9.00988e-05	0.000148144	0.000220249	0.000308391	0.77476	1.27389	1.89392	2.65185	G2M	LS B
CATTCTAGTGCATGAG-1_1	0.00014962	0.000175221	8.46105e-05	7.37821e-05	1.28659	1.50672	0.727565	0.634452	Late G1	SS B
CATTCTATCAAGAAAC-1_1	0.000174242	0.000128562	7.23241e-05	0.000257881	1.4983	1.1055	0.621915	2.21752	G2M	SS B
CATTGAGCAACAGAGC-1_1	8.99375e-05	0.000143961	0.000118402	0.000106305	0.773373	1.23792	1.01814	0.914115	Non-cycling	SS A
CATTGAGCATATACCG-1_1	5.97884e-05	8.50304e-05	7.83467e-05	4.30417e-05	0.51412	0.731176	0.673703	0.370115	Non-cycling	SS A
CATTGAGTCACTGGGC-1_1	8.98757e-05	0.000145713	0.000115786	0.000164472	0.772841	1.25298	0.995646	1.4143	Non-cycling	SS B
CATTGAGTCCGTAGGC-1_1	7.84345e-05	0.00018272	0.00010998	7.15292e-05	0.674459	1.57121	0.945718	0.61508	Late G1	SS B
CATTGCCCAAAGCGTG-1_1	8.87216e-05	8.27659e-05	8.28983e-05	8.83079e-05	0.762917	0.711704	0.712842	0.759359	Non-cycling	SS A
CATTGCCCAAGCTCTA-1_1	0.000147157	0.000139408	0.000137626	0.000108495	1.2654	1.19877	1.18345	0.932948	Non-cycling	SS B
CATTGCCGTATCACGT-1_1	0.00010753	0.000157455	0.000124792	0.000114864	0.924653	1.35395	1.07309	0.987713	Non-cycling	SS A
CATTGCCGTTCAGCGC-1_1	0.000123113	0.00013748	0.000162421	8.2372e-05	1.05865	1.18219	1.39666	0.708317	Non-cycling	SS B
CATTGCCGTTTCGTTT-1_1	5.08184e-05	0.000100274	0.000130945	8.69702e-05	0.436987	0.862252	1.126	0.747857	Non-cycling	SS A
CATTGCCTCACAAGAA-1_1	0.000104795	0.000110663	0.000143645	3.00283e-05	0.901132	0.951588	1.2352	0.258213	Non-cycling	SS B
CATTGCCTCATCTGTT-1_1	0.000137741	0.000140353	0.000117525	0.000176927	1.18443	1.20689	1.0106	1.5214	G2M	SS A
CATTGCCTCTTCGCTG-1_1	0.000102607	0.000126566	0.000108738	0.00011901	0.882316	1.08834	0.935039	1.02337	Non-cycling	SS B
CATTGTTAGGTTACAA-1_1	0.0002144	0.000125814	0.000143221	1.72342e-05	1.84362	1.08188	1.23155	0.148197	Early G1	SS A
CATTGTTAGTGAGTTA-1_1	0.000154375	0.000118708	0.000239638	7.40449e-05	1.32747	1.02077	2.06065	0.636712	S	LS A
CATTGTTAGTTTCGAC-1_1	9.84726e-05	0.000167354	5.42001e-05	0.000125057	0.846766	1.43908	0.466067	1.07537	Non-cycling	SS B
CATTGTTCAGCACACC-1_1	0.000187558	0.000191299	0.000111331	8.0834e-05	1.61281	1.64498	0.957338	0.695092	Late G1	SS B
CATTTCAAGAATAGTC-1_1	9.51678e-05	8.6005e-05	0.000125646	4.46684e-05	0.818348	0.739557	1.08043	0.384104	Non-cycling	SS B
CATTTCACACAGTGAG-1_1	4.04678e-05	8.88216e-05	8.60281e-05	0.000146119	0.347983	0.763777	0.739756	1.25648	Non-cycling	SS B
CATTTCACAGACCATT-1_1	0.000127624	0.000138902	7.72953e-05	7.64518e-05	1.09744	1.19442	0.664662	0.657409	Non-cycling	SS B
CATTTCAGTCGTTCAA-1_1	0.000197798	0.000201338	4.31584e-05	0.00010428	1.70087	1.73131	0.371119	0.896705	Late G1	SS B
CATTTCATCCCAGTGG-1_1	0.000209086	9.39577e-05	9.67708e-05	0.000120896	1.79793	0.807942	0.832132	1.03959	Early G1	SS B
CCAAGCGCACGTAGAG-1_1	1.2613e-05	7.37723e-05	0.000142212	0.000138993	0.108459	0.634368	1.22288	1.1952	Non-cycling	SS A
CCAAGCGGTCTTCATT-1_1	1.09524e-05	7.56701e-05	7.29564e-05	0.000123215	0.0941799	0.650687	0.627352	1.05953	Non-cycling	SS A
CCAATGAAGGTAGATT-1_1	0.000183348	9.76827e-05	0.000120786	0.000225638	1.57661	0.839974	1.03864	1.94026	G2M	LS B
CCAATGAAGGTCGAGT-1_1	5.94928e-05	0.000135046	0.000137069	9.52929e-05	0.511579	1.16126	1.17866	0.819424	Non-cycling	SS B
CCAATGACATCGGAAG-1_1	0.000158481	0.000193006	9.87274e-05	0.000185826	1.36278	1.65966	0.848957	1.59792	Late G1	SS B
CCAATGAGTCCTACAA-1_1	8.59501e-05	9.77039e-05	7.43264e-05	7.58115e-05	0.739085	0.840156	0.639133	0.651903	Non-cycling	SS A
CCAATGAGTGCAGATG-1_1	4.23177e-05	7.60559e-05	2.25519e-05	0.000114306	0.36389	0.654005	0.193924	0.982914	Non-cycling	SS A
CCAATGAGTGTTATCG-1_1	6.41901e-05	0.000259099	0.000141141	0.000209396	0.551971	2.22799	1.21367	1.8006	Late G1	LS A
CCAATGATCTCATAGG-1_1	6.61262e-05	8.1602e-05	8.47975e-05	7.34618e-05	0.568619	0.701696	0.729173	0.631698	Non-cycling	SS A
CCAATTTCACCCTAGG-1_1	0.000177661	7.17257e-05	6.46364e-05	0.000112228	1.52771	0.616769	0.555809	0.965052	Early G1	SS B
CCAATTTGTCTGTGTA-1_1	0.000201188	9.55563e-05	0.000119979	0.00010676	1.73002	0.821689	1.0317	0.918031	Early G1	SS B
CCAATTTGTTTCCATT-1_1	9.04975e-05	0.000133174	0.000105303	0.000140615	0.778188	1.14517	0.905498	1.20914	Non-cycling	SS B
CCAATTTTCTTACGTT-1_1	0.000119977	0.000151289	0.000173047	0.000130312	1.03168	1.30093	1.48803	1.12055	Non-cycling	SS B
CCAATTTTCTTCTAAC-1_1	8.62965e-05	9.7201e-05	0.000141765	9.05487e-05	0.742063	0.835831	1.21903	0.778629	Non-cycling	LS B
CCACAAAAGCACTCGC-1_1	0.000151735	0.000111702	0.00010896	8.82125e-05	1.30477	0.960522	0.936947	0.758539	Non-cycling	SS B
CCACAAAAGCAGCCCT-1_1	0.000175546	0.000183511	7.45222e-05	0.0002428	1.50952	1.57801	0.640817	2.08784	G2M	SS B
CCACAAAAGCGTTACT-1_1	0.000161074	8.47948e-05	7.23981e-05	8.71477e-05	1.38507	0.72915	0.622551	0.749383	Non-cycling	SS A
CCACAAACACGACTAT-1_1	0.000214257	0.000123422	0.000176708	4.0635e-05	1.8424	1.0613	1.51951	0.349421	Early G1	SS A
CCACAAACAGAAGTGC-1_1	0.00012664	0.000153072	1.11257e-05	0.000101222	1.08898	1.31627	0.0956695	0.870405	Non-cycling	SS A
CCACAAACAGTTCACA-1_1	0.000108638	0.000117626	0.000132495	6.64291e-05	0.934181	1.01147	1.13933	0.571224	Non-cycling	SS A
CCACAAACATCACCAA-1_1	0.000129456	0.000109097	3.45222e-05	0.00010429	1.11319	0.938123	0.296856	0.896791	Non-cycling	SS B
CCACAAACATGGAATA-1_1	7.10049e-05	0.000101756	6.49393e-05	0.000114045	0.610571	0.874999	0.558413	0.980671	Non-cycling	SS A
CCACAAAGTTAGTTCG-1_1	0.000122277	0.00021055	6.2709e-05	0.000130421	1.05146	1.81052	0.539235	1.12149	Late G1	SS B
CCACAAATCATTGAGC-1_1	9.33565e-05	7.17838e-05	0.000113635	0.000115018	0.802773	0.617269	0.977144	0.989042	Non-cycling	LS B
CCACAAATCGGAGCAA-1_1	0.000194381	0.000194501	0.000126154	0.0001243	1.67148	1.67252	1.0848	1.06886	Late G1	SS B
CCACACTAGAAGTATC-1_1	0.000124025	9.58587e-05	0.000164721	0.000227583	1.06649	0.824289	1.41643	1.95699	G2M	SS A
CCACACTAGACAGCTG-1_1	0.000119249	0.000113553	0.00014673	0.000146688	1.02542	0.976444	1.26174	1.26137	Non-cycling	SS A
CCACACTAGACCAGCA-1_1	0.000118545	0.00011357	7.8004e-05	0.000142336	1.01937	0.976588	0.670756	1.22394	Non-cycling	LS B
CCACACTGTCTCGGAC-1_1	4.9559e-05	0.000160665	6.74688e-05	0.000119818	0.426158	1.38156	0.580164	1.03032	Non-cycling	SS A
CCACACTTCAGCGCAC-1_1	2.11052e-05	6.60829e-05	0.00021609	0.000137074	0.181484	0.568247	1.85816	1.1787	S	LS A
CCACACTTCAGGTGTT-1_1	0.000211008	6.02428e-05	9.83981e-05	4.79688e-05	1.81445	0.518027	0.846125	0.412484	Early G1	SS B
CCACACTTCTTCTGTA-1_1	4.71725e-05	0.000132756	9.17693e-05	7.15488e-05	0.405636	1.14157	0.789124	0.615248	Non-cycling	SS A
CCACCATAGTACCCTA-1_1	8.43298e-05	0.0001554	7.4486e-05	0.000145033	0.725152	1.33628	0.640505	1.24714	Non-cycling	SS B
CCACCATCAAATGAAC-1_1	4.6406e-05	0.000209903	6.66664e-05	8.71389e-05	0.399045	1.80495	0.573265	0.749307	Late G1	SS B
CCACCATCATGCCATA-1_1	0.000150258	0.00014113	0.000165433	0.000139506	1.29207	1.21358	1.42256	1.19962	Non-cycling	SS B
CCACCATGTACGATGG-1_1	8.87777e-05	0.000123206	0.000160736	8.27428e-05	0.7634	1.05945	1.38217	0.711506	Non-cycling	SS B
CCACGAGCAAGACTGG-1_1	0.000182872	3.98663e-05	0.000151702	0.000142167	1.57252	0.34281	1.30449	1.22249	Early G1	LS B
CCACGAGCAGAGGCAT-1_1	8.47753e-05	7.23077e-05	4.5901e-05	3.89401e-05	0.728983	0.621774	0.394703	0.334846	Non-cycling	SS A
CCACGAGTCGCTGACG-1_1	8.21465e-05	0.000130139	0.000143666	0.000259389	0.706378	1.11907	1.23538	2.23049	G2M	LS B
CCACGTTAGAAATTCG-1_1	0.000136714	0.00011628	0.00012166	0.000121391	1.17561	0.999894	1.04615	1.04384	Non-cycling	SS A
CCACGTTAGCATCCTA-1_1	0.000158331	8.25199e-05	0.000254024	0.000178788	1.36149	0.709589	2.18435	1.5374	S	LS A
CCACGTTAGCCAAGTG-1_1	7.43147e-05	0.000126555	0.000131672	9.90997e-05	0.639032	1.08824	1.13225	0.852159	Non-cycling	SS B
CCACGTTAGGTCCAGA-1_1	9.57834e-05	0.000160349	0.000111643	0.00012913	0.823641	1.37884	0.96002	1.11039	Non-cycling	SS B
CCACGTTAGTAGGTTA-1_1	0.000103499	0.000147478	0.000117083	8.9421e-05	0.889991	1.26817	1.00679	0.768931	Non-cycling	SS B
CCACGTTCATGACACT-1_1	0.000112547	0.000126248	0.000167135	5.28305e-05	0.967789	1.0856	1.4372	0.454289	Non-cycling	SS B
CCACGTTGTACGTGAG-1_1	0.000138293	0.000126007	8.87247e-05	0.000100726	1.18918	1.08353	0.762944	0.866144	Non-cycling	SS B
CCACTTGAGCGTATGG-1_1	6.63155e-05	0.000103468	5.71573e-05	0.000113952	0.570247	0.88972	0.491496	0.979871	Non-cycling	SS B
CCACTTGCAGTCTCTC-1_1	0.000371702	0.000144437	5.81083e-05	0.000128976	3.19627	1.24202	0.499673	1.10906	Early G1	SS B
CCACTTGGTCAGATTC-1_1	0.00011309	0.000116088	0.000163282	0.00010089	0.972458	0.998241	1.40406	0.867557	Non-cycling	SS A
CCACTTGTCCCTCTAG-1_1	0.000180825	0.000145277	0.000118099	0.000186134	1.55491	1.24924	1.01553	1.60057	G2M	SS B
CCATAAGAGCATAGGC-1_1	4.2024e-05	8.11958e-05	4.61282e-05	0.000136024	0.361364	0.698202	0.396656	1.16967	Non-cycling	SS A
CCATAAGCAAAGGCTG-1_1	5.87916e-05	0.000138943	0.000116559	0.000110816	0.505549	1.19477	1.00229	0.952905	Non-cycling	SS B
CCATAAGGTAATGATG-1_1	0.000101687	0.000103659	0.000115543	3.26972e-05	0.874405	0.891366	0.993552	0.281163	Non-cycling	SS A
CCATAAGTCCTATTGT-1_1	7.91099e-05	0.00022836	0.000166917	0.000118556	0.680266	1.96367	1.43532	1.01946	Late G1	SS B
CCATCACAGAGTGGCT-1_1	6.52575e-05	9.01695e-05	9.23197e-05	7.28059e-05	0.561149	0.775368	0.793857	0.626058	Non-cycling	SS B
CCATCACCATGACTTG-1_1	9.37481e-05	4.88159e-05	3.77522e-05	8.36729e-05	0.80614	0.419768	0.324631	0.719504	Non-cycling	LS B
CCATCACCATTGCCTC-1_1	9.08548e-05	6.39952e-05	0.000100396	6.80661e-05	0.78126	0.550294	0.863308	0.5853	Non-cycling	SS B
CCATCACGTTCGGCGT-1_1	0.000114778	0.000104468	6.41463e-05	0.000148824	0.986977	0.898318	0.551594	1.27974	Non-cycling	SS B
CCATCACTCACCGCTT-1_1	0.000103461	0.000109962	5.90456e-05	0.000129489	0.889657	0.945567	0.507733	1.11347	Non-cycling	SS B
CCATCACTCATTGTGG-1_1	6.55978e-05	0.000181747	7.95754e-05	9.79433e-05	0.564075	1.56284	0.684269	0.842215	Late G1	SS A
CCATCACTCCATTTAC-1_1	0.000250537	0.000159845	0.000226412	8.99494e-05	2.15437	1.37451	1.94692	0.773475	Early G1	SS B
CCATCACTCCCATAAG-1_1	6.92545e-05	0.00016708	0.000133426	5.2363e-05	0.59552	1.43672	1.14733	0.450269	Non-cycling	SS B
CCATCACTCGGTAGGA-1_1	9.90754e-05	0.000116733	6.88093e-05	7.93428e-05	0.851949	1.00378	0.591691	0.682269	Non-cycling	SS A
CCCAACTAGAGGTTTA-1_1	0.000137062	9.33009e-05	0.000254779	0.00012246	1.17859	0.802294	2.19085	1.05303	S	LS A
CCCAACTAGTAGAATC-1_1	0.000125059	0.00017135	0.000285217	0.00018583	1.07538	1.47344	2.45258	1.59795	S	LS A
CCCAACTCACCAGGTC-1_1	3.08925e-05	9.24657e-05	0.000151334	7.85755e-05	0.265645	0.795113	1.30132	0.675671	Non-cycling	SS B
CCCAACTCACTCGATA-1_1	0.0001213	0.000110899	0.000156771	6.82672e-05	1.04305	0.953619	1.34808	0.58703	Non-cycling	SS B
CCCAACTGTGGATTTC-1_1	0.000153878	0.000128557	0.000126775	2.56318e-05	1.3232	1.10546	1.09014	0.220408	Non-cycling	SS A
CCCAACTGTTTCTATC-1_1	0.00010266	8.95338e-05	0.000296723	0.000253253	0.882777	0.769901	2.55152	2.17773	S	LS A
CCCAACTTCAGGAACG-1_1	0.000117707	0.000140161	7.50414e-05	0.000115071	1.01216	1.20525	0.645281	0.989495	Non-cycling	SS A
CCCAACTTCTAAGAAG-1_1	2.30616e-05	7.53647e-05	5.29605e-05	0.000122803	0.198307	0.648061	0.455408	1.05598	Non-cycling	SS B
CCCATTGAGCAACTTC-1_1	5.97166e-05	0.00017061	4.86501e-05	9.7395e-05	0.513503	1.46708	0.418342	0.8375	Non-cycling	SS A
CCCATTGAGCGTATAA-1_1	0.000161138	0.000107752	0.000109131	3.34026e-05	1.38563	0.926562	0.93842	0.287229	Non-cycling	SS B
CCCATTGAGGGTCAAC-1_1	0.000168918	5.19499e-05	8.78136e-05	0.000168653	1.45253	0.446718	0.755109	1.45024	Non-cycling	LS B
CCCATTGCAAACAGGC-1_1	0.000170196	0.000115956	0.000108934	7.12501e-05	1.46352	0.997108	0.936726	0.61268	Non-cycling	SS A
CCCATTGCAAATCAGA-1_1	0.000138885	0.000114937	0.000140913	4.61986e-05	1.19427	0.988345	1.21171	0.397262	Non-cycling	SS B
CCCATTGCAACACGTT-1_1	0.000175053	0.00014239	5.75629e-05	7.42308e-05	1.50528	1.22441	0.494984	0.638311	Early G1	SS A
CCCATTGCACCATTCC-1_1	5.63023e-05	0.000113594	5.92263e-05	6.92236e-05	0.484144	0.976798	0.509287	0.595253	Non-cycling	SS A
CCCATTGGTCCCAAAT-1_1	0.00011239	0.0001088	0.000201469	2.99716e-05	0.966441	0.935575	1.73243	0.257725	S	SS A
CCCATTGTCAGAGTGG-1_1	0.000142864	5.24153e-05	0.000147855	0.000103918	1.22849	0.450719	1.27141	0.893592	Non-cycling	SS A
CCCATTGTCCAAGGGA-1_1	0.000174026	0.000123326	7.62059e-05	0.000150308	1.49645	1.06048	0.655295	1.2925	Non-cycling	LS B
CCCGAAGAGACCAGAC-1_1	0.000119305	0.000124138	7.89608e-05	0.000104609	1.0259	1.06746	0.678984	0.899529	Non-cycling	SS B
CCCGAAGAGGTAAGGA-1_1	9.47774e-05	0.000169712	6.76878e-05	0.000155384	0.814991	1.45936	0.582047	1.33615	Non-cycling	SS B
CCCGAAGCAGCAGTTT-1_1	0.00014311	0.000101383	9.71306e-05	0.000237641	1.2306	0.871789	0.835226	2.04347	G2M	SS B
CCCGAAGCATATTCGG-1_1	0.000133692	0.000134798	0.000124236	0.000175945	1.14962	1.15913	1.06831	1.51295	G2M	SS B
CCCGAAGGTATGTCTG-1_1	0.00026167	0.00013819	9.96306e-05	3.63783e-05	2.2501	1.1883	0.856724	0.312817	Early G1	SS B
CCCGAAGTCATTGCTT-1_1	7.24336e-05	0.000159492	0.000142297	0.000110961	0.622857	1.37147	1.22361	0.95415	Non-cycling	SS B
CCCGAAGTCGAAGAAT-1_1	0.000133235	0.000122188	9.87737e-05	9.75185e-05	1.14569	1.0507	0.849355	0.838561	Non-cycling	LS B
CCCGAAGTCGGAAACG-1_1	8.76054e-05	4.88091e-05	3.54277e-05	8.90428e-05	0.753319	0.41971	0.304643	0.765679	Non-cycling	SS B
CCCGGAAAGTAAAGCT-1_1	0.000100291	0.000181436	0.000150083	0.000102488	0.862404	1.56017	1.29056	0.881298	Late G1	SS B
CCCGGAAAGTGCTCAT-1_1	0.000182038	9.02691e-05	0.000186236	0.000132318	1.56535	0.776224	1.60144	1.1378	S	LS B
CCCGGAACATCATCCC-1_1	0.000169262	5.38993e-05	9.93812e-05	1.4139e-05	1.45548	0.46348	0.854579	0.121581	Non-cycling	SS A
CCCGGAACATGACGTT-1_1	0.000119835	0.000108646	7.76589e-05	0.000131876	1.03046	0.934251	0.667789	1.134	Non-cycling	SS A
CCCGGAAGTCGCTTAA-1_1	7.92774e-05	7.32949e-05	9.51273e-05	0.000200401	0.681706	0.630263	0.818	1.72325	G2M	SS A
CCCGGAATCATAGAGA-1_1	7.7229e-05	9.73997e-05	0.000153662	6.75119e-05	0.664092	0.83754	1.32134	0.580535	Non-cycling	SS B
CCCGGAATCCTGTAGA-1_1	0.000144225	0.000125592	9.57017e-05	0.000119311	1.24019	1.07996	0.822939	1.02596	Non-cycling	SS B
CCCGGAATCGACATTG-1_1	0.000134756	3.23979e-05	0.000127584	5.66391e-05	1.15877	0.278589	1.09709	0.48704	Non-cycling	LS B
CCCGGAATCTGCCCTA-1_1	4.75556e-05	8.2694e-05	0.000157917	0.000215678	0.40893	0.711086	1.35793	1.85461	G2M	SS B
CCCTAACAGCCTTGAT-1_1	7.68921e-05	0.000118156	8.3371e-05	0.000128293	0.661196	1.01602	0.716907	1.10319	Non-cycling	SS A
CCCTAACCAGACCGCT-1_1	0.000186071	0.00018796	5.86417e-05	9.95231e-05	1.60003	1.61627	0.50426	0.855799	Late G1	SS B
CCCTAACGTCACCACG-1_1	0.000121612	0.000113696	7.49196e-05	0.000100219	1.04574	0.977676	0.644234	0.861786	Non-cycling	SS B
CCCTAACGTGTCCACG-1_1	0.000136906	0.000105332	9.52129e-05	0.000113089	1.17726	0.905751	0.818736	0.972452	Non-cycling	SS B
CCCTAACTCAATCCGA-1_1	0.00024051	0.000120954	7.34324e-05	0.000162103	2.06815	1.04008	0.631445	1.39393	Early G1	SS A
CCCTCAAAGTTCCGGC-1_1	3.30757e-05	0.000123719	8.33268e-05	5.57553e-05	0.284418	1.06386	0.716528	0.47944	Non-cycling	SS B
CCCTCAACAAATTAGG-1_1	8.10783e-05	0.000152655	0.000106098	0.000229265	0.697192	1.31268	0.91234	1.97145	G2M	SS A
CCCTCAACAACCAATC-1_1	8.08767e-05	8.80024e-05	0.000127111	8.38848e-05	0.695459	0.756733	1.09303	0.721325	Non-cycling	SS B
CCCTCAATCCCGATCT-1_1	0.000121778	0.00013887	8.34278e-05	0	1.04717	1.19415	0.717396	0	Non-cycling	SS A
CCCTCAATCTGTCAGA-1_1	5.87675e-05	5.38931e-05	0.000111683	0.000170796	0.505342	0.463426	0.960358	1.46868	Non-cycling	SS B
CCCTCTCCATCACAGT-1_1	0.000131073	5.29028e-05	5.449e-05	0.000289532	1.1271	0.454911	0.468559	2.48968	G2M	SS A
CCCTCTCTCTTCACAT-1_1	0.00015485	0.000124024	0.000211296	0.000181057	1.33156	1.06648	1.81693	1.55691	S	LS B
CCCTGATAGGTCGTAG-1_1	9.80559e-05	0.000119136	0.000157434	4.12422e-05	0.843183	1.02445	1.35377	0.354641	Non-cycling	SS B
CCCTGATCAAATTAGG-1_1	7.82234e-05	5.44329e-05	5.45084e-05	4.38449e-05	0.672643	0.468068	0.468718	0.377022	Non-cycling	SS A
CCCTGATCAGGACATG-1_1	4.22901e-05	9.78968e-05	0.000159231	0.00010387	0.363652	0.841815	1.36923	0.893176	Non-cycling	SS B
CCCTGATCATAATGCC-1_1	0.000164289	0.000129275	8.00223e-05	0.00011794	1.41272	1.11163	0.688111	1.01416	Non-cycling	SS B
CCCTGATTCACATTGG-1_1	0.000158765	0.000170557	7.94724e-05	8.46327e-05	1.36522	1.46662	0.683383	0.727756	Non-cycling	SS B
CCCTGATTCGCTGCGA-1_1	0.000135747	0.000152107	5.91574e-05	7.49792e-05	1.16729	1.30797	0.508694	0.644746	Non-cycling	SS B
CCCTTAGCAGTTCCAA-1_1	0.000133924	9.68631e-05	5.66407e-05	3.44721e-05	1.15162	0.832926	0.487054	0.296425	Non-cycling	SS A
CCCTTAGGTAATGTGA-1_1	0.000222356	0.000111358	0.000114664	6.10521e-05	1.91204	0.957565	0.985992	0.524987	Early G1	SS B
CCCTTAGGTACAATAG-1_1	3.23873e-05	0.000112894	0.000209137	0.000100503	0.278498	0.97078	1.79837	0.864223	S	SS B
CCCTTAGTCCAGTGCG-1_1	7.36586e-05	0.00013597	9.11014e-05	7.51965e-05	0.633391	1.16921	0.783381	0.646614	Non-cycling	SS B
CCGAACGAGAGTAACT-1_1	7.96141e-05	0.000110343	0.000121641	0.000143646	0.684601	0.94884	1.04599	1.23521	Non-cycling	LS B
CCGAACGAGCCTATTG-1_1	9.62901e-05	5.13488e-05	5.96733e-05	0.000172957	0.827999	0.441548	0.51313	1.48726	Non-cycling	SS A
CCGAACGTCCGTCCTA-1_1	8.30235e-06	0.000143014	8.43381e-05	9.49634e-05	0.0713919	1.22977	0.725223	0.81659	Non-cycling	SS A
CCGATCTAGCACAAAT-1_1	7.41885e-05	0.000124845	8.11274e-05	0.000141044	0.637947	1.07354	0.697614	1.21284	Non-cycling	SS A
CCGATCTAGGGAGGAC-1_1	0.000256131	7.48223e-05	6.41868e-05	6.62493e-05	2.20247	0.643397	0.551942	0.569678	Early G1	SS A
CCGATCTCAAACACCT-1_1	0.000144239	0.000100575	6.21583e-05	4.02015e-05	1.24031	0.864841	0.534499	0.345692	Non-cycling	SS B
CCGATCTGTCTTTCTA-1_1	8.01946e-05	5.88248e-05	8.03439e-05	7.31418e-05	0.689593	0.505834	0.690877	0.628946	Non-cycling	SS B
CCGATCTTCATTCACT-1_1	0.000124222	9.105e-05	9.09376e-05	0.000119955	1.06818	0.782939	0.781972	1.03149	Non-cycling	SS B
CCGATCTTCGAGTGAG-1_1	4.14111e-05	0.000117721	0.000222166	0.000135116	0.356094	1.01229	1.9104	1.16186	S	LS A
CCGATCTTCGCAGAGA-1_1	0.000138285	0.00013898	0.000166064	4.2561e-05	1.18912	1.19509	1.42799	0.365982	Non-cycling	SS B
CCGATGGAGGTCGCCT-1_1	7.20235e-05	0.000301512	0.000158809	5.95119e-05	0.61933	2.5927	1.3656	0.511743	Late G1	LS A
CCGATGGCAATCGCAT-1_1	5.12326e-05	0.000109518	6.18356e-05	9.36437e-05	0.440549	0.941743	0.531724	0.805242	Non-cycling	SS B
CCGATGGGTATATGGA-1_1	8.16232e-05	0.000124453	6.40634e-05	0.000102418	0.701878	1.07018	0.550881	0.880696	Non-cycling	SS B
CCGATGGGTGCCGTAC-1_1	3.93129e-05	4.13214e-05	2.90793e-05	0.0001112	0.338052	0.355323	0.250053	0.956212	Non-cycling	SS A
CCGATGGGTTTCTTAC-1_1	0.000237257	4.34249e-05	7.10375e-05	7.64672e-05	2.04018	0.37341	0.610851	0.657541	Early G1	SS B
CCGATGGTCCTAAACG-1_1	5.19767e-05	0.00015786	0.000254208	0.00022178	0.446947	1.35744	2.18594	1.90709	S	LS A
CCGATGGTCTGCCCTA-1_1	8.4328e-05	0.000122464	3.31843e-05	7.413e-05	0.725136	1.05307	0.285352	0.637444	Non-cycling	SS B
CCGCAAGAGCTCGGCT-1_1	0.000145887	3.07293e-05	9.91839e-05	8.16922e-05	1.25448	0.264241	0.852882	0.702471	Non-cycling	SS B
CCGCAAGGTGTCACAT-1_1	0.000100092	0.000135088	0.000139322	0.000145199	0.86069	1.16163	1.19803	1.24857	Non-cycling	SS B
CCGCAAGTCAGGAAAT-1_1	0.000113282	7.0685e-05	4.74574e-05	7.59365e-05	0.974115	0.60782	0.408086	0.652978	Non-cycling	SS A
CCGCAAGTCAGTAGGG-1_1	0.000135581	0.000128668	0.000119156	3.50714e-05	1.16586	1.10642	1.02463	0.301579	Non-cycling	SS B
CCGGACACAGGTTTAC-1_1	0.000172273	8.91754e-05	0.000129178	2.98594e-05	1.48137	0.766819	1.11081	0.256761	Non-cycling	SS B
CCGGACAGTAAGGCTG-1_1	0.000128608	9.91792e-05	5.70854e-05	0.000113605	1.1059	0.852842	0.490878	0.976888	Non-cycling	SS B
CCGGACAGTTTCGCTC-1_1	0.000217795	0.000169512	0.000144493	7.81064e-05	1.87282	1.45764	1.2425	0.671637	Early G1	SS B
CCGGACATCTCGCCTA-1_1	0.000138625	0.000125946	0.000122642	6.10105e-05	1.19203	1.08301	1.0546	0.52463	Non-cycling	SS A
CCGGACATCTTCGTAT-1_1	0.000257829	9.29374e-05	6.48347e-05	6.09658e-05	2.21707	0.799169	0.557513	0.524245	Early G1	SS B
CCGGGTACACATATCG-1_1	0.000151498	5.14609e-05	6.57323e-05	0.000122561	1.30273	0.442513	0.565232	1.05391	Non-cycling	LS B
CCGGGTACAGCGCGTT-1_1	5.94122e-05	8.84947e-05	4.26704e-05	0.000137055	0.510886	0.760966	0.366922	1.17854	Non-cycling	LS B
CCGGGTAGTCCTATAG-1_1	9.40251e-05	0.000121737	0.000130239	0.000156599	0.808522	1.04682	1.11992	1.34659	Non-cycling	SS B
CCGGGTAGTTCGGACC-1_1	6.5733e-05	0.000179506	0.000181931	8.89795e-05	0.565238	1.54357	1.56443	0.765135	S	LS A
CCGGGTATCCGATGTA-1_1	0.000194752	8.68914e-05	4.44141e-05	0	1.67467	0.747179	0.381917	0	Early G1	SS B
CCGGGTATCGGTATGT-1_1	0.000119952	0.000159364	0.000115045	9.43541e-05	1.03147	1.37037	0.989274	0.811351	Non-cycling	LS B
CCGGTAGCAGAACCGA-1_1	5.07132e-05	0.000189984	6.26657e-05	0.000180462	0.436083	1.63368	0.538863	1.55179	Late G1	SS A
CCGGTAGCAGACGATG-1_1	0.000170228	0.000143701	8.35926e-05	0.000148122	1.46379	1.23569	0.718812	1.2737	Non-cycling	SS B
CCGGTAGGTTCGCGTG-1_1	0.0001467	0.000112757	6.59192e-05	9.07936e-05	1.26147	0.9696	0.566839	0.780734	Non-cycling	SS A
CCGGTAGTCGACGATT-1_1	0.000136163	9.41423e-05	6.46664e-05	0.000160988	1.17086	0.80953	0.556067	1.38434	Non-cycling	SS A
CCGGTGACAGTCTGGC-1_1	7.28751e-05	9.17244e-05	0.00013692	8.51503e-05	0.626653	0.788738	1.17737	0.732207	Non-cycling	SS A
CCGGTGAGTTTACGAC-1_1	6.95114e-05	0.000116349	0.000129126	3.48638e-05	0.597729	1.00048	1.11036	0.299794	Non-cycling	SS B
CCGTAGGAGATCCGAG-1_1	0.000146125	8.06302e-05	7.50365e-05	0.000146348	1.25653	0.693339	0.645239	1.25844	Non-cycling	SS A
CCGTAGGAGCGACCCT-1_1	0.000103254	9.51727e-05	0.000160162	0.000100914	0.887882	0.81839	1.37723	0.867762	Non-cycling	SS B
CCGTAGGCATTCCTAT-1_1	0.000145787	0.000159968	6.89817e-05	0.000191822	1.25362	1.37557	0.593173	1.64948	G2M	SS A
CCGTAGGGTCGTGGAA-1_1	1.27147e-05	6.17322e-05	8.01242e-05	0	0.109334	0.530835	0.688988	0	Non-cycling	LS B
CCGTAGGTCATTCACT-1_1	9.49772e-05	7.16505e-05	0.000182522	0.000113727	0.816709	0.616123	1.56951	0.977938	S	SS A
CCGTAGGTCTCTGGTC-1_1	0.00017308	5.49484e-05	9.32423e-05	5.07571e-05	1.48831	0.472501	0.801791	0.43646	Non-cycling	SS B
CCGTGAGAGACTGGGT-1_1	7.61575e-05	0.00010247	0.000199708	0.000290138	0.654878	0.88114	1.71729	2.4949	G2M	LS B
CCGTGAGAGGACTTCT-1_1	9.70132e-05	0.000184909	0.000262497	0.000127916	0.834217	1.59003	2.25721	1.09995	S	LS B
CCGTGAGAGTGGTGAC-1_1	9.35949e-05	0.000128999	9.80297e-05	6.90937e-05	0.804823	1.10926	0.842958	0.594137	Non-cycling	SS B
CCGTGAGAGTTTGAGA-1_1	0.000159776	0.000162059	9.8465e-05	8.93499e-05	1.37391	1.39355	0.8467	0.76832	Non-cycling	SS B
CCGTGAGGTGACTGTT-1_1	0.000194219	0.000159644	0.000164369	0.000107518	1.67009	1.37278	1.41341	0.92455	Early G1	SS B
CCGTGAGTCATACAGC-1_1	5.74004e-05	8.63168e-05	0.000145546	7.89884e-05	0.493586	0.742238	1.25155	0.679221	Non-cycling	SS B
CCGTGAGTCCACGTAA-1_1	0.000192682	8.1731e-05	0.00010044	7.42364e-05	1.65687	0.702805	0.86368	0.638358	Early G1	SS A
CCGTGAGTCTCGTGGG-1_1	9.45358e-05	7.99078e-05	0.000106807	8.00052e-05	0.812913	0.687127	0.918437	0.687965	Non-cycling	SS A
CCGTTCAAGCGAGTAC-1_1	0.000167307	0.000109259	0.000145429	0.000227921	1.43867	0.939517	1.25054	1.9599	G2M	LS B
CCGTTCAAGGTATCTC-1_1	9.03376e-05	0.000178994	0.000288645	0.000168146	0.776813	1.53917	2.48206	1.44589	S	LS A
CCGTTCACAAGACGGT-1_1	9.255e-05	0.000121078	8.42629e-05	4.01739e-05	0.795837	1.04115	0.724577	0.345455	Non-cycling	SS B
CCGTTCACAAGGTCGA-1_1	0.000146217	0.000115173	0.000171292	0.000120019	1.25732	0.990372	1.47294	1.03204	Non-cycling	SS B
CCGTTCACACAGAAGC-1_1	0.000145665	0.000105314	9.24765e-05	0.000136896	1.25258	0.905595	0.795205	1.17717	Non-cycling	SS B
CCGTTCACACGGGCTT-1_1	2.42321e-05	0.000121777	6.84599e-05	0.00015314	0.208372	1.04716	0.588686	1.31685	Non-cycling	SS B
CCGTTCACAGGCTACC-1_1	0.000174195	0.000163605	0.000104405	8.6867e-05	1.4979	1.40684	0.897783	0.746969	Non-cycling	SS A
CCGTTCAGTCATAACC-1_1	9.0148e-05	4.74546e-05	8.94257e-05	2.2205e-05	0.775183	0.408062	0.768971	0.190941	Non-cycling	SS A
CCGTTCAGTGCAAGAC-1_1	0.000182448	0.000121921	8.43251e-05	0.000160134	1.56887	1.0484	0.725112	1.37699	Early G1	SS A
CCGTTCATCACTTGTT-1_1	0.000223256	0.000142407	0.000127377	0.000100854	1.91978	1.22456	1.09532	0.867243	Early G1	SS A
CCGTTCATCCCTCAAC-1_1	5.69668e-05	6.34707e-05	4.13283e-05	0.000106663	0.489857	0.545784	0.355382	0.917191	Non-cycling	SS A
CCTAACCCAGTCTGGC-1_1	0.000114217	7.76751e-05	0.000250415	0.000156496	0.982155	0.667929	2.15332	1.34571	S	LS A
CCTAACCGTCATCCGG-1_1	0.000147653	8.87522e-05	6.6806e-05	0.000216903	1.26967	0.76318	0.574465	1.86515	G2M	SS B
CCTAACCGTCATGACT-1_1	4.13706e-05	0.000170231	6.33525e-05	8.33093e-05	0.355746	1.46382	0.544769	0.716377	Non-cycling	SS A
CCTAACCGTGCTGCAC-1_1	0.000103682	8.05815e-05	3.99747e-05	3.55238e-05	0.891563	0.69292	0.343742	0.305469	Non-cycling	SS A
CCTAACCTCTTAGGAC-1_1	6.21611e-05	0.00010772	0.000135318	7.42449e-05	0.534523	0.926285	1.1636	0.638432	Non-cycling	SS B
CCTAAGAAGGTTATAG-1_1	0.00019005	8.24326e-05	0.000105032	0.000146756	1.63424	0.708838	0.903166	1.26196	Early G1	SS B
CCTAAGAAGGTTGTTC-1_1	9.74307e-05	0.000179815	0.000153043	9.52425e-05	0.837806	1.54623	1.31601	0.81899	Late G1	SS A
CCTAAGACATATTCGG-1_1	0.00013639	0.000103134	0.000127382	0.00011553	1.17282	0.886846	1.09535	0.993446	Non-cycling	LS B
CCTAAGAGTTGCTCCT-1_1	0.000140606	0.000162843	0.00030751	0.000152244	1.20908	1.40029	2.64428	1.30915	S	LS A
CCTAAGATCCATTTAC-1_1	7.68634e-05	0.000159141	6.62555e-05	9.65821e-05	0.660948	1.36845	0.569731	0.83051	Non-cycling	SS B
CCTAAGATCGCTCATC-1_1	0.000163649	0.00013168	0.000114915	9.30959e-05	1.40722	1.13232	0.988155	0.800532	Non-cycling	SS B
CCTAAGATCGGAGTGA-1_1	5.17271e-05	0.000133662	7.11947e-05	3.42391e-05	0.444802	1.14936	0.612203	0.294422	Non-cycling	SS B
CCTAAGATCTCGTCGT-1_1	0.000109603	0.000147522	2.65128e-05	0.000140065	0.942478	1.26854	0.227984	1.20442	Non-cycling	SS B
CCTACGTAGAGAATCT-1_1	0.000145936	8.90347e-05	0.000109659	5.12607e-05	1.2549	0.765609	0.942959	0.440791	Non-cycling	SS B
CCTACGTAGGTGGTTG-1_1	0.000180271	9.36871e-05	0.000111724	0.000121807	1.55015	0.805615	0.960715	1.04742	Early G1	SS A
CCTACGTTCCCATTTA-1_1	0.000116849	0.000145875	0.000125189	8.09694e-05	1.00478	1.25438	1.0765	0.696256	Non-cycling	SS B
CCTATCGAGACGATAT-1_1	0.000136631	0.000142794	8.5009e-05	0.000106743	1.17489	1.22789	0.730992	0.917886	Non-cycling	SS B
CCTATCGAGACTCTTG-1_1	8.85078e-05	9.07202e-05	0.000269287	0.000270874	0.761079	0.780103	2.3156	2.32925	G2M	LS A
CCTATCGAGAGAGAAC-1_1	4.92506e-05	0.000132616	0.000130578	0.000103884	0.423506	1.14037	1.12284	0.893302	Non-cycling	LS B
CCTATCGAGTGAGTTA-1_1	0.000143662	8.93526e-05	9.30721e-05	0.000121616	1.23535	0.768343	0.800327	1.04578	Non-cycling	SS B
CCTATCGCACATCCCT-1_1	0.000194021	0.0001018	7.70596e-05	0.000172107	1.66839	0.875375	0.662636	1.47995	Early G1	SS B
CCTCAACAGATCGACG-1_1	0.0001579	0.000133161	3.46898e-05	5.81304e-06	1.35779	1.14505	0.298298	0.0499864	Non-cycling	SS B
CCTCAACCAAAGCAAT-1_1	0.000131702	4.91199e-05	8.84978e-05	0.000205051	1.13251	0.422382	0.760993	1.76323	G2M	LS B
CCTCAACCAAATCGTC-1_1	0.000137191	0.000151268	0.000290665	0.000176865	1.1797	1.30076	2.49943	1.52086	S	LS A
CCTCAACCAAGTTTGC-1_1	0.000183547	0.000107749	0.000193769	0.000258964	1.57832	0.926535	1.66622	2.22683	G2M	LS B
CCTCAACCAGTTCCAA-1_1	0.000185402	0.000133258	6.1869e-05	0.000143734	1.59427	1.14588	0.532011	1.23597	Early G1	SS B
CCTCACAAGAAACCAT-1_1	0.000114911	5.99062e-05	0.000114825	0.000150209	0.988119	0.515133	0.987382	1.29164	Non-cycling	SS A
CCTCACAAGGTGATCG-1_1	0.00011504	8.98066e-05	6.88347e-05	0.000204698	0.989228	0.772247	0.59191	1.7602	G2M	SS B
CCTCACACAGCACAGA-1_1	0.000141615	0.00014862	0.000156458	2.22588e-05	1.21774	1.27799	1.34538	0.191403	Non-cycling	SS B
CCTCACACAGTGACCC-1_1	0.000107941	0.000192643	9.94548e-05	0.000149847	0.928181	1.65654	0.855212	1.28853	Late G1	SS A
CCTCACACATTAGGAA-1_1	9.32712e-05	0.000115665	6.74424e-05	9.63169e-05	0.802039	0.994606	0.579937	0.828229	Non-cycling	SS B
CCTCACATCTAGAACC-1_1	7.41526e-05	0.000129736	0.000148563	0.000147251	0.637638	1.1156	1.2775	1.26621	Non-cycling	SS B
CCTCACATCTTAGGAC-1_1	3.68041e-05	0.000154484	5.03603e-05	0.000116959	0.316478	1.3284	0.433048	1.00573	Non-cycling	SS B
CCTCAGTAGCGCCTAC-1_1	0.000131616	0.000152359	0.000252418	0.000280722	1.13177	1.31014	2.17054	2.41393	G2M	LS A
CCTCAGTAGGAATCGC-1_1	0.000260002	0.000226087	0.000134626	9.95131e-05	2.23575	1.94412	1.15765	0.855713	Early G1	SS B
CCTCAGTAGTACAGCG-1_1	0.000171945	0.000178608	0.000173803	0.000145747	1.47856	1.53585	1.49454	1.25328	Late G1	SS B
CCTCAGTAGTATGGCG-1_1	7.03356e-05	0.000141309	8.13521e-05	0.00012697	0.604816	1.21511	0.699547	1.09182	Non-cycling	SS B
CCTCAGTGTCGTTGCG-1_1	9.69213e-05	0.000120548	0.000129925	0.000145271	0.833426	1.0366	1.11722	1.24919	Non-cycling	LS B
CCTCAGTGTGTTCCTC-1_1	0.000140388	0.000120682	0.000154441	8.52471e-05	1.2072	1.03775	1.32804	0.73304	Non-cycling	SS A
CCTCAGTGTTTGTTCT-1_1	0.000134016	0.000128744	0.000131013	0.000172075	1.1524	1.10707	1.12658	1.47967	Non-cycling	SS B
CCTCAGTTCAACACGT-1_1	0.000161733	9.69082e-05	6.81919e-05	9.10968e-05	1.39074	0.833313	0.586382	0.783342	Non-cycling	LS B
CCTCAGTTCAGGACGA-1_1	7.94618e-05	0.000111967	0.000142122	8.98095e-05	0.683292	0.962806	1.22211	0.772272	Non-cycling	SS B
CCTCAGTTCCAACCAA-1_1	7.2519e-05	0.000124103	0.00014402	0.000201172	0.623591	1.06716	1.23842	1.72988	G2M	SS B
CCTCAGTTCGAGCCAC-1_1	0.000219019	9.91267e-05	9.9224e-05	7.40222e-05	1.88334	0.852391	0.853227	0.636517	Early G1	SS B
CCTCATGCACCCGTAG-1_1	8.46688e-05	0.000142714	5.0027e-05	0.000117982	0.728067	1.2272	0.430182	1.01452	Non-cycling	SS B
CCTCATGCATCCTTGC-1_1	5.24007e-05	0.000119228	9.78236e-05	0.000112492	0.450594	1.02524	0.841185	0.967316	Non-cycling	SS A
CCTCATGTCGAGCTGC-1_1	0.0001046	5.21062e-05	6.21757e-05	9.72178e-05	0.899452	0.448061	0.534649	0.835976	Non-cycling	SS B
CCTCCAAAGGTCCCGT-1_1	6.16528e-05	0.000101687	4.95707e-05	0.000198954	0.530152	0.874408	0.426259	1.71081	G2M	SS B
CCTCCAACAAGTGGTG-1_1	6.66255e-05	0.000104291	0.000117142	4.191e-05	0.572913	0.896798	1.0073	0.360384	Non-cycling	SS B
CCTCCAAGTCCATAGT-1_1	0.00019949	0.000217124	0.000157834	8.7489e-05	1.71542	1.86705	1.35721	0.752318	Late G1	SS A
CCTCCAAGTGAGACCA-1_1	8.99766e-05	8.91917e-05	0.000131918	0.000130098	0.773709	0.76696	1.13436	1.11871	Non-cycling	SS A
CCTCCTCCAAGTTTGC-1_1	0.000122172	0.000128363	0.000150395	4.52375e-05	1.05055	1.10379	1.29325	0.388997	Non-cycling	SS B
CCTCTAGCACGTTGGC-1_1	0.000108494	0.000204568	6.57532e-05	4.74254e-05	0.932937	1.75908	0.565412	0.407811	Late G1	SS B
CCTCTCCAGCTTACGT-1_1	0.00022725	0.000146635	8.40089e-05	9.58212e-05	1.95412	1.26092	0.722392	0.823967	Early G1	SS B
CCTGCATAGAGGACTC-1_1	0.00010907	9.75413e-05	9.92621e-05	0.000129777	0.937892	0.838758	0.853555	1.11595	Non-cycling	SS B
CCTGCATCAAGTGTCT-1_1	6.27514e-05	0.000105116	0.0001862	7.00295e-05	0.539599	0.903896	1.60114	0.602184	S	SS A
CCTGCATGTACGATCT-1_1	0.000107215	0.000131694	0.000169918	0.000142276	0.921944	1.13243	1.46113	1.22343	Non-cycling	SS A
CCTGCATGTCTCCTGT-1_1	0.000154952	8.25625e-05	2.76707e-05	7.96575e-05	1.33243	0.709955	0.23794	0.684975	Non-cycling	SS A
CCTGCATGTTGCCATA-1_1	0.000181203	9.92274e-05	0.000106882	0.000103481	1.55816	0.853256	0.919082	0.889833	Early G1	SS B
CCTGCATGTTGTCATG-1_1	0.000166233	0.000152755	0.000234123	0.000189722	1.42943	1.31354	2.01322	1.63142	S	LS A
CCTGTTGAGAAATTGC-1_1	3.82594e-05	0.000119855	7.92116e-05	7.63922e-05	0.328993	1.03064	0.681141	0.656897	Non-cycling	SS B
CCTGTTGCAAGCCTGC-1_1	0.000195741	9.85141e-05	9.15931e-05	8.59287e-05	1.68317	0.847123	0.787609	0.738901	Early G1	SS A
CCTGTTGTCTATCACT-1_1	0.000101294	0.00018806	6.83012e-05	0.000164711	0.871024	1.61713	0.587322	1.41635	Late G1	SS A
CCTTCAGAGTTCACTG-1_1	0.000166131	0.000128212	0.000109639	0.000104624	1.42856	1.10249	0.942783	0.899659	Non-cycling	SS B
CCTTCAGCAATCACGT-1_1	3.38896e-05	0.000110838	0.00015479	0.000252193	0.291417	0.9531	1.33104	2.16861	G2M	SS B
CCTTCAGCATCTTAGG-1_1	0.000179743	7.70833e-05	3.81006e-05	6.3925e-05	1.54561	0.66284	0.327627	0.549691	Early G1	SS B
CCTTCAGGTGCCCACA-1_1	0.000116853	0.00018362	0.000175393	0.000106976	1.00482	1.57895	1.50821	0.919891	Late G1	SS A
CCTTGTGCATTACTCT-1_1	0.000140155	0.00015166	0.000133756	9.34012e-05	1.20519	1.30413	1.15017	0.803157	Non-cycling	SS B
CCTTGTGTCCAGTTCC-1_1	0.000141638	9.46776e-05	9.70818e-06	0.000176061	1.21795	0.814133	0.0834807	1.51395	G2M	SS B
CCTTGTGTCTGGGCAC-1_1	0.000127816	9.80015e-05	8.8878e-05	7.70369e-05	1.09909	0.842715	0.764262	0.66244	Non-cycling	SS B
CCTTTGGAGTCTTCGA-1_1	7.95831e-05	4.02051e-05	0.000121442	0.00014043	0.684335	0.345724	1.04428	1.20756	Non-cycling	SS B
CCTTTGGCAACTGCCG-1_1	0.000109452	0.00010088	9.1461e-05	5.48244e-05	0.941176	0.867467	0.786474	0.471435	Non-cycling	SS B
CCTTTGGCAGCCATTA-1_1	2.75873e-05	9.28217e-05	0.000158141	8.95366e-05	0.237223	0.798174	1.35985	0.769925	Non-cycling	SS B
CCTTTGGCATCTTTCA-1_1	0.000120124	0.000193146	0.000217304	0.000175687	1.03294	1.66086	1.8686	1.51073	S	SS B
CCTTTGGGTGCGTGCT-1_1	7.67253e-05	5.50204e-05	0.000107747	0.00012055	0.659761	0.473121	0.926512	1.03661	Non-cycling	SS B
CCTTTGGTCGAACGGA-1_1	6.97726e-05	0.000105578	8.86539e-05	0.000136158	0.599975	0.907866	0.762335	1.17082	Non-cycling	SS B
CCTTTGGTCGTACCTC-1_1	4.83787e-05	5.34291e-05	8.70383e-05	0.000111972	0.416008	0.459437	0.748442	0.962849	Non-cycling	SS A
CGAAGGACAAGCAGGT-1_1	7.15752e-05	0.000162912	0.000137543	0.000274644	0.615475	1.40088	1.18273	2.36166	G2M	SS B
CGAAGGATCATTCATC-1_1	0.000110851	0.000277251	0.000156881	0.000160029	0.953209	2.38408	1.34902	1.37609	Late G1	SS B
CGAAGGATCCACGAAT-1_1	0.000158457	9.63352e-05	0.000112503	6.0409e-05	1.36257	0.828386	0.967417	0.519457	Non-cycling	SS B
CGAAGTTAGATACGAT-1_1	0.000101243	0.000110101	7.22236e-05	0.00017046	0.870586	0.946758	0.621051	1.46578	Non-cycling	SS B
CGAAGTTAGTCGAAAT-1_1	5.9679e-05	0.000195311	0.000128563	0.00013449	0.51318	1.67948	1.10551	1.15648	Late G1	SS B
CGAAGTTCACAGCATT-1_1	5.6516e-05	0.000117222	0.000103991	5.77471e-05	0.485981	1.008	0.894215	0.496568	Non-cycling	SS A
CGAAGTTCATAAGATG-1_1	0.000171668	8.52588e-05	0.000115856	0.00021322	1.47617	0.73314	0.996243	1.83348	G2M	SS B
CGAAGTTCATCGCTGG-1_1	0.000130766	7.84724e-05	9.97864e-05	4.08915e-05	1.12446	0.674784	0.858063	0.351626	Non-cycling	SS A
CGAAGTTGTTATGTGC-1_1	0.000144874	0.000104037	5.68955e-05	7.25536e-05	1.24577	0.894611	0.489244	0.623889	Non-cycling	SS B
CGAAGTTTCAAGAAAC-1_1	0.000102002	0.00012271	0.000152751	0.000132833	0.877116	1.05518	1.31351	1.14223	Non-cycling	SS A
CGAATTGCACGACAGA-1_1	7.07128e-05	8.65612e-05	0.00017032	0.000121095	0.608059	0.74434	1.46458	1.04129	Non-cycling	SS B
CGAATTGCAGCTTTCC-1_1	0.0001319	0.000111627	6.73564e-05	0.000135595	1.13421	0.95988	0.579198	1.16598	Non-cycling	LS B
CGACAGCAGAAGCGCT-1_1	0.000202953	0.000126487	6.02302e-05	8.51564e-05	1.74519	1.08766	0.517919	0.73226	Early G1	SS B
CGACAGCAGAATACAC-1_1	5.19934e-05	7.50377e-05	0.00015569	5.37334e-05	0.447092	0.645249	1.33878	0.462053	Non-cycling	SS A
CGACAGCAGCAGGGAG-1_1	0.000182633	0.000109134	8.07787e-05	0.000123136	1.57046	0.938444	0.694616	1.05884	Early G1	LS B
CGACAGCTCTGCGGGT-1_1	6.41852e-05	9.11235e-05	0.000108383	0.000175848	0.551929	0.783571	0.931983	1.51211	G2M	SS A
CGAGAAGTCAGACAAA-1_1	0.00011336	0.000113482	8.41427e-05	6.09906e-05	0.974781	0.975828	0.723543	0.524458	Non-cycling	SS A
CGAGAAGTCGACATTG-1_1	0.000102583	0.000148911	4.08333e-05	0.000141084	0.882111	1.28048	0.351125	1.21318	Non-cycling	SS A
CGAGAAGTCGCCTTGT-1_1	0.00014992	0.00010328	7.84346e-05	0.000201103	1.28916	0.888108	0.674459	1.72928	G2M	SS B
CGAGAAGTCGGCTTGG-1_1	0.000119046	0.000111235	6.82708e-05	0.0001703	1.02368	0.956513	0.587061	1.46441	Non-cycling	SS A
CGAGGAAAGGATAATC-1_1	0.000177092	0.000182275	0.000154784	0.000152902	1.52281	1.56738	1.33099	1.3148	Late G1	SS B
CGAGGAAAGTGATAAC-1_1	6.05399e-05	0.000112238	0.000127348	0.000166209	0.520582	0.965135	1.09507	1.42923	Non-cycling	SS B
CGAGGAACAACCGTAT-1_1	0.000167375	0.000149546	7.22188e-05	8.10378e-05	1.43925	1.28595	0.62101	0.696844	Non-cycling	SS B
CGAGGAAGTCTACAGT-1_1	9.52577e-05	0.000126662	5.81253e-05	9.80158e-05	0.819121	1.08917	0.49982	0.842838	Non-cycling	SS B
CGAGGAAGTGAGTCAG-1_1	0.000139155	0.000148131	0.000130352	0.000153828	1.1966	1.27378	1.12089	1.32277	Non-cycling	SS B
CGAGGAATCAGTCACA-1_1	0.000161433	0.000115943	8.39263e-05	8.69103e-05	1.38816	0.996993	0.721682	0.747342	Non-cycling	SS B
CGAGGAATCCACATAG-1_1	5.7292e-05	0.000157175	0.000116627	4.32836e-05	0.492654	1.35155	1.00288	0.372196	Non-cycling	SS B
CGAGGAATCGAACGCC-1_1	4.24624e-05	6.49267e-05	0.00011033	1.3748e-05	0.365134	0.558305	0.948728	0.118219	Non-cycling	SS A
CGAGGCTAGACGACGT-1_1	8.67074e-05	0.000121605	8.56913e-05	9.86151e-05	0.745597	1.04568	0.736859	0.847991	Non-cycling	SS B
CGAGGCTCATCGGATT-1_1	3.50178e-05	7.43734e-05	0.00010334	8.69747e-05	0.301118	0.639537	0.888617	0.747895	Non-cycling	SS B
CGAGGCTGTTGAGAGC-1_1	9.81965e-05	0.000129214	0.000439857	8.4564e-05	0.844392	1.11111	3.78233	0.727166	S	LS A
CGAGGCTTCCCTCATG-1_1	0.000119884	0.00014299	0.000183823	3.12349e-05	1.03088	1.22957	1.58069	0.268589	S	SS A
CGAGGCTTCTCCGAGG-1_1	3.17577e-05	0.000119586	2.08761e-05	0.000133835	0.273085	1.02832	0.179514	1.15085	Non-cycling	SS A
CGAGTGCAGCCACAAG-1_1	0.000124131	0.000130867	4.33809e-05	0.000137805	1.0674	1.12533	0.373032	1.18499	Non-cycling	SS B
CGAGTGCCACACACGC-1_1	0.000130461	6.41989e-05	0.000120801	8.48202e-05	1.12184	0.552047	1.03876	0.729369	Non-cycling	SS A
CGAGTGCCAGCACCCA-1_1	0.000105138	0.000141204	5.18578e-05	6.84303e-05	0.904082	1.21421	0.445926	0.588432	Non-cycling	SS B
CGAGTGCCAGGCTACC-1_1	5.9462e-05	3.35206e-05	0.000242411	0.000211518	0.511313	0.288244	2.0845	1.81884	S	LS A
CGAGTGCGTCACTTAG-1_1	0.000170239	7.59762e-05	0.00012602	0.000134579	1.46388	0.65332	1.08365	1.15725	Non-cycling	LS B
CGAGTGCTCTGAGGTT-1_1	0.000163083	0.000186675	0.000102112	0.000219817	1.40235	1.60522	0.878058	1.89021	G2M	SS B
CGAGTTAAGGGTGAGG-1_1	5.44369e-05	8.72494e-05	2.22827e-05	8.54108e-05	0.468103	0.750257	0.191609	0.734448	Non-cycling	SS B
CGAGTTAAGTGCTAGG-1_1	0.000105723	0.000139803	0.000113433	7.08312e-05	0.909112	1.20216	0.975406	0.609077	Non-cycling	SS B
CGAGTTAGTGATTGGG-1_1	0.000109158	0.000107248	0.000111398	5.20776e-05	0.938646	0.922226	0.957909	0.447815	Non-cycling	SS B
CGAGTTATCGAACGCC-1_1	9.03942e-05	0.000198085	0.000144052	0.000114103	0.7773	1.70334	1.2387	0.981174	Late G1	SS B
CGAGTTATCGCTCATC-1_1	0.000169653	0.000124447	0.000151882	0.00019636	1.45885	1.07012	1.30604	1.6885	G2M	SS B
[truncated: 6,602 more rows]

## Sheet: Cell cycle association
Each gene present in slender parasites was assessed for its differential expression across the cell cycle (Fig 3).
Associated was tested using a Wald test (waldStat). P-value (pvalue), degrees of freedom (df) and mean log10 fold-change (meanLogFC) are given for each gene.
Genes	waldStat	df	pvalue	meanLogFC	Product Description	Gene Name or Symbol
Tb8.NT.11	319.95	3	0	0.855989	Noncoding RNA, putative	N/A
Tb927.1.4310	201.506	3	0	0.511904	Flagellum attachment zone protein 2	FAZ2
Tb927.10.10580	119.123	3	0	0.996965	histone H2B, putative	N/A
Tb927.10.10590	182.441	3	0	1.11879	histone H2B, putative	N/A
Tb927.10.2190	137.26	3	0	0.501387	Protein of unknown function (DUF667), putative	N/A
Tb927.10.3390	115.48	3	0	0.637431	predicted TLD domain protein	N/A
Tb927.10.7890	79.6906	3	0	1.11517	hypothetical protein, conserved	N/A
Tb927.10.8830	85.6331	3	0	0.661404	Flagellum attachment zone protein 5	FAZ5
Tb927.10.8980	125.239	3	0	1.26623	hypothetical protein, conserved	N/A
Tb927.11.1030	101.258	3	0	0.600559	kinetoplastid kinetochore protein 7	kkt7
Tb927.11.1110	84.2789	3	0	0.290833	calpain, putative	N/A
Tb927.11.12210	86.7342	3	0	0.726719	Domain of unknown function (DUF4586), putative	N/A
Tb927.11.13270	118.526	3	0	0.625264	hypothetical protein, conserved	N/A
Tb927.11.13500	98.0674	3	0	0.927883	par1	N/A
Tb927.11.14750	104.26	3	0	0.794201	PSP1 C-terminal conserved region, putative	N/A
Tb927.11.14840	251.937	3	0	1.7868	chromosomal passenger complex 2	CPC2
Tb927.11.15100	96.4179	3	0	0.74725	Tb5.20	N/A
Tb927.11.15910	84.6794	3	0	0.612437	iron superoxide dismutase	SODB1
Tb927.11.16400	102.879	3	0	1.02497	kinetoplast-associated protein 3, putative	KAP3
Tb927.11.1860	80.1596	3	0	0.636937	histone H1	N/A
Tb927.11.3250	121.055	3	0	0.446515	dynein heavy chain, putative	OADbeta
Tb927.11.4180	95.1828	3	0	1.05287	PSP1 C-terminal conserved region, putative	N/A
Tb927.11.6550	146.867	3	0	1.07499	PUF nine target 1	PNT1
Tb927.11.7350	153.187	3	0	0.660255	Histone H2B variant V	H2BV
Tb927.11.890	93.1746	3	0	1.19203	hypothetical protein, conserved	N/A
Tb927.3.2050	115.05	3	0	1.21034	Minicircle replication factor 172	MiRF172
Tb927.3.3490	109.923	3	0	0.916253	High mobility group protein TDP1	TDP1
Tb927.3.5370	100.317	3	0	1.18338	hypothetical protein, conserved	N/A
Tb927.4.1910	84.5691	3	0	0.934646	hypothetical protein, conserved	N/A
Tb927.6.3180	303.468	3	0	0.75874	hypothetical protein, conserved	N/A
Tb927.6.4280	139.376	3	0	0.483594	glyceraldehyde 3-phosphate dehydrogenase, glycosomal	GAPDH
Tb927.7.2660	141.356	3	0	0.469866	zinc finger protein family member, putative	ZC3H20
Tb927.7.6690	106.479	3	0	1.19254	Trypanosoma specific protein, unknown function	N/A
Tb927.8.2550	124.016	3	0	1.35275	mitochondrial DNA primase	PRI1
Tb927.8.3540	85.4686	3	0	1.35016	hypothetical protein, conserved	N/A
Tb927.8.4190	220.154	3	0	0.7741	hypothetical protein, conserved	N/A
Tb927.8.6240	114.421	3	0	0.759768	STOP axonemal protein	SAXO1
Tb927.8.710	126.214	3	0	0.93949	RNA-binding protein, putative	DRBD17
Tb927.9.1340	79.7643	3	0	0.782896	Myosin-like protein 2	MLP2
Tb927.8.3590	75.1499	3	3.33067e-16	0.869734	hypothetical protein, conserved	N/A
Tb927.8.6660	74.8456	3	4.44089e-16	0.865535	paraflagellar rod component, putative	PFC1
Tb927.10.14500	72.7863	3	1.11022e-15	1.34464	hypothetical protein, conserved	N/A
Tb927.4.5110	72.3218	3	1.33227e-15	1.22723	kinetoplastid kinetochore protein 8	kkt8
Tb927.11.7800	68.4559	3	9.10383e-15	0.704798	hypothetical protein, conserved	N/A
Tb927.8.1550	68.4593	3	9.10383e-15	0.634668	paraflagellar rod component, putative	PFC3
Tb927.11.12410	68.1868	3	1.04361e-14	0.943522	kinetoplastid kinetochore protein 10	KKT10
Tb927.9.14290	67.9992	3	1.14353e-14	0.662185	Cytokinesis initiation factor 2	CIF2
Tb927.3.930	67.8306	3	1.24345e-14	0.551353	dynein heavy chain, putative	N/A
Tb927.2.2670	67.5158	3	1.45439e-14	0.50794	histone H4 variant	H4V
Tb927.11.2700	67.1722	3	1.72085e-14	1.0003	Basal body protein	BBP69
Tb927.11.7580	66.29	3	2.65343e-14	1.16838	hypothetical protein, conserved	N/A
Tb927.6.4670	65.9146	3	3.19744e-14	1.11986	MORN repeat-containing protein 1	MORN1
Tb927.11.10620	63.8047	3	9.03722e-14	0.879207	hypothetical protein, conserved	N/A
Tb927.1.3310	63.244	3	1.19127e-13	0.725622	hypothetical protein, conserved	N/A
Tb927.10.880	63.1928	3	1.22125e-13	0.73022	thymidine kinase	TK
Tb927.7.3330	63.0997	3	1.27898e-13	0.387632	Flagellar attachment zone protein 10	FAZ10
Tb927.9.2800	62.8086	3	1.47549e-13	1.06169	hypothetical protein, conserved	N/A
Tb927.10.3640	61.4594	3	2.8666e-13	0.46256	nuclear transmembrane protein, putative	NP
Tb927.9.6210	61.3957	3	2.95763e-13	0.387842	arginine kinase	AK3
Tb927.9.12570	61.1449	3	3.34621e-13	0.221015	glycerol kinase, glycosomal	glk1
Tb927.11.14880	60.8978	3	3.7792e-13	0.769551	Paraflagellar Rod Proteome Component 9, putative	PFC9
Tb11.v5.0731	60.5098	3	4.57412e-13	1.03507	65 kDa invariant surface glycoprotein, putative	N/A
Tb927.2.6100	60.46	3	4.68736e-13	0.590015	hypothetical protein, conserved	N/A
Tb927.7.2110	60.0412	3	5.75984e-13	0.443902	kinetoplastid kinetochore protein 11	kkt11
Tb927.11.9590	58.7301	3	1.09779e-12	0.415102	S-adenosylhomocysteine hydrolase, putative	N/A
Tb927.10.9730	57.3072	3	2.20979e-12	0.931926	hypothetical protein, conserved	N/A
Tb927.6.3750	57.0366	3	2.52409e-12	0.462089	heat shock 70 kDa protein, mitochondrial precursor, putative	MtHSP70B
Tb927.10.14140	56.8795	3	2.7266e-12	0.465197	pyruvate kinase 1	PYK1
Tb927.9.2030	55.3891	3	5.67146e-12	1.61477	Orc1-like protein	ORC1B
Tb927.8.3530	54.228	3	1.0032e-11	0.580316	glycerol-3-phosphate dehydrogenase [NAD+], glycosomal	G3PDH
Tb927.10.12670	53.7691	3	1.25676e-11	0.928714	hypothetical protein, conserved	N/A
Tb927.7.5480	53.442	3	1.47576e-11	1.39836	dihydrofolate reductase-thymidylate synthase	DHFR-TS
Tb927.7.610	53.1212	3	1.72748e-11	1.10628	mitochondrial DNA ligase homolog, LIG k-alpha	N/A
Tb927.11.11010	52.9686	3	1.86189e-11	0.570467	hypothetical protein, conserved	N/A
Tb927.3.4290	52.8591	3	1.96464e-11	1.36299	Paraflagellar rod protein 1-1	PFR1-1
Tb927.11.1800	52.697	3	2.12735e-11	0.852277	histone H1	N/A
Tb927.2.2770	52.6414	3	2.18625e-11	0.51805	hypothetical protein, conserved	N/A
Tb927.10.890	52.2926	3	2.59451e-11	0.739209	kinesin, putative	FCP4
Tb927.10.8970	51.8732	3	3.18733e-11	1.07517	kinetoplast-associated protein 4 isoform 2	KAP4-2
Tb927.10.15250	51.5193	3	3.79184e-11	0.836475	paraflagellar rod component, putative	PFC15
Tb927.11.7600	51.0912	3	4.67805e-11	1.24767	hypothetical protein, conserved	N/A
Tb927.10.3400	50.4825	3	6.30576e-11	0.871597	hypothetical protein, conserved	N/A
Tb927.10.3420	50.3106	3	6.86028e-11	1.12388	NADH-ubiquinone oxidoreductase c, putative	N/A
Tb927.3.2310	49.8394	3	8.64385e-11	0.535281	parkin coregulated gene protein	PACRGA
Tb927.10.9570	49.672	3	9.38341e-11	0.623929	paraflagellar rod component, putative	PFC14
Tb927.9.12170	49.1462	3	1.21423e-10	0.58608	leucine-rich repeat protein (LRRP), putative	N/A
Tb927.10.12820	48.6848	3	1.52239e-10	0.471624	hypothetical protein, conserved	N/A
Tb927.1.2120	48.1905	3	1.93966e-10	0.346549	Calpain-like protein CALP1.3	CALP1.3
Tb927.3.870	47.4261	3	2.82083e-10	1.41054	Histone RNA hairpin-binding protein RNA-binding domain containing protein, putative	SLBP2
Tb927.7.6630	46.9969	3	3.48081e-10	0.519497	Kinetochore interacting protein 5	KKIP5
Tb927.3.5220	46.9898	3	3.49299e-10	0.829688	hypothetical protein, conserved	N/A
Tb927.8.6760	46.8736	3	3.69759e-10	0.516637	translationally-controlled tumor protein homolog, putative	TCTP2
Tb927.5.4170	46.5666	3	4.29737e-10	1.34945	histone H4, putative	N/A
Tb927.7.6310	46.0003	3	5.67065e-10	0.811895	polo-like protein kinase	PLK
Tb927.11.7510	45.8298	3	6.16415e-10	0.24721	luminal binding protein 1 (BiP), putative	BiP
Tb927.5.1550	45.353	3	7.78488e-10	0.879117	mitochondrial carrier protein	MCP23
Tb927.8.1150	44.9952	3	9.27457e-10	0.534551	kinetoplastid kinetochore protein 9	kkt9
Tb927.11.10940	44.7943	3	1.02326e-09	0.548829	hypothetical protein, conserved	N/A
Tb927.6.4520	44.5962	3	1.12741e-09	0.858106	Tumour suppressor, Mitostatin, putative	N/A
Tb927.3.1860	43.4013	3	2.02253e-09	0.810393	ATP-grasp domain containing protein, putative	N/A
Tb927.9.2980	43.3939	3	2.02988e-09	0.397494	hypothetical protein, conserved	N/A
Tb927.2.2160	43.1119	3	2.32993e-09	0.594624	paraflagellar rod component, putative	PFC11
Tb927.7.5410	42.5686	3	3.03879e-09	1.17837	hypothetical protein, conserved	N/A
Tb927.11.1150	42.5207	3	3.1107e-09	0.454407	radial spoke protein 3	RSP3
Tb927.10.14150	42.2214	3	3.6008e-09	0.436511	EnigmRBP1	ERBP1
Tb927.11.14850	42.1967	3	3.6445e-09	1.31063	hypothetical protein, conserved	N/A
Tb927.8.6980	42.1483	3	3.73173e-09	0.512193	Flagellum attachment zone protein 14	FAZ14
Tb927.1.2670	41.9153	3	4.18172e-09	0.306945	paralyzed flagella 16	PF16
Tb927.4.4700	41.3524	3	5.50513e-09	0.549252	hypothetical protein, conserved	N/A
Tb927.10.4570	41.3425	3	5.53205e-09	0.279673	elongation factor 2	N/A
Tb927.7.6360	40.6493	3	7.76049e-09	0.515834	histone H2A variant Z	H2AZ
Tb927.11.2610	40.157	3	9.86929e-09	0.31698	hypothetical protein, conserved	N/A
Tb927.11.5640	39.6897	3	1.23974e-08	1.12643	hypothetical protein, conserved	N/A
Tb927.11.7840	39.2673	3	1.52348e-08	0.866525	ribonucleoside-diphosphate reductase large chain	RNR1
Tb927.7.2920	39.2466	3	1.53894e-08	0.789605	histone H2A, putative	N/A
Tb927.9.6130	39.0407	3	1.70155e-08	0.639301	calmodulin, putative	N/A
Tb927.11.6870	39.0073	3	1.72949e-08	0.416692	14-3-3 protein 2	14-3-3-II
Tb927.9.6290	38.8135	3	1.90093e-08	0.371718	arginine kinase	AK1
Tb927.3.5350	38.6042	3	2.10521e-08	1.07662	hypothetical protein, conserved	N/A
Tb927.9.3650	38.095	3	2.69853e-08	0.644203	Kinesin-13 1	KIN13-1
Tb927.11.8210	37.8075	3	3.10455e-08	0.841454	RAD50 DNA repair-like protein	N/A
Tb927.11.1870	37.7952	3	3.12316e-08	0.676868	histone H1	N/A
Tb927.10.870	37.7724	3	3.15809e-08	0.829742	Furrow 1 protein	FRW1
Tb927.10.8930	37.5545	3	3.51194e-08	0.751386	paraflagellar rod component, putative	PFC18
Tb927.10.8890	37.3198	3	3.9374e-08	0.542359	kinetoplast DNA-associated protein, putative	N/A
Tb927.10.15760	37.0095	3	4.58019e-08	0.268562	hypothetical protein, conserved	N/A
Tb927.10.12030	36.9719	3	4.66488e-08	0.370747	hypothetical protein, conserved	N/A
Tb927.8.1680	36.9017	3	4.82698e-08	0.652337	kinetoplastid kinetochore protein 12	kkt12
Tb927.11.13110	36.8437	3	4.96539e-08	0.746721	hypothetical protein, conserved	N/A
Tb927.10.7690	36.4197	3	6.10443e-08	0.454609	Component of motile flagella 4	CMF4
Tb927.11.5000	36.2293	3	6.69744e-08	0.374562	Dynein intermediate chain 1, axonemal	DNAI1
Tb927.7.2930	35.6774	3	8.76185e-08	0.978283	histone H2A, putative	N/A
Tb927.10.8950	35.2949	3	1.05543e-07	0.791409	kinetoplast-associated protein 4 isoform 1	KAP4-1
Tb927.4.1270	35.1917	3	1.10978e-07	0.674575	ruvB-like DNA helicase, putative	N/A
Tb927.11.4480	35.0629	3	1.18155e-07	0.333521	Flagellar radial spoke protein 4/6	RSP4/6
Tb927.3.4710	35.0621	3	1.18199e-07	0.584001	Flagellum attachment zone protein 23	FAZ23
Tb927.7.5320	34.4403	3	1.59938e-07	1.00587	hypothetical protein, conserved	N/A
Tb927.7.2290	34.4171	3	1.61752e-07	0.479965	hypothetical protein, conserved	N/A
Tb927.11.11280	34.127	3	1.86261e-07	0.468591	hypothetical protein, conserved	N/A
Tb927.11.6400	34.0651	3	1.9195e-07	0.652208	kinesin, putative	N/A
Tb927.7.1590	34.0018	3	1.97943e-07	1.48412	mitotic cyclin	CYC8
Tb927.3.3750	33.6849	3	2.30903e-07	0.273656	paraflagellar rod component, putative	PFC7
Tb927.8.3560	33.4053	3	2.64511e-07	0.459837	DNA repair and recombination helicase protein PIF5	PIF5
Tb08.27P2.260	33.2321	3	2.87732e-07	0.18755	variant surface glycoprotein (VSG, atypical), putative	N/A
Tb927.11.9100	33.2221	3	2.89124e-07	0.693862	Domain of unknown function (DUF4586), putative	N/A
Tb927.6.3840	33.1274	3	3.02746e-07	0.26006	reticulon domain protein	N/A
Tb927.11.14300	32.97	3	3.26794e-07	0.371397	Dynein intermediate chain, axonemal	IC70
Tb927.2.4580	32.8944	3	3.39015e-07	0.381208	UNC119	unc119
Tb927.8.4580	32.8848	3	3.40606e-07	0.328202	Basal body protein	BBP58
Tb927.7.5740	32.8464	3	3.47006e-07	0.924304	conserved protein	N/A
Tb927.5.3510	32.8305	3	3.4971e-07	0.74375	structural maintenance of chromosome 3 , putative	SMC3
Tb927.4.4740	32.2921	3	4.5418e-07	0.433814	Sphingosine N-acyltransferase, putative	DHCS
Tb927.9.11600	32.1282	3	4.91778e-07	0.30637	glycosomal membrane protein	GIM5B
Tb927.8.5010	31.8183	3	5.71595e-07	1.42507	Paraflagellar rod protein 2-5	PFR2-5
Tb927.11.12150	31.7561	3	5.89103e-07	1.51019	flagellar pocket cytoskeletal protein bilbo1	BILBO1
Tb927.10.8330	31.7268	3	5.97542e-07	1.13835	S. cerevisiae PSP1 homologue, putative	N/A
Tb927.11.18700	31.7106	3	6.02245e-07	0.252334	hypothetical protein, conserved	N/A
Tb927.11.10660	31.6034	3	6.34387e-07	0.462148	Basal body protein	BBP590
Tb927.1.2490	31.3614	3	7.13388e-07	0.511306	histone H3, putative	N/A
Tb927.10.1350	31.2608	3	7.49073e-07	1.54584	hypothetical protein, conserved	N/A
Tb927.3.5200	31.1723	3	7.81922e-07	0.756726	hypothetical protein, conserved	N/A
Tb927.10.12950	31.046	3	8.31286e-07	1.13716	Basal body protein	BBP110
Tb927.10.8940	30.8224	3	9.26465e-07	0.140815	flagellum targeting protein kharon1, putative	KH1
Tb927.8.6070	30.673	3	9.96035e-07	0.732761	Trypanosome basal body component protein	TBBC
Tb927.10.3920	30.5267	3	1.06923e-06	0.953979	hypothetical protein, conserved	N/A
Tb927.3.1120	30.5105	3	1.07765e-06	0.24972	GTP-binding nuclear protein rtb2, putative	RTB2
Tb927.5.1640	30.5009	3	1.08268e-06	0.881886	hypothetical protein, conserved	N/A
Tb927.8.3050	30.4039	3	1.13482e-06	0.735747	Chitobiase/beta-hexosaminidase C-terminal domain containing protein, putative	TZP62
Tb927.11.15800	29.9474	3	1.41564e-06	0.759458	Cytokinesis initiation factor 1	CIF1
Tb927.11.1880	29.9165	3	1.43699e-06	1.1628	histone H1	N/A
Tb927.2.5280	29.829	3	1.49921e-06	0.632111	Enriched in surface-labeled proteome protein 1	ESP1
Tb927.10.5810	29.8275	3	1.50033e-06	0.235327	The ARF-like 2 binding protein BART, putative	N/A
Tb927.4.2080	29.5636	3	1.70476e-06	0.209444	Coiled-coil and C2 domain-containing protein	CC2D
Tb927.11.16720	29.5362	3	1.72759e-06	0.388414	mitotic cyclin 6	CYC6
Tb927.4.2400	29.3215	3	1.91675e-06	0.780704	hypothetical protein, conserved	TZP157
Tb927.7.920	29.3136	3	1.92413e-06	0.400988	Inner arm dynein 5-1	IAD5-1
Tb927.11.13230	29.2649	3	1.97001e-06	0.332583	VAMP-associated protein, putative	VAP
Tb927.5.2850	29.2183	3	2.01493e-06	0.229032	radial spoke protein RSP2, putative	N/A
Tb927.11.13020	29.1894	3	2.04335e-06	0.738391	calmodulin	N/A
Tb927.10.12920	29.144	3	2.08866e-06	0.577262	Flagellum attachment zone protein 18	FAZ18
Tb927.6.1660	28.8662	3	2.38916e-06	0.520087	hypothetical protein, conserved	N/A
Tb927.6.3800	28.8608	3	2.3954e-06	0.817304	heat shock 70 kDa protein, mitochondrial precursor, putative	MtHSP70C
Tb927.6.3740	28.7596	3	2.51567e-06	0.27231	heat shock 70 kDa protein, mitochondrial precursor, putative	MtHSP70A
Tb927.5.850	28.6413	3	2.66373e-06	0.490712	hypothetical protein, conserved	N/A
Tb927.10.16070	28.5349	3	2.80441e-06	1.93821	Eukaryotic translation initiation factor 4E-2	EIF4E2
Tb927.6.2790	28.4985	3	2.85427e-06	0.253985	L-threonine 3-dehydrogenase	TDH
Tb927.10.11780	28.4079	3	2.98202e-06	0.612356	hypothetical protein, conserved	N/A
Tb927.1.4480	27.9665	3	3.69123e-06	0.708945	WD repeat and HMG-box DNA-binding protein, putative	N/A
Tb927.10.12840	27.8965	3	3.8184e-06	0.346905	mitochondrial carrier protein	MCP12
Tb927.5.1940	27.6746	3	4.25056e-06	0.83093	hypothetical protein, conserved	N/A
Tb927.10.9870	27.6435	3	4.31471e-06	0.76157	Component of motile flagella 12	CMF12
Tb927.7.5790	27.629	3	4.34513e-06	0.214429	protein disulfide isomerase, putative	N/A
Tb927.10.8780	27.5471	3	4.52044e-06	0.359821	AAA domain containing protein, putative	N/A
Tb927.1.2390	27.5117	3	4.59849e-06	0.235349	beta tubulin	N/A
Tb927.3.2960	27.3207	3	5.04273e-06	0.365011	inosine-adenosine-guanosine-nucleosidehydrolase	IAGNH
Tb927.8.730	26.8774	3	6.24619e-06	0.274998	nucleolar RNA-binding protein, putative	N/A
Tb927.7.760	26.8337	3	6.37941e-06	0.428937	hypothetical protein, conserved	N/A
Tb927.11.8370	26.7775	3	6.55487e-06	0.780148	Nucleus and spindle associated protein 1	NuSAP1
Tb927.10.11340	26.57	3	7.24505e-06	0.6522	hypothetical protein, conserved	N/A
Tb927.10.840	26.4833	3	7.55453e-06	0.451586	Flagellum attachment zone protein 6	FAZ6
Tb927.6.2900	26.4187	3	7.79353e-06	0.693088	dendritic cell-derived IFNG-induced protein	N/A
Tb927.4.3740	26.1323	3	8.94786e-06	0.509359	flagellar attachment zone protein 1	FAZ1
Tb927.8.6430	25.9752	3	9.65205e-06	0.473513	hypothetical protein, conserved	N/A
Tb927.7.7150	25.8833	3	1.00893e-05	0.946175	hypothetical protein, conserved	N/A
Tb927.6.3220	25.85	3	1.02523e-05	0.821974	hypothetical protein, conserved	TZP116
Tb927.11.9400	25.8418	3	1.02932e-05	0.319382	hypothetical protein, conserved	N/A
Tb927.10.14160	25.7678	3	1.06671e-05	0.387915	Aquaglyceroporin 3	AQP3
Tb927.8.3410	25.6224	3	1.14412e-05	0.631195	Inositol hexakisphosphate, putative	N/A
Tb927.9.15230	25.5404	3	1.19025e-05	1.47878	hypothetical protein, conserved	N/A
Tb927.8.6060	25.3514	3	1.30369e-05	0.362451	2-amino-3-ketobutyrate coenzyme A ligase	AKCT
Tb927.11.1090	24.7459	3	1.74495e-05	0.484112	calpain-like protein, putative	ClpGM6
Tb927.10.830	24.7304	3	1.75801e-05	0.653147	adenylate kinase, putative	ADKB
Tb927.1.700	24.5736	3	1.89577e-05	0.420893	phosphoglycerate kinase	PGKC
Tb927.9.5040	24.5693	3	1.89971e-05	0.502554	cAMP-specific phosphodiesterase	PDEB1
Tb927.8.7820	24.4364	3	2.02514e-05	0.309442	'Cold-shock' DNA-binding domain containing protein, putative	N/A
Tb927.4.2740	24.2594	3	2.20514e-05	0.249	p25-alpha, putative	N/A
Tb927.8.4540	24.1789	3	2.29217e-05	0.389275	PAB1-binding protein , putative	PBP1
Tb927.10.14890	23.8076	3	2.74004e-05	0.200009	C-terminal motor kinesin, putative	KIFC1
Tb927.11.6890	23.7235	3	2.85306e-05	0.230617	DNA repair and recombination helicase protein PIF1	PIF1
Tb927.1.1890	23.6488	3	2.95725e-05	0.549755	Replication Factor C Subunit 1-related protein	N/A
Tb927.9.11140	23.6204	3	2.99791e-05	0.766135	hypothetical protein, conserved	N/A
Tb927.5.800	23.4986	3	3.17859e-05	0.132688	casein kinase I, isoform 2	CK1.2
Tb927.6.1220	23.443	3	3.26462e-05	0.67881	hypothetical protein, conserved	N/A
Tb927.11.950	23.3767	3	3.37028e-05	0.593954	RNA-binding protein, putative	DRBD14
Tb927.3.1900	23.3697	3	3.38155e-05	0.635126	conserved protein, unknown function	N/A
Tb927.7.750	23.3116	3	3.47725e-05	1.01154	hypothetical protein, conserved	TZP93
Tb927.9.4190	23.2756	3	3.53788e-05	0.342318	fatty acyl CoA syntetase 1	ACS1
Tb927.5.810	23.2458	3	3.58879e-05	0.144315	zinc finger CCCH domain containing protein 11	ZC3H11
Tb927.10.2250	23.2443	3	3.59145e-05	0.432769	ubiquitin-conjugating enzyme variant Kua homologue, putative	N/A
Tb927.4.4690	23.1249	3	3.80334e-05	0.748579	hypothetical protein, conserved	N/A
Tb927.8.6370	23.0414	3	3.95876e-05	0.645228	Flagellar pocket collar protein 4	FPC4
Tb927.11.12840	22.9177	3	4.20103e-05	0.64083	Domain of unknown function (DUF4486), putative	N/A
Tb927.2.5000	22.8634	3	4.31184e-05	0.952662	hypothetical protein, conserved	N/A
Tb927.7.4370	22.7412	3	4.57216e-05	1.08012	hypothetical protein, conserved	N/A
Tb927.4.2450	22.6136	3	4.86073e-05	0.308976	protein disulfide isomerase 1	PDI-1
Tb927.6.4300	22.6066	3	4.87708e-05	0.381906	glyceraldehyde 3-phosphate dehydrogenase, glycosomal	GAPDH
Tb927.8.4230	22.4502	3	5.25706e-05	0.891368	hypothetical protein, conserved	N/A
Tb927.1.2730	22.4396	3	5.28393e-05	0.588989	conserved protein, unknown function	N/A
Tb927.2.1890	22.3728	3	5.45582e-05	0.205999	E2-like ubiquitin-conjugation enzyme	ATG3
Tb927.9.10530	22.355	3	5.50259e-05	0.647866	Flagellum attachment zone protein 4	FAZ4
Tb927.11.8060	22.3338	3	5.55874e-05	0.569824	SNARE associated Golgi protein, putative	N/A
Tb927.2.5160	22.3189	3	5.59852e-05	0.477343	Chaperone protein DnaJ 2	J2
Tb927.9.2160	22.3	3	5.64966e-05	0.406297	hypothetical protein, conserved	N/A
Tb927.5.4180	22.2302	3	5.84189e-05	0.830649	histone H4, putative	N/A
Tb927.10.13100	22.1872	3	5.96343e-05	1.22	Cytokinesis initiation factor 3	CIF3
Tb927.4.4130	22.1806	3	5.98242e-05	0.8782	Flagellar-associated protein 59, putative	N/A
Tb927.11.1230	22.1343	3	6.11667e-05	0.330636	hypothetical protein, conserved	N/A
Tb927.10.12130	22.0412	3	6.39552e-05	1.26904	Ubiquitin family, putative	TZP88
Tb927.9.8350	21.9571	3	6.65848e-05	0.372712	hypothetical protein, conserved	N/A
Tb927.7.7310	21.9448	3	6.6979e-05	0.824262	hypothetical protein	N/A
Tb927.3.3300	21.8981	3	6.84937e-05	0.277511	Flagellum attachment zone protein 19	FAZ19
Tb927.1.2600	21.74	3	7.38809e-05	0.548358	pumilio/PUF RNA binding protein 9	PUF9
Tb927.4.2050	21.5478	3	8.10041e-05	0.357606	hypothetical protein	N/A
Tb927.11.880	21.5113	3	8.24328e-05	0.209282	cyclophilin a	CYPA
Tb927.10.2880	21.4699	3	8.40802e-05	0.311111	Voltage-dependent calcium channel subunit, putative	FAZ26
Tb927.6.1180	21.4492	3	8.49184e-05	0.540319	hypothetical protein, conserved	N/A
Tb927.9.9940	21.4475	3	8.49861e-05	0.271705	parkin coregulated gene protein	PACRGB
Tb927.7.2850	21.3614	3	8.85626e-05	0.612574	histone H2A, putative	N/A
Tb927.8.3990	21.3537	3	8.88881e-05	0.526594	hypothetical protein, conserved	N/A
Tb927.10.4560	21.327	3	9.00317e-05	0.234409	elongation factor 2	N/A
Tb927.9.10440	21.3177	3	9.04339e-05	0.505902	DNA polymerase epsilon catalytic subunit, putative	N/A
Tb927.7.7320	21.3125	3	9.06603e-05	0.93229	hypothetical protein, conserved	N/A
Tb11.v5.0172	21.2674	3	9.26368e-05	0.599565	hypothetical protein, conserved	N/A
Tb927.5.2950	21.2495	3	9.3432e-05	0.613953	Component of motile flagella 3	CMF3
Tb927.11.9250	21.227	3	9.44434e-05	0.40136	hypothetical protein, conserved	N/A
Tb927.9.15650	21.1729	3	9.69218e-05	0.48034	hypothetical protein	N/A
Tb927.9.9810	21.1688	3	9.71122e-05	0.431591	hypothetical protein, conserved	N/A
Tb927.8.2630	21.1374	3	9.85821e-05	0.197031	kinesin-C	KIN-C
Tb927.11.9860	21.1178	3	9.95086e-05	0.337856	EF-hand domain pair, putative	N/A
Tb927.10.5520	21.1075	3	0.000100001	0.777599	AmmeMemoRadiSam system protein B, putative	N/A
Tb927.11.5030	21.0068	3	0.000104933	0.942298	hypothetical protein, conserved	N/A
Tb927.11.1430	20.9974	3	0.000105409	0.436504	Component of motile flagella 2	CMF2
Tb927.9.4420	20.9818	3	0.000106195	0.621798	Beat-regulation protein	N/A
Tb927.9.15400	20.9427	3	0.000108202	0.354317	ankyrin-repeat protein, putative	N/A
Tb927.9.7550	20.3857	3	0.000141194	0.899652	adenylosuccinate lyase, putative	ADSL
Tb927.11.6560	20.358	3	0.000143077	0.571017	Centriole protein POC11, putative	POC11
Tb927.4.870	20.343	3	0.000144106	0.521377	dynein heavy chain, putative	N/A
Tb1.NT.27	20.3187	3	0.000145791	0.336447	Noncoding RNA, putative	N/A
Tb927.11.3770	20.1216	3	0.00016017	0.563614	Dpy-30 motif containing protein, putative	N/A
Tb927.10.3130	20.1108	3	0.000161002	0.906074	myotubularin-associated protein, putative	N/A
Tb927.5.2430	20.0065	3	0.000169219	1.00493	membrane transporter protein, putative	N/A
Tb927.3.2020	19.9694	3	0.000172241	0.983039	kinesin, putative	KIN-F
Tb927.9.5190	19.821	3	0.000184876	0.835705	proliferating cell nuclear antigen	PCNA
Tb927.11.14370	19.8136	3	0.000185528	0.70239	Microtubule-associated protein 103 kDa	MAP103
Tb927.3.5520	19.7651	3	0.000189875	0.427786	26S proteasome regulatory non-ATPase subunit	RPN1
Tb927.10.15350	19.7551	3	0.00019078	0.226824	histone H3 variant V	H3V
Tb927.2.3930	19.7418	3	0.000191994	0.631437	dna replication licensing factor mcm3	MCM3
Tb927.5.1690	19.727	3	0.000193357	0.710749	hypothetical protein, conserved	N/A
Tb927.11.780	19.7043	3	0.000195455	0.493442	hypothetical protein, conserved	N/A
Tb927.3.2475	19.5856	3	0.000206837	0.23545	hypothetical protein	N/A
Tb927.2.2490	19.4408	3	0.00022162	0.597181	hypothetical protein	N/A
Tb927.10.15280	19.404	3	0.000225541	0.47466	Domain of Unknown Function (DUF1042), putative	N/A
Tb927.7.4180	19.393	3	0.000226731	0.204825	Fatty acid elongase	ELO1
Tb927.11.15450	19.3449	3	0.000231979	0.494432	Basal body protein	BBP270
Tb927.9.4960	19.2765	3	0.000239663	0.39331	hypothetical protein, conserved	N/A
Tb927.10.2010	19.0703	3	0.000264397	0.243379	hexokinase	HK1
Tb927.9.2470	19.0458	3	0.000267507	0.109668	nucleolar protein	NOP86
Tb927.9.11580	19.0206	3	0.000270731	0.323043	glycosomal membrane protein	gim5A
Tb11.01.2730	18.9854	3	0.0002753	0.484548	hypothetical protein, conserved	N/A
Tb927.10.6510	18.9514	3	0.000279805	0.45109	chaperonin HSP60, mitochondrial precursor	HSP60
Tb927.3.3600	18.915	3	0.000284691	0.808097	hypothetical protein	N/A
Tb927.9.8670	18.9092	3	0.000285471	0.38906	hypothetical protein, conserved	N/A
Tb927.11.16470	18.8657	3	0.000291445	0.220273	SUMO-interacting motif-containing protein	N/A
Tb927.10.10370	18.7287	3	0.000311074	0.395908	hypothetical protein, conserved	N/A
Tb927.7.5930	18.6074	3	0.000329563	0.397386	Protein Associated with Differentiation 1	PAD1
Tb927.5.1000	18.5885	3	0.000332541	0.228531	ubiquitin-conjugating enzyme E2, putative	N/A
Tb927.8.4780	18.4977	3	0.000347203	0.197227	Flagellar Member 3	FLAM3
Tb927.8.8340	18.4839	3	0.000349492	0.36004	CRAL/TRIO domain containing protein, putative	N/A
Tb927.11.3710	18.3918	3	0.000365136	0.260251	hypothetical protein, conserved	N/A
Tb927.9.1700	18.3781	3	0.000367528	0.636767	btb/poz domain containing protein, putative	N/A
Tb927.5.4010	18.3718	3	0.000368624	0.720532	Enriched in surface-labeled proteome protein 4	ESP4
Tb927.9.13440	18.3608	3	0.000370557	0.28702	Flagellar Member 5	FLAM5
Tb927.10.7230	18.3403	3	0.000374185	0.362904	Flagellar Member 1	FLAM1
Tb927.11.4210	18.3364	3	0.000374884	0.383976	U-box domain containing protein, putative	N/A
Tb927.9.10230	18.1967	3	0.000400615	0.170669	Co-chaperone protein P23	P23
Tb927.8.3060	18.137	3	0.000412134	0.698377	metallo-peptidase, Clan MF, Family M17	N/A
Tb927.11.6420	18.1167	3	0.000416134	0.654395	hypothetical protein, conserved	N/A
Tb927.7.6290	18.0991	3	0.000419631	0.279043	kinesin, putative	KIF9A
Tb927.8.2520	18.0924	3	0.00042096	0.475616	acetyl-CoA synthetase, putative	ACS
Tb927.10.3410	18.0826	3	0.000422934	0.866909	hypothetical protein	N/A
Tb927.5.1220	17.9102	3	0.000459009	0.581827	hypothetical protein, conserved	N/A
Tb927.2.200	17.8535	3	0.000471541	0.30326	expression site-associated gene 3 (ESAG3), degenerate	N/A
Tb927.3.5010	17.7759	3	0.000489229	0.315124	hypothetical protein, conserved	N/A
Tb927.9.12510	17.7626	3	0.00049233	0.126919	ATP-dependent DEAD/H RNA helicase, putative	DED1
Tb927.1.3560	17.75	3	0.000495272	0.698899	Centrosomal protein of 164 kDa, putative	CEP164C
Tb927.11.8140	17.6655	3	0.000515533	0.602827	ER lumen retaining receptor protein, putative	N/A
Tb927.11.15130	17.6265	3	0.000525166	0.399576	DnaJ homolog, putative	J7
Tb927.10.2200	17.5825	3	0.000536253	0.544112	hypothetical protein, conserved	N/A
Tb927.6.4770	17.5656	3	0.000540559	0.262938	protein mkt1, putative	MKT1
Tb927.6.3480	17.5506	3	0.00054443	0.277483	RNA-binding protein, putative	DRBD5
Tb927.5.2780	17.5157	3	0.000553501	0.687117	mitochondrial DNA polymerase beta	N/A
Tb927.3.2760	17.5154	3	0.000553577	0.717015	hypothetical protein, conserved	N/A
Tb927.7.6780	17.4566	3	0.00056924	0.550077	hypothetical protein	N/A
Tb927.2.3420	17.4361	3	0.000574802	0.328402	hypothetical protein, conserved	N/A
Tb927.5.610	17.4301	3	0.000576434	0.198637	acidic phosphatase, putative	N/A
Tb927.8.760	17.4157	3	0.000580372	0.277621	nucleolar RNA-binding protein	NOPP44/46-1
Tb927.10.7410	17.1849	3	0.000647467	0.22093	succinyl-CoA ligase [GDP-forming] beta-chain, putative	N/A
Tb927.7.2650	17.1631	3	0.000654212	0.195663	Cytoskeleton associated protein 51V	CAP51V
Tb927.9.8820	17.1398	3	0.000661475	0.266411	hypothetical protein, conserved	N/A
Tb927.11.8220	17.1243	3	0.000666319	0.53582	aurora B kinase	AUK1
Tb927.11.1020	17.1173	3	0.00066854	0.280724	ribokinase, putative	N/A
Tb927.4.2260	17.1038	3	0.000672845	0.729811	centrin-1	CETN1
Tb927.10.16120	17.0994	3	0.000674253	0.242997	inosine-5'-monophosphate dehydrogenase	IMPDH1
Tb927.8.7700	17.078	3	0.000681108	0.16145	amino acid transporter, putative	N/A
Tb927.11.12980	16.7386	3	0.000799817	0.764538	hypothetical protein, conserved	N/A
Tb927.10.3220	16.7072	3	0.00081179	0.450425	nucleolus protein, putative	N/A
Tb927.9.10950	16.5972	3	0.000855181	0.758179	chaperone protein DnaJ, putative	J43
Tb8.NT.99	16.5759	3	0.00086381	0.695244	Noncoding RNA, putative	N/A
Tb927.5.2970	16.4483	3	0.000917546	1.09976	suppressive immunomodulating factor	TSIF
Tb927.1.3830	16.3105	3	0.000979315	0.254895	glucose-6-phosphate isomerase, glycosomal	PGI
Tb927.8.4870	16.2829	3	0.000992137	0.225616	Component of motile flagella 6	CMF6
Tb927.8.2660	16.2533	3	0.00100615	0.404559	Galactose oxidase, central domain containing protein, putative	N/A
Tb927.10.450	16.161	3	0.00105096	0.309035	Component of motile flagella 62	CMF62
Tb927.7.1300	16.1279	3	0.00106755	0.253352	protein disulfide isomerase, putative	N/A
Tb927.7.6900	16.1221	3	0.00107045	0.417837	Sister chromatid cohesion protein 1	SCC1
Tb927.3.990	16.0885	3	0.00108755	0.464537	hypothetical protein, conserved	N/A
Tb927.11.5010	16.0534	3	0.00110575	1.01796	TFIIF-stimulated CTD phosphatase, putative	N/A
Tb927.7.3740	16.0383	3	0.00111365	0.502758	SUMO-interacting motif-containing protein	N/A
Tb927.10.11450	16.0171	3	0.00112489	0.730981	TFIIF-stimulated CTD phosphatase, putative	N/A
Tb927.8.3250	16.0036	3	0.00113208	0.146636	dynein heavy chain, putative	N/A
Tb927.11.6370	15.9686	3	0.00115092	0.36813	leucine-rich repeat protein (LRRP), putative	N/A
Tb927.8.2320	15.8862	3	0.00119658	0.279608	hypothetical protein	N/A
Tb927.10.2560	15.8791	3	0.00120056	0.300167	mitochondrial malate dehydrogenase	mMDH
Tb927.10.1060	15.8369	3	0.00122474	0.216003	T-complex protein 1, delta subunit, putative	TCP-1-delta
Tb927.5.4480	15.809	3	0.00124097	0.432652	paraflagellar rod component par4, putative	N/A
Tb927.8.7070	15.7254	3	0.00129087	0.788988	Flagellum attachment zone protein 15	FAZ15
Tb927.5.3620	15.6709	3	0.00132448	0.240191	kinetoplastid-specific dual specificity phosphatase, putative	N/A
Tb927.3.600	15.6663	3	0.00132734	0.35807	hypothetical protein	N/A
Tb927.3.3830	15.6602	3	0.00133117	1.02594	hypothetical protein, conserved	N/A
Tb927.8.6450	15.6493	3	0.00133801	0.188043	inhibitor of cysteine peptidase	ICP
Tb927.10.14490	15.6322	3	0.00134887	0.40811	hypothetical protein, conserved	N/A
Tb927.1.4020	15.6219	3	0.00135543	0.313553	hypothetical protein	N/A
Tb927.7.5340	15.5938	3	0.0013735	0.257021	cAMP response protein 3	CARP3
Tb927.1.4490	15.5922	3	0.00137455	0.264656	acetyltransferase, putative	N/A
Tb927.10.6520	15.4902	3	0.00144222	0.622641	hypothetical protein, conserved	N/A
Tb927.4.530	15.4414	3	0.00147575	0.615968	hypothetical protein, conserved	N/A
Tb927.9.5900	15.3607	3	0.00153297	0.340642	glutamate dehydrogenase	GDH
Tb11.v5.0410	15.3556	3	0.00153663	0.414281	antigenic protein, conserved	N/A
Tb927.1.400	15.3234	3	0.00156013	0.22134	hypothetical protein, conserved	N/A
Tb927.8.8170	15.3128	3	0.00156797	0.328682	RNA editing mediator complex protein 5	REMC5A
Tb927.11.14440	15.2766	3	0.0015949	0.589262	Pentatricopeptide repeat protein (PPR), putative	PPR8
Tb927.11.9640	15.2055	3	0.00164917	0.289985	glycyl-tRNA synthetase, putative	N/A
Tb927.9.8240	15.1559	3	0.00168816	1.3598	hypothetical protein, conserved	N/A
Tb927.8.770	15.1465	3	0.0016956	0.197763	SUMO-interacting motif-containing protein	N/A
Tb927.2.5970	15.1014	3	0.00173199	0.545234	hypothetical protein, conserved	N/A
Tb927.10.12180	15.0946	3	0.00173753	0.58249	hypothetical protein, conserved	N/A
Tb927.8.7410	15.0697	3	0.00175801	0.0639152	calreticulin, putative	N/A
Tb927.3.5340	15.0445	3	0.00177897	0.195964	Hsc70-interacting protein (Hip), putative	N/A
Tb927.11.2790	15.0189	3	0.00180056	0.228506	Solute carrier (proton/amino acid symporter), TRAMD3 or PAT1, putative	N/A
Tb927.11.10090	14.9971	3	0.00181909	0.61623	hypothetical protein, conserved	N/A
Tb927.6.2850	14.9327	3	0.0018751	0.449101	ESAG8-associated protein, putative	PIE8
Tb927.9.11850	14.9291	3	0.00187823	0.486025	structural maintenance of chromosome 1, putative	SMC1
Tb927.10.5890	14.9134	3	0.00189213	0.358408	Galactose oxidase, central domain containing protein, putative	N/A
Tb11.v5.0632	14.8852	3	0.00191743	0.117004	Sel1 repeat, putative	N/A
Tb927.6.820	14.7886	3	0.00200652	0.185336	Pumilio homology domain family member 4	PUF4
Tb927.9.13110	14.7491	3	0.00204412	0.333683	hypothetical protein, conserved	N/A
Tb927.5.2300	14.7302	3	0.00206232	0.215907	formin, putative	N/A
Tb927.9.10770	14.7295	3	0.00206299	0.0514209	polyadenylate-binding protein 2	PABP2
Tb927.11.10200	14.6935	3	0.00209821	0.507558	hypothetical protein, conserved	N/A
Tb2.NT.8	14.6065	3	0.00218572	0.479916	Noncoding RNA, putative	N/A
Tb10.v4.0163	14.575	3	0.00221837	0.118706	variant surface glycoprotein (VSG), putative	N/A
Tb927.7.5950	14.5062	3	0.00229117	0.497208	protein associated with differentiation 3, putative	PAD3
Tb927.11.12250	14.4846	3	0.00231457	0.637186	DNA replication licensing factor MCM4	MCM4
Tb927.1.4340	14.4715	3	0.00232884	0.282915	hypothetical protein, conserved	N/A
Tb927.8.7080	14.4578	3	0.00234382	0.505013	hypothetical protein, conserved	N/A
Tb927.9.1600	14.4177	3	0.00238839	0.181462	hypothetical protein, conserved	TZP182
Tb927.10.4750	14.4166	3	0.00238955	0.149145	hypothetical protein, conserved	N/A
Tb927.6.4100	14.4047	3	0.00240297	0.401806	hypothetical protein, conserved	N/A
Tb927.6.1940	14.3917	3	0.00241774	0.72156	leucine-rich repeat protein (LRRP), putative	N/A
Tb927.10.10920	14.3673	3	0.00244554	0.15599	heat shock protein, putative	N/A
Tb927.8.3790	14.3564	3	0.00245807	0.399159	paraflagellar rod component, putative	PFC2
Tb927.11.4040	14.3192	3	0.00250133	0.29507	hypothetical protein, conserved	N/A
Tb927.11.5410	14.3184	3	0.00250223	0.687108	SUMO-interacting motif-containing protein	N/A
Tb927.9.5410	14.3135	3	0.00250806	0.423729	hypothetical protein, conserved	N/A
Tb927.11.14090	14.3124	3	0.00250939	0.117636	Double RNA binding domain protein 18	DRBD18
Tb927.11.7560	14.3122	3	0.00250956	0.266492	Component of motile flagella 15	CMF15
Tb927.5.2900	14.2777	3	0.00255053	0.720052	histone deacetylase 4	HDAC4
Tb927.4.1680	14.2555	3	0.00257723	0.151545	ZFP family member, putative	ZC3H10
Tb927.10.13860	14.2494	3	0.00258455	0.381108	GPI-anchor transamidase subunit 8 (GPI8)	N/A
Tb927.10.7670	14.2082	3	0.00263507	1.12872	Protein of unknown function (DUF2962), putative	N/A
Tb927.10.4990	14.1645	3	0.00268962	0.511487	cdc2-related kinase 3	CRK3
Tb927.9.6380	14.137	3	0.00272449	0.177121	hypothetical protein, conserved	N/A
Tb927.9.4680	14.1196	3	0.00274675	0.167491	Eukaryotic initiation factor 4A-1	EIF4A1
Tb927.5.4380	14.102	3	0.00276956	0.371836	Kinetoplastid-specific Protein Phosphatase 1	KPP1
Tb927.9.9520	14.0751	3	0.00280463	0.333754	zinc finger protein family member, putative	ZC3H29
Tb927.7.6860	14.0612	3	0.00282308	0.288448	expression site-associated gene 5 (ESAG5) protein, putative	N/A
Tb927.7.1780	14.0468	3	0.00284211	0.670283	Adenine phosphoribosyltransferase, putative	N/A
Tb927.9.11270	14.0256	3	0.00287047	0.160895	t- complex protein 1 (eta subunit), putative	TCP-1-eta
Tb927.11.10300	14.0208	3	0.00287703	0.404994	hypothetical protein, conserved	N/A
Tb927.10.11980	13.9961	3	0.0029105	1.2064	QA-SNARE protein putative	N/A
Tb927.10.5910	13.9766	3	0.00293721	0.45915	Basal body protein	BBP86
Tb927.8.3850	13.9325	3	0.00299842	0.628659	PSP1 C-terminal conserved region, putative	N/A
Tb927.3.3690	13.9096	3	0.00303076	0.168583	flagellar radial spoke protein-like, putative	N/A
Tb927.10.5840	13.8461	3	0.00312232	0.195477	translation elongation factor 1-beta, putative	N/A
Tb927.11.3790	13.8066	3	0.00318051	0.358505	hypothetical protein, conserved	N/A
Tb927.11.2820	13.7888	3	0.00320722	0.722995	hypothetical protein, conserved	N/A
Tb927.10.2890	13.7339	3	0.00329068	0.236943	enolase	N/A
Tb927.11.12460	13.6325	3	0.00345063	0.799632	hypothetical protein, conserved	N/A
Tb927.3.3820	13.4964	3	0.00367739	0.405819	hypothetical protein, conserved	N/A
Tb927.11.16880	13.413	3	0.00382357	0.537338	leucine-rich repeat protein (LRRP), putative	N/A
Tb927.9.9100	13.4018	3	0.00384356	0.186451	hypothetical protein, conserved	N/A
Tb927.10.810	13.3945	3	0.0038567	0.291095	Pentatricopeptide repeat protein (PPR), putative	N/A
Tb11.v5.0744	13.3941	3	0.00385746	1.26573	phosphatidylinositol 3-kinase tor, putative	N/A
Tb927.7.6720	13.3643	3	0.00391154	0.728677	hypothetical protein, conserved	N/A
Tb927.7.7000	13.3584	3	0.00392229	0.416963	hook complex protein, conserved	N/A
Tb927.3.1680	13.2736	3	0.00408071	0.264741	Eukaryotic translation initiation factor 3 subunit F	EIF3F
Tb927.6.3650	13.1992	3	0.00422513	0.325453	ADP-ribosylation factor-like protein 3C, putative	ARL3C
Tb927.11.8440	13.1817	3	0.00425979	0.480569	haloacid dehalogenase-like hydrolase, putative	N/A
Tb927.11.10340	13.1774	3	0.00426826	0.395217	Serine/threonine-protein phosphatase PGAM5, mitochondrial, putative	pgam5
Tb927.11.3390	13.1728	3	0.00427753	0.440356	Concanavalin A-like lectin/glucanases superfamily/SPRY domain/HECT-domain (ubiquitin-transferase), putative	N/A
Tb927.11.9440	13.1659	3	0.00429132	0.488587	Component of motile flagella 63	CMF63
Tb927.8.3550	13.1605	3	0.00430204	0.321663	mitogen-activated protein kinase 3, putative	MPK3
Tb927.9.8190	13.1527	3	0.00431779	1.06791	hypothetical protein, conserved	N/A
Tb927.11.10400	13.1108	3	0.00440311	1.5102	SSU ribosomal protein, mitochondrial, putative	mS70
Tb927.7.4410	13.1062	3	0.00441242	0.576536	hypothetical protein, conserved	N/A
Tb927.4.5010	13.1051	3	0.00441468	0.133695	calreticulin, putative	N/A
Tb927.11.1100	13.0992	3	0.00442696	0.842666	cysteine peptidase, Clan CA, family C2, putative	N/A
Tb927.10.15180	13.0849	3	0.00445656	0.127232	nucleosome assembly protein, putative	N/A
Tb927.10.15680	13.0426	3	0.00454544	0.379903	hypothetical protein, conserved	N/A
Tb927.8.8290	12.9998	3	0.00463695	0.0981931	amino acid transporter AATP5	N/A
Tb927.9.4250	12.9977	3	0.00464155	0.327319	hypothetical protein, conserved	N/A
Tb927.5.3230	12.9974	3	0.00464226	0.361626	hypothetical protein, conserved	N/A
Tb927.5.3630	12.9876	3	0.00466344	0.796137	hypothetical protein, conserved	N/A
Tb927.6.3490	12.9804	3	0.00467913	0.118765	zinc finger protein 1	ZFP1
Tb927.3.3270	12.98	3	0.00468011	0.0640966	ATP-dependent 6-phosphofructokinase, glycosomal	PFK
Tb927.7.6820	12.9784	3	0.00468362	0.19883	hypothetical protein, conserved	N/A
Tb927.5.3820	12.9746	3	0.00469196	0.312697	aspartate carbamoyltransferase, putative	PYR2
Tb927.6.5040	12.971	3	0.00469971	0.28504	ribosomal protein L15, putative	N/A
Tb927.9.5240	12.9617	3	0.0047202	0.749307	mismatch repair protein MSH3, putative	MSH3
Tb927.4.4940	12.9534	3	0.00473853	0.422295	SUMO-interacting motif-containing protein	N/A
Tb927.11.2710	12.9398	3	0.00476859	0.795916	Cell division cycle 45	CDC45
Tb927.11.2140	12.9278	3	0.00479532	0.324907	cyclic nucleotide-binding domain containing protein, putative	N/A
Tb927.1.690	12.9211	3	0.00481036	0.577389	hypothetical protein, conserved	N/A
Tb927.1.4690	12.9004	3	0.00485711	0.190738	Protein arginine N-methyltransferase 1 catalytic subunit	PRMT1-ENZ
Tb927.5.3460	12.8536	3	0.00496408	0.861074	Flagellum attachment zone protein 16	FAZ16
Tb927.10.11280	12.8156	3	0.00505283	0.619299	hypothetical protein	N/A
Tb927.11.3950	12.8113	3	0.00506299	0.64962	hypothetical protein, conserved	N/A
Tb927.11.11920	12.7938	3	0.00510436	0.442814	molybdenum cofactor biosynthesis protein, putative	N/A
Tb927.9.9780	12.7755	3	0.00514823	0.540616	peptidyl-prolyl cis-trans isomerase (cyclophilin- 40), putative	N/A
Tb927.3.2590	12.7466	3	0.00521802	0.968046	hypothetical protein	N/A
Tb927.10.5580	12.7452	3	0.00522133	0.750077	hypothetical protein, conserved	N/A
Tb927.6.1520	12.712	3	0.0053026	0.205323	Aquaglyceroporin 1	AQP1
Tb927.11.11560	12.6785	3	0.00538595	0.28971	DNA topoisomerase II beta, putative	TOP2B
Tb927.11.16360	12.6687	3	0.00541067	0.393728	WD repeat-containing protein 82, putative	WDR82
Tb927.8.3720	12.6024	3	0.00558036	0.187981	SUMO-interacting motif-containing protein	N/A
Tb927.6.3470	12.5643	3	0.00568022	1.08598	hypothetical protein, conserved	N/A
Tb927.6.2360	12.5383	3	0.00574929	0.581681	adenosine kinase, putative	N/A
Tb927.10.7510	12.4998	3	0.00585311	0.550582	chromatin binding protein, putative	N/A
Tb927.11.1340	12.4904	3	0.00587892	0.505832	Flagella connector protein 1	FC1
Tb927.1.3950	12.4809	3	0.00590489	0.155568	alanine aminotransferase	ALAT
Tb927.11.15190	12.4362	3	0.00602901	0.212399	Domain of unknown function (DUF4200), putative	N/A
Tb927.10.3210	12.3961	3	0.00614237	0.152012	delta-1-pyrroline-5-carboxylate dehydrogenase, putative	N/A
Tb927.9.5590	12.3814	3	0.00618458	0.729934	DNA topoisomerase ii	TOP2
Tb927.5.3310	12.3749	3	0.00620321	0.649588	hypothetical protein, conserved	N/A
Tb927.11.10540	12.3593	3	0.00624845	0.308767	hypothetical protein, conserved	N/A
Tb927.11.4530	12.3569	3	0.0062555	1.0103	N-acetyltransferase subunit ARD1	ARD1
Tb927.10.10140	12.2901	3	0.00645275	0.304426	paraflagellar rod component, putative	PFC19
Tb927.6.840	12.2789	3	0.00648636	0.653435	hypothetical protein, conserved	N/A
Tb927.6.3290	12.2776	3	0.00649026	0.34833	intraflagellar transport protein 20	IFT20
Tb927.11.7470	12.2594	3	0.00654541	0.357618	hypothetical protein, conserved	N/A
Tb927.5.3790	12.2411	3	0.00660119	0.302469	Tetraspanin family, putative	N/A
Tb927.8.7970	12.2285	3	0.00663996	0.269897	hypothetical protein	N/A
Tb9.NT.34	12.214	3	0.00668498	0.328749	Noncoding RNA, putative	N/A
Tb927.4.4370	12.2057	3	0.0067106	0.289125	hypothetical protein, conserved	N/A
Tb927.4.4180	12.198	3	0.00673482	0.678053	SUMO-interacting motif-containing protein	N/A
Tb927.8.4100	12.1855	3	0.00677386	0.264933	FLA1-binding protein	FLA1BP-1
Tb927.9.10360	12.1733	3	0.00681258	0.221686	Cytosolic iron-sulfur protein assembly 2A, putative	CIA2A
Tb927.7.1410	12.1547	3	0.00687144	0.425976	hypothetical protein, conserved	TZP91
Tb927.11.9950	12.1464	3	0.00689809	0.478324	hypothetical protein, conserved	N/A
Tb927.4.1230	12.1349	3	0.00693515	0.262282	hypothetical protein	N/A
Tb927.1.3410	12.1281	3	0.006957	0.476443	hypothetical protein, conserved	N/A
Tb927.10.15410	12.0175	3	0.00732361	0.191182	glycosomal malate dehydrogenase	gMDH
Tb927.9.12980	12.0056	3	0.00736399	0.376114	Alpha/beta hydrolase family, putative	N/A
Tb927.5.1680	12.0051	3	0.00736581	0.583405	hypothetical protein, conserved	N/A
Tb927.7.3370	12.0012	3	0.007379	0.229889	Intraflagellar transport protein 74, putative	IFT74
Tb927.1.1960	11.9836	3	0.00743956	0.342218	chaperone protein DnaJ, putative	J16
Tb927.9.9210	11.9755	3	0.00746739	0.118793	60S ribosomal protein L37, putative	N/A
Tb927.10.620	11.9734	3	0.00747495	0.373838	hypothetical protein, conserved	N/A
Tb927.10.7420	11.9508	3	0.00755354	0.396032	bromodomain factor 2 protein, putative	BDF2
Tb927.3.950	11.9413	3	0.00758687	0.667395	2OG-Fe(II) oxygenase superfamily, putative	N/A
Tb927.9.9290	11.9227	3	0.0076528	0.251652	polyadenylate-binding protein 1	PABP1
Tb927.9.12000	11.9173	3	0.00767206	0.357768	LEM3 (ligand-effect modulator 3) family / CDC50 family, putative	N/A
Tb927.11.6920	11.9127	3	0.00768834	0.320331	hypothetical protein, conserved	N/A
Tb927.10.740	11.8825	3	0.00779677	0.435454	structural maintenance of chromosome 4, putative	SMC4
Tb927.8.1300	11.861	3	0.00787498	0.634251	hypothetical protein, conserved	N/A
Tb927.11.16970	11.845	3	0.00793337	0.381117	protein phosphatase 4, putative	N/A
Tb927.10.13380	11.8393	3	0.00795447	0.519678	Origin recognition complex subunit 4-like protein	ORC4L
Tb927.1.450	11.8364	3	0.00796512	0.161586	retrotransposon hot spot protein (RHS, pseudogene), putative	N/A
Tb11.v5.1035	11.8343	3	0.00797291	0.537164	heat shock protein 70 (hsp70), putative	N/A
Tb927.3.3200	11.8266	3	0.00800125	0.234835	Domain of unknown function (DUF4586), putative	N/A
Tb927.11.3260	11.8265	3	0.00800174	0.462343	mitochondrial DNA polymerase I protein D, putative	POLID
Tb927.8.2830	11.8185	3	0.00803142	0.498294	Kinetoplastid kinetochore protein 25	KKT25
Tb927.8.3680	11.7916	3	0.00813212	0.435876	kinetoplastid kinetochore protein 4	KKT4
Tb927.11.2400	11.7832	3	0.00816402	0.173468	Flabarin-like protein	N/A
Tb927.10.7240	11.7826	3	0.00816634	0.270462	kinetoplastid kinetochore protein 14	kkt14
Tb927.9.9740	11.7781	3	0.00818345	0.608972	AMP deaminase, putative	N/A
Tb927.7.7240	11.7166	3	0.00841996	0.434225	leucine-rich repeat protein (LRRP), putative	N/A
Tb927.11.12280	11.7161	3	0.00842177	0.539128	hypothetical protein, conserved	N/A
Tb927.4.5320	11.7071	3	0.00845702	0.668827	Component of IIS longevity pathway SMK-1, putative	N/A
Tb927.11.1240	11.6592	3	0.00864669	0.547205	hypothetical protein, conserved	N/A
Tb927.8.6500	11.6489	3	0.00868814	0.43316	cell division cycle protein 20, putative	CDC20
Tb927.10.6490	11.6477	3	0.00869293	0.407505	KIAA1430 homologue, putative	N/A
Tb927.11.4690	11.6253	3	0.00878334	0.559606	mitochondrial DNA polymerase I protein B	POLIB
Tb927.8.6640	11.6124	3	0.00883601	0.576077	Fatty acyl-CoA reductase, putative	N/A
Tb927.7.4330	11.5951	3	0.0089071	0.53582	Iguana/Dzip1-like DAZ-interacting protein N-terminal, putative	TZP100
Tb927.7.710	11.5784	3	0.00897602	0.114576	heat shock 70 kDa protein, putative	HSP70.4
Tb927.8.7720	11.563	3	0.00904031	0.294681	hypothetical protein, conserved	N/A
Tb927.10.7860	11.5317	3	0.0091721	0.0708769	hypothetical protein, conserved	N/A
Tb927.10.10910	11.5143	3	0.00924663	0.189437	heat shock protein, putative	N/A
Tb927.10.13110	11.5068	3	0.00927862	0.292479	Outer arm dynein light chain 7	LC7
Tb927.11.14165	11.4242	3	0.00963968	0.198694	hypothetical protein	N/A
Tb927.4.2780	11.4185	3	0.00966523	0.562372	hypothetical protein, conserved	N/A
Tb927.9.4750	11.4164	3	0.00967478	0.158724	hypothetical protein	N/A
Tb927.11.10960	11.4161	3	0.0096762	0.218879	2OG-Fe(II) oxygenase superfamily, putative	N/A
Tb927.7.7040	11.4105	3	0.00970125	0.203793	methylthioadenosine phosphorylase, putative	MTAP
Tb927.3.2790	11.3987	3	0.00975422	0.728963	leucine-rich repeat protein (LRRP), putative	N/A
Tb927.2.2950	11.3865	3	0.00980928	0.381259	Nop14-like family, putative	N/A
Tb927.6.2730	11.3843	3	0.00981953	0.235152	hypothetical protein, conserved	N/A
Tb927.4.1300	11.3841	3	0.00982007	0.0813854	amidinotransferase, putative	N/A
Tb927.9.3870	11.374	3	0.00986602	0.223878	hypothetical protein, conserved	N/A
Tb927.10.11800	11.3738	3	0.00986737	0.421223	Axonemal inner arm dynein light chain, putative	N/A
Tb927.9.1730	11.3696	3	0.00988617	1.0049	Primase zinc finger/Mcm10 replication factor, putative	N/A
Tb927.8.1160	11.3493	3	0.00997966	0.558733	vacuolar-type Ca2+-ATPase, putative	N/A
Tb927.8.2460	11.3473	3	0.00998875	0.340712	hypothetical protein, conserved	N/A
Tb927.4.180	11.345	3	0.00999942	1.29481	hypothetical protein	N/A
Tb927.9.1880	11.3279	3	0.0100788	0.232967	WD domain, G-beta repeat, putative	N/A
Tb927.8.2740	11.3101	3	0.0101619	0.417659	mitochondrial RNA binding protein	RBP38
Tb927.10.9000	11.2968	3	0.0102245	0.600525	Mitochondrial processome subunit 2	MPSS2
Tb927.5.3340	11.2753	3	0.0103269	1.13849	Mitochondrial import inner membrane translocase subunit 11	TIM11
Tb927.4.790	11.262	3	0.0103905	0.610582	hypothetical protein, conserved	N/A
Tb927.8.5600	11.2601	3	0.0103997	0.357388	transaldolase, putative	N/A
Tb927.5.960	11.2501	3	0.0104474	0.409226	atpase family aaa domain-containing protein 1	N/A
Tb927.7.5300	11.2092	3	0.0106467	0.624516	C2 domain/Ankyrin repeats (3 copies), putative	N/A
Tb927.3.1525	11.1977	3	0.0107037	0.720069	hypothetical protein	N/A
Tb927.11.6160	11.1533	3	0.010925	0.198072	eukaryotic release factor 3, putative	ERF3
Tb927.6.3170	11.149	3	0.0109467	0.311259	hypothetical protein, conserved	N/A
Tb927.10.3990	11.1271	3	0.011058	0.0496459	DHH1	DHH1
Tb927.1.100	11.1198	3	0.0110952	0.171356	RNA polymerase (pseudogene), putative	N/A
Tb927.4.2530	11.0973	3	0.0112111	0.108814	hypothetical protein, conserved	N/A
Tb927.5.1120	11.095	3	0.0112232	0.395601	Phage tail fibre repeat, putative	TZP656
Tb927.5.2680	11.0757	3	0.0113238	0.399082	hypothetical protein, conserved	N/A
Tb927.11.13460	11.0482	3	0.0114682	0.605443	hypothetical protein, conserved	N/A
Tb927.6.4970	11.0445	3	0.0114876	0.295086	serine/arginine-rich protein specific kinase SRPK, putative	N/A
Tb927.8.4400	11.0105	3	0.0116691	0.345641	Outer dynein arm docking complex protein 1, putative	pDC1
Tb927.10.9840	11.0099	3	0.0116727	0.453962	chaperone protein DnaJ, putative	J33
Tb927.11.5780	11.0007	3	0.0117221	0.271667	DNA-directed RNA polymerase, mitochondrial	MTRNAP
Tb927.4.1090	10.9929	3	0.0117643	0.553406	endosomal integral membrane protein, putative	N/A
Tb927.11.167	10.9826	3	0.0118202	0.307444	ribosome associated membrane protein RAMP4, putative	N/A
Tb927.3.1060	10.973	3	0.0118727	0.333062	cAMP Response Protein 4	CARP4
Tb927.11.10430	10.9604	3	0.0119421	0.244315	hypothetical protein, conserved	N/A
Tb11.v5.1038	10.9304	3	0.0121084	0.950938	calpain-like cysteine peptidase, putative	N/A
Tb927.11.12070	10.916	3	0.012189	0.377407	hypothetical protein, conserved	N/A
Tb927.6.3500	10.914	3	0.0121999	0.090019	endosomal trafficking protein RME-8, putative	J59
Tb927.8.880	10.8785	3	0.0124014	0.223532	hypothetical protein	N/A
Tb927.8.1540	10.8743	3	0.0124254	0.720463	hypothetical protein, conserved	N/A
Tb927.8.560	10.8735	3	0.0124299	0.559691	hypothetical protein, conserved	N/A
Tb11.v5.0580	10.8526	3	0.01255	0.217908	delta-6 fatty acid desaturase, putative	N/A
Tb927.8.7730	10.8451	3	0.0125937	0.320709	Sphingosine N-acyltransferase, putative	DHCS
Tb927.11.340	10.8434	3	0.0126035	1.13673	hypothetical protein, conserved	N/A
Tb927.10.10460	10.8429	3	0.0126066	2.49863	histone H2B, putative	N/A
Tb927.6.560	10.8131	3	0.0127809	0.150013	cysteine peptidase C (CPC)	catB
Tb927.3.1420	10.7772	3	0.0129937	0.253799	hypothetical protein, conserved	TZP391
Tb927.7.1600	10.7706	3	0.0130331	0.708803	C-1-tetrahydrofolate synthase, cytoplasmic, putative	DHCH1
Tb927.9.8810	10.7518	3	0.0131464	0.246237	hypothetical protein, conserved	N/A
Tb927.7.3610	10.7356	3	0.0132451	0.600518	hypothetical protein, conserved	N/A
Tb927.10.4630	10.7265	3	0.0133007	0.232979	hypothetical protein, conserved	N/A
Tb927.8.1420	10.6624	3	0.0136988	0.636302	acyl-CoA dehydrogenase, mitochondrial precursor, putative	ACAD
Tb927.7.6190	10.6504	3	0.0137745	0.265275	Ring finger domain containing protein, putative	N/A
Tb927.5.860	10.6476	3	0.0137922	0.102815	Selenoprotein T, putative	SelT
Tb927.7.5160	10.6242	3	0.0139418	0.459608	deoxyuridine triphosphatase	DUT
Tb927.10.6410	10.594	3	0.0141363	0.412923	DNA mismatch repair protein MSH6	MSH6
Tb927.8.4640	10.5828	3	0.0142096	0.272702	Component of motile flagella 19	CMF19
Tb927.7.3970	10.5433	3	0.0144699	0.0448922	hypothetical protein, conserved	N/A
Tb927.7.2610	10.5385	3	0.0145018	0.416707	hypothetical protein, conserved	N/A
Tb927.5.760	10.5274	3	0.0145765	0.289791	Cell cycle sequence binding phosphoprotein, putative	CSBPII_45
Tb927.8.8330	10.5158	3	0.0146542	0.169337	calpain, putative	CAP5.5V
Tb927.11.4550	10.5108	3	0.014688	0.231453	Domain of unknown function (DUF4200), putative	N/A
Tb927.9.6830	10.5013	3	0.014752	0.24562	hypothetical protein	N/A
Tb927.10.3560	10.4757	3	0.0149266	0.217262	Protein arginine N-methyltransferase 1, prozyme	PRMT1-PRO
Tb927.9.11820	10.441	3	0.0151667	0.238069	CRAL/TRIO domain containing protein, putative	N/A
Tb927.1.4800	10.4403	3	0.0151716	0.686488	hypothetical protein, conserved	N/A
Tb927.3.4270	10.4349	3	0.0152088	0.0997089	hypothetical protein, conserved	N/A
Tb927.10.6960	10.3685	3	0.0156799	0.405317	hypothetical protein, conserved	N/A
Tb927.9.6110	10.3547	3	0.0157793	0.384132	Nucleus and spindle associated protein 2	NuSAP2
Tb927.4.4580	10.3196	3	0.0160358	0.134028	hypothetical protein, conserved	N/A
Tb927.11.15080	10.3109	3	0.0160998	0.512358	Transmembrane proteins 14C, putative	N/A
Tb927.11.2430	10.3094	3	0.0161109	0.161948	Cytoplasmic dynein 2 heavy chain (DYNC2H2), putative	DYNC2H2
Tb927.10.8190	10.299	3	0.0161886	0.162345	T-complex protein 1, theta subunit, putative	N/A
Tb927.9.8650	10.2626	3	0.0164607	0.251185	hypothetical protein, conserved	N/A
Tb927.2.4590	10.2579	3	0.0164964	0.26331	branched-chain amino acid aminotransferase, putative	N/A
Tb927.3.5290	10.2506	3	0.0165517	0.49348	hypothetical protein, conserved	TZP104.4
Tb927.10.990	10.24	3	0.0166323	0.388866	Enriched in surface-labeled proteome protein 6	ESP6
Tb11.1390	10.2395	3	0.0166361	0.473904	hypothetical protein, conserved	N/A
Tb927.8.3350	10.2356	3	0.0166661	0.477141	DNA polymerase theta (helicase domain only), putative	N/A
Tb05.5K5.40	10.2185	3	0.0167975	0.309355	hypothetical protein, conserved	N/A
Tb927.11.2570	10.2181	3	0.0168003	0.33434	hypothetical protein, conserved	N/A
Tb927.4.5000	10.2132	3	0.0168379	0.647407	TerD domain containing protein, putative	N/A
Tb927.10.12150	10.1907	3	0.0170129	1.7289	hypothetical protein, conserved	N/A
Tb927.10.10080	10.1815	3	0.0170846	0.248143	hypothetical protein, conserved	N/A
Tb927.9.1850	10.1744	3	0.01714	0.304167	60S ribosomal protein L35, putative	N/A
ND7	10.1661	3	0.0172057	0.134455	#N/A	#N/A
Tb927.9.3580	10.1487	3	0.0173432	0.60649	hypothetical protein, conserved	N/A
Tb927.11.2540	10.1403	3	0.0174103	0.288103	hypothetical protein, conserved	N/A
Tb927.10.15440	10.1267	3	0.017519	0.401857	hypothetical protein, conserved	N/A
Tb927.11.16040	10.1236	3	0.0175441	0.452392	prefoldin subunit, putative	N/A
Tb927.4.2800	10.1172	3	0.0175957	0.400282	R3H-associated N-terminal domain containing protein, putative	N/A
Tb927.5.2320	10.1137	3	0.0176236	0.226541	Mak10 subunit, NatC N(alpha)-terminal acetyltransferase, putative	N/A
Tb927.7.5730	10.1062	3	0.0176849	0.481458	hypothetical protein, conserved	N/A
Tb927.6.4380	10.0773	3	0.0179205	0.186964	Protein of unknown function (DUF544), putative	N/A
Tb927.10.6580	10.0723	3	0.0179611	0.413812	hypothetical protein	N/A
Tb927.8.4240	10.0612	3	0.0180526	0.394417	hypothetical protein, conserved	N/A
Tb927.6.510	10.0609	3	0.0180554	0.317282	GPEET procyclin	GPEET
Tb927.10.7880	10.0559	3	0.0180972	0.21644	Sperm tail/Sperm tail C-terminal domain containing protein, putative	N/A
Tb927.5.1350	10.0215	3	0.0183841	0.309559	hypothetical protein, conserved	N/A
Tb927.4.1080	9.97925	3	0.0187434	0.133994	V-type ATPase, A subunit, putative	VAA
Tb11.v5.0873	9.95603	3	0.0189436	0.192426	variant surface glycoprotein (VSG), putative	N/A
Tb927.10.2950	9.94287	3	0.019058	0.184889	hypothetical protein, conserved	N/A
Tb927.7.5370	9.93224	3	0.019151	0.388952	hypothetical protein, conserved	N/A
Tb927.1.4220	9.91455	3	0.0193066	0.308137	Ydr279p protein family (RNase H2 complex component), putative	RH2B
Tb927.10.12800	9.91231	3	0.0193264	0.0893527	Zinc finger CCCH domain-containing protein 38	ZC3H38
Tb927.11.13780	9.91181	3	0.0193308	0.368465	profilin	N/A
Tb927.10.3310	9.909	3	0.0193557	0.284387	Component of motile flagella 76b	CMF76b
Tb927.8.4860	9.90292	3	0.0194097	0.343349	kinetoplast ribosomal PPR-repeat containing protein 10	KRIPP10
Tb927.9.4130	9.88751	3	0.0195469	0.0814826	hypothetical protein, conserved	N/A
Tb927.7.5190	9.88628	3	0.0195579	0.48182	hypothetical protein, conserved	N/A
Tb927.7.4040	9.86841	3	0.0197185	0.175432	hypothetical protein, conserved	N/A
Tb927.11.5620	9.8544	3	0.0198452	0.403431	SUMO-interacting motif-containing protein	N/A
Tb927.4.3770	9.84064	3	0.0199705	0.331007	calcium/calmodulin-dependent protein kinase, putative	N/A
Tb927.11.4760	9.83465	3	0.0200252	0.432747	hypothetical protein	N/A
Tb927.9.11830	9.83016	3	0.0200664	0.528041	hypothetical protein, conserved	N/A
Tb927.4.1660	9.82387	3	0.0201242	0.528898	mitochondrial carrier protein, putative	MCP6
Tb11.v5.0231	9.81933	3	0.020166	0.300475	75 kDa invariant surface glycoprotein, putative	N/A
Tb927.5.3530	9.80791	3	0.0202716	0.49388	hypothetical protein, conserved	N/A
Tb927.1.4180	9.79691	3	0.0203738	0.384324	leucine-rich repeat protein (LRRP), putative	N/A
Tb927.8.3150	9.76312	3	0.0206908	0.209466	T-complex protein 1, gamma subunit, putative	TCP-1-gamma
Tb927.3.1770	9.75922	3	0.0207277	0.651764	leucine-rich repeat protein (LRRP), putative	N/A
Tb927.8.650	9.75629	3	0.0207555	0.1716	cation-transporting ATPase, putative	N/A
Tb927.7.2790	9.71501	3	0.0211507	0.655643	Component of motile flagella 10	CMF10
Tb927.9.13785	9.71213	3	0.0211785	0.19273	kinetoplastid membrane protein 11-5	KMP11-5
Tb927.4.1690	9.69784	3	0.0213172	0.458691	Retinal Maintenance, putative	N/A
Tb927.8.2160	9.66813	3	0.0216084	0.188398	p-glycoprotein	PGPA
Tb927.3.1070	9.64754	3	0.0218125	0.35976	Peptide chain release factor 1, mitochondrial, putative	RF1
Tb927.7.4100	9.64457	3	0.0218421	0.187025	Domain of unknown function (DUF4201), putative	N/A
Tb927.11.14280	9.64152	3	0.0218725	0.653096	septum formation protein MAF homologue, putative	N/A
Tb927.3.5150	9.6381	3	0.0219067	0.406319	exonuclease, putative	N/A
Tb927.9.5860	9.62656	3	0.0220224	0.241128	tryparedoxin peroxidase	TRYP1
Tb927.6.2760	9.62597	3	0.0220283	0.660202	hypothetical protein, conserved	N/A
Tb927.11.4610	9.62138	3	0.0220745	0.312135	protein kinase A regulatory subunit	PKA-R
Tb927.10.15400	9.62004	3	0.0220881	0.378518	kinesin, putative	N/A
Tb927.3.3440	9.59597	3	0.022332	0.730836	phytanoyl-CoA dioxygenase (PhyH), putative	N/A
Tb927.11.1220	9.59206	3	0.0223719	0.209737	hypothetical protein, conserved	N/A
Tb927.8.610	9.5251	3	0.0230658	0.366425	hypothetical protein, conserved	TZP96.2
Tb927.4.2730	9.51921	3	0.0231279	0.413101	kinesin, putative	N/A
Tb927.8.4210	9.50726	3	0.0232543	0.269283	basal body component, putative	BBP46
Tb927.3.4090	9.5072	3	0.0232549	0.163038	Pyruvate transporter, putative	PT3
Tb927.7.820	9.50656	3	0.0232617	0.438387	dynein arm light chain, axonemal, putative	N/A
Tb927.10.6940	9.49616	3	0.0233722	0.451	Dipeptidyl-peptidase 8-like, putative	N/A
Tb927.3.2440	9.47452	3	0.023604	0.283868	AGC essential kinase 1	AEK1
Tb927.6.3280	9.46302	3	0.0237281	0.307671	cyclosome subunit 1, putative	N/A
Tb927.6.3150	9.45317	3	0.0238348	0.155951	Hydin	N/A
Tb927.9.8490	9.44441	3	0.0239302	0.264963	hypothetical protein, conserved	TZP31
Tb927.11.6130	9.43757	3	0.0240048	0.25641	SKP1-like protein	N/A
Tb927.10.13010	9.42642	3	0.0241271	0.219692	cAMP-dependent protein kinase catalytic subunit 3	PKAC3
Tb927.2.5060	9.42608	3	0.0241309	0.368397	GTP binding protein, putative	N/A
Tb927.1.1600	9.38205	3	0.0246198	0.577571	pseudouridine synthase TruD, putative	N/A
Tb927.7.2210	9.37527	3	0.024696	0.328759	hypothetical protein, conserved	N/A
Tb927.11.3880	9.36647	3	0.0247951	0.404114	actin, putative	TRYPARP
Tb927.1.990	9.3623	3	0.0248423	0.242119	Enkuring domain-containig protein	N/A
Tb927.4.5120	9.34055	3	0.0250896	0.617973	hypothetical protein, conserved	N/A
Tb927.9.1390	9.3211	3	0.0253127	0.23169	CSL zinc finger, putative	N/A
Tb927.9.9260	9.31912	3	0.0253356	0.345475	hypothetical protein, conserved	N/A
Tb927.9.4500	9.31685	3	0.0253617	0.140072	heat shock protein, putative	HSP70.a
Tb927.10.11110	9.30815	3	0.0254624	0.324819	hypothetical protein, conserved	N/A
Tb927.11.8950	9.29694	3	0.0255927	0.356843	leucine rich repeat	LRRP1
Tb927.8.6230	9.29554	3	0.025609	0.249589	hypothetical protein, conserved	N/A
Tb927.11.4920	9.28967	3	0.0256775	0.287677	hypothetical protein, conserved	N/A
Tb927.3.3530	9.28767	3	0.0257009	0.856247	hypothetical protein, conserved	N/A
Tb927.8.7450	9.28616	3	0.0257185	0.355658	myosin heavy chain kinase A, putative	N/A
Tb927.9.14300	9.28152	3	0.0257729	0.42512	5-azacytidine-induced protein 1, putative	AZI1
Tb927.8.6300	9.24955	3	0.0261505	0.397025	hypothetical protein, conserved	N/A
Tb927.11.3990	9.24533	3	0.0262008	0.391784	hypothetical protein, conserved	N/A
Tb927.8.8010	9.2385	3	0.0262824	0.510073	hypothetical protein, conserved	N/A
Tb927.11.14250	9.23793	3	0.0262891	0.173562	T-complex protein 1, epsilon subunit, putative	TCP-1-epsilon
Tb927.11.3070	9.23338	3	0.0263436	0.341764	ribosome assembly protein RRB1, putative	RRB1
Tb927.8.2390	9.23125	3	0.0263692	0.451997	hypothetical protein, conserved	N/A
Tb927.11.13600	9.22534	3	0.0264401	0.240416	DnaJ domain containing protein, putative	J60
Tb927.7.4580	9.21951	3	0.0265104	0.516003	Cornifin (SPRR) family, putative	TZP61
Tb927.6.4610	9.21212	3	0.0265996	0.476484	Ankyrin repeats (3 copies), putative	N/A
Tb927.7.2160	9.19405	3	0.026819	0.112104	hypothetical protein, conserved	N/A
Tb927.4.2840	9.19331	3	0.0268281	0.412391	hypothetical protein, conserved	N/A
Tb927.11.5700	9.17329	3	0.0270735	0.358766	hypothetical protein, conserved	N/A
Tb927.11.3760	9.17294	3	0.0270778	0.137486	hypothetical protein	N/A
Tb927.4.5340	9.14128	3	0.0274703	0.305808	Flagellum attachment zone protein 11	FAZ11
Tb927.10.8820	9.134	3	0.0275613	0.309638	hook complex protein, conserved	SMEE1
Tb927.6.4500	9.13259	3	0.0275791	0.157895	conserved repeat domain containing protein, putative	N/A
Tb927.4.2590	9.10873	3	0.0278797	0.266762	hypothetical protein, conserved	N/A
Tb927.11.4400	9.09746	3	0.0280228	0.300904	hypothetical protein, conserved	N/A
Tb927.11.6230	9.07306	3	0.0283351	0.1405	protein transport protein SEC61 subunit alpha, putative	N/A
Tb927.9.3460	9.07271	3	0.0283396	0.85898	zinc finger protein family member, putative	ZC3H27
Tb927.6.3710	9.0627	3	0.0284687	0.367173	hypothetical protein, conserved	N/A
Tb927.10.8000	9.03913	3	0.0287751	0.220811	hypothetical protein, conserved	N/A
Tb927.10.8960	9.02495	3	0.028961	0.618666	hypothetical protein, conserved	N/A
Tb927.7.2400	9.0206	3	0.0290183	0.243519	tyrosyl-tRNA synthetase, putative	N/A
Tb05.5K5.130	8.98643	3	0.0294719	0.385329	paraflagellar rod component par4, putative	N/A
Tb927.3.3340	8.98576	3	0.0294808	0.432913	3', 5'-cyclic nucleotide phosphodiesterase, putative	PDED
Tb927.10.1400	8.95723	3	0.029865	0.159785	hypoxanthine-guanine phosphoribosyltransferase	HGPRT
Tb927.4.3420	8.95664	3	0.0298729	0.653777	wee1-like protein kinase	WEE1
Tb927.8.3840	8.94011	3	0.0300978	0.229453	hypothetical protein, conserved	N/A
Tb927.7.3650	8.88476	3	0.030863	0.730869	STE/STE11 serine/threonine-protein kinase, putative	N/A
Tb927.9.3800	8.88249	3	0.0308948	0.228404	kinetoplastid kinetochore protein 18	kkt18
Tb927.11.4200	8.88033	3	0.030925	0.112291	mannose-specific lectin, putative	N/A
Tb927.6.1210	8.87664	3	0.0309767	0.499304	kinetoplastid kinetochore protein 6	kkt6
Tb927.11.6460	8.87266	3	0.0310327	0.409874	hypothetical protein, conserved	N/A
MURF1	8.86812	3	0.0310967	0.163368	#N/A	#N/A
Tb927.9.14080	8.85668	3	0.0312583	0.346845	vesicle-associated membrane protein, putative	N/A
Tb927.10.12020	8.85495	3	0.0312829	0.649942	recA bacterial DNA recombination protein, putative	N/A
Tb927.6.4390	8.85176	3	0.0313281	0.225116	kinesin, putative	KHC1
Tb927.5.2480	8.84754	3	0.0313881	0.231477	hypothetical protein, conserved	N/A
Tb927.6.3120	8.8378	3	0.0315271	0.242093	chaperone protein DnaJ, putative	J24
Tb927.1.1750	8.79774	3	0.0321046	0.179338	conserved protein, unknown function	N/A
Tb927.11.8390	8.79671	3	0.0321195	0.490799	hypothetical protein, conserved	N/A
Tb927.5.4100	8.79426	3	0.0321552	0.253117	WD domain, G-beta repeat, putative	N/A
Tb927.10.14880	8.78751	3	0.0322536	0.439864	centrosomal protein of 104 kDa	CEP104
Tb927.10.4860	8.77622	3	0.032419	0.458157	hypothetical protein, conserved	N/A
Tb927.9.9060	8.76752	3	0.0325469	0.36661	Lsm12 protein, putative	LSM12
MURF2	8.73855	3	0.0329768	0.389702	#N/A	#N/A
Tb927.7.1860	8.73575	3	0.0330186	0.326046	hypothetical protein, conserved	N/A
Tb927.11.11330	8.73371	3	0.0330492	0.224737	heat shock protein 70	HSP70
Tb927.11.3380	8.73025	3	0.0331009	0.255246	Ran-binding protein 1, putative	RanBP1
Tb927.10.7920	8.72582	3	0.0331673	0.4437	hypothetical protein, conserved	N/A
Tb927.10.9430	8.71331	3	0.0333557	0.173167	phosphoribosylpyrophosphate synthetase, putative	PRS
Tb927.3.4190	8.69908	3	0.0335713	0.22014	endosomal integral membrane protein, putative	N/A
Tb927.9.6270	8.69584	3	0.0336205	0.493481	hypothetical protein, conserved	N/A
Tb927.10.5770	8.69034	3	0.0337043	0.161158	Valosin-containing protein	VCP
Tb927.10.10360	8.66988	3	0.0340178	0.270817	Microtubule-associated repetitive protein	MARP
Tb927.1.3840	8.64945	3	0.0343336	0.324947	hypothetical protein, conserved	N/A
Tb927.11.550	8.64814	3	0.0343541	0.165464	Suppressor of clathrin deficiency 6, putative	SCD6
Tb927.8.7420	8.64702	3	0.0343714	0.27523	TerD domain containing protein, putative	N/A
Tb927.10.12500	8.64518	3	0.0344	0.554325	P-type H+-ATPase, putative	N/A
Tb927.10.3260	8.63983	3	0.0344834	0.159364	Long-chain-fatty-acid--CoA ligase 5 (EC 6.2.1.3) (Long-chain acyl-CoA synthetase 5) (LACS 5), putative	LACS5
Tb927.11.14890	8.61753	3	0.0348329	0.583733	DNA polymerase alpha/epsilon subunit B, putative	N/A
Tb927.9.8850	8.61642	3	0.0348503	0.324123	actin A	N/A
Tb927.11.14390	8.61545	3	0.0348657	0.352996	hypothetical protein, conserved	N/A
Tb927.3.5620	8.598	3	0.0351419	0.322866	Facilitates chromatin transcription complex subunit spt16	N/A
Tb927.5.3380	8.59765	3	0.0351474	0.157773	ADG2, putative	N/A
Tb927.11.1070	8.5927	3	0.0352261	0.191944	glycosomal transporter (GAT3), putative	gat3
Tb927.4.4530	8.5789	3	0.0354466	0.398318	hypothetical protein, conserved	N/A
Tb927.10.13370	8.5671	3	0.0356363	0.495581	dynein light chain Tctex-type, putative	N/A
Tb927.9.12650	8.53672	3	0.0361289	0.163463	ubiquitin-activating enzyme E1, putative	UBA1b
Tb927.4.2220	8.5318	3	0.0362093	0.28277	TPR-repeat-containing chaperone protein DNAJ, putative	J51
Tb927.11.15200	8.52584	3	0.0363069	0.842221	hypothetical protein, conserved	N/A
Tb927.10.14770	8.52493	3	0.0363218	0.177809	Associated kinase of Tb14-3-3	AKB1
Tb927.10.15730	8.51974	3	0.036407	0.224816	SPRY domain/Ankyrin repeats (3 copies), putative	N/A
Tb927.9.2940	8.51425	3	0.0364975	0.431714	hypothetical protein, conserved	N/A
Tb927.7.7350	8.49413	3	0.0368307	0.360803	hypothetical protein	N/A
Tb927.11.14450	8.48654	3	0.036957	0.451376	hypothetical protein, conserved	N/A
Tb927.5.1980	8.4835	3	0.0370079	0.116781	Galactose oxidase, central domain/Kelch motif containing protein, putative	N/A
Tb927.11.5770	8.48104	3	0.037049	0.294673	hypothetical protein, conserved	N/A
Tb927.7.3690	8.47975	3	0.0370706	0.256671	hypothetical protein	N/A
Tb927.3.2730	8.47884	3	0.0370857	0.321876	SUMO-interacting motif-containing protein	N/A
Tb927.2.4050	8.47027	3	0.0372297	0.20021	hypothetical protein, conserved	N/A
Tb927.2.1160	8.46623	3	0.0372976	0.500658	retrotransposon hot spot protein 2 (RHS2), interrupted, degenerate	N/A
Tb11.v5.1011	8.45637	3	0.037464	0.104393	calpain-like cysteine peptidase, putative	N/A
Tb927.11.6020	8.44374	3	0.0376781	2.07038	hypothetical protein, conserved	N/A
Tb927.6.1920	8.44232	3	0.0377023	0.326421	hypothetical protein, conserved	N/A
Tb927.10.10830	8.44075	3	0.037729	1.23449	RGG-containing protein 2	RGG2
Tb927.11.7020	8.43722	3	0.0377892	0.179924	proteasome alpha 7 subunit, putative	PSA4
Tb927.10.13960	8.43418	3	0.0378411	0.158359	paralyzed flagella protein 20	PF20
Tb927.8.4510	8.43036	3	0.0379065	0.200781	Nucleoside diphosphate kinase 4	NDPK4
Tb927.11.3570	8.41346	3	0.0381966	0.227988	metallo-peptidase, Clan MA(E) Family M1	N/A
Tb927.1.4780	8.39337	3	0.0385445	0.180138	Alpha/beta hydrolase domain-containing protein	N/A
Tb927.4.2210	8.38796	3	0.0386386	0.133591	hypothetical protein, conserved	N/A
Tb927.10.11510	8.37692	3	0.0388316	0.3684	hypothetical protein, conserved	N/A
Tb927.7.220	8.36592	3	0.0390247	0.405007	CDP-DAG synthase	CDS
Tb927.10.13230	8.35488	3	0.0392195	0.516936	hypothetical protein, conserved	N/A
Tb927.1.3200	8.34691	3	0.0393607	0.812409	Suppressor of G2 allele of SKP1, putative	SGT1
Tb927.8.4450	8.3405	3	0.0394746	0.252055	RNA-binding protein, putative	RBP11
Tb927.10.14410	8.3308	3	0.0396476	0.352746	leucine-rich repeat protein (LRRP), putative	N/A
Tb927.11.16480	8.31816	3	0.0398741	0.288139	enoyl-CoA hydratase/isomerase family protein, putative	N/A
Tb927.11.4170	8.30259	3	0.0401551	0.381936	kinetoplastid-specific dual specificity phosphatase, putative	N/A
Tb927.6.5030	8.27511	3	0.0406553	0.356646	Component of motile flagella protein 46	CMF46
Tb927.7.3680	8.27332	3	0.0406881	0.221124	ubiquitin/ribosomal protein S27a, putative	N/A
Tb927.11.15510	8.25869	3	0.0409572	1.81782	hypothetical protein, conserved	N/A
Tb927.7.2100	8.25767	3	0.040976	0.365853	GMP synthase [glutamine-hydrolysing]	GMPS
Tb927.9.12490	8.24996	3	0.0411186	0.204987	hypothetical protein, conserved	N/A
Tb927.11.7780	8.24791	3	0.0411566	0.531944	Mitochondrial import receptor subunit ATOM46	ATOM46
Tb927.3.1670	8.2345	3	0.0414059	0.187953	hypothetical protein, conserved	N/A
Tb927.1.2570	8.23188	3	0.0414548	0.125145	coatomer beta subunit	beta-coP
Tb927.3.2190	8.21112	3	0.0418443	0.453949	Capping enzyme RNA triphosphatase 1	CET1
Tb927.7.2090	8.20433	3	0.0419723	0.101374	hypothetical protein, conserved	N/A
Tb927.10.5090	8.19941	3	0.0420653	0.174718	Enriched in surface-labeled proteome protein 18	ESP18
Tb927.7.2310	8.19449	3	0.0421587	0.538936	DNA primase small subunit, putative	N/A
Tb927.9.10430	8.18909	3	0.0422612	0.504703	Zinc-binding domain containing protein, putative	N/A
Tb927.10.2940	8.184	3	0.0423582	0.352499	Soluble NSF attachment protein, SNAP, putative	N/A
Tb927.4.3700	8.17831	3	0.0424668	0.351385	hypothetical protein, conserved	N/A
Tb927.2.2060	8.17282	3	0.0425719	0.34029	variant surface glycoprotein (VSG)-related, putative	N/A
Tb927.11.14030	8.16066	3	0.0428054	0.604455	cyclin 9	CYC9
Tb927.3.4440	8.15354	3	0.0429429	0.340275	hypothetical protein, conserved	N/A
Tb927.8.4840	8.1471	3	0.0430674	0.165197	kinesin, putative	N/A
Tb927.10.7120	8.14053	3	0.0431949	0.185164	hypothetical protein, conserved	N/A
Tb927.11.10320	8.13218	3	0.0433576	0.517343	TatD related DNase, putative	N/A
Tb927.10.6790	8.12631	3	0.0434722	0.250154	Gamma-tubulin complex component 3-like protein	GCP3L
Tb927.9.2730	8.1212	3	0.0435722	0.20314	hypothetical protein, conserved	N/A
Tb927.10.14370	8.11861	3	0.043623	0.39801	hypothetical protein, conserved	N/A
Tb927.5.4030	8.11445	3	0.0437047	0.261221	U6 snRNA-associated Sm-like protein LSm7p	TbLSm7
Tb927.3.5580	8.11122	3	0.0437681	0.384517	tryptophanyl-tRNA synthetase	N/A
Tb927.1.670	8.09686	3	0.0440517	0.319003	conserved protein, unknown function	N/A
Tb927.3.5020	8.07568	3	0.0444733	0.331984	Flagellar Member 6	FLAM6
Tb927.7.800	8.07397	3	0.0445075	0.233884	RNA editing mediator complex protein 3	REMC3
Tb927.10.15850	8.07067	3	0.0445735	0.594654	Peroxisome biogenesis factor 12	PEX12
Tb927.1.4680	8.05715	3	0.0448452	0.209547	Kinetochore interacting protein 6	KKIP6
Tb927.7.3150	8.05028	3	0.0449838	0.566356	CRAL/TRIO domain containing protein, putative	N/A
Tb11.v5.0419	8.04254	3	0.0451407	0.485584	AAA domain (dynein-related subfamily), putative	N/A
Tb927.11.5870	8.03969	3	0.0451984	0.633248	hypothetical protein, conserved	N/A
Tb927.9.13990	8.03129	3	0.0453695	0.224326	RNA-binding protein, putative	DRBD2
Tb927.10.6500	8.00383	3	0.0459326	0.675706	amino acid transporter, putative	N/A
Tb927.10.15190	8.00271	3	0.0459557	0.422308	Basal body protein	BBP72
Tb927.10.12260	7.99324	3	0.0461516	0.202466	cytosolic nonspecific dipeptidase, putative	N/A
Tb927.1.5030	7.9859	3	0.0463041	0.415462	leucine-rich repeat protein (LRRP), putative	N/A
Tb927.8.5830	7.9802	3	0.0464227	0.3598	SMP-30/Gluconolaconase/LRE-like region, putative	N/A
Tb927.1.3150	7.97365	3	0.0465594	0.435463	hypothetical protein, conserved	N/A
Tb927.5.3800	7.97111	3	0.0466125	0.183986	glutamine hydrolysing (not ammonia-dependent) carbomoyl phosphate synthase, putative	PYR1A-B
Tb927.11.1410	7.97005	3	0.0466347	0.209662	class I transcription factor A, subunit 3	CITFA-3
Tb927.11.13320	7.96141	3	0.0468159	0.251609	hypothetical protein, conserved	N/A
Tb927.7.4570	7.95738	3	0.0469009	0.204038	inosine-guanine nucleoside hydrolase	IG-NH
Tb927.1.4650	7.9568	3	0.046913	0.12087	cyclin-like F-box protein 2	CFB2
Tb927.8.1020	7.95462	3	0.046959	0.367221	6-phosphofructo-2-kinase/fructose-2,6-biphosphatase, putative	N/A
Tb927.10.5630	7.93649	3	0.0473426	0.225648	hypothetical protein, conserved	N/A
Tb927.4.3170	7.92789	3	0.0475257	0.514019	hypothetical protein, conserved	N/A
Tb927.9.13360	7.91372	3	0.047829	0.159492	ubiquitin-protein ligase, putative	upl3
Tb927.11.4880	7.90904	3	0.0479295	0.376124	Calmodulin-binding, putative	N/A
Tb927.3.2740	7.89844	3	0.0481579	0.188286	hypothetical protein, conserved	N/A
Tb927.10.550	7.89481	3	0.0482364	0.871463	hypothetical protein, conserved	N/A
Tb927.6.3110	7.88671	3	0.0484121	0.743438	cdc2-related protein kinase 11, putative	CRK11
Tb927.11.15950	7.87952	3	0.0485684	0.169267	amino acid transporter, putative	N/A
Tb927.2.3780	7.86295	3	0.0489307	0.232523	translation initiation factor IF-2, putative	N/A
Tb927.7.7070	7.85372	3	0.0491336	0.422129	MYND finger, putative	N/A
Tb927.3.2900	7.84262	3	0.0493787	0.369941	eukaryotic translation initiation factor 2 subunit alpha	EIF2A
Tb927.11.10800	7.84225	3	0.0493869	0.342856	Domain of unknown function (DUF4496), putative	N/A
Tb927.7.6090	7.83696	3	0.0495042	0.0888817	eukaryotic translation initiation factor 3 subunit a	EIF3A
Tb927.4.4900	7.83089	3	0.0496391	0.12481	hypothetical protein	N/A
Tb927.11.5740	7.82997	3	0.0496595	0.476731	formin-like protein	N/A
Tb927.2.2015	7.82977	3	0.049664	0.644568	hypothetical protein	N/A
Tb927.2.5950	7.81523	3	0.0499888	0.173135	hypothetical protein, conserved	N/A
Tb927.3.1180	7.79941	3	0.0503445	0.35736	hypothetical protein, conserved	p93
Tb927.11.3450	7.79805	3	0.050375	0.421655	hypothetical protein, conserved	N/A
Tb11.v5.0221	7.79628	3	0.0504151	0.111655	transporter, putative	N/A
Tb927.11.15750	7.79252	3	0.0505001	0.259434	AMP deaminase, putative	N/A
Tb927.11.3830	7.78862	3	0.0505884	0.391472	hypothetical protein, conserved	N/A
Tb927.7.6180	7.78525	3	0.0506649	0.379512	hypothetical protein, conserved	N/A
Tb927.5.1410	7.77699	3	0.0508528	1.62244	64 kDa invariant surface glycoprotein	ISG64
Tb927.11.16615	7.76047	3	0.0512304	0.173235	Protein of unknown function (DUF2638), putative	N/A
Tb927.10.12860	7.75928	3	0.0512576	0.482348	pre-RNA processing PIH1/Nop17, putative	N/A
Tb927.3.1090	7.75697	3	0.0513108	0.80358	U1 small nuclear ribonucleoprotein 24 kDa	U1-24K
Tb927.11.11460	7.75098	3	0.0514486	0.110349	Mitochondrial import receptor subunit ATOM69	ATOM69
Tb927.5.3170	7.74913	3	0.0514913	0.345555	ribose-phosphate pyrophosphokinase, putative	PRPS5
Tb927.11.155	7.74608	3	0.0515616	0.955893	hypothetical protein	N/A
Tb927.4.1320	7.74229	3	0.0516491	0.492355	hypothetical protein, conserved	N/A
Tb927.2.4280	7.73605	3	0.0517937	0.083004	kinetoplastid-specific dual specificity phosphatase, putative	N/A
Tb927.10.8130	7.73567	3	0.0518025	0.322428	hypothetical protein, conserved	TZP43
Tb927.9.10890	7.73473	3	0.0518244	0.152258	Regulatory subunit of type II PKA R-subunit, putative	N/A
Tb927.10.5150	7.73369	3	0.0518483	0.402173	zinc finger protein family member, putative	ZC3H31
Tb927.10.14670	7.73329	3	0.0518577	0.306065	hypothetical protein	N/A
Tb927.6.1540	7.7314	3	0.0519015	0.10058	Yip1 domain containing protein, putative	N/A
Tb05.5K5.30	7.72545	3	0.0520401	0.145703	serine/threonine protein phosphatase, putative	N/A
Tb11.v5.0531	7.72351	3	0.0520853	0.310971	fructose-bisphosphate aldolase, glycosomal, putative	N/A
Tb927.4.5200	7.71998	3	0.0521677	0.474159	Nucleoporin NUP62	NUP62
Tb927.11.5520	7.71721	3	0.0522324	0.117083	triosephosphate isomerase	TIM
Tb927.4.660	7.70866	3	0.0524326	0.17873	hypothetical protein, conserved	N/A
Tb927.2.2370	7.70447	3	0.0525311	0.192519	Vps51/Vps67, putative	N/A
Tb927.8.6490	7.69779	3	0.0526884	0.458135	Basal body protein	BBP122
Tb927.1.630	7.69754	3	0.0526941	0.607554	histone chaperone ASF1A	ASF1A
Tb11.v5.0205	7.69536	3	0.0527458	1.09924	hypothetical protein, conserved	N/A
Tb927.8.1690	7.6912	3	0.052844	0.419288	Serine/threonine-protein kinase NEK14, putative	NEK14
Tb927.5.3190	7.68544	3	0.0529803	0.257478	hypothetical protein, conserved	N/A
Tb927.8.1820	7.67922	3	0.0531281	0.294173	sterol carrier protein, putative	N/A
Tb927.2.3020	7.6782	3	0.0531522	0.47209	Component of motile flagella 76	CMF76
Tb927.5.4090	7.67439	3	0.0532429	0.280844	FGR1 oncogene partner-like protein	FOPL
Tb927.10.15080	7.6703	3	0.0533405	0.159621	WD40 Repeat 1	WDR1
Tb11.v5.0270	7.65804	3	0.0536339	0.180078	nucleoside hydrolase, putative	N/A
Tb927.3.4720	7.65242	3	0.0537688	0.178375	dynamin-1-like protein	N/A
Tb927.8.5120	7.64557	3	0.0539339	0.136754	cytochrome c	N/A
Tb927.5.1700	7.64049	3	0.0540564	0.369798	replication Factor A 28 kDa subunit, putative	N/A
Tb927.6.620	7.63915	3	0.0540888	0.162105	hypothetical protein, conserved	N/A
Tb927.10.1820	7.62738	3	0.0543743	0.562885	hypothetical protein, conserved	mt-SAF25
Tb927.11.1710	7.61613	3	0.0546485	0.137615	guide RNA-binding protein of 21 kDa	gBP21
Tb927.4.1890	7.61167	3	0.0547575	0.33614	hypothetical protein, conserved	N/A
Tb927.10.8810	7.61026	3	0.0547921	0.492712	hypothetical protein, conserved	N/A
Tb927.5.1160	7.58439	3	0.0554293	0.122937	Degradation arginine-rich protein for mis-folding, putative	N/A
Tb927.4.2150	7.58397	3	0.0554398	0.571759	hypothetical protein, conserved	TZP19.3
Tb11.02.5050b	7.57967	3	0.0555464	5.19837	protein kinase, putative	N/A
Tb927.8.2890	7.57866	3	0.0555714	0.142173	hypothetical protein, conserved	N/A
Tb927.7.3670	7.57667	3	0.0556207	0.23669	TrkA-N domain containing protein, putative	N/A
Tb927.9.15030	7.57517	3	0.0556581	0.589007	DNA polymerase epsilon subunit B, putative	N/A
Tb927.3.2670	7.56361	3	0.0559464	0.318993	hypothetical protein, conserved	N/A
Tb927.10.13790	7.56157	3	0.0559974	0.144427	hypothetical protein, conserved	N/A
Tb927.11.12120	7.55995	3	0.056038	0.178478	RNA-binding protein, putative	RBP9
Tb927.8.3080	7.55893	3	0.0560634	0.221152	hypothetical protein, conserved	N/A
Tb927.11.8160	7.55893	3	0.0560635	0.176741	dynein heavy chain, putative	N/A
Tb927.8.5400	7.55389	3	0.0561898	0.554574	hypothetical protein, conserved	N/A
Tb927.8.3800	7.54615	3	0.0563845	0.350841	guanosine diphosphatase, putative	N/A
Tb927.10.6870	7.53052	3	0.0567794	0.217004	short-chain dehydrogenase, putative	N/A
Tb927.3.5380	7.52776	3	0.0568495	0.245257	Tubulin-tyrosine ligase family, putative	N/A
Tb927.3.730	7.52774	3	0.05685	0.329894	hypothetical protein, conserved	N/A
Tb927.8.7570	7.52503	3	0.0569188	0.381501	tRNA-dihydrouridine synthase 1, putative	N/A
Tb927.10.250	7.51795	3	0.057099	0.538599	hypothetical protein, conserved	N/A
Tb927.11.9540	7.51574	3	0.0571553	0.501569	hypothetical protein, conserved	N/A
Tb927.2.5800	7.51542	3	0.0571634	0.427678	sedoheptulose-1,7-bisphosphatase	SBPase
Tb927.10.5250	7.50035	3	0.0575495	0.551655	zinc finger protein family member, putative	ZC3H32
Tb927.10.11760	7.49229	3	0.0577568	0.111459	pumilio/PUF RNA binding protein 6	PUF6
Tb927.11.5570	7.47871	3	0.0581081	0.615381	DNA replication licensing factor MCM5	MCM5
Tb927.9.15050	7.47598	3	0.0581788	0.305789	nexin-dynein regulatory complex 4	DRC4
Tb11.v5.0261	7.47061	3	0.0583185	0.473685	adenosine 5'-monophosphoramidase, putative	N/A
Tb11.NT.96	7.46912	3	0.0583571	1.46697	Noncoding RNA, putative	N/A
Tb927.3.3500	7.46911	3	0.0583575	0.252306	hypothetical protein, conserved	N/A
Tb927.10.4580	7.46537	3	0.058455	0.428935	hypothetical protein, conserved	N/A
Tb927.2.3090	7.46342	3	0.0585059	0.128852	hypothetical protein, conserved	N/A
Tb927.9.7090	7.45442	3	0.0587413	0.715912	hypothetical protein, conserved	N/A
Tb927.5.2310	7.44469	3	0.0589969	0.221571	Phosphorylated CTD interacting factor 1 WW domain containing protein, putative	N/A
Tb927.5.2500	7.44377	3	0.059021	0.357284	hypothetical protein, conserved	N/A
Tb927.11.2810	7.44145	3	0.0590821	0.22717	Protein of unknown function (DUF3773), putative	N/A
Tb927.6.5010	7.43688	3	0.0592026	0.176395	hypothetical protein, conserved	N/A
Tb927.5.1570	7.43386	3	0.0592824	0.119774	zinc finger CCCH domain containing protein 12	ZC3H12
Tb927.11.11810	7.42534	3	0.0595082	0.424514	hypothetical protein, conserved	N/A
Tb927.4.3040	7.40758	3	0.0599812	0.273397	Enriched in surface-labeled proteome protein 11	ESP11
Tb927.10.3330	7.40533	3	0.0600414	0.205224	DDRGK domain containing protein, putative	N/A
Tb927.10.7770	7.39916	3	0.0602068	0.280831	hypothetical protein	N/A
Tb927.10.6360	7.39666	3	0.0602739	0.209785	FAZ-tip-localizing protein required for cytokinesis	FPRC
Tb927.9.12390	7.39294	3	0.060374	0.473406	hypothetical protein, conserved	N/A
Tb927.10.6230	7.3871	3	0.0605314	0.347626	MORN repeat containing protein	N/A
Tb927.9.14600	7.38708	3	0.060532	0.303533	iron/ascorbate oxidoreductase family protein, putative	N/A
Tb927.3.890	7.38394	3	0.0606168	0.389835	hypothetical protein, conserved	N/A
Tb927.11.1900	7.37918	3	0.0607454	0.267574	T-complex protein 1, beta subunit, putative	N/A
Tb927.8.5990	7.37827	3	0.0607701	0.313931	NLE (NUC135) domain/WD domain, G-beta repeat, putative	N/A
Tb927.8.4320	7.37591	3	0.0608341	0.143201	hypothetical protein, conserved	N/A
Tb927.7.7410	7.36985	3	0.0609986	0.161871	Trans-2-enoyl-ACP reductase 2, putative	ENR2
Tb927.6.2740	7.36331	3	0.0611767	0.195455	pyridoxal kinase	pdxK
Tb927.11.6650	7.36087	3	0.061243	0.254995	hypothetical protein	N/A
Tb927.11.11860	7.34913	3	0.0615642	0.439225	leucine-rich repeat protein (LRRP), putative	N/A
Tb927.11.930	7.3375	3	0.0618842	0.402553	hypothetical protein, conserved	N/A
Tb927.11.2440	7.33609	3	0.061923	0.275744	Tubulin cofactor C domain-containing protein 1	TBCCD1
Tb927.11.16140	7.33089	3	0.0620667	0.471484	DNA replication licensing factor MCM7	MCM7
Tb927.7.5660	7.32455	3	0.062242	0.415982	Outer dynein arm docking complex protein 2, putative	pDC2
Tb927.7.1530	7.31603	3	0.0624787	0.459377	2OG-Fe(II) oxygenase superfamily, putative	N/A
Tb927.5.2070	7.30151	3	0.0628839	0.345422	LSU ribosomal protein, mitochondrial, putative	N/A
Tb927.10.2080	7.29378	3	0.0631006	0.119146	hypothetical protein, conserved	N/A
Tb927.8.4880	7.29171	3	0.0631589	0.332258	DNA polymerase alpha catalytic subunit	N/A
Tb05.5K5.160	7.28936	3	0.0632251	5.87316	hypothetical protein, conserved	N/A
Tb927.3.1380	7.27738	3	0.0635631	0.180034	ATP synthase subunit beta, mitochondrial	ATPB
Tb927.8.8040	7.26729	3	0.0638492	0.384698	kinetoplastid-specific phospho-protein phosphatase, putative	N/A
Tb927.11.11880	7.26438	3	0.0639319	0.337862	conserved protein	N/A
Tb927.11.6820	7.25911	3	0.064082	0.176751	hypothetical protein, conserved	N/A
Tb927.10.15670	7.25826	3	0.0641063	0.283695	hypothetical protein, conserved	N/A
Tb927.7.7470	7.25811	3	0.0641103	0.459608	procyclic-enriched flagellar receptor adenylate cyclase 3	ACP3
Tb927.9.8740	7.2566	3	0.0641537	0.0469513	Double RNA binding domain protein 3	DRBD3
Tb927.3.5160	7.2563	3	0.064162	0.533444	Basal body protein	BBP136
Tb927.4.2060	7.24277	3	0.0645494	0.184395	Flagellum attachment zone protein 8	FAZ8
Tb927.1.2260	7.24237	3	0.0645609	0.17058	small myristoylated protein 1-2	SMP1-2
Tb927.11.3430	7.24169	3	0.0645806	0.381279	hypothetical protein, conserved	N/A
Tb927.6.2720	7.2398	3	0.0646349	0.392477	calcium-binding protein, putative	N/A
Tb927.10.4020	7.23464	3	0.0647833	0.36975	hypothetical protein, conserved	N/A
Tb927.11.16840	7.22947	3	0.0649324	0.754407	hypothetical protein, conserved	N/A
Tb927.11.6170	7.2245	3	0.0650761	0.305421	protein transport protein SEC31, putative	SEC31
Tb927.11.7920	7.22312	3	0.0651161	0.527499	SUMO-interacting motif-containing protein	N/A
Tb927.9.10490	7.21713	3	0.0652899	0.405037	Component of motile flagella 56	CMF56
Tb927.11.11340	7.21438	3	0.0653697	0.579296	gamma-tubulin complex component 3	GCP3
Tb927.9.8990	7.21435	3	0.0653706	0.442116	Ankyrin repeats (3 copies), putative	N/A
Tb927.10.9640	7.2032	3	0.0656954	0.131693	hypothetical protein, conserved	N/A
Tb927.1.2470	7.19472	3	0.0659435	0.810418	histone H3, putative	N/A
Tb927.2.6000	7.18231	3	0.0663084	0.1004	glycosylphosphatidylinositol-specific phospholipase C	GPI-PLC
Tb927.11.15110	7.17306	3	0.0665817	0.380997	Vitamin B6 photo-protection and homoeostasis, putative	N/A
Tb927.9.1440	7.16244	3	0.0668966	0.130476	Paraquat-inducible protein A, putative	N/A
Tb927.9.9860	7.16135	3	0.0669291	0.152716	170 kDa glucose-regulated protein, putative	GRP170
Tb927.2.950	7.16115	3	0.0669348	0.143699	paraflagellar rod component, putative	PFC13
Tb927.3.3120	7.15951	3	0.0669836	0.309177	hypothetical protein, conserved	N/A
Tb927.10.9750	7.14465	3	0.0674274	0.0936187	ubiquitin-protein ligase, putative	upl3
Tb927.10.7390	7.14358	3	0.0674595	0.469524	PHF5-like protein, putative	N/A
Tb927.3.5030	7.13981	3	0.0675726	0.628445	KU70 protein	KU70
Tb927.4.500	7.13951	3	0.0675816	0.558151	FHA domain containing protein, putative	N/A
Tb927.11.8860	7.12885	3	0.0679023	0.358793	CEP76 C2 domain containing protein, putative	CEP76
Tb927.10.8020	7.1154	3	0.068309	0.157688	prolyl endopeptidase	POP
Tb927.4.110	7.109	3	0.0685036	0.0994918	retrotransposon hot spot protein 1 (RHS1), interrupted	N/A
Tb927.11.11210	7.10413	3	0.0686519	0.180915	paraflagellar rod component, putative	PFC17
Tb927.7.3450	7.09864	3	0.0688195	0.53734	protein I/6	N/A
Tb927.8.2440	7.09524	3	0.0689233	0.393467	hypothetical protein, conserved	N/A
Tb927.9.10920	7.09296	3	0.0689932	0.486019	kinetoplastid kinetochore protein 3	KKT3
Tb927.3.2230	7.0679	3	0.0697648	0.078554	succinyl-CoA synthetase alpha subunit, putative	N/A
Tb927.11.10075	7.06563	3	0.0698349	0.994613	hypothetical protein	N/A
Tb927.6.1910	7.06214	3	0.0699433	0.762057	hypothetical protein, conserved	N/A
Tb927.3.2010	7.05778	3	0.0700787	0.18103	hypothetical protein, conserved	N/A
Tb927.6.1720	7.05373	3	0.0702048	0.179962	hypothetical protein, conserved	N/A
Tb927.11.9580	7.05298	3	0.0702281	0.759752	hypothetical protein, conserved	N/A
Tb927.11.9520	7.05212	3	0.070255	0.324015	DNA topoisomerase III, putative	N/A
Tb927.11.610	7.05069	3	0.0702994	0.178671	hypothetical protein, conserved	N/A
Tb927.11.12080	7.04513	3	0.0704733	0.686776	N-acetyl-D-glucosaminylphosphatidylinositol de-N-acetylase	GPI12
Tb927.5.2580	7.03938	3	0.0706532	0.408138	hypothetical protein, conserved	N/A
Tb927.7.4560	7.03214	3	0.0708802	0.709342	Histone acetyltransferase 1	HAT1
Tb927.11.14330	7.01181	3	0.0715222	0.167504	HECT-domain (ubiquitin-transferase), putative	N/A
Tb927.10.15620	7.00413	3	0.0717664	0.474507	hypothetical protein	N/A
Tb927.8.1900	7.0023	3	0.0718244	0.676145	hypothetical protein, conserved	N/A
Tb927.10.9630	6.98504	3	0.072376	0.256306	hypothetical protein	N/A
Tb927.9.3440	6.98212	3	0.07247	0.186548	cyclophilin type peptidyl-prolyl cis-trans isomerase, putative	N/A
Tb927.1.5200	6.97686	3	0.072639	4.60788	expression site-associated gene 1 (ESAG1) protein, putative	N/A
Tb927.7.2810	6.97296	3	0.0727647	0.18953	hypothetical protein, conserved	N/A
Tb927.7.3590	6.95772	3	0.0732576	0.156184	conserved protein	N/A
Tb927.11.15740	6.95419	3	0.0733723	0.274789	hypothetical protein, conserved	N/A
Tb927.11.9570	6.95019	3	0.0735025	0.353045	hypothetical protein, conserved	N/A
Tb927.7.7220	6.94558	3	0.0736527	0.267932	hypothetical protein, conserved	N/A
Tb927.11.7440	6.93923	3	0.07386	0.566831	hypothetical protein, conserved	N/A
Tb927.11.13740	6.93741	3	0.0739198	0.308431	procyclic-enriched flagellar receptor adenylate cyclase 5	ACP5
Tb927.9.13540	6.93492	3	0.0740012	0.414965	hypothetical protein, conserved	N/A
Tb927.10.4240	6.92838	3	0.0742159	0.612007	hypothetical protein, conserved	N/A
Tb927.10.9190	6.92253	3	0.0744084	0.142242	isoleucyl-tRNA synthetase, putative	IleRS
Tb927.10.2650	6.91019	3	0.0748161	0.270048	hypothetical protein, conserved	N/A
Tb927.10.13890	6.90992	3	0.074825	0.454636	hypothetical protein, conserved	N/A
Tb927.8.6700	6.9059	3	0.0749582	0.493878	hypothetical protein, conserved	N/A
Tb927.4.1610	6.89931	3	0.0751773	0.362977	Tripartite attachment complex 40	TAC40
Tb927.9.14040	6.88394	3	0.0756904	0.389632	short-chain dehydrogenase, putative	N/A
Tb927.7.3160	6.88332	3	0.0757111	0.255785	Cytoplasmic dynein 1 heavy chain (DYNC1H1), putative	N/A
Tb927.10.9710	6.87406	3	0.076022	0.164491	hypothetical protein	N/A
Tb927.9.8180	6.85985	3	0.0765015	0.193417	hypothetical protein, conserved	N/A
Tb927.6.5070	6.8566	3	0.0766117	0.123198	hypothetical protein, conserved	N/A
Tb927.6.1710	6.85366	3	0.0767113	0.525229	hypothetical protein, conserved	N/A
Tb927.10.7090	6.8503	3	0.0768253	0.0815393	Alternative oxidase, mitochondrial	AOX
Tb927.7.780	6.8484	3	0.0768902	0.603757	RNA pseudouridylate synthase, putative	N/A
Tb927.10.5030	6.84679	3	0.0769447	0.23703	ubiquitin/ribosomal protein S27a, putative	N/A
Tb927.7.2390	6.84561	3	0.0769851	0.331674	Tripartite attachment complex protein 102	TAC102
Tb927.9.2520	6.84375	3	0.0770484	0.29127	microtubule-associated protein	GB4
Tb927.9.11480	6.84078	3	0.0771497	0.107954	Enriched in surface-labeled proteome protein 9	ESP9
Tb927.3.1200	6.83373	3	0.0773905	0.292554	hypothetical protein, conserved	N/A
Tb927.11.5220	6.8279	3	0.0775903	0.177412	chaperone protein DnaJ, putative	N/A
Tb927.11.13650	6.82553	3	0.0776717	0.228126	cytochrome b5, putative	CYB5
Tb927.11.15460	6.8191	3	0.0778928	0.184469	ATP-dependent DEAD/H RNA helicase, putative	N/A
Tb927.11.5730	6.81286	3	0.0781079	0.360464	pre-mRNA-splicing factor ATP-dependent RNA helicase, putative	N/A
Tb927.6.2490	6.80768	3	0.0782868	0.264102	succinate dehydrogenase subunit 7	SDH7
Tb927.5.3080	6.80111	3	0.0785147	0.889323	hypothetical protein, conserved	N/A
Tb927.11.6220	6.80089	3	0.0785222	0.528759	Palmitoyl acyltransferase 7	PAT7
Tb927.9.5960	6.79018	3	0.078895	0.298966	succinate dehydrogenase iron-sulfur subunit, putative	SDH2C
Tb927.3.5240	6.78094	3	0.0792175	0.302816	kinetoplast ribosomal PPR-repeat containing protein 8	KRIPP8
Tb927.8.7760	6.7762	3	0.0793837	0.390643	hypothetical protein, conserved	N/A
Tb927.10.10620	6.77331	3	0.0794852	0.67941	hypothetical protein, conserved	N/A
Tb927.6.3360	6.76725	3	0.0796982	0.437356	hypothetical protein, conserved	N/A
Tb927.11.7070	6.75827	3	0.0800151	0.430711	ATP-dependent DEAD/H RNA helicase, putative	N/A
Tb927.11.14800	6.75127	3	0.0802626	0.415066	hypothetical protein, conserved	N/A
Tb927.4.2750	6.74721	3	0.0804068	0.0929842	hypothetical protein, conserved	N/A
Tb927.3.5260	6.74697	3	0.0804154	0.514414	hypothetical protein, conserved	N/A
Tb927.8.2710	6.74646	3	0.0804333	0.423516	SET domain containing protein, putative	N/A
Tb927.8.6140	6.73931	3	0.0806876	0.247807	Galactose oxidase, central domain/Kelch motif containing protein, putative	N/A
Tb927.7.2240	6.73899	3	0.080699	0.194114	hypothetical protein, conserved	N/A
Tb927.8.8140	6.73773	3	0.0807442	0.250715	small GTP-binding rab protein, putative	N/A
Tb927.9.4210	6.73748	3	0.080753	0.384844	fatty acyl CoA synthetase 3	ACS3
Tb927.3.3560	6.72912	3	0.0810515	0.272866	U-box domain containing protein, putative	N/A
Tb927.11.11680	6.72719	3	0.0811206	0.115217	2-oxoglutarate dehydrogenase E2 component, putative	N/A
Tb927.6.1680	6.70543	3	0.0819036	0.394368	mitochondrial RNA binding protein 1	H2F1
Tb927.11.6760	6.7039	3	0.0819589	0.225234	leucine-rich repeat protein (LRRP), putative	N/A
Tb927.4.2810	6.70008	3	0.082097	0.186691	hypothetical protein	N/A
Tb927.9.8400	6.68762	3	0.0825497	0.350987	predicted zinc finger protein	N/A
Tb927.7.7140	6.68576	3	0.0826174	0.48651	Vta1 like, putative	N/A
Tb927.8.2770	6.67696	3	0.0829387	0.142827	inositol 1,4,5-trisphosphate receptor	IP3R
Tb927.8.7610	6.67681	3	0.0829444	0.193451	amino acid transporter 1, putative	AATP1
Tb927.10.520	6.67529	3	0.0830001	0.375687	Mitochondrial ATP synthase subunit, putative	N/A
Tb927.11.9630	6.67523	3	0.0830021	0.222422	Snf7, putative	N/A
Tb927.8.7560	6.67264	3	0.0830969	0.676866	CorA-like Mg2+ transporter protein, putative	N/A
Tb927.10.12700	6.65835	3	0.0836225	0.197355	pyruvate dehydrogenase E1 alpha subunit, putative	N/A
Tb927.1.490	6.65327	3	0.08381	0.30029	hypothetical protein	N/A
Tb927.1.1730	6.65233	3	0.0838448	0.423775	Polyadenylation mediator complex protein PAMC1, putative	PAMC1
Tb927.7.590	6.64649	3	0.084061	0.227498	hypothetical protein, conserved	N/A
Tb927.9.2420	6.64629	3	0.0840685	0.374548	hypothetical protein, conserved	N/A
Tb927.1.2230	6.64194	3	0.0842296	0.150169	small myristoylated protein 1-1	SMP1-1
Tb927.9.12030	6.62797	3	0.0847499	0.368807	hypothetical protein, conserved	N/A
Tb927.10.15980	6.62412	3	0.0848941	0.723198	hypothetical protein	N/A
Tb09.v4.0151	6.61935	3	0.0850727	0.217853	hypothetical protein	N/A
Tb7.NT.17	6.61355	3	0.0852902	1.05832	Noncoding RNA, putative	N/A
Tb11.v5.0399	6.60402	3	0.0856493	0.225907	hypothetical protein, conserved	N/A
Tb927.4.1720	6.59565	3	0.0859658	0.249035	Nucleoside diphosphate kinase 3	NDPK3
Tb927.11.13400	6.59363	3	0.0860423	0.259013	Bromodomain, putative	N/A
Tb927.11.8790	6.58969	3	0.0861919	0.354421	target SNARE, putative	N/A
Tb927.10.12320	6.57529	3	0.08674	0.2805	hypothetical protein	TZP44
Tb927.4.2000	6.56346	3	0.0871931	0.242804	ruvB-like DNA helicase, putative	RUVBL
Tb927.7.5680	6.56174	3	0.0872592	0.204352	deoxyribose-phosphate aldolase, putative	N/A
Tb927.10.9760	6.56026	3	0.0873161	0.48243	alternative oxidase	AOX2
Tb927.11.7420	6.55935	3	0.0873511	0.215748	phosphoadenosine phosphosulfate reductase-like protein	N/A
Tb927.1.2850	6.554	3	0.0875571	0.551322	pteridine transporter, putative	N/A
Tb927.11.4000	6.554	3	0.0875572	0.219989	hypothetical protein, conserved	N/A
Tb927.5.3540	6.55085	3	0.0876784	0.322038	Meckelin (Transmembrane protein 67), putative	N/A
Tb927.11.5510	6.54985	3	0.0877171	0.281487	dynein light chain p28, axonemal, putative	N/A
Tb927.7.1320	6.5431	3	0.087978	0.197564	10 kDa heat shock protein, putative	HSP10
Tb927.1.2550	6.54241	3	0.0880047	0.581035	histone H3, putative	N/A
Tb927.8.5250	6.54079	3	0.0880675	0.317985	delta-coat protein, putative	N/A
Tb927.4.3950	6.53804	3	0.0881744	0.131156	cytoskeleton-associated protein CAP5.5, putative	CAP5.5
Tb927.5.510	6.5201	3	0.0888733	0.221828	putative succinate dehydrogenase subunit	SDH10
Tb927.10.800	6.51365	3	0.0891259	0.324968	hypothetical protein, conserved	N/A
Tb927.3.560	6.51337	3	0.0891368	0.534651	expression site-associated gene 11 (ESAG11) protein, putative	N/A
Tb927.10.5170	6.50735	3	0.0893732	2.4488	XPC-binding domain containing protein, putative	N/A
Tb927.11.4860	6.50524	3	0.0894561	0.203457	Ring finger domain containing protein, putative	N/A
Tb927.4.5330	6.49125	3	0.0900084	0.367616	hypothetical protein	N/A
Tb927.11.11620	6.48574	3	0.0902264	0.55827	hypothetical protein, conserved	N/A
Tb927.2.3320	6.48261	3	0.0903507	0.302314	65 kDa invariant surface glycoprotein	N/A
Tb927.3.4610	6.47675	3	0.0905838	0.226625	Right handed beta helix region, putative	N/A
Tb927.6.3630	6.46618	3	0.0910059	0.172631	sphingosine 1-phosphate lyase, putative	SPL
Tb927.1.1700	6.45447	3	0.0914753	0.306699	AATF protein, putative	N/A
Tb927.7.7400	6.4511	3	0.091611	0.593104	Basal body protein	BBP248
Tb11.v5.0553	6.44844	3	0.0917181	0.238455	ubiquitin hydrolase, putative	N/A
Tb927.3.3970	6.44349	3	0.0919181	0.135719	Cell growth-regulating nucleolar protein, putative	N/A
Tb927.11.5260	6.43517	3	0.0922546	0.361895	SWI/SNF-related matrix-associated actin-dependent regulator of chromatin subfamily A-like protein, putative	N/A
Tb927.6.4490	6.42296	3	0.0927508	0.20932	hypothetical protein, conserved	N/A
Tb927.6.4150	6.42132	3	0.0928176	0.412518	hypothetical protein, conserved	N/A
Tb927.11.14650	6.41733	3	0.0929803	0.259682	SUMO-interacting motif-containing protein	N/A
Tb927.10.8770	6.41181	3	0.093206	0.274824	disgorgin, putative	N/A
Tb927.5.2280	6.41164	3	0.0932132	0.330979	acetyltransferase, putative	N/A
Tb927.11.7707	6.40447	3	0.0935071	0.530472	Tctex-1 family, putative	N/A
Tb927.4.2830	6.40433	3	0.093513	0.398917	hypothetical protein, conserved	N/A
Tb927.7.5270	6.40369	3	0.0935389	0.202885	hypothetical protein, conserved	N/A
Tb927.6.3240	6.40353	3	0.0935458	0.149992	hypothetical protein, conserved	N/A
Tb927.3.5660	6.40203	3	0.0936074	0.257904	UDP-GlcNAc:alpha3-D-mannoside beta-1,2-N-acetylglucosaminyltransferase I	GnTI
Tb927.8.3610	6.39384	3	0.0939445	0.150129	AKAP7 2'5' RNA ligase-like domain containing protein, putative	N/A
Tb927.2.4410	6.39382	3	0.0939452	0.159655	Eukaryotic protein of unknown function (DUF846), putative	N/A
Tb927.11.15590	6.38913	3	0.0941391	0.652093	hypothetical protein, conserved	N/A
Tb10.NT.68	6.38608	3	0.0942653	0.390758	Noncoding RNA, putative	N/A
Tb927.8.4310	6.38548	3	0.09429	0.266914	hypothetical protein, conserved	N/A
Tb927.1.1680	6.38284	3	0.0943994	0.493337	Transcription elongation factor 1 domain-containing protein	N/A
Tb927.7.5380	6.37871	3	0.0945707	0.274629	Double RNA binding domain protein 12	DRBD12
Tb927.8.6950	6.37258	3	0.0948255	0.337946	roadblock/LC7 family member	N/A
Tb927.8.5090	6.37009	3	0.0949292	0.1822	DNA-directed RNA polymerase I largest subunit	RPA1
Tb927.11.2220	6.36058	3	0.095326	0.170029	hypothetical protein, conserved	mt-SAF17
Tb927.1.3010	6.35916	3	0.0953855	0.397041	mRNA processing protein, putative	PAMC4
Tb927.11.10980	6.3585	3	0.0954131	0.500682	Got1/Sft2-like family, putative	N/A
Tb927.4.2820	6.35481	3	0.0955678	0.335524	hypothetical protein, conserved	N/A
Tb927.4.130	6.34583	3	0.0959448	0.854646	receptor-type adenylate cyclase GRESAG 4, pseudogene, putative	N/A
Tb927.8.2990	6.33767	3	0.0962892	0.642762	5-formyltetrahydrofolate cyclo-ligase family, putative	N/A
Tb927.3.3350	6.33745	3	0.0962983	0.356414	hypothetical protein, conserved	N/A
Tb927.11.12170	6.33716	3	0.0963105	0.536638	hypothetical protein, conserved	N/A
Tb927.9.5440	6.33636	3	0.0963441	0.259703	actin, putative	N/A
Tb927.9.1980	6.33609	3	0.0963557	0.305165	hypothetical protein, conserved	N/A
ND5	6.33546	3	0.0963825	0.07992	#N/A	#N/A
Tb927.2.4650	6.33188	3	0.096534	0.174482	hypothetical protein, conserved	N/A
Tb927.1.650	6.32515	3	0.0968191	0.343717	conserved protein, unknown function	N/A
Tb927.11.10610	6.32504	3	0.0968237	0.442949	hypothetical protein, conserved	N/A
Tb927.11.7930	6.32324	3	0.0969003	0.262901	RNA polymerase B subunit RPB8, putative	RPB8
Tb927.1.1150	6.30608	3	0.0976322	0.623556	zeta tubulin	N/A
Tb927.7.5240	6.30307	3	0.0977611	0.212357	Flagellum attachment zone protein 21	FAZ21
Tb927.3.1610	6.30227	3	0.0977953	0.137055	CMGC/CLK family protein kinase, putative	N/A
Tb927.2.4390	6.29784	3	0.0979854	0.35709	double-strand break repair protein MRE11	MRE11
Tb927.11.14590	6.29693	3	0.0980244	0.209166	G5-interacting protein	G5-IP
Tb11.v5.0730	6.29415	3	0.0981441	0.439228	pumillio RNA binding protein 4, putative	N/A
Tb11.v5.0649	6.2912	3	0.0982709	0.354146	serine palmitoyltransferase, putative	N/A
Tb927.3.3860	6.28569	3	0.0985084	0.289595	triacylglycerol lipase, putative	N/A
Tb927.10.10610	6.28283	3	0.098632	0.261073	protein tyrosine phosphatase, putative	N/A
Tb927.4.1640	6.28088	3	0.0987165	0.188299	Nucleotide sugar transporter 3	NST3
Tb927.9.10630	6.27306	3	0.0990551	0.451552	hypothetical protein, conserved	N/A
Tb927.10.11350	6.27142	3	0.0991265	0.213769	LSU ribosomal protein, mitochondrial, putative	N/A
Tb927.10.10750	6.26926	3	0.0992203	0.132704	metallo-peptidase, Clan MC, Family M14, putative	N/A
Tb927.11.15780	6.26792	3	0.0992785	0.214007	hypothetical protein, conserved	N/A
Tb927.4.1100	6.2665	3	0.0993403	0.134159	ribosomal protein L21E (60S), putative	N/A
Tb927.8.5850	6.26287	3	0.0994984	0.286352	hypothetical protein, conserved	N/A
Tb927.11.9080	6.26166	3	0.0995513	0.230877	Nucleolar protein 136	NOP136
Tb927.10.5790	6.26124	3	0.0995692	0.164323	hypothetical protein, conserved	N/A
Tb927.9.17440	6.25645	3	0.0997784	16.203	variant surface glycoprotein (VSG, pseudogene), putative	N/A
Tb927.8.1990	6.25317	3	0.0999221	0.286944	peroxidoxin	mPRX
Tb927.5.1810	6.24843	3	0.10013	0.126461	lysosomal/endosomal membrane protein p67	p67
Tb11.v5.0661	6.24756	3	0.100168	0.490677	DNA polymerase kappa, putative	N/A
Tb927.3.3920	6.24674	3	0.100204	0.434331	Aurora kinase 2, putative	AUK2
Tb927.11.16390	6.24154	3	0.100432	0.29872	cyclin dependent kinases regulatory subunit, putative	CKS1
Tb927.11.920	6.241	3	0.100456	0.292567	hypothetical protein, conserved	N/A
Tb927.6.1150	6.23816	3	0.100581	0.201573	hypothetical protein	N/A
Tb927.11.9980	6.23601	3	0.100676	0.163013	2-oxoglutarate dehydrogenase E1 component, putative	N/A
Tb927.11.7200	6.23138	3	0.10088	0.416919	GRIP domain containing protein, putative	N/A
Tb927.11.9880	6.2231	3	0.101246	0.20247	Protein of unknown function (DUF2009), putative	N/A
Tb927.10.14740	6.20623	3	0.101997	0.84186	hypothetical protein, conserved	N/A
Tb927.9.8040	6.19849	3	0.102343	0.487916	hypothetical protein, conserved	N/A
Tb927.6.2190	6.18697	3	0.10286	0.418284	hypothetical protein, conserved	N/A
Tb927.7.740	6.18456	3	0.102968	0.310633	chaperone protein DnaJ, putative	J28
Tb927.11.7220	6.17988	3	0.103179	0.256324	neurobeachin/beige protein, putative	N/A
Tb927.8.8000	6.17167	3	0.103551	0.242656	hypothetical protein, conserved	N/A
Tb927.10.7930	6.17039	3	0.103608	0.166285	2,3-bisphosphoglycerate-independent phosphoglycerate mutase	PGAM
Tb11.v5.0814	6.16401	3	0.103898	0.264602	expression site-associated gene 3 (ESAG3)-like protein	N/A
Tb927.3.5180	6.16272	3	0.103956	0.0993802	ADF/Cofilin	COF
Tb927.8.7910	6.15013	3	0.10453	0.286375	receptor-type adenylate cyclase GRESAG 4, frameshift	N/A
Tb927.11.11435	6.14078	3	0.104958	0.22552	dynein light chain type 1, putative	N/A
Tb927.11.380	6.13261	3	0.105334	1.16759	B9 domain-containing protein 2	b9d2
Tb927.9.13030	6.13244	3	0.105342	0.158724	QA-SNARE protein putative	N/A
Tb927.2.3580	6.12114	3	0.105863	0.0851267	transcription elongation factor s-II, putative	TFIIS2-1
Tb927.11.15170	6.1192	3	0.105953	0.622722	ribosome biogenesis protein TSR3, putative	tsr3
Tb927.11.13690	6.11495	3	0.10615	0.244708	Radial spoke protein 11	RSP11
Tb927.8.4790	6.11291	3	0.106244	0.19355	Putative snoRNA binding domain containing protein, putative	N/A
Tb927.4.1330	6.11199	3	0.106287	0.12428	DNA topoisomerase IB, large subunit	N/A
Tb927.6.2620	6.11063	3	0.10635	2.62118	hypothetical protein, conserved	N/A
Tb927.5.1270	6.11016	3	0.106372	0.488073	Acidic leucine-rich nuclear phosphoprotein 32 family member	N/A
Tb927.11.5820	6.10794	3	0.106475	0.203229	Inhibitor of apoptosis-promoting Bax1, putative	N/A
Tb927.10.7140	6.10582	3	0.106574	0.21943	membrane-bound acid phosphatase 2	MBAP2
Tb927.3.920	6.1033	3	0.106691	0.321175	hypothetical protein, conserved	N/A
Tb927.5.1620	6.10222	3	0.106742	0.193408	hypothetical protein, conserved	N/A
Tb927.5.2890	6.09722	3	0.106975	0.325368	AAA domain (dynein-related subfamily)/von Willebrand factor type A domain containing protein, putative	N/A
Tb927.10.14790	6.08744	3	0.107433	0.13061	metallo-peptidase, Clan MG, Family M24	N/A
Tb927.9.14160	6.08331	3	0.107627	0.214474	rieske iron-sulfur protein, mitochondrial precursor	RISP
Tb927.10.1900	6.07953	3	0.107804	2.7592	DNA topoisomerase IA, putative	N/A
Tb927.7.2480	6.07813	3	0.10787	0.194502	Parvulin 42	PAR42
Tb927.10.13130	6.06234	3	0.108616	0.223367	UTP-glucose-1-phosphate uridylyltransferase	UGP
Tb927.3.2490	6.06157	3	0.108653	0.146135	hypothetical protein, conserved	N/A
Tb927.11.10930	6.05737	3	0.108852	0.416181	tubulin delta chain	TUBD1
Tb927.9.7210	6.05518	3	0.108956	0.200631	mitochondrial exoribonuclease DSS-1	DSS1
Tb927.11.10520	6.04695	3	0.109348	0.241862	kinetoplastid kinetochore protein 2	kkt2
Tb927.10.530	6.04623	3	0.109383	0.186748	Plasma-membrane choline transporter, putative	ESP22
Tb927.4.1740	6.04495	3	0.109444	0.233344	Component of motile flagella 41	CMF41
Tb927.3.1990	6.0437	3	0.109503	0.305981	Tetratricopeptide repeat protein 29, putative	TTC29
Tb927.2.5500	6.04237	3	0.109567	0.357748	hypothetical protein, conserved	N/A
Tb927.6.2400	6.03725	3	0.109812	0.33935	Gamma-tubulin complex component 4	GCP4
Tb927.10.13280	6.03609	3	0.109867	0.392496	hypothetical protein, conserved	N/A
Tb927.11.2880	6.02707	3	0.110301	0.151321	kinesin, putative	KIN-A
Tb927.1.5180	6.01026	3	0.111112	0.379282	hypothetical protein	N/A
Tb927.11.5110	6	3	0.11161	0.32345	hypothetical protein, conserved	N/A
Tb927.10.12710	5.99813	3	0.111701	0.119365	heat shock protein 110, putative	HSP110
Tb927.10.4800	5.99567	3	0.111821	0.250712	J binding protein 3, putative	JBP3
Tb927.5.1740	5.99536	3	0.111836	0.263646	hypothetical protein	N/A
Tb927.9.9710	5.99259	3	0.111971	0.757227	Histidine phosphatase superfamily (branch 1), putative	N/A
Tb927.11.500	5.98841	3	0.112175	0.0910354	RNA-binding protein, UBP1	UBP1
Tb09.v4.0039	5.97513	3	0.112826	0.13722	variant surface glycoprotein (VSG, pseudogene), putative	N/A
Tb927.11.520	5.9687	3	0.113143	1.1797	hypothetical protein, conserved	N/A
Tb927.11.15250	5.96338	3	0.113405	0.199476	hypothetical protein, conserved	N/A
Tb927.10.2810	5.95864	3	0.11364	0.169725	hypothetical protein, conserved	N/A
Tb927.9.12830	5.9543	3	0.113855	0.371483	hypothetical protein, conserved	N/A
Tb927.10.7375	5.95199	3	0.11397	0.532944	hypothetical protein	N/A
Tb927.11.16090	5.94709	3	0.114213	0.117501	Outer dynein arm docking complex protein 2, putative	dDC2
Tb927.10.5980	5.94628	3	0.114253	0.322341	leucine-rich repeat protein (LRRP), putative	N/A
Tb927.2.2360	5.92885	3	0.115124	0.233951	Ankyrin repeats (3 copies)/Zinc finger, C3HC4 type (RING finger), putative	N/A
Tb927.11.11610	5.92823	3	0.115155	0.603198	Cactus-binding C-terminus of cactin protein, putative	N/A
Tb927.5.1970	5.91973	3	0.115582	0.514322	hypothetical protein	N/A
Tb927.11.14930	5.91281	3	0.11593	0.381156	hypothetical protein, conserved	N/A
Tb927.9.9280	5.91177	3	0.115983	0.434876	hypothetical protein, conserved	N/A
Tb927.1.5160	5.90245	3	0.116454	0.218419	hypothetical protein	N/A
Tb927.9.12470	5.89788	3	0.116686	0.411388	inositol polyphosphate multikinase	IPMK
Tb927.11.6070	5.89373	3	0.116897	0.219326	hypothetical protein, conserved	N/A
Tb927.3.2950	5.88651	3	0.117264	0.204991	ribonuclease inhibitor- like protein	N/A
Tb927.8.3640	5.88417	3	0.117383	0.491152	JAB1/Mov34/MPN/PAD-1 ubiquitin protease, putative	N/A
Tb927.6.3780	5.88398	3	0.117393	0.249312	E3 ubiquitin-protein ligase, putative	N/A
Tb927.9.12480	5.8818	3	0.117505	0.396322	dynein light chain type 1, putative	N/A
Tb927.9.10280	5.87486	3	0.11786	0.157245	Zinc finger CCCH domain-containing protein 48	ZC3H48
Tb927.5.3290	5.87452	3	0.117877	0.314802	Protein of unknown function, putative	N/A
Tb927.4.460	5.87225	3	0.117994	0.226929	Alkylated DNA repair protein (alkB homolog), putative	N/A
Tb927.10.4900	5.87191	3	0.118011	0.156074	TPR-repeat-containing chaperone protein DNAJ, putative	J52
Tb927.4.960	5.87168	3	0.118023	0.127583	WD domain, G-beta repeat, putative	N/A
Tb927.3.5550	5.86688	3	0.11827	0.585935	intraflagellar transport protein 27	IFT27
Tb927.4.4090	5.865	3	0.118366	0.821328	hypothetical protein, conserved	N/A
Tb927.10.8720	5.84869	3	0.119208	0.171986	CCR4-NOT transcription complex subunit 10, putative	N/A
Tb927.4.4260	5.84692	3	0.1193	0.442442	hypothetical protein, conserved	N/A
Tb927.1.70	5.84379	3	0.119462	0.356809	retrotransposon hot spot protein 4 (RHS4), putative	RHS4
Tb927.11.11630	5.83695	3	0.119818	0.205175	LSU ribosomal protein, mitochondrial, putative	N/A
Tb927.10.2020	5.83443	3	0.119949	0.427869	hexokinase	HK2
Tb927.10.12610	5.83405	3	0.119969	0.423553	hypothetical protein	N/A
Tb927.2.340	5.83346	3	0.12	0.107377	retrotransposon hot spot protein 4 (RHS4), putative	RHS4
Tb11.v5.0158	5.83061	3	0.120149	0.697264	hypothetical protein, conserved	N/A
Tb927.3.1640	5.82989	3	0.120186	0.252086	hypothetical protein	N/A
Tb927.10.3780	5.82821	3	0.120274	0.277063	hypothetical protein, conserved	N/A
Tb927.5.1910	5.81898	3	0.120757	0.130117	hypothetical protein, conserved	N/A
Tb927.4.2040	5.81841	3	0.120787	0.140173	DNA/RNA-binding protein Alba 3	ALBA3
Tb927.8.2790	5.81835	3	0.12079	0.326579	acetyl-CoA synthetase, truncated	N/A
Tb927.2.690	5.81431	3	0.121002	0.0856347	leucine-rich repeat protein (LRRP), putative	N/A
Tb927.9.8655	5.81192	3	0.121128	0.212607	hypothetical protein	N/A
Tb927.4.5210	5.80948	3	0.121257	0.61643	hypothetical protein, conserved	N/A
Tb927.5.630	5.80946	3	0.121257	0.209241	acidic phosphatase, putative	N/A
Tb927.6.3140	5.80675	3	0.1214	0.222592	Ubiquitin-like protein 11	UBL11
Tb927.11.12540	5.80666	3	0.121405	0.248819	leucine-rich repeat protein (LRRP), putative	N/A
Tb927.10.3360	5.80472	3	0.121507	0.25803	hypothetical protein, conserved	N/A
Tb927.7.4730	5.8047	3	0.121509	0.287164	pumilio/PUF RNA binding protein 5	N/A
Tb927.11.12920	5.80022	3	0.121745	0.21654	hypothetical protein, conserved	N/A
Tb927.11.6250	5.7928	3	0.122138	0.219045	Mitochondrial ATP synthase subunit, putative	N/A
Tb927.10.3680	5.78571	3	0.122515	0.23789	hypothetical protein, conserved	N/A
Tb927.6.1980	5.77995	3	0.122821	0.297899	LMBR1-like membrane protein, putative	N/A
Tb927.10.2100	5.774	3	0.123138	0.237527	elongation factor 1-alpha	EEF1A
Tb927.9.9730	5.77039	3	0.123332	0.262369	Flagellar pocket protein FP45	FP45
Tb927.5.4630	5.77006	3	0.123349	0.303427	expression site-associated gene 1 (ESAG1) protein, putative	N/A
Tb927.3.3452	5.75758	3	0.124019	0.317823	28S beta ribosomal RNA	28S-beta
Tb927.9.11260	5.75083	3	0.124383	0.195335	nucleoside diphosphate kinase, putative	CMF40a
Tb927.10.14420	5.74772	3	0.124551	0.232228	Serine/threonine-protein kinase NEK16, putative	NEK16
Tb927.4.1730	5.74387	3	0.124759	0.270827	Nucleus and spindle associated protein 4	NuSAP4
Tb927.3.3080	5.74293	3	0.124809	0.386711	Serine/threonine-protein kinase NEK6, putative	NEK6
Tb927.2.4560	5.74135	3	0.124895	0.529949	Rab-GTPase-TBC domain containing protein, putative	N/A
Tb927.7.4020	5.73682	3	0.125141	0.293793	protein phosphatase 2C, putative	N/A
Tb927.11.3500	5.7364	3	0.125163	0.121337	Dpy-30 motif containing protein, putative	N/A
Tb927.2.3480	5.73433	3	0.125276	0.355257	transcription elongation factor s-II, putative	TFIIS2-2
Tb927.11.13800	5.72922	3	0.125554	0.79886	hypothetical protein, conserved	N/A
Tb927.6.2640	5.72718	3	0.125665	0.354747	importin alpha subunit, putative	KAP60
Tb927.3.2400	5.72435	3	0.125819	0.231519	palmitoyl acyltransferase 10, putative	N/A
Tb927.9.14430	5.71807	3	0.126162	0.219835	Casein kinase II	CK2A1
Tb927.3.1240	5.71025	3	0.12659	0.347989	Serine/threonine-protein phosphatase 2A, putative	N/A
Tb927.11.10410	5.70671	3	0.126785	0.246168	Cornichon protein, putative	N/A
Tb927.10.750	5.69536	3	0.12741	0.294443	hypothetical protein, conserved	N/A
Tb927.9.8000	5.69517	3	0.12742	0.116819	ubiquitin-protein ligase, putative	N/A
Tb11.v5.0587	5.69492	3	0.127434	0.111023	protein kinase A regulatory subunit	PKA-R
Tb927.9.11760	5.69152	3	0.127622	0.499491	DNA repair protein RAD2, putative	N/A
Tb927.11.940	5.6905	3	0.127679	0.246301	KREPB5	KREPB5
Tb927.9.13430	5.68859	3	0.127784	0.146447	ubiquitin carboxyl-terminal hydrolase, putative	N/A
Tb927.11.6730	5.68068	3	0.128223	0.474696	hypothetical protein	N/A
Tb927.11.16260	5.68008	3	0.128256	0.438258	SPRY domain/HECT-domain (ubiquitin-transferase), putative	N/A
Tb927.11.12950	5.68008	3	0.128256	0.27966	ras-like small GTPase, putative	TbRLJ
Tb6.NT.39	5.67256	3	0.128674	0.260921	Noncoding RNA, putative	N/A
Tb927.11.3850	5.66879	3	0.128884	0.163281	AMP deaminase, putative	N/A
Tb927.10.13640	5.66872	3	0.128889	0.458134	hypothetical protein, conserved	N/A
Tb927.8.4895	5.65855	3	0.129457	0.249092	hypothetical protein	N/A
Tb927.6.2210	5.65734	3	0.129525	0.207106	hypothetical protein, conserved	N/A
Tb927.11.12620	5.64856	3	0.130018	0.218242	Glucosidase II beta subunit-like, putative	N/A
Tb927.3.690	5.64834	3	0.13003	0.243994	CMGC/RCK protein kinase, putative	N/A
Tb927.5.4575	5.64155	3	0.130413	0.330638	hypothetical protein	N/A
Tb927.1.5080	5.64015	3	0.130493	1.34827	expression site-associated gene 9 (ESAG9) protein, putative	N/A
Tb927.6.5140	5.63566	3	0.130746	0.587331	ribosomal P protein AGP2beta-1, putative	N/A
Tb927.10.1390	5.63565	3	0.130747	0.134724	Hypoxanthine-guanine-xanthine phosphoribosyltransferase	HGXPRT
Tb927.10.2240	5.63516	3	0.130774	0.0694256	RNA binding protein	N/A
Tb927.7.2560	5.62883	3	0.131133	0.235852	hypothetical protein, conserved	N/A
Tb927.10.100	5.62244	3	0.131496	0.866798	expression site-associated gene 2 (ESAG2), degenerate	N/A
Tb927.8.3940	5.62111	3	0.131572	0.33056	hypothetical protein, conserved	N/A
Tb927.2.2860	5.61838	3	0.131727	0.357963	hypothetical protein, conserved	N/A
Tb927.10.930	5.61715	3	0.131797	0.112841	hypothetical protein, conserved	N/A
Tb927.3.1520	5.61223	3	0.132078	0.481763	variant surface glycoprotein (VSG)-related, putative	N/A
Tb11.v5.0745	5.60693	3	0.132381	0.334803	hypothetical protein, conserved	N/A
Tb927.8.3010	5.60654	3	0.132404	0.428274	hook complex protein, conserved	N/A
Tb927.6.850	5.60465	3	0.132512	0.0932574	ccr4-not transcription complex subunit 2	NOT2
Tb927.8.1790	5.5833	3	0.133741	0.0965646	hypothetical protein, conserved	N/A
Tb927.11.18630	5.5725	3	0.134366	4.30039	ingi-related retroposon, putative (pseudogene)	N/A
Tb927.9.1750	5.56748	3	0.134658	0.221871	Fibronectin type III domain containing protein, putative	N/A
Tb927.11.16810	5.56085	3	0.135044	0.30084	dynein light intermediate chain D1bLIC, putative	N/A
Tb927.11.530	5.56028	3	0.135077	0.128965	RNA-binding protein, putative	RBP3
Tb927.2.2090	5.55931	3	0.135134	0.146696	SUMO-interacting motif-containing protein	N/A
Tb11.v5.0204	5.5575	3	0.13524	0.423326	Peptidase M76 family, putative	N/A
Tb927.7.7510	5.55578	3	0.13534	0.149812	hypothetical protein	N/A
Tb927.9.1540	5.55499	3	0.135386	0.255457	protein phosphatase 2B, putative	N/A
Tb11.v5.0263	5.54905	3	0.135734	0.112447	PX domain containing protein, putative	N/A
Tb927.1.1100	5.54347	3	0.136062	1.64256	Basal body protein	BBP109
Tb927.10.12110	5.54054	3	0.136234	0.292759	hypothetical protein, conserved	N/A
Tb927.6.4820	5.53581	3	0.136513	0.117282	chromosomal passenger complex protein 1	CPC1
Tb927.4.410	5.53483	3	0.13657	0.214417	CAF 40	CAF40
Tb927.10.13600	5.53392	3	0.136624	0.169955	Cardiolipin-dependent protein 18kDa	CLDP18
Tb927.2.3080	5.53206	3	0.136734	0.186044	cytochrome b5-dependent oleate desaturase	N/A
Tb927.3.5390	5.53069	3	0.136815	0.334646	Ring finger domain containing protein, putative	N/A
Tb927.3.4060	5.53018	3	0.136844	0.203635	asparagine synthetase domain-containing protein 1	N/A
Tb927.10.14390	5.52779	3	0.136986	0.304469	FACT complex subunit POB3	POB3
Tb927.11.7390	5.51789	3	0.137573	0.315328	NADH-ubiquinone oxidoreductase complex I, 21 kDa subunit, putative	N/A
Tb927.7.1610	5.51444	3	0.137777	0.173167	6-phosphofructo-2-kinase/fructose-2,6-biphosphatase, putative	N/A
Tb927.11.9390	5.50587	3	0.138288	0.248708	Octanoyltransferase, putative	N/A
Tb927.1.1820	5.50578	3	0.138294	0.141332	hypothetical PIN domain-containing protein	N/A
Tb927.8.3440	5.50543	3	0.138314	0.612048	hypothetical protein, conserved	N/A
Tb11.v5.1034	5.50423	3	0.138386	0.240425	heat shock protein 70 (hsp70), putative	N/A
Tb927.11.8290	5.50155	3	0.138546	0.420284	DIS3-like exonuclease, putative	N/A
Tb927.10.7300	5.50145	3	0.138552	0.196524	hypothetical protein, conserved	N/A
Tb927.11.10760	5.50018	3	0.138628	0.129673	kinesin-D	KIN-D
Tb927.11.13840	5.49829	3	0.138741	0.159817	hypothetical protein, conserved	N/A
Tb927.10.13290	5.49661	3	0.138842	0.25041	ethanolamine phosphotransferase (EPT)	N/A
Tb927.6.1100	5.48793	3	0.139362	0.498887	hypothetical protein, conserved	N/A
Tb927.11.4700	5.48586	3	0.139487	0.241852	prostaglandin f synthase	N/A
Tb927.11.11250	5.4779	3	0.139966	0.125242	cytosolic malate dehydrogenase	cMDH
Tb927.10.9310	5.47756	3	0.139987	0.252194	Haemolysin-III related, putative	N/A
Tb927.10.2160	5.47709	3	0.140015	0.220241	hypothetical protein, conserved	N/A
Tb927.4.1050	5.47676	3	0.140035	0.248037	inositol-pentakisphosphate 2-kinase	IP5K
Tb927.7.1172	5.47074	3	0.140399	0.445026	hypothetical protein	N/A
Tb927.7.4190	5.46738	3	0.140603	0.268519	zinc finger domain, LSD1 subclass, putative	N/A
Tb927.5.1850	5.45629	3	0.141277	0.244005	hypothetical protein, conserved	N/A
Tb927.11.10280	5.45508	3	0.14135	0.142661	metallo-peptidase, Clan MC, Family M14, putative	N/A
Tb927.2.4210	5.4497	3	0.141678	0.175485	Phosphoenolpyruvate carboxykinase [ATP], glycosomal	PEPCK
Tb927.9.9090	5.44958	3	0.141685	0.270001	WD domain, G-beta repeat, putative	N/A
Tb927.10.2920	5.44639	3	0.141881	0.299669	SUMO-interacting motif-containing protein	N/A
Tb927.4.1390	5.44555	3	0.141932	0.270116	hypothetical protein, conserved	N/A
Tb927.8.7280	5.44243	3	0.142123	0.343553	emp24/gp25L/p24 family/GOLD, putative	N/A
Tb927.9.12360	5.43935	3	0.142312	0.233559	RNA-binding protein, putative	RBP35
Tb927.11.14070	5.43445	3	0.142612	0.161986	Repressor of differentiation kinase 1	RDK1
Tb927.10.15220	5.42928	3	0.14293	0.366734	hypothetical protein, conserved	N/A
Tb927.11.12880	5.42664	3	0.143093	0.101747	Present in the outer mitochondrial membrane proteome 17	POMP17
Tb11.v5.0220	5.42453	3	0.143223	0.183283	hypothetical protein, conserved	N/A
Tb927.10.7740	5.42319	3	0.143306	0.171069	protein transport protein SEC23	SEC23.2
Tb927.10.1530	5.42078	3	0.143455	0.460544	hypothetical protein, conserved	N/A
Tb927.4.4420	5.41483	3	0.143822	1.33846	adenylyl cyclase, pseudogene, putative	N/A
Tb927.10.14380	5.41153	3	0.144027	0.302598	Hsp70 protein, putative	N/A
Tb927.8.5300	5.4093	3	0.144165	0.296589	hypothetical protein, conserved	N/A
Tb927.11.11290	5.40254	3	0.144585	0.305523	heat shock protein 70, putative	HSP70.c
Tb927.8.3910	5.40149	3	0.144651	1.348	thymidylate kinase, putative	N/A
Tb927.10.8350	5.39761	3	0.144892	0.109408	hypothetical protein	N/A
Tb927.4.3800	5.39415	3	0.145109	0.727899	hypothetical protein, conserved	N/A
Tb927.10.1560	5.39389	3	0.145125	0.145499	Nucleolar protein 91	NOP91
Tb927.11.510	5.38517	3	0.145671	0.17481	RNA-binding protein, UBP2	UBP2
Tb927.5.700	5.3826	3	0.145831	0.121433	F-box-like, putative	N/A
Tb1.NT.25	5.37666	3	0.146205	0.500491	Noncoding RNA, putative	N/A
Tb927.2.4990	5.37424	3	0.146357	0.258089	hypothetical protein, conserved	N/A
Tb927.11.10630	5.3742	3	0.14636	0.321494	hypothetical protein, conserved	N/A
Tb927.9.11800	5.37281	3	0.146447	0.433572	MATE efflux family protein, putative	N/A
Tb927.9.4560	5.37083	3	0.146572	0.151306	RBP32	RBP32
COIII	5.36728	3	0.146796	0.0792271	#N/A	#N/A
Tb927.10.2380	5.3514	3	0.147801	0.166838	Tetratricopeptide repeat, putative	N/A
Tb927.1.4300	5.35103	3	0.147825	0.154734	chaperone protein DnaJ, putative	J17
Tb927.11.12560	5.34956	3	0.147919	0.14769	hypothetical protein	N/A
Tb927.3.4960	5.34913	3	0.147946	0.294928	kinesin, putative	N/A
Tb927.5.2420	5.34902	3	0.147953	0.382413	NOL1/NOP2/sun family, putative	N/A
Tb927.11.13980	5.34896	3	0.147957	0.19351	Outer row dynein-assembly protein 7	ODA7
Tb927.10.6610	5.34848	3	0.147988	0.236288	chaperone protein DnaJ, putative	J22
Tb927.11.4570	5.34299	3	0.148337	0.226159	Ras-related protein Rab5B	RAB5B
Tb927.6.4230	5.33689	3	0.148726	0.290039	hypothetical protein, conserved	N/A
Tb927.3.720	5.33475	3	0.148863	0.0877849	zinc finger protein 3	ZFP3
Tb927.1.3320	5.33406	3	0.148908	0.636649	leucine-rich repeat protein (LRRP), putative	N/A
Tb927.2.4530	5.33281	3	0.148988	0.301292	hypothetical protein, conserved	N/A
Tb927.10.1440	5.31452	3	0.150163	0.32645	hypothetical protein, conserved	N/A
Tb927.9.3260	5.31418	3	0.150185	0.329531	hypothetical protein	N/A
Tb927.10.7985	5.31407	3	0.150192	1.02196	hypothetical protein	N/A
Tb927.6.4990	5.3107	3	0.15041	0.327585	mitochondrial ATP synthase delta chain	N/A
Tb927.7.2450	5.30918	3	0.150508	0.141039	SUMO-interacting motif-containing protein	N/A
Tb927.6.5090	5.30628	3	0.150695	0.478144	hypothetical protein, conserved	N/A
Tb927.6.280	5.2969	3	0.151304	0.274441	receptor-type adenylate cyclase GRESAG 4, putative	N/A
Tb927.11.7040	5.29335	3	0.151535	0.445123	pterin-4-alpha-carbinolamine dehydratase, putative	N/A
Tb927.8.4175	5.29284	3	0.151567	0.690169	hypothetical protein	N/A
Tb927.3.1910	5.29256	3	0.151586	0.269341	Histone RNA hairpin-binding protein RNA-binding domain containing protein, putative	SLBP1
Tb927.3.1310	5.28621	3	0.152	0.573277	hypothetical protein, conserved	N/A
Tb927.10.10000	5.28103	3	0.152338	0.0943971	hypothetical protein, conserved	N/A
Tb927.4.480	5.27102	3	0.152994	0.487744	Cullin binding, putative	N/A
Tb927.9.7740	5.25446	3	0.154085	0.359362	lipid-like atypical dual specificity phosphatase, putative	N/A
Tb927.7.3170	5.25371	3	0.154135	0.338944	Beta-lactamase superfamily domain containing protein, putative	N/A
Tb927.5.1020	5.24968	3	0.154401	0.181296	disulfide isomerase, putative	N/A
Tb927.4.2070	5.24923	3	0.154431	0.11978	antigenic protein, putative	N/A
Tb927.7.4470	5.24559	3	0.154672	0.113015	hypothetical protein, conserved	N/A
Tb11.v5.0627	5.24269	3	0.154864	0.199836	lipase domain protein, putative	N/A
Tb11.0400	5.24213	3	0.154902	0.21376	P27 protein, putative	P27
Tb927.11.7770	5.23091	3	0.155649	0.305517	oxidoreductase-like protein	N/A
Tb927.5.3050	5.23001	3	0.155709	0.396027	poly(adp-ribose) polymerase	PARP
Tb927.8.1850	5.22961	3	0.155736	0.311773	mitochondrial calcium uptake 1	MICU1
Tb927.2.1260	5.22751	3	0.155876	0.405185	expression site-associated gene 4 (ESAG4), degenerate	N/A
Tb927.11.8500	5.22234	3	0.156222	0.592059	DNA polymerase kappa, putative	N/A
Tb927.7.6640	5.21948	3	0.156413	0.110251	hypothetical protein, conserved	N/A
Tb927.2.5080	5.2142	3	0.156768	0.280618	hypothetical protein, conserved	N/A
Tb927.9.11540	5.21039	3	0.157024	0.0825997	hypothetical protein, conserved	N/A
Tb11.v5.0849	5.20976	3	0.157066	0.791447	kinesin motor domain containing protein, putative	N/A
Tb927.11.6740	5.2096	3	0.157077	0.19051	pumilio/PUF RNA binding protein 10, putative	PUF10
Tb927.11.8810	5.20248	3	0.157557	0.29697	hypothetical protein, conserved	N/A
Tb927.7.5260	5.19897	3	0.157794	0.275986	Cytochrome c oxidase biogenesis protein Cmc1 like, putative	N/A
Tb927.10.9180	5.19882	3	0.157804	0.28537	PRA1 family protein, putative	N/A
Tb927.10.3820	5.19138	3	0.158308	0.157287	hypothetical protein, conserved	N/A
Tb927.2.4720	5.19126	3	0.158316	0.133658	dolichyl-P-Man:GDP-Man7GlcNAc2-PP-dolichyl alpha-1,6-mannosyltransferase, putative	ALG12
Tb927.11.5070	5.18704	3	0.158602	0.17819	GPI ethanolamine phosphate transferase 3, putative	GPI13
Tb927.11.3580	5.18677	3	0.158621	0.250468	Thiamin pyrophosphokinase, vitamin B1 binding domain containing protein, putative	N/A
Tb927.4.1020	5.18544	3	0.158711	0.196891	serine-palmitoyl-CoA transferase, putative	SPT
Tb927.8.5760	5.18532	3	0.158719	0.102003	Ankyrin repeats (many copies)/Alpha/beta hydrolase family, putative	N/A
Tb927.9.7820	5.18229	3	0.158925	0.292399	KKT-interacting protein 11	KKIP11
Tb927.2.3300	5.1655	3	0.160072	0.127071	65 kDa invariant surface glycoprotein	N/A
Tb927.2.5180	5.16439	3	0.160148	0.183593	aldo-keto reductase, putative	N/A
Tb927.9.8700	5.1641	3	0.160168	0.161444	hypothetical protein, conserved	N/A
Tb927.10.7900	5.15723	3	0.160639	0.159986	hypothetical protein, conserved	N/A
Tb927.10.5440	5.15583	3	0.160736	0.559423	RNA editing endoribonuclease	KREN2
Tb927.10.10420	5.15536	3	0.160768	0.300439	monothiol glutaredoxin, putative	N/A
Tb927.3.5650	5.15072	3	0.161087	0.139852	STE group serine/threonine-protein kinase, putative	N/A
Tb927.8.3860	5.14809	3	0.161269	0.275894	cytosolic iron-sulfur protein assembly 1	CIA1
Tb927.10.7810	5.14509	3	0.161476	0.239123	Pre-rRNA-processing protein ESF1, putative	ESF1
Tb927.7.4000	5.14355	3	0.161582	0.30759	glutathione synthetase, putative	N/A
Tb927.7.6950	5.1406	3	0.161786	0.235746	hypothetical protein, conserved	N/A
Tb927.9.13520	5.13764	3	0.161992	0.140818	Importin 1	IMP1
Tb927.10.2400	5.13617	3	0.162093	0.544597	hypothetical protein	N/A
Tb927.2.5530	5.13293	3	0.162318	0.183567	Present in the outer mitochondrial membrane proteome 22-1	POMP22-1
Tb7.NT.24	5.12987	3	0.162531	0.244445	Noncoding RNA, putative	N/A
Tb927.10.12520	5.12633	3	0.162777	0.295322	hypothetical protein, conserved	N/A
Tb927.8.8020	5.12089	3	0.163156	0.108777	monoglyceride lipase, putative	N/A
Tb927.9.2550	5.11862	3	0.163314	0.230467	Domain of unknown function (DUF4457), putative	N/A
Tb927.6.4660	5.11499	3	0.163568	0.193943	cationic amino acid transporter, putative	N/A
Tb927.10.3490	5.11126	3	0.163829	0.13973	kinetoplastid-specific dual specificity phosphatase, putative	N/A
Tb927.11.14970	5.09909	3	0.164683	0.0995784	hypothetical protein, conserved	N/A
Tb927.6.3570	5.09696	3	0.164833	0.278261	tubulin-tyrosine ligase-like protein, conserved	N/A
Tb927.1.300	5.0909	3	0.165261	0.316753	retrotransposon hot spot protein (RHS, pseudogene), putative	N/A
Tb927.11.6590	5.08985	3	0.165335	0.142162	metallo-peptidase, Clan MF, Family M17	N/A
Tb927.8.2395	5.08975	3	0.165342	0.340533	hypothetical protein	N/A
Tb927.11.16200	5.08096	3	0.165964	0.155689	cytoskeleton-associated protein 17	CAP17
Tb927.10.4200	5.07932	3	0.16608	0.113448	Kinetoplastid kinetochore protein 24	KKT24
Tb05.5K5.220	5.07728	3	0.166225	0.299286	hypothetical protein	N/A
Tb927.8.8150	5.07567	3	0.166339	0.264891	C2 domain containing protein, putative	N/A
Tb927.5.3210	5.06498	3	0.1671	0.0838542	small ubiquitin-related modifier	SUMO
Tb927.11.8080	5.06028	3	0.167436	0.340931	btb/poz domain containing protein, putative	N/A
Tb927.11.4850	5.0559	3	0.167749	0.198916	hypothetical protein, conserved	N/A
Tb927.10.11080	5.05351	3	0.16792	0.126087	paraflagellar rod protein	N/A
Tb927.11.4120	5.05143	3	0.16807	0.286555	leucine-rich repeat protein (LRRP), putative	N/A
Tb927.5.1610	5.04567	3	0.168484	0.137326	60S ribosomal protein L13a, putative	N/A
Tb927.3.2150	5.04509	3	0.168525	0.157792	protein phosphatase 2C, putative	N/A
Tb927.11.6340	5.04152	3	0.168782	0.151415	PUB domain containing protein, putative	N/A
Tb927.7.3240	5.03767	3	0.169059	0.125067	Mitochondrial SSU ribosomal protein, putative	mS72
Tb927.6.3210	5.03215	3	0.169458	0.204662	Adenylate kinase, nuclear	ADKn
Tb927.9.15680	5.03159	3	0.169499	0.863963	expression site-associated gene 6 (ESAG6)	ESAG6
Tb927.6.2060	5.02215	3	0.170182	0.166868	histidyl-tRNA synthetase	HisRS
Tb11.v5.0617	5.02	3	0.170339	0.554203	hypothetical protein, conserved	N/A
Tb05.5K5.120	5.01812	3	0.170475	0.696414	hypothetical protein, conserved	N/A
Tb927.11.10350	5.01726	3	0.170538	0.138146	hypothetical protein, conserved	N/A
Tb927.4.750	5.0142	3	0.170761	0.132127	50S ribosomal protein L7Ae, putative	N/A
Tb927.9.9200	5.0123	3	0.170899	0.271145	alpha-1,2-mannosyltransferase, putative	N/A
Tb927.4.540	5.00989	3	0.171074	0.225907	hypothetical protein, conserved	N/A
Tb927.11.7530	5.0062	3	0.171344	0.37662	long-chain-fatty-acid-CoA ligase, putative	N/A
Tb927.4.4760	5.00216	3	0.171639	0.301111	Cullin 6, putative	CUL6
Tb927.6.1650	5.00142	3	0.171693	0.26868	single strand-specific nuclease, putative	N/A
Tb927.4.5380	5.00098	3	0.171725	0.174226	Cilia- and flagella-associated protein 43	CFAP43
Tb927.7.5120	4.99971	3	0.171819	0.275019	SpoU rRNA Methylase family, putative	N/A
Tb927.11.8180	4.99814	3	0.171934	0.392518	hypothetical protein, conserved	N/A
Tb927.11.6450	4.99469	3	0.172186	0.242218	Serine incorporator (Serinc), putative	N/A
Tb927.11.5910	4.99262	3	0.172338	0.258297	WASH complex subunit 7, N-terminal/WASH complex subunit 7/WASH complex subunit 7, C-terminal, putative	N/A
Tb927.8.3750	4.99215	3	0.172373	0.143645	nucleolar protein 56	NOP56
Tb927.9.6060	4.98344	3	0.173014	0.405177	ERV/ALR sulfhydryl oxidase domain-containing protein	ERV1
Tb927.3.4880	4.98214	3	0.173109	0.362013	nucleosome assembly protein (NAP), putative	N/A
Tb927.8.1220	4.98069	3	0.173216	0.49396	hypothetical protein, conserved (pseudogene)	N/A
Tb927.10.8590	4.97885	3	0.173352	0.185879	flagellum transition zone component	FTZC
Tb927.11.9920	4.97686	3	0.1735	0.0704462	polyubiquitin, putative	N/A
Tb927.10.4170	4.97415	3	0.1737	0.149348	hypothetical protein, conserved	TZP292
Tb927.3.1590	4.974	3	0.173711	0.143141	mitochondrial RNA binding complex 1 subunit	MRB1590
Tb927.7.900	4.96985	3	0.174018	0.455595	hypothetical protein, conserved	N/A
Tb927.11.6930	4.96413	3	0.174443	0.60091	Sec20, putative	N/A
Tb927.11.15730	4.96315	3	0.174516	0.769978	cyclic nucleotide-binding domain containing protein, putative	N/A
Tb927.5.3400	4.96025	3	0.174731	0.165459	calcium-translocating P-type ATPase	N/A
Tb927.9.14650	4.95853	3	0.174859	0.278426	SLACS retrotransposable element (part), putative (pseudogene)	N/A
Tb927.9.5150	4.9557	3	0.17507	0.0831249	ribosomal protein S6, putative	NHP2
Tb927.8.7800	4.95344	3	0.175239	0.235196	hypothetical protein, conserved	N/A
Tb927.10.7960	4.9431	3	0.176011	0.749237	hypothetical protein, conserved	N/A
Tb927.4.450	4.9411	3	0.176161	0.0690812	coatomer alpha subunit, putative	TbCoatomerAlpha
Tb927.8.5490	4.93879	3	0.176335	0.16957	Nucleolar protein,Nop52, putative	N/A
Tb927.5.1360	4.938	3	0.176394	0.558139	nucleoside 2-deoxyribosyltransferase	NDRT
Tb927.11.17020	4.9359	3	0.176551	0.282642	hypothetical protein, conserved	N/A
Tb927.9.4910	4.92496	3	0.177375	0.253141	3-phosphoinositide-dependent protein kinase 1, putative	PDK1
Tb927.4.2230	4.91692	3	0.177983	0.505954	dolichyl-P-Man:GDP-Man1GlcNAc2-PP-dolichyl alpha-1,3-mannosyltransferase, putative	N/A
Tb927.9.2060	4.91055	3	0.178465	0.240916	ADP-ribosylation factor family, putative	N/A
Tb927.11.13250	4.90958	3	0.178539	0.0893673	eukaryotic translation initiation factor 2 gamma, putative	eIF-2-gamma
Tb927.11.3960	4.90444	3	0.17893	0.335995	btb/poz domain containing protein, putative	N/A
Tb927.1.3000	4.90164	3	0.179143	0.125535	amidohydrolase, putative	N/A
Tb927.10.790	4.89703	3	0.179494	0.0991046	vesicle-associated membrane protein, putative	N/A
Tb09.v4.0152	4.89654	3	0.179532	1.66912	hypothetical protein	N/A
Tb927.9.7330	4.89127	3	0.179934	1.13233	expression site-associated gene 2 (ESAG2) protein, putative	N/A
Tb927.7.6340	4.89063	3	0.179983	0.140947	hypothetical protein, conserved	N/A
Tb927.5.3120	4.88988	3	0.180041	0.172853	eukaryotic translation initiation factor 2 beta subunit, putative	EIF2B
Tb927.7.6280	4.88605	3	0.180334	0.429312	Domain of unknown function (DUF3508), putative	N/A
Tb927.9.12740	4.88438	3	0.180462	0.184185	Zeta toxin, putative	N/A
Tb927.5.3660	4.88228	3	0.180623	0.146243	hypothetical protein, conserved	N/A
Tb927.11.15600	4.87397	3	0.181262	0.570671	histone deacetylase 2	HDAC2
Tb927.10.9440	4.87025	3	0.181548	0.0858554	NADH dehydrogenase	NDH2
Tb927.11.4470	4.86584	3	0.181889	0.22668	ULK family serine/threonine-protein kinase, putative	N/A
Tb927.11.13670	4.86144	3	0.182229	0.101978	hypothetical protein, conserved	N/A
Tb927.10.5400	4.86056	3	0.182297	0.342744	hypothetical protein, conserved	N/A
Tb927.4.2265	4.85858	3	0.18245	0.250656	hypothetical protein	N/A
Tb927.6.3270	4.85187	3	0.182971	0.315398	hypothetical protein, conserved	N/A
Tb927.3.3580	4.84618	3	0.183413	0.0937904	heat shock protein 90, putative	LPG3
Tb927.11.12860	4.84584	3	0.18344	0.28566	cAMP response protein, putative	CARP2a
Tb927.8.2800	4.84584	3	0.18344	0.301679	hypothetical protein, conserved	N/A
Tb927.2.4020	4.8394	3	0.183942	0.195075	NEDD8-activating enzyme E1 regulatory subunit, putative	APPBP1
Tb927.10.8100	4.83612	3	0.184199	0.414833	hypothetical protein, conserved	N/A
Tb927.11.3000	4.83052	3	0.184636	0.198469	60S ribosomal protein L37, putative	N/A
Tb927.6.1290	4.83012	3	0.184667	0.346991	hypothetical protein, conserved	N/A
Tb11.v5.0511	4.82197	3	0.185307	0.269151	Gp63-3 surface protease homolog, putative	N/A
Tb927.7.6855	4.81976	3	0.185481	0.0916561	hypothetical protein	N/A
Tb927.9.15210	4.81796	3	0.185622	0.216103	ribosomal protein L36, putative	N/A
Tb927.11.4620	4.81487	3	0.185866	0.0914524	hypothetical protein, conserved	N/A
Tb927.7.5940	4.81009	3	0.186243	0.0972892	Protein Associated with Differentiation	PAD2
Tb927.10.1130	4.80587	3	0.186577	0.200818	dynein arm light chain, axonemal, putative	N/A
Tb927.10.6040	4.80458	3	0.186679	0.0842291	hypothetical protein	N/A
Tb927.4.1490	4.79471	3	0.187462	0.411868	hypothetical protein, conserved	N/A
Tb927.11.14310	4.79427	3	0.187497	0.32426	small nuclear ribonucleoprotein Sm-G	Sm-G
Tb927.6.1780	4.79299	3	0.187598	0.418004	mitogen activated protein kinase 4, putative	MAPK4
Tb927.11.3740	4.7895	3	0.187876	0.257091	proteasome regulatory ATPase subunit 2	RPT2
Tb927.9.2590	4.78819	3	0.18798	0.181115	hypothetical protein, conserved	N/A
Tb927.5.530	4.78482	3	0.188249	0.305371	hypothetical protein, conserved	N/A
Tb927.9.14400	4.78215	3	0.188462	0.307877	leucine-rich repeat protein (LRRP), putative	N/A
Tb927.10.7290	4.78086	3	0.188565	0.336103	Flagellar Member 2	FLAM2
Tb927.10.4650	4.77714	3	0.188863	0.407267	hypothetical protein, conserved	N/A
Tb927.7.6330	4.77514	3	0.189023	0.290665	hypothetical protein	N/A
Tb927.11.2240	4.76735	3	0.189647	0.316499	hypothetical protein, conserved	N/A
Tb927.11.5420	4.76692	3	0.189682	0.308677	hypothetical protein, conserved	N/A
Tb927.3.3330	4.76634	3	0.189728	0.160806	heat shock protein 20, putative	HSP20
Tb927.7.5290	4.76357	3	0.189951	0.257884	hypothetical protein, conserved	N/A
Tb927.9.10310	4.76041	3	0.190205	0.185638	mitochondrial carrier protein 11	MCP11
Tb927.3.4260	4.75867	3	0.190346	0.224951	Acetyl-CoA hydrolase	ACH
Tb927.11.670	4.75857	3	0.190354	0.0824376	epsinR	N/A
Tb927.7.5710	4.75572	3	0.190584	0.421675	hypothetical protein, conserved	N/A
Tb927.4.2630	4.7556	3	0.190593	0.161984	ATP-dependent DEAD/H RNA helicase, putative	N/A
Tb927.10.11660	4.74568	3	0.191395	0.189373	hypothetical protein, conserved	N/A
Tb927.10.1970	4.74418	3	0.191517	0.150118	CHAT domain containing protein, putative	N/A
Tb927.8.620	4.74398	3	0.191533	0.138205	KREPA3	KREPA3
Cyb	4.74373	3	0.191554	0.209531	#N/A	#N/A
Tb927.11.16900	4.74132	3	0.191749	0.174428	hypothetical protein	N/A
Tb927.8.3460	4.73754	3	0.192056	0.0679442	Ring finger domain containing protein, putative	N/A
Tb927.3.1560	4.73661	3	0.192132	0.135518	TRF-Interacting Factor 2	TIF2
Tb927.4.3710	4.73659	3	0.192133	0.288424	Predicted membrane protein, putative	N/A
Tb927.3.4360	4.73278	3	0.192443	0.174345	40S ribosomal protein S15A, putative	N/A
Tb927.7.5150	4.73262	3	0.192457	0.128221	hypothetical protein, conserved	N/A
Tb927.11.11040	4.73072	3	0.192611	0.250917	hypothetical protein, conserved	N/A
Tb927.9.14100	4.72717	3	0.192901	0.142987	hypothetical protein, conserved	N/A
Tb927.10.11070	4.72669	3	0.19294	0.215543	hypothetical protein, conserved	N/A
Tb927.9.11720	4.7249	3	0.193086	0.262517	Iron-sulfur cluster assembly protein	ISCU
Tb927.10.14320	4.72165	3	0.193351	0.17023	Flagellum attachment zone protein 9	FAZ9
Tb927.1.3850	4.71911	3	0.193559	0.117015	Sec61beta family, putative	N/A
Tb927.11.12970	4.71817	3	0.193636	0.172938	hypothetical protein, conserved	N/A
Tb927.7.5310	4.71474	3	0.193917	0.139807	YEATS family, putative	N/A
Tb927.4.2310	4.71245	3	0.194105	0.383806	asparaginyl-tRNA synthetase, putative	N/A
Tb927.5.1880	4.71121	3	0.194207	0.439078	inhibitor of serine peptidase (ISP), putative	ISP2
Tb927.3.1150	4.70681	3	0.194569	0.327217	Conserved hypothetical ATP binding protein, putative	N/A
Tb927.11.4500	4.70652	3	0.194593	0.184704	hypothetical protein, conserved	N/A
Tb927.6.2110	4.70393	3	0.194806	0.154682	40S ribosomal protein S30, putative	N/A
Tb927.11.250	4.70366	3	0.194828	0.316829	ubiquitin carboxyl-terminal hydrolase, putative	N/A
Tb11.NT.26	4.70108	3	0.19504	9.03738	Noncoding RNA, putative	N/A
Tb927.7.3900	4.70098	3	0.195049	0.370972	vacuolar transporter chaperone, putative	VTC1
Tb927.11.11220	4.70093	3	0.195053	0.0882152	dynein heavy chain, putative	N/A
Tb927.5.3260	4.69723	3	0.195358	0.235597	WD domain, G-beta repeat, putative	N/A
Tb927.11.15060	4.69457	3	0.195578	0.972144	hypothetical protein, conserved	N/A
Tb927.11.17015	4.68429	3	0.19643	0.526381	Cytochrome c oxidase assembly factor 6 homolog, putative	N/A
Tb927.3.2690	4.67977	3	0.196805	0.317117	AGC/RSK family serine/threonine kinase, putative	N/A
Tb927.10.2530	4.6772	3	0.197019	0.218856	adenylate kinase, putative	ADKF
Tb927.2.4480	4.67332	3	0.197342	0.368575	hypothetical protein, conserved	N/A
Tb927.5.4500	4.67126	3	0.197514	0.234664	ras-like small GTPase, putative	TbSAR1
Tb927.9.4360	4.66949	3	0.197662	0.226196	RNA-editing ligase 1, mitochondrial	KREL1
Tb927.7.5830	4.66877	3	0.197722	0.493918	hypothetical protein, conserved	N/A
Tb927.11.13630	4.6658	3	0.197969	0.152597	hypothetical protein, conserved	N/A
Tb927.5.480	4.6571	3	0.198699	0.196539	hypothetical protein, conserved	N/A
Tb927.10.4250	4.65162	3	0.199158	0.231331	ADP-ribosylation factor-like 2, arl2	ARL2
Tb927.8.6050	4.6501	3	0.199286	0.314479	hypothetical protein, conserved	N/A
Tb927.10.14580	4.64871	3	0.199403	0.129845	60S ribosomal protein L17, putative	N/A
Tb927.8.2861	4.64852	3	0.199419	0.124966	SRP RNA, 7SL	7SL-sRNA
Tb927.11.3310	4.64745	3	0.199509	0.0584279	ubiquitin-conjugating enzyme, putative	N/A
Tb927.2.830	4.64327	3	0.199861	0.0605605	retrotransposon hot spot protein 1 (RHS1), interrupted	N/A
Tb927.10.10730	4.64299	3	0.199885	0.127401	RNA Interference Factor 5	RIF5
Tb927.9.8950	4.64185	3	0.199981	0.0838357	metallo- peptidase, Clan M- Family M48	FACE1
Tb927.9.12950	4.6417	3	0.199994	0.212443	hypothetical protein, conserved	N/A
Tb927.5.3860	4.63609	3	0.200468	0.327659	tubulin tyrosine ligase, putative	N/A
Tb927.3.3810	4.63417	3	0.20063	0.722984	Etoposide-induced protein 2.4 (EI24), putative	N/A
Tb927.6.2520	4.63382	3	0.20066	0.13052	hypothetical protein, conserved	N/A
Tb927.9.9970	4.63146	3	0.20086	0.257115	Small nuclear RNA gene activation protein (SNAP) 50	SNAP50
Tb927.6.3620	4.62891	3	0.201076	0.297046	zinc finger protein, putative	N/A
Tb927.11.14040	4.62625	3	0.201302	0.328237	RIC1, putative	N/A
Tb927.10.2040	4.62003	3	0.201831	0.175464	STE group serine/threonine-protein kinase, putative	N/A
Tb927.11.5670	4.61979	3	0.201851	0.187173	Mnd1 family, putative	N/A
Tb927.5.840	4.61798	3	0.202005	0.214272	Nucleolar protein 111	NOP111
Tb927.11.16500	4.61344	3	0.202392	0.533524	hypothetical protein, conserved	N/A
Tb927.7.1000	4.61287	3	0.202441	0.157219	ATP-dependent DNA helicase-like PIF8	PIF8
Tb11.v5.0841	4.61188	3	0.202525	0.925354	hypothetical protein, conserved	N/A
Tb927.10.9340	4.60859	3	0.202806	0.130438	hypothetical protein	N/A
Tb927.11.1390	4.60839	3	0.202823	0.193232	class I transcription factor A, subunit 1	CITFA-1
Tb927.11.8130	4.60512	3	0.203104	0.244285	ATP synthase subunit H, putative	N/A
Tb927.11.13190	4.60431	3	0.203172	0.117666	elongation factor 1 gamma, putative	N/A
COI	4.60279	3	0.203303	0.133544	#N/A	#N/A
Tb11.v5.0701	4.60209	3	0.203363	0.35335	ubiquitin carboxyl-terminal hydrolase, putative	N/A
Tb927.2.5860	4.58671	3	0.204685	1.56063	hypothetical protein, conserved	N/A
Tb927.7.6970	4.5863	3	0.20472	0.123957	paraflagellar rod protein, putative	N/A
Tb927.11.3650	4.5822	3	0.205075	0.0698618	adenylosuccinate synthetase, putative	N/A
Tb927.8.7290	4.57851	3	0.205394	0.394789	Regulator of chromosome condensation (RCC1) repeat, putative	N/A
Tb927.4.3520	4.57756	3	0.205475	0.421622	Amastin surface glycoprotein, putative	N/A
Tb927.1.840	4.57561	3	0.205645	0.728797	transmembrane protein, putative	N/A
Tb927.10.1540	4.56931	3	0.206191	0.237571	zinc finger protein family member, putative	ZC3H30
Tb11.v5.1037	4.56343	3	0.206702	0.505634	variant surface glycoprotein (VSG), putative	N/A
Tb927.5.3320	4.56201	3	0.206825	0.271438	Pseudokinase, putative	N/A
Tb927.8.3330	4.56031	3	0.206974	0.171536	mitochondrial carrier protein	MCP18
Tb927.9.15450	4.55824	3	0.207154	0.277996	Domain of unknown function (DUF4205), putative	N/A
Tb927.10.4160	4.55631	3	0.207322	0.24128	predicted zinc finger protein	N/A
Tb927.8.6460	4.55627	3	0.207326	0.240489	kinase binding protein CGI-121, putative	N/A
Tb927.5.2870	4.55531	3	0.207409	0.18638	hypothetical protein	N/A
Tb927.9.3860	4.54946	3	0.207921	0.16694	Dyggve-Melchior-Clausen syndrome protein, putative	N/A
Tb927.10.1740	4.54873	3	0.207984	0.193405	hypothetical protein, conserved	N/A
Tb927.11.16830	4.545	3	0.208312	0.225575	Rab-like 5, small G protein	RABL5
Tb927.11.5180	4.54347	3	0.208445	0.164592	hypothetical protein, conserved	N/A
Tb927.7.1280	4.53948	3	0.208796	0.332129	hypothetical protein, conserved	N/A
Tb927.5.3220	4.53802	3	0.208924	0.335592	signal peptidase type I, putative	N/A
Tb927.11.2500	4.53592	3	0.209108	0.0891224	Metallocarboxypeptidase 1	MCP1
Tb927.11.4380	4.53568	3	0.20913	0.236857	ATP-dependent RNA helicase, putative	N/A
Tb927.10.13950	4.53453	3	0.209231	0.119775	tubulin-specific chaperone, putative	N/A
Tb927.11.3550	4.53078	3	0.209561	0.19044	XPA-interacting protein, putative	N/A
Tb927.11.11600	4.52664	3	0.209927	0.145892	hypothetical protein, conserved	N/A
Tb927.2.1720	4.52178	3	0.210356	0.286521	hypothetical protein, conserved	N/A
Tb927.9.9690	4.52162	3	0.21037	0.34189	hypothetical protein, conserved	N/A
Tb927.6.1740	4.52158	3	0.210373	0.286195	Sad1 / UNC-like C-terminal, putative	N/A
Tb927.8.4140	4.52123	3	0.210404	0.132866	Anaphase-promoting complex-associated protein AP3	AP3
Tb927.9.8815	4.52093	3	0.210431	0.148974	hypothetical protein	N/A
Tb927.10.2790	4.51919	3	0.210585	0.269524	Conserved oligomeric complex COG6, putative	N/A
Tb927.2.1790	4.51788	3	0.210701	0.359307	hypothetical protein, conserved	N/A
Tb927.1.3170	4.50723	3	0.211647	0.216795	CHORD, putative	N/A
Tb927.3.2340	4.50712	3	0.211656	0.517452	Peroxisome biogenesis protein 2	PEX2
Tb927.11.11550	4.5046	3	0.211881	0.184289	DNA topoisomerase II alpha, putative	TOP2A
Tb927.11.15940	4.50003	3	0.212288	0.124196	hypothetical protein, conserved	N/A
Tb927.1.190	4.49902	3	0.212378	0.130471	retrotransposon hot spot protein (RHS, pseudogene), putative	N/A
Tb927.11.16380	4.49806	3	0.212463	0.292708	TPR repeat, putative	N/A
Tb927.11.280	4.49745	3	0.212518	0.255387	hypothetical protein, conserved	N/A
Tb927.6.2010	4.4973	3	0.212531	0.133283	acyl-CoA synthetase, putative	N/A
Tb927.10.14200	4.49337	3	0.212882	0.171682	syntaxin 5	N/A
Tb927.11.5290	4.49315	3	0.212902	0.150482	mitochondrial carrier protein	MCP9
Tb927.6.400	4.49182	3	0.213021	0.125295	peptidase M20/M25/M40, putative	N/A
Tb927.11.11180	4.49121	3	0.213076	0.248615	hypothetical protein, conserved	N/A
Tb927.10.4510	4.49057	3	0.213133	0.312978	PUB domain containing protein, putative	N/A
Tb927.11.11240	4.48649	3	0.213498	0.297072	hypothetical protein, conserved	N/A
Tb927.9.4290	4.4848	3	0.21365	0.150538	hypothetical protein, conserved	N/A
Tb927.10.3540	4.48315	3	0.213799	0.165397	DNA-directed RNA polymerase I subunit RPA31	RPA31
Tb927.3.1080	4.48274	3	0.213835	0.372332	Present in the outer mitochondrial membrane proteome 23	POMP23
Tb927.4.2460	4.4815	3	0.213947	0.235151	kinatase, putative	N/A
Tb927.4.670	4.47945	3	0.214131	0.261676	conserved protein, unknown function	N/A
Tb927.11.3870	4.47768	3	0.21429	0.120952	katanin, putative	N/A
Tb927.6.4780	4.47335	3	0.214679	0.268596	DNA ligase I, putative	N/A
Tb927.11.3080	4.47334	3	0.21468	0.212425	vesicular protein trafficking mediator, putative	N/A
Tb927.4.4880	4.47305	3	0.214707	0.21697	RING-variant domain containing protein, putative	N/A
Tb927.8.5560	4.47267	3	0.214741	0.161666	NADH dehydrogenase (ubiquinone) 1 beta subcomplex subunit, putative	N/A
Tb927.4.1070	4.47091	3	0.2149	0.474226	Mitochondrial ribosomal protein L13	MRPL13
Tb927.3.5430	4.47079	3	0.21491	0.18286	hypothetical protein, conserved	N/A
Tb927.3.5440	4.46654	3	0.215294	0.135154	SNF2 DNA repair protein, putative	N/A
Tb927.10.9445	4.4632	3	0.215596	0.400364	hypothetical protein	N/A
Tb927.9.5730	4.46211	3	0.215695	0.122858	nucleosome assembly protein-like protein	N/A
Tb927.6.3230	4.45981	3	0.215903	0.207317	RNA pseudouridylate synthase, putative	N/A
Tb927.11.10380	4.45881	3	0.215994	0.228779	hypothetical protein, conserved	N/A
Tb927.3.830	4.45677	3	0.216179	0.432401	flap endonuclease-1 (FEN-1), putative	N/A
Tb927.11.12680	4.45038	3	0.216759	0.141554	prefoldin subunit 2, putative	N/A
Tb927.11.190	4.44757	3	0.217015	0.366218	elongation factor, putative	N/A
Tb927.10.1960	4.44739	3	0.217031	0.167636	hypothetical protein, conserved	N/A
Tb927.9.9410	4.44513	3	0.217238	0.706236	inositol phosphorylceramide synthase	SLS1
Tb927.3.5400	4.44155	3	0.217564	0.110569	serine/threonine protein kinase RIO1, putative	RIO1
Tb927.3.1830	4.4414	3	0.217577	0.357608	hypothetical protein, conserved	N/A
Tb927.3.2477	4.44034	3	0.217674	0.494601	hypothetical protein	N/A
Tb927.7.2320	4.4368	3	0.217997	0.243208	cyclic nucleotide-binding domain containing protein, putative	N/A
Tb927.4.4980	4.43378	3	0.218274	0.205608	NADH-ubiquinone oxidoreductase complex I subunit, putative	N/A
Tb11.v5.0642	4.43103	3	0.218526	0.438794	hypothetical protein, conserved	N/A
Tb927.8.3710	4.42876	3	0.218733	0.12675	3'-5' exonuclease	SNIP
Tb927.7.1370	4.428	3	0.218803	0.114055	spliced leader RNA PSE-promoter transcription factor, putative	PPB1
Tb927.11.10130	4.42509	3	0.219071	0.204484	hypothetical protein, conserved	N/A
Tb927.10.5370	4.42399	3	0.219171	0.579416	40S ribosomal protein S10, putative	N/A
Tb927.10.6990	4.42319	3	0.219244	0.139405	hypothetical protein, conserved	N/A
Tb927.4.3330	4.41757	3	0.219762	0.422371	EF-hand domain pair, putative	N/A
Tb927.9.13970	4.41611	3	0.219896	0.187734	KKT-interacting protein 9	KKIP9
Tb927.10.2660	4.41494	3	0.220004	0.363309	hypothetical protein, conserved	N/A
Tb927.11.8230	4.40867	3	0.220583	0.19687	hypothetical protein, conserved	N/A
Tb927.11.6320	4.40736	3	0.220704	0.191048	MRB1-associated protein	N/A
Tb927.7.6750	4.40179	3	0.22122	0.264644	hypothetical protein, conserved	N/A
Tb927.11.16760	4.40126	3	0.221268	0.108237	T-complex protein 1, alpha subunit, putative	TCP-1-alpha
Tb927.11.14810	4.40029	3	0.221359	0.352345	hypothetical protein, conserved	N/A
Tb927.9.13010	4.39957	3	0.221425	0.132548	50S ribosome-binding GTPase, putative	N/A
Tb927.3.1740	4.39899	3	0.221479	0.172039	hypothetical protein, conserved	N/A
Tb927.11.12530	4.39587	3	0.221769	0.145247	Flagellum attachment zone protein 3	FAZ3
Tb927.10.15230	4.39543	3	0.22181	0.139284	hypothetical protein, conserved	N/A
Tb927.9.15560	4.39192	3	0.222136	1.37803	BARP protein	BARP
Tb927.9.10690	4.39159	3	0.222166	0.388165	Protein of unknown function (DUF2009), putative	N/A
Tb927.11.13080	4.39096	3	0.222225	0.208702	hypothetical protein, conserved	N/A
Tb927.8.3230	4.39073	3	0.222246	0.153419	hypothetical protein, conserved	N/A
Tb927.2.3370	4.38678	3	0.222614	0.148569	UDP-Gal or UDP-GlcNAc-dependent glycosyltransferase, putative	N/A
Tb927.11.12360	4.38452	3	0.222825	0.262965	ankyrin repeat protein, putative	N/A
Tb927.9.5170	4.37964	3	0.223281	0.327513	phosphomevalonate kinase protein, putative	N/A
Tb927.8.900	4.37381	3	0.223826	0.125283	splicing factor TSR1	TSR1
Tb927.4.2240	4.36996	3	0.224187	0.229329	Aminotransferase class IV, putative	N/A
Tb927.10.3620	4.36957	3	0.224224	0.137259	Laminin-like protein, putative	N/A
Tb927.10.3580	4.36338	3	0.224805	0.37756	Mitochondrial SSU ribosomal protein, putative	mS58
Tb927.5.4040	4.36109	3	0.22502	0.170095	Mitochondrial SSU ribosomal protein, putative	uS10m
Tb927.8.5670	4.36086	3	0.225042	0.193467	SUMO-interacting motif-containing protein	N/A
Tb927.10.2860	4.36055	3	0.225072	0.206102	POC1 centriolar protein homolog	POC1
Tb927.10.14700	4.35432	3	0.225659	0.150506	hypothetical protein, conserved	N/A
Tb927.11.810	4.35364	3	0.225723	0.748817	hypothetical protein, conserved	N/A
Tb927.10.4050	4.34991	3	0.226075	0.116456	serine palmitoyltransferase, putative	N/A
Tb927.9.15480	4.3498	3	0.226086	0.550729	hypothetical protein	N/A
Tb927.5.1930	4.34615	3	0.226431	0.116946	signal peptidase subunit, putative	N/A
Tb927.9.8290	4.34147	3	0.226875	0.201595	mitochondrial ribosomal protein l30	MRPL30
Tb927.3.1260	4.34123	3	0.226897	0.431305	hypothetical protein, conserved	N/A
Tb927.7.360	4.34122	3	0.226898	0.323952	Salivary gland epimastigote 1	SGE1
Tb927.9.2075	4.34069	3	0.226948	0.116379	hypothetical protein	N/A
Tb927.10.12720	4.33667	3	0.227329	0.178338	Bait On Hook 1	BOH1
Tb927.7.2190	4.33506	3	0.227483	0.109383	translocon-associated protein (TRAP), alpha subunit, putative	N/A
Tb927.10.6930	4.33304	3	0.227675	0.228595	Cullin family/Cullin protein neddylation domain containing protein, putative	N/A
Tb927.11.12430	4.33184	3	0.227789	0.29962	cell division cycle phosphatase 14, putative	N/A
Tb927.11.4680	4.33025	3	0.22794	0.111577	SURF1 family, putative	N/A
Tb927.11.15210	4.32983	3	0.227981	0.165615	TLR4 regulator and MIR-interacting MSAP, putative	ESP16
Tb927.8.6190	4.32785	3	0.22817	0.231833	BolA-like protein, putative	N/A
Tb927.8.3730	4.32482	3	0.228458	0.205662	COPI associated protein, putative	N/A
Tb927.10.13680	4.32448	3	0.228491	0.146474	lipase domain protein, putative	N/A
Tb927.11.14210	4.32037	3	0.228883	0.24435	conserved protein	N/A
Tb927.7.6580	4.31889	3	0.229025	0.247973	hypothetical protein	N/A
Tb927.1.2400	4.31779	3	0.22913	0.786748	alpha tubulin	N/A
Tb927.10.10100	4.3162	3	0.229283	0.317806	hypothetical protein, conserved	N/A
Tb927.10.13610	4.31463	3	0.229433	0.241334	zinc-finger of a C2HC-type/Double zinc ribbon, putative	N/A
Tb927.2.1250	4.3124	3	0.229647	0.188828	hypothetical protein	N/A
Tb927.8.640	4.31027	3	0.229851	0.165882	Dpy-30 motif containing protein, putative	N/A
Tb927.10.4640	4.30541	3	0.230318	0.232859	eukaryotic translation initiation factor 3 subunit l	EIF3L
Tb927.9.3000	4.30308	3	0.230542	0.583626	cytidine deaminase	CDA
Tb927.10.110	4.30079	3	0.230763	0.37489	retrotransposon hot spot protein 2 (RHS2), pseudogene	N/A
Tb927.6.130	4.29696	3	0.231132	0.168271	hypothetical leucine-rich repeat protein 1 (LRRP1)	N/A
Tb927.9.12680	4.29651	3	0.231175	0.18297	hypothetical protein, conserved	N/A
Tb927.11.8190	4.29646	3	0.23118	0.156569	DNA repair protein RAD51	RAD51
Tb927.10.11920	4.28815	3	0.231983	0.391399	hypothetical protein, conserved	N/A
Tb927.11.5560	4.28299	3	0.232484	0.152869	hypothetical protein, conserved	N/A
Tb927.9.3590	4.28204	3	0.232575	0.338456	monothiol glutaredoxin, putative	N/A
Tb927.8.3470	4.28155	3	0.232623	0.134109	Vesicle transport v-SNARE protein N-terminus, putative	N/A
Tb927.10.13040	4.28059	3	0.232716	0.43603	procyclic-enriched flagellar receptor adenylate cyclase 4	ACP4
Tb927.3.2810	4.27828	3	0.23294	0.300581	hypothetical protein, conserved	N/A
Tb927.8.7060	4.27633	3	0.23313	0.219424	hypothetical protein, conserved	N/A
Tb927.10.11630	4.27174	3	0.233577	0.158209	PSP1 C-terminal conserved region, putative	N/A
Tb927.11.4540	4.27165	3	0.233586	0.188396	Nucleoporin NUP48	NUP48
Tb927.11.11970	4.26866	3	0.233877	0.522733	hypothetical protein	N/A
Tb927.8.780	4.26861	3	0.233882	0.204647	hypothetical protein, conserved	N/A
Tb927.11.15160	4.26838	3	0.233904	0.0776542	hypothetical protein, conserved	N/A
Tb927.8.5350	4.26691	3	0.234048	0.25472	hypothetical protein, conserved	N/A
Tb927.9.14480	4.2655	3	0.234185	0.120333	dynein-associated protein, putative	N/A
Tb927.6.3450	4.26326	3	0.234404	0.149331	hypothetical protein, conserved	N/A
Tb927.7.3050	4.26012	3	0.234711	0.247621	Mitochondrial SSU ribosomal protein, putative	mS50
Tb05.5K5.70	4.24357	3	0.236335	0.179315	nucleolar RNA helicase II, putative	N/A
Tb927.11.14870	4.23785	3	0.2369	0.352075	NAD+ synthase, putative	N/A
Tb927.7.3130	4.23784	3	0.236901	0.280171	Basalin	TZP103
Tb927.3.4070	4.23228	3	0.23745	0.216898	Pyruvate transporter, putative	PT1
Tb927.11.4950	4.23103	3	0.237573	0.0915691	hypothetical protein, conserved	N/A
Tb927.11.16660	4.22994	3	0.237681	0.104687	Dopey, N-terminal, putative	N/A
Tb927.10.9700	4.22906	3	0.237768	0.418105	Flagellum attachment zone protein 22	FAZ22
Tb927.7.6910	4.22898	3	0.237776	0.119145	Phosphatidylinositol 4-phosphate 5-kinase, putative	N/A
Tb927.4.810	4.22874	3	0.2378	0.138743	expression site-associated gene 5 (ESAG5) protein, putative	N/A
Tb927.10.1800	4.22593	3	0.238079	0.869816	methyltransferase domain containing protein, putative	N/A
Tb927.7.3340	4.22394	3	0.238276	0.304698	Putative S-adenosyl-L-methionine-dependent methyltransferase, putative	N/A
Tb927.11.10860	4.22295	3	0.238374	0.13907	20S-pre-rRNA D-site endonuclease NOB1	NOB1
Tb927.7.1930	4.21718	3	0.238948	0.316977	nucleoside diphosphatase, putative	N/A
Tb927.9.9400	4.2169	3	0.238975	0.527957	ceramide phosphorylethanolamine synthase	N/A
Tb927.11.6490	4.20896	3	0.239767	0.181112	hypothetical protein, conserved	N/A
Tb927.9.9960	4.20748	3	0.239914	0.144705	katanin P80 subunit, putative	KAT80
Tb927.10.8220	4.20609	3	0.240053	0.454287	hypothetical protein, conserved	N/A
Tb927.7.5220	4.20479	3	0.240183	0.114907	Forkhead Kinase, putative	N/A
RPS12	4.20067	3	0.240594	0.222171	40S ribosomal protein S12	RPS12
Tb927.7.1980	4.20018	3	0.240643	0.397827	retrotransposon hot spot protein 7 (RHS7), putative	N/A
Tb927.7.1830	4.19343	3	0.24132	0.363377	hypothetical protein, conserved	N/A
Tb927.8.2185	4.19127	3	0.241537	0.651035	hypothetical protein	N/A
Tb927.11.5380	4.18838	3	0.241828	0.398855	Protein of unknown function (DUF523), putative	N/A
Tb927.3.2720	4.18809	3	0.241857	0.258865	hypothetical protein	N/A
Tb927.10.11850	4.18287	3	0.242383	0.309499	WD domain, G-beta repeat, putative	TZP112
Tb927.11.15960	4.18205	3	0.242466	0.295138	amino acid transporter, putative	N/A
Tb927.8.5180	4.17935	3	0.242737	0.368417	U6 snRNA-associated sm-like protein Lsm2	LSm2
Tb927.11.1570	4.17487	3	0.24319	0.130827	hypothetical protein, conserved	N/A
Tb927.11.2670	4.17373	3	0.243305	0.0700383	Nucleoporin NUP59	NUP59
Tb927.11.9665	4.17349	3	0.24333	0.370816	hypothetical protein	N/A
Tb927.11.11135	4.17318	3	0.243361	0.316579	hypothetical protein	N/A
Tb927.1.2060	4.17252	3	0.243428	0.173099	expression site-associated gene 11 (ESAG11), fragment	N/A
Tb927.9.14180	4.16347	3	0.244345	0.194254	chaperone protein DnaJ, putative	J39
Tb927.10.6420	4.16328	3	0.244364	0.224613	hypothetical protein	N/A
Tb927.10.1550	4.16208	3	0.244485	0.177894	proteasome regulatory non-ATP-ase subunit 5	RPN5
Tb927.11.9050	4.16197	3	0.244497	0.243037	p21-C-terminal region-binding protein, putative	N/A
Tb927.9.1680	4.15815	3	0.244885	0.233884	Lys-63-specific deubiquitinase BRCC36, putative	N/A
Tb927.3.3610	4.15488	3	0.245218	0.262203	peroxisomal targeting signal 2 receptor, putative	PEX7
Tb927.8.7750	4.15441	3	0.245266	0.185322	hypothetical protein, conserved	N/A
Tb927.10.12310	4.15388	3	0.24532	0.186477	helicase-like protein	N/A
Tb927.11.15900	4.15262	3	0.245448	0.43337	60S ribosomal protein L27, putative	N/A
Tb927.7.810	4.14847	3	0.245872	0.266486	hypothetical protein, conserved	N/A
Tb927.5.2410	4.14515	3	0.246211	0.152355	kinesin, putative	KIN-E
Tb927.7.7050	4.14491	3	0.246236	0.173794	hypothetical protein, conserved	N/A
Tb927.5.2940	4.13296	3	0.247461	0.0876688	stress-induced protein sti1, putative	STI1
Tb927.3.4460	4.13265	3	0.247492	0.210439	hypothetical protein, conserved	N/A
Tb927.10.340	4.13193	3	0.247566	0.218556	mitochondrial structure specific endonuclease I (SSE-1), putative	N/A
Tb927.10.11880	4.13052	3	0.247711	0.133265	hypothetical protein, conserved	N/A
Tb927.11.8350	4.12984	3	0.247781	0.245993	katanin p60 ATPase containing subunit A, putative	KAT60A
Tb927.10.2370	4.12895	3	0.247872	0.119457	Lupus La protein homolog, putative	LA
Tb927.10.15330	4.12696	3	0.248077	0.550821	CYTH domain containing protein, putative	N/A
Tb927.7.7270	4.12544	3	0.248234	0.239907	SUMO-interacting motif-containing protein	N/A
Tb927.11.3220	4.12189	3	0.248599	0.122337	metacaspase	mca1
Tb927.11.2730	4.12125	3	0.248665	0.161229	UDP-galactose 4-epimerase	galE
Tb927.10.2930	4.11954	3	0.248842	0.212193	hypothetical protein, conserved	N/A
Tb927.9.13380	4.11945	3	0.248851	0.0570635	Autophagy-related protein 24	ATG24
Tb927.7.3840	4.1123	3	0.24959	0.138302	kinesin-like protein, fragment, putative	N/A
Tb927.9.12780	4.10718	3	0.250121	0.135676	Leucine carboxyl methyltransferase/Cupin-like domain containing protein, putative	N/A
Tb927.7.4450	4.10576	3	0.250268	0.0888301	SUMO-interacting motif-containing protein	NuSAP3
Tb927.2.1310	4.10517	3	0.250329	0.186123	leucine-rich repeat protein (LRRP, pseudogene), putative	N/A
Tb11.v5.0901	4.10513	3	0.250333	1.12002	tubulin-tyrsoine ligase-like protein, putative	N/A
Tb927.7.1230	4.10158	3	0.250702	0.211619	hypothetical protein, conserved	N/A
Tb927.10.2390	4.10008	3	0.250858	0.113099	casein kinase I, putative	CK1.3
Tb927.10.10810	4.09757	3	0.251119	0.158115	adenosine deaminase-like protein	N/A
Tb927.3.4170	4.09523	3	0.251363	0.218665	CRK9-associated protein	CRK9AP
Tb927.10.2480	4.0952	3	0.251367	0.33235	hypothetical protein, conserved	N/A
Tb927.9.4620	4.09514	3	0.251372	0.142552	NEDD8 activating enzyme subunit, putative	UBA3
Tb927.11.13970	4.09161	3	0.25174	0.11842	Pab1p-dependent poly(A) ribonuclease subunit, putative	PAN3
Tb927.1.1880	4.09139	3	0.251763	0.145674	WD40 repeat-containing protein	N/A
Tb927.3.1410	4.08586	3	0.252341	0.146486	cytochrome oxidase subunit VII	COXVII
Tb927.9.6450	4.08434	3	0.2525	0.240291	peroxisomal membrane protein (Pex16), putative	N/A
Tb7.NT.10	4.08045	3	0.252907	0.267053	Noncoding RNA, putative	N/A
Tb927.4.3940	4.08006	3	0.252948	0.1957	Calpain-like protein 2	CALP2
Tb927.7.5920	4.07907	3	0.253052	0.437151	mercaptopyruvate sulfurtransferase, putative	MST
Tb927.11.270	4.07528	3	0.253449	0.291045	mitochondrial carrier protein	MCP10
Tb927.3.1000	4.07347	3	0.253639	0.137334	frataxin-like, mitochondrial precursor, putative	N/A
Tb927.5.900	4.06806	3	0.254208	0.685131	oligosaccharyl transferase subunit, putative	N/A
Tb927.8.5620	4.06805	3	0.254209	0.143122	ubiquitin carboxyl-terminal hydrolase, putative	N/A
Tb927.8.4440	4.06717	3	0.254302	0.127613	mitochondrial carrier protein	MCP19
Tb927.8.3770	4.06646	3	0.254377	0.0960119	Mitogen-activated protein kinase 10, putative	MPK10
Tb927.6.4700	4.05326	3	0.25577	0.299032	hypothetical protein, conserved	N/A
Tb927.6.1930	4.05017	3	0.256098	0.134469	SAM domain (Sterile alpha motif), putative	N/A
Tb927.10.11130	4.05008	3	0.256107	0.400455	SET domain containing protein, putative	N/A
Tb927.10.1670	4.04796	3	0.256332	0.139613	hypothetical protein	N/A
Tb927.4.580	4.04792	3	0.256336	0.386768	hypothetical protein, conserved	N/A
Tb927.4.4410	4.04612	3	0.256527	0.329554	adenylyl cyclase	GRESAG 4.4
Tb927.8.5800	4.04545	3	0.256598	0.432461	hypothetical protein, conserved	N/A
Tb927.3.420	4.04462	3	0.256686	1.20414	variant surface glycoprotein, degenerate	N/A
Tb927.4.1750	4.04445	3	0.256704	0.180369	hypothetical protein, conserved	N/A
Tb927.6.140	4.03407	3	0.257809	0.158636	retrotransposon hot spot protein 5 (RHS5), putative	RHS5
Tb927.10.12880	4.02962	3	0.258284	0.185743	SET domain containing protein, putative	N/A
Tb927.7.570	4.02841	3	0.258413	0.283604	prefoldin, putative	N/A
Tb07.11L3.100	4.02439	3	0.258842	0.165289	SUMO-interacting motif-containing protein	N/A
Tb927.7.6230	4.02398	3	0.258887	0.267959	ADP-ribosylation factor, putative	ARF3
Tb927.5.2000	4.0224	3	0.259055	0.0988017	hypothetical protein	N/A
Tb927.3.3010	4.02227	3	0.25907	0.214594	hypothetical protein, conserved	N/A
Tb11.v5.0534	4.00925	3	0.260467	6.01452	protein kinase, putative	N/A
Tb927.10.7630	4.00639	3	0.260775	0.209404	transportin2- like protein	KAP104
Tb927.8.3160	4.00543	3	0.260878	0.353866	hypothetical protein, conserved	N/A
Tb927.2.4780	3.99755	3	0.261729	0.239511	hypothetical protein, conserved	N/A
Tb927.11.4450	3.99557	3	0.261943	0.177928	ALBA-Domain Protein	ALBA2
Tb11.v5.0222	3.99335	3	0.262183	0.355287	NADH dehydrogenase [ubiquinone] flavoprotein 1, mitochondrial, putative	N/A
Tb07.30D13.160	3.99279	3	0.262243	0.148168	hypothetical protein, conserved (pseudogene)	N/A
Tb927.2.2130	3.99169	3	0.262363	0.0906873	small GTP-binding protein RAB6, putative	N/A
Tb927.8.6630	3.9857	3	0.263012	0.109037	hypothetical protein	N/A
Tb927.2.3460	3.98473	3	0.263118	0.126136	cysteine peptidase, Clan CA, family C51, putative	N/A
Tb927.10.3810	3.98273	3	0.263335	0.130693	Nucleoporin NUP65	NUP65
Tb927.11.16630	3.98101	3	0.263522	0.229781	major facilitator superfamily, putative	N/A
Tb927.11.5980	3.97951	3	0.263685	0.557842	conserved protein	N/A
Tb927.2.2400	3.97932	3	0.263706	0.140313	glycosyltransferase (GlcNAc), putative	N/A
Tb927.4.2290	3.97718	3	0.263939	0.304439	glucose transporter, putative	N/A
Tb927.10.10690	3.9746	3	0.26422	0.257917	CEP19-like protein, putative	CEP19
Tb927.11.1700	3.97396	3	0.264289	0.253662	hypothetical protein, conserved	N/A
Tb927.8.3000	3.97161	3	0.264546	0.190978	hypothetical protein, conserved	N/A
Tb927.5.4340	3.96954	3	0.264773	0.370303	basal body component, putative	BBP65
Tb927.9.4000	3.96724	3	0.265023	0.436749	hypothetical protein, conserved	N/A
Tb927.5.1870	3.96705	3	0.265044	0.11169	Fidgetin, putative	N/A
Tb927.8.8280	3.96437	3	0.265338	0.10718	hypothetical protein, conserved	N/A
Tb927.9.9115	3.95737	3	0.266104	0.207828	hypothetical protein	N/A
Tb927.11.4340	3.95716	3	0.266127	0.292186	SUMO-interacting motif-containing protein	N/A
Tb927.5.4470	3.95704	3	0.26614	0.565991	hypothetical protein, conserved	TZP95.8
Tb11.v5.0685	3.95652	3	0.266198	0.167553	hypothetical protein, conserved	N/A
Tb927.3.3000	3.95426	3	0.266445	0.0935236	Putative intraflagellar transport protein C3	PIFTC3
Tb927.4.2700	3.9495	3	0.266969	0.135893	Hydroxymethylglutaryl-CoA lyase, mitochondrial, putative	N/A
Tb927.9.1590	3.94814	3	0.267119	0.468882	hypothetical protein, conserved	N/A
Tb927.2.2120	3.94761	3	0.267177	0.122688	Serine/threonine-protein kinase NEK22, putative	NEK22
Tb927.4.4520	3.94758	3	0.26718	0.125027	'Cold-shock' DNA-binding domain containing protein, putative	N/A
Tb927.5.2880	3.9449	3	0.267475	0.177216	chaperone protein DnaJ, putative	J14
Tb927.11.13180	3.94422	3	0.267551	0.0807551	Present in the outer mitochondrial membrane proteome 10	POMP10
Tb927.4.3630	3.94329	3	0.267653	0.176976	serine threonine-protein phosphatase PP1, putative	PP1-5
Tb927.3.4110	3.94311	3	0.267673	0.243105	Pyruvate transporter, putative	PT5
Tb927.9.7040	3.94076	3	0.267932	0.228361	hypothetical protein, conserved	N/A
Tb927.10.6440	3.93645	3	0.268408	0.992651	phosphomannomutase	PMM
Tb927.8.6510	3.93537	3	0.268528	0.523323	ubiquitin-protein ligase, putative	UBC12
Tb927.6.3880	3.93371	3	0.268712	0.126901	hypothetical protein, conserved	N/A
Tb927.8.3600	3.93242	3	0.268854	0.354321	hypothetical protein, conserved	N/A
Tb927.9.7520	3.93137	3	0.26897	0.0657159	hypothetical protein, conserved	N/A
Tb927.1.880	3.93023	3	0.269097	0.117811	Midasin, putative	MDN1
Tb927.10.14950	3.92969	3	0.269157	0.122323	Zinc finger CCCH domain-containing protein 40	ZC3H40
Tb927.8.5510	3.92142	3	0.270075	0.336433	apurinic/apyrimidinic endonuclease, putative	N/A
Tb927.9.2055	3.92089	3	0.270134	0.33481	hypothetical protein	N/A
Tb927.3.2040	3.92076	3	0.270149	0.274865	kinesin, putative	N/A
Tb927.9.3530	3.91854	3	0.270396	0.258127	U6 snRNA-associated Sm-like protein LSm6p	Lsm6
Tb927.3.4860	3.91825	3	0.270428	0.122292	mitogen-activated protein kinase kinase 1	MKK1
Tb927.7.2180	3.91383	3	0.27092	0.169641	T. brucei spp.-specific protein, putative	N/A
Tb927.9.7000	3.91264	3	0.271054	0.168736	methyltransferase domain containing protein, putative	N/A
Tb927.7.2230	3.91163	3	0.271166	0.16203	mitochondrial carrier protein, putative	N/A
Tb927.3.3180	3.90983	3	0.271367	0.174602	Nucleoporin NUP98	NUP98
Tb927.4.1280	3.90928	3	0.271428	0.150468	Tetratricopeptide repeat, putative	N/A
Tb927.11.4810	3.90413	3	0.272004	0.406793	hypothetical protein, conserved	N/A
[truncated: 7,085 more rows]
