# Supplementary material for: Single-cell transcriptomic analysis of bloodstream Trypanosoma brucei reconstructs cell cycle progression and developmental quorum sensing
Source: Nat Commun. 2021 Sep 6;12:5268. doi: 10.1038/s41467-021-25607-2 (PMC8421343; doi:10.1038/s41467-021-25607-2)
Supplement: Supplementary file 7 — Supplementary Data 4 [file 41467_2021_25607_MOESM7_ESM.xlsx]

## Sheet: WT + ZC3H20 KO cluster markers
All significant markers for clusters identified with WT and ZC3H20 KO intergrated cells shown in Fig 4. The final column indicates if the marker is unique to one cluster (unique) or expressed in multiple clusters (repeated).
Marker	p_val	avg_logFC	pct.1	pct.2	p_val_adj	cluster	gene	Product Description	Gene Name or Symbol	Unique or reapeated
Tbrucei---Tb927.10.8980	0	1.34078	0.745	0.14	0	LS A.1	Tb927.10.8980	hypothetical protein, conserved	N/A	unique
Tbrucei---Tb927.11.4180	8.11907e-248	1.11367	0.703	0.144	7.36074e-244	LS A.1	Tb927.11.4180	PSP1 C-terminal conserved region, putative	N/A	repreated
Tbrucei---Tb927.8.2550	3.34873e-232	1.21401	0.711	0.273	3.03596e-228	LS A.1	Tb927.8.2550	mitochondrial DNA primase	PRI1	unique
Tbrucei---Tb927.3.2050	2.50683e-221	1.03331	0.66	0.155	2.2727e-217	LS A.1	Tb927.3.2050	Minicircle replication factor 172	MiRF172	repreated
Tbrucei---Tb927.11.14750	1.09165e-217	1.03428	0.82	0.356	9.89688e-214	LS A.1	Tb927.11.14750	PSP1 C-terminal conserved region, putative	N/A	repreated
Tbrucei---Tb927.1.4310	7.98255e-208	1.03513	0.933	0.601	7.23698e-204	LS A.1	Tb927.1.4310	Flagellum attachment zone protein 2	FAZ2	repreated
Tbrucei---Tb927.10.880	4.06179e-165	0.923893	0.677	0.223	3.68242e-161	LS A.1	Tb927.10.880	thymidine kinase	TK	repreated
Tbrucei---Tb927.11.16400	1.91057e-163	0.899102	0.589	0.149	1.73212e-159	LS A.1	Tb927.11.16400	kinetoplast-associated protein 3, putative	KAP3	repreated
Tbrucei---Tb927.11.15910	1.7118e-142	0.893804	0.665	0.231	1.55192e-138	LS A.1	Tb927.11.15910	iron superoxide dismutase	SODB1	repreated
Tbrucei---Tb927.7.1590	3.25212e-142	0.706558	0.419	0.066	2.94838e-138	LS A.1	Tb927.7.1590	mitotic cyclin	CYC8	unique
Tbrucei---Tb927.8.6760	1.68182e-136	0.872468	0.636	0.206	1.52473e-132	LS A.1	Tb927.8.6760	translationally-controlled tumor protein homolog, putative	TCTP2	repreated
Tbrucei---Tb927.11.7510	1.94018e-135	0.823583	0.947	0.764	1.75897e-131	LS A.1	Tb927.11.7510	luminal binding protein 1 (BiP), putative	BiP	repreated
Tbrucei---Tb08.27P2.260	9.58175e-134	0.649251	0.995	0.771	8.68681e-130	LS A.1	Tb08.27P2.260	variant surface glycoprotein (VSG, atypical), putative	N/A	repreated
Tbrucei---Tb927.1.2390	9.67301e-122	0.611684	0.998	0.846	8.76955e-118	LS A.1	Tb927.1.2390	beta tubulin	N/A	repreated
Tbrucei---Tb10.v4.0163	6.23972e-119	0.576739	1	0.878	5.65693e-115	LS A.1	Tb10.v4.0163	variant surface glycoprotein (VSG), putative	N/A	repreated
Tbrucei---Tb927.9.6210	1.60084e-115	0.731045	0.836	0.402	1.45133e-111	LS A.1	Tb927.9.6210	arginine kinase	AK3	repreated
Tbrucei---Tb927.11.880	1.26771e-109	0.841991	0.921	0.587	1.14931e-105	LS A.1	Tb927.11.880	cyclophilin a	CYPA	repreated
Tbrucei---Tb927.11.7600	2.75475e-107	0.636002	0.498	0.139	2.49746e-103	LS A.1	Tb927.11.7600	hypothetical protein, conserved	N/A	repreated
Tbrucei---Tb927.3.870	3.66916e-106	0.645148	0.374	0.068	3.32646e-102	LS A.1	Tb927.3.870	Histone RNA hairpin-binding protein RNA-binding domain containing protein, putative	SLBP2	unique
Tbrucei---Tb927.11.7350	6.0856e-105	0.754263	0.657	0.262	5.5172e-101	LS A.1	Tb927.11.7350	Histone H2B variant V	H2BV	repreated
Tbrucei---Tb927.7.5480	2.38531e-104	0.582493	0.369	0.07	2.16252e-100	LS A.1	Tb927.7.5480	dihydrofolate reductase-thymidylate synthase	DHFR-TS	unique
Tbrucei---Tb927.4.2530	1.06938e-102	0.670102	0.944	0.734	9.69501e-99	LS A.1	Tb927.4.2530	hypothetical protein, conserved	N/A	repreated
Tbrucei---Tb927.10.890	3.05705e-101	0.677564	0.522	0.173	2.77152e-97	LS A.1	Tb927.10.890	kinesin, putative	FCP4	unique
Tbrucei---Tb927.9.13785	4.09904e-100	0.692625	0.57	0.187	3.71619e-96	LS A.1	Tb927.9.13785	kinetoplastid membrane protein 11-5	KMP11-5	repreated
Tbrucei---Tb927.3.3490	2.77462e-98	0.688385	0.661	0.305	2.51547e-94	LS A.1	Tb927.3.3490	High mobility group protein TDP1	TDP1	repreated
Tbrucei---Tb927.5.1550	7.5522e-93	0.612752	0.4	0.094	6.84683e-89	LS A.1	Tb927.5.1550	mitochondrial carrier protein	MCP23	repreated
Tbrucei---Tb927.10.2190	8.53416e-93	0.700637	0.671	0.289	7.73707e-89	LS A.1	Tb927.10.2190	Protein of unknown function (DUF667), putative	N/A	repreated
Tbrucei---Tb927.11.3250	1.24209e-92	0.702795	0.762	0.393	1.12608e-88	LS A.1	Tb927.11.3250	dynein heavy chain, putative	OADbeta	repreated
Tbrucei---Tb927.8.3560	1.2045e-88	0.643596	0.608	0.284	1.092e-84	LS A.1	Tb927.8.3560	DNA repair and recombination helicase protein PIF5	PIF5	unique
Tbrucei---Tb927.7.6310	4.47017e-88	0.654277	0.485	0.179	4.05265e-84	LS A.1	Tb927.7.6310	polo-like protein kinase	PLK	unique
Tbrucei---Tb927.10.8970	1.18459e-87	0.557063	0.348	0.074	1.07395e-83	LS A.1	Tb927.10.8970	kinetoplast-associated protein 4 isoform 2	KAP4-2	unique
Tbrucei---Tb927.10.14150	1.4061e-87	0.697913	0.695	0.35	1.27477e-83	LS A.1	Tb927.10.14150	EnigmRBP1	ERBP1	repreated
Tbrucei---Tb927.9.14290	7.78706e-87	0.638182	0.478	0.15	7.05975e-83	LS A.1	Tb927.9.14290	Cytokinesis initiation factor 2	CIF2	repreated
Tbrucei---Tb927.10.8890	3.58726e-86	0.643569	0.565	0.242	3.25221e-82	LS A.1	Tb927.10.8890	kinetoplast DNA-associated protein, putative	N/A	repreated
Tbrucei---Tb927.5.800	2.67265e-81	0.593099	0.958	0.836	2.42303e-77	LS A.1	Tb927.5.800	casein kinase I, isoform 2	CK1.2	repreated
Tbrucei---Tb927.10.8950	2.84032e-81	0.510193	0.331	0.068	2.57503e-77	LS A.1	Tb927.10.8950	kinetoplast-associated protein 4 isoform 1	KAP4-1	unique
Tbrucei---Tb927.10.8940	3.85405e-79	0.440527	0.974	0.773	3.49408e-75	LS A.1	Tb927.10.8940	flagellum targeting protein kharon1, putative	KH1	repreated
Tbrucei---Tb927.10.8830	2.25806e-78	0.695952	0.737	0.516	2.04716e-74	LS A.1	Tb927.10.8830	Flagellum attachment zone protein 5	FAZ5	repreated
Tbrucei---Tb927.6.4670	8.47386e-78	0.656516	0.494	0.217	7.6824e-74	LS A.1	Tb927.6.4670	MORN repeat-containing protein 1	MORN1	unique
Tbrucei---Tb927.10.14140	1.0033e-77	0.584203	0.69	0.314	9.09588e-74	LS A.1	Tb927.10.14140	pyruvate kinase 1	PYK1	repreated
Tbrucei---Tb927.2.6100	1.20422e-76	0.635856	0.549	0.231	1.09174e-72	LS A.1	Tb927.2.6100	hypothetical protein, conserved	N/A	repreated
Tbrucei---Tb927.9.2030	7.43284e-75	0.439863	0.273	0.047	6.73861e-71	LS A.1	Tb927.9.2030	Orc1-like protein	ORC1B	unique
Tbrucei---Tb927.6.3840	3.89365e-73	0.61793	0.787	0.522	3.52998e-69	LS A.1	Tb927.6.3840	reticulon domain protein	N/A	repreated
Tbrucei---Tb927.3.3270	2.82029e-72	0.560714	0.844	0.508	2.55688e-68	LS A.1	Tb927.3.3270	ATP-dependent 6-phosphofructokinase, glycosomal	PFK	repreated
Tbrucei---Tb927.10.14890	4.79435e-72	0.470211	0.872	0.547	4.34656e-68	LS A.1	Tb927.10.14890	C-terminal motor kinesin, putative	KIFC1	repreated
Tbrucei---Tb927.10.1350	9.04208e-71	0.399927	0.266	0.046	8.19755e-67	LS A.1	Tb927.10.1350	hypothetical protein, conserved	N/A	unique
Tbrucei---Tb927.3.5220	1.14555e-70	0.543043	0.425	0.143	1.03855e-66	LS A.1	Tb927.3.5220	hypothetical protein, conserved	N/A	repreated
Tbrucei---Tb927.1.4650	1.44355e-70	0.485404	0.998	0.966	1.30872e-66	LS A.1	Tb927.1.4650	cyclin-like F-box protein 2	CFB2	repreated
Tbrucei---Tb927.10.10590	5.03861e-70	0.546911	0.506	0.18	4.56801e-66	LS A.1	Tb927.10.10590	histone H2B, putative	N/A	repreated
Tbrucei---Tb927.3.4090	2.66953e-68	0.564263	0.604	0.277	2.4202e-64	LS A.1	Tb927.3.4090	Pyruvate transporter, putative	PT3	repreated
Tbrucei---Tb11.v5.0731	5.26161e-66	0.558363	0.361	0.137	4.77017e-62	LS A.1	Tb11.v5.0731	65 kDa invariant surface glycoprotein, putative	N/A	unique
Tbrucei---Tb927.8.3540	1.08782e-65	0.590284	0.435	0.169	9.86222e-62	LS A.1	Tb927.8.3540	hypothetical protein, conserved	N/A	unique
Tbrucei---Tb927.11.5640	1.41943e-63	0.473056	0.364	0.11	1.28685e-59	LS A.1	Tb927.11.5640	hypothetical protein, conserved	N/A	unique
Tbrucei---Tb927.4.2450	1.6378e-63	0.596732	0.626	0.357	1.48483e-59	LS A.1	Tb927.4.2450	protein disulfide isomerase 1	PDI-1	repreated
Tbrucei---Tb927.10.14160	2.49789e-61	0.531423	0.514	0.215	2.26459e-57	LS A.1	Tb927.10.14160	Aquaglyceroporin 3	AQP3	repreated
Tbrucei---Tb927.9.5190	2.03195e-60	0.481166	0.352	0.106	1.84216e-56	LS A.1	Tb927.9.5190	proliferating cell nuclear antigen	PCNA	unique
Tbrucei---Tb927.2.5280	6.90576e-59	0.526887	0.469	0.226	6.26076e-55	LS A.1	Tb927.2.5280	Enriched in surface-labeled proteome protein 1	ESP1	unique
Tbrucei---Tb927.3.5200	9.11695e-59	0.463198	0.311	0.089	8.26542e-55	LS A.1	Tb927.3.5200	hypothetical protein, conserved	N/A	unique
Tbrucei---Tb927.10.15350	1.54118e-58	0.505367	0.886	0.719	1.39724e-54	LS A.1	Tb927.10.15350	histone H3 variant V	H3V	repreated
Tbrucei---Tb927.10.12800	1.69023e-57	0.462343	0.814	0.513	1.53237e-53	LS A.1	Tb927.10.12800	Zinc finger CCCH domain-containing protein 38	ZC3H38	repreated
Tbrucei---Tb927.7.7150	2.92527e-57	0.421795	0.255	0.056	2.65205e-53	LS A.1	Tb927.7.7150	hypothetical protein, conserved	N/A	unique
Tbrucei---Tb927.11.13020	3.00411e-57	0.454229	0.339	0.107	2.72353e-53	LS A.1	Tb927.11.13020	calmodulin	N/A	unique
Tbrucei---Tb8.NT.11	6.12901e-57	0.451131	0.82	0.54	5.55656e-53	LS A.1	Tb8.NT.11	Noncoding RNA, putative	N/A	repreated
Tbrucei---Tb927.10.8330	9.41576e-57	0.401994	0.266	0.06	8.53633e-53	LS A.1	Tb927.10.8330	S. cerevisiae PSP1 homologue, putative	N/A	unique
Tbrucei---Tb927.9.12650	3.61666e-56	0.532824	0.828	0.6	3.27886e-52	LS A.1	Tb927.9.12650	ubiquitin-activating enzyme E1, putative	UBA1b	repreated
Tbrucei---Tb927.3.1860	9.92508e-56	0.496638	0.406	0.16	8.99807e-52	LS A.1	Tb927.3.1860	ATP-grasp domain containing protein, putative	N/A	unique
Tbrucei---Tb927.8.3050	1.34231e-55	0.502807	0.416	0.166	1.21693e-51	LS A.1	Tb927.8.3050	Chitobiase/beta-hexosaminidase C-terminal domain containing protein, putative	TZP62	unique
Tbrucei---Tb927.9.10230	5.69504e-54	0.513246	0.86	0.69	5.16313e-50	LS A.1	Tb927.9.10230	Co-chaperone protein P23	P23	repreated
Tbrucei---Tb927.1.2670	6.02964e-54	0.521731	0.648	0.388	5.46647e-50	LS A.1	Tb927.1.2670	paralyzed flagella 16	PF16	repreated
Tbrucei---Tb927.9.13070	3.97203e-53	0.470409	0.706	0.405	3.60104e-49	LS A.1	Tb927.9.13070	Heat shock factor binding 1 domain-containing protein	HSBP1	repreated
Tbrucei---Tb927.1.4480	5.61086e-53	0.450544	0.384	0.136	5.0868e-49	LS A.1	Tb927.1.4480	WD repeat and HMG-box DNA-binding protein, putative	N/A	unique
Tbrucei---Tb927.11.1110	1.60917e-52	0.558726	0.754	0.527	1.45887e-48	LS A.1	Tb927.11.1110	calpain, putative	N/A	repreated
Tbrucei---Tb927.1.700	3.61303e-51	0.451394	0.433	0.169	3.27557e-47	LS A.1	Tb927.1.700	phosphoglycerate kinase	PGKC	repreated
Tbrucei---Tb1.NT.27	3.64817e-51	0.43108	0.82	0.547	3.30743e-47	LS A.1	Tb1.NT.27	Noncoding RNA, putative	N/A	repreated
Tbrucei---Tb927.7.5790	1.08409e-49	0.500281	0.807	0.576	9.82838e-46	LS A.1	Tb927.7.5790	protein disulfide isomerase, putative	N/A	repreated
Tbrucei---Tb927.3.1120	1.27323e-49	0.505702	0.804	0.637	1.15431e-45	LS A.1	Tb927.3.1120	GTP-binding nuclear protein rtb2, putative	RTB2	repreated
Tbrucei---Tb927.3.5180	8.35588e-49	0.435956	0.881	0.676	7.57544e-45	LS A.1	Tb927.3.5180	ADF/Cofilin	COF	repreated
Tbrucei---Tb927.6.3220	9.42942e-49	0.38191	0.326	0.103	8.54871e-45	LS A.1	Tb927.6.3220	hypothetical protein, conserved	TZP116	unique
Tbrucei---Tb927.7.3330	2.0206e-47	0.539477	0.644	0.404	1.83188e-43	LS A.1	Tb927.7.3330	Flagellar attachment zone protein 10	FAZ10	repreated
Tbrucei---Tb927.8.890	4.72786e-47	0.396501	0.941	0.81	4.28628e-43	LS A.1	Tb927.8.890	Ras-related protein Rab1A	Rab1A	repreated
Tbrucei---Tb927.8.7070	1.73869e-46	0.354952	0.263	0.069	1.57629e-42	LS A.1	Tb927.8.7070	Flagellum attachment zone protein 15	FAZ15	unique
Tbrucei---Tb927.7.5320	7.55226e-46	0.414229	0.252	0.072	6.84688e-42	LS A.1	Tb927.7.5320	hypothetical protein, conserved	N/A	unique
Tbrucei---Tb927.3.2960	1.05191e-45	0.46558	0.591	0.31	9.53661e-42	LS A.1	Tb927.3.2960	inosine-adenosine-guanosine-nucleosidehydrolase	IAGNH	repreated
Tbrucei---Tb927.11.9920	2.57804e-45	0.453432	0.52	0.244	2.33725e-41	LS A.1	Tb927.11.9920	polyubiquitin, putative	N/A	repreated
Tbrucei---Tb927.8.6980	1.22076e-44	0.426254	0.427	0.194	1.10674e-40	LS A.1	Tb927.8.6980	Flagellum attachment zone protein 14	FAZ14	repreated
Tbrucei---Tb927.8.3550	4.15252e-44	0.460166	0.472	0.255	3.76467e-40	LS A.1	Tb927.8.3550	mitogen-activated protein kinase 3, putative	MPK3	unique
Tbrucei---Tb927.11.8210	9.1899e-44	0.424601	0.337	0.125	8.33157e-40	LS A.1	Tb927.11.8210	RAD50 DNA repair-like protein	N/A	unique
Tbrucei---Tb927.10.3640	1.32784e-43	0.469462	0.488	0.248	1.20382e-39	LS A.1	Tb927.10.3640	nuclear transmembrane protein, putative	NP	repreated
Tbrucei---Tb927.11.5340	1.8842e-43	0.337117	0.254	0.07	1.70822e-39	LS A.1	Tb927.11.5340	Cell division protein kinase, putative	N/A	unique
Tbrucei---Tb927.4.2080	2.15087e-43	0.461607	0.62	0.391	1.94998e-39	LS A.1	Tb927.4.2080	Coiled-coil and C2 domain-containing protein	CC2D	repreated
Tbrucei---Tb927.3.930	8.98836e-42	0.514611	0.624	0.381	8.14884e-38	LS A.1	Tb927.3.930	dynein heavy chain, putative	N/A	repreated
Tbrucei---Tb927.7.6630	1.97449e-41	0.401706	0.39	0.162	1.79007e-37	LS A.1	Tb927.7.6630	Kinetochore interacting protein 5	KKIP5	repreated
Tbrucei---Tb927.11.6230	2.45107e-41	0.450358	0.795	0.592	2.22214e-37	LS A.1	Tb927.11.6230	protein transport protein SEC61 subunit alpha, putative	N/A	repreated
Tbrucei---Tb927.3.3690	2.7933e-41	0.468939	0.432	0.216	2.53241e-37	LS A.1	Tb927.3.3690	flagellar radial spoke protein-like, putative	N/A	repreated
Tbrucei---Tb927.6.1790	3.07407e-41	0.48922	0.727	0.519	2.78695e-37	LS A.1	Tb927.6.1790	hypothetical protein	N/A	repreated
Tbrucei---Tb927.4.2400	1.93022e-40	0.385263	0.292	0.102	1.74994e-36	LS A.1	Tb927.4.2400	hypothetical protein, conserved	TZP157	unique
Tbrucei---Tb927.11.15800	3.4799e-40	0.425384	0.369	0.169	3.15487e-36	LS A.1	Tb927.11.15800	Cytokinesis initiation factor 1	CIF1	unique
Tbrucei---Tb927.11.5000	4.73654e-40	0.457003	0.488	0.251	4.29414e-36	LS A.1	Tb927.11.5000	Dynein intermediate chain 1, axonemal	DNAI1	repreated
Tbrucei---Tb927.11.7840	4.93145e-40	0.412716	0.425	0.199	4.47086e-36	LS A.1	Tb927.11.7840	ribonucleoside-diphosphate reductase large chain	RNR1	unique
Tbrucei---Tb927.10.9870	1.09787e-39	0.399731	0.321	0.135	9.95329e-36	LS A.1	Tb927.10.9870	Component of motile flagella 12	CMF12	unique
Tbrucei---Tb927.6.3290	3.05921e-38	0.405618	0.398	0.189	2.77348e-34	LS A.1	Tb927.6.3290	intraflagellar transport protein 20	IFT20	unique
Tbrucei---Tb927.6.4140	1.28424e-36	0.359482	0.926	0.8	1.1643e-32	LS A.1	Tb927.6.4140	paraflagellar rod component, putative	PFC4	repreated
Tbrucei---Tb927.3.2310	5.59175e-36	0.420403	0.413	0.205	5.06948e-32	LS A.1	Tb927.3.2310	parkin coregulated gene protein	PACRGA	repreated
Tbrucei---Tb927.10.5160	1.42254e-35	0.443456	0.573	0.358	1.28967e-31	LS A.1	Tb927.10.5160	hypothetical protein	N/A	repreated
Tbrucei---Tb927.9.1340	1.64939e-35	0.423947	0.388	0.187	1.49534e-31	LS A.1	Tb927.9.1340	Myosin-like protein 2	MLP2	repreated
Tbrucei---Tb927.11.4210	1.2962e-34	0.384786	0.36	0.167	1.17513e-30	LS A.1	Tb927.11.4210	U-box domain containing protein, putative	N/A	unique
Tbrucei---Tb11.v5.0263	2.88077e-34	0.430395	0.673	0.483	2.61171e-30	LS A.1	Tb11.v5.0263	PX domain containing protein, putative	N/A	repreated
Tbrucei---Tb927.10.2880	3.83679e-34	0.434857	0.493	0.3	3.47844e-30	LS A.1	Tb927.10.2880	Voltage-dependent calcium channel subunit, putative	FAZ26	repreated
Tbrucei---Tb927.11.12150	1.82111e-33	0.334703	0.27	0.116	1.65102e-29	LS A.1	Tb927.11.12150	flagellar pocket cytoskeletal protein bilbo1	BILBO1	unique
Tbrucei---Tb927.11.11435	5.37976e-33	0.353272	0.36	0.16	4.87729e-29	LS A.1	Tb927.11.11435	dynein light chain type 1, putative	N/A	unique
Tbrucei---Tb927.6.2850	5.47961e-33	0.343625	0.355	0.156	4.96782e-29	LS A.1	Tb927.6.2850	ESAG8-associated protein, putative	PIE8	unique
Tbrucei---Tb927.10.5810	1.23442e-32	0.411814	0.854	0.716	1.11913e-28	LS A.1	Tb927.10.5810	The ARF-like 2 binding protein BART, putative	N/A	repreated
Tbrucei---Tb927.10.7860	1.35024e-32	0.375307	0.851	0.701	1.22413e-28	LS A.1	Tb927.10.7860	hypothetical protein, conserved	N/A	repreated
Tbrucei---Tb927.10.10580	2.46341e-32	0.306164	0.308	0.119	2.23332e-28	LS A.1	Tb927.10.10580	histone H2B, putative	N/A	repreated
Tbrucei---Tb927.8.6370	2.8528e-32	0.311182	0.294	0.114	2.58635e-28	LS A.1	Tb927.8.6370	Flagellar pocket collar protein 4	FPC4	unique
Tbrucei---Tb927.5.1000	4.82183e-32	0.399873	0.788	0.609	4.37148e-28	LS A.1	Tb927.5.1000	ubiquitin-conjugating enzyme E2, putative	N/A	repreated
Tbrucei---Tb927.8.1680	1.65654e-31	0.409405	0.327	0.156	1.50182e-27	LS A.1	Tb927.8.1680	kinetoplastid kinetochore protein 12	kkt12	repreated
Tbrucei---Tb927.4.870	1.75834e-31	0.385544	0.305	0.13	1.59411e-27	LS A.1	Tb927.4.870	dynein heavy chain, putative	N/A	repreated
Tbrucei---Tb927.5.1220	3.39088e-31	0.330068	0.331	0.153	3.07417e-27	LS A.1	Tb927.5.1220	hypothetical protein, conserved	N/A	unique
Tbrucei---Tb927.9.15650	4.03819e-31	0.328811	0.308	0.126	3.66103e-27	LS A.1	Tb927.9.15650	hypothetical protein	N/A	unique
Tbrucei---Tb927.10.4570	4.82936e-31	0.41603	0.831	0.682	4.37829e-27	LS A.1	Tb927.10.4570	elongation factor 2	N/A	repreated
Tbrucei---Tb927.11.510	9.7244e-31	0.431444	0.7	0.518	8.81615e-27	LS A.1	Tb927.11.510	RNA-binding protein, UBP2	UBP2	repreated
Tbrucei---Tb927.8.1150	9.78744e-31	0.305168	0.295	0.116	8.8733e-27	LS A.1	Tb927.8.1150	kinetoplastid kinetochore protein 9	kkt9	repreated
Tbrucei---Tb11.v5.0685	1.60282e-30	0.313175	0.483	0.257	1.45312e-26	LS A.1	Tb11.v5.0685	hypothetical protein, conserved	N/A	repreated
Tbrucei---Tb927.10.12030	2.42893e-30	0.406125	0.674	0.497	2.20207e-26	LS A.1	Tb927.10.12030	hypothetical protein, conserved	N/A	unique
Tbrucei---Tb927.11.2700	3.86415e-30	0.327371	0.263	0.097	3.50324e-26	LS A.1	Tb927.11.2700	Basal body protein	BBP69	repreated
Tbrucei---Tb927.8.3530	4.41751e-30	0.381363	0.486	0.273	4.00491e-26	LS A.1	Tb927.8.3530	glycerol-3-phosphate dehydrogenase [NAD+], glycosomal	G3PDH	repreated
Tbrucei---Tb927.8.4230	8.01218e-30	0.346714	0.313	0.143	7.26384e-26	LS A.1	Tb927.8.4230	hypothetical protein, conserved	N/A	unique
Tbrucei---Tb927.9.13380	1.91225e-29	0.382933	0.791	0.626	1.73364e-25	LS A.1	Tb927.9.13380	Autophagy-related protein 24	ATG24	repreated
Tbrucei---Tb927.6.4770	2.20312e-29	0.384655	0.644	0.46	1.99735e-25	LS A.1	Tb927.6.4770	protein mkt1, putative	MKT1	unique
Tbrucei---Tb927.8.7850	2.95549e-29	0.423442	0.586	0.408	2.67945e-25	LS A.1	Tb927.8.7850	hypothetical protein, conserved	N/A	unique
Tbrucei---Tb927.7.920	3.06421e-29	0.338214	0.379	0.182	2.77801e-25	LS A.1	Tb927.7.920	Inner arm dynein 5-1	IAD5-1	repreated
Tbrucei---Tb927.11.1860	4.07878e-29	0.334141	0.327	0.146	3.69782e-25	LS A.1	Tb927.11.1860	histone H1	N/A	repreated
Tbrucei---Tb927.10.5770	4.93073e-29	0.390564	0.568	0.369	4.4702e-25	LS A.1	Tb927.10.5770	Valosin-containing protein	VCP	repreated
Tbrucei---Tb927.5.1990	1.14306e-28	0.341919	0.785	0.603	1.0363e-24	LS A.1	Tb927.5.1990	hypothetical protein, conserved	N/A	repreated
Tbrucei---Tb927.8.3250	1.26306e-28	0.388903	0.538	0.347	1.14509e-24	LS A.1	Tb927.8.3250	dynein heavy chain, putative	N/A	repreated
Tbrucei---Tb927.10.11340	1.41939e-28	0.35001	0.404	0.213	1.28682e-24	LS A.1	Tb927.10.11340	hypothetical protein, conserved	N/A	unique
Tbrucei---Tb927.2.4580	1.62161e-28	0.381809	0.685	0.519	1.47015e-24	LS A.1	Tb927.2.4580	UNC119	unc119	repreated
Tbrucei---Tb927.11.1030	1.68412e-28	0.355778	0.374	0.187	1.52683e-24	LS A.1	Tb927.11.1030	kinetoplastid kinetochore protein 7	kkt7	repreated
Tbrucei---Tb927.7.2110	3.88187e-28	0.34943	0.384	0.201	3.5193e-24	LS A.1	Tb927.7.2110	kinetoplastid kinetochore protein 11	kkt11	repreated
Tbrucei---Tb927.1.2730	2.02438e-27	0.405554	0.419	0.245	1.8353e-23	LS A.1	Tb927.1.2730	conserved protein, unknown function	N/A	unique
Tbrucei---Tb927.11.4620	3.50183e-27	0.305431	0.748	0.552	3.17475e-23	LS A.1	Tb927.11.4620	hypothetical protein, conserved	N/A	repreated
Tbrucei---Tb927.3.4270	1.02679e-26	0.339802	0.764	0.615	9.30885e-23	LS A.1	Tb927.3.4270	hypothetical protein, conserved	N/A	repreated
Tbrucei---Tb927.10.2010	1.75183e-26	0.36048	0.681	0.476	1.58821e-22	LS A.1	Tb927.10.2010	hexokinase	HK1	repreated
Tbrucei---Tb927.5.850	7.68035e-26	0.311463	0.3	0.135	6.963e-22	LS A.1	Tb927.5.850	hypothetical protein, conserved	N/A	repreated
Tbrucei---Tb927.7.1300	8.75721e-26	0.338949	0.512	0.31	7.93929e-22	LS A.1	Tb927.7.1300	protein disulfide isomerase, putative	N/A	repreated
Tbrucei---Tb927.4.1230	1.15665e-25	0.355276	0.591	0.402	1.04862e-21	LS A.1	Tb927.4.1230	hypothetical protein	N/A	repreated
Tbrucei---Tb927.8.6430	1.22324e-25	0.341441	0.424	0.244	1.10899e-21	LS A.1	Tb927.8.6430	hypothetical protein, conserved	N/A	unique
Tbrucei---Tb927.10.13790	1.28499e-25	0.38475	0.546	0.355	1.16498e-21	LS A.1	Tb927.10.13790	hypothetical protein, conserved	N/A	repreated
Tbrucei---Tb927.1.3560	1.42426e-25	0.305277	0.252	0.11	1.29123e-21	LS A.1	Tb927.1.3560	Centrosomal protein of 164 kDa, putative	CEP164C	unique
Tbrucei---Tb927.11.8060	4.59122e-25	0.300651	0.263	0.115	4.1624e-21	LS A.1	Tb927.11.8060	SNARE associated Golgi protein, putative	N/A	repreated
Tbrucei---Tb927.4.3320	5.92864e-25	0.359753	0.748	0.626	5.3749e-21	LS A.1	Tb927.4.3320	uracil phosphoribosyltransferase, putative	N/A	repreated
Tbrucei---Tb927.10.11300	8.38226e-25	0.314109	0.478	0.276	7.59936e-21	LS A.1	Tb927.10.11300	paraflagellar rod component, putative	PFC16	repreated
Tbrucei---Tb927.11.1280	1.05366e-24	0.327617	0.653	0.451	9.5525e-21	LS A.1	Tb927.11.1280	hypothetical protein, conserved	N/A	repreated
Tbrucei---Tb927.10.3390	1.13681e-24	0.364981	0.498	0.321	1.03063e-20	LS A.1	Tb927.10.3390	predicted TLD domain protein	N/A	repreated
Tbrucei---Tb927.11.16550	3.11185e-24	0.364642	0.764	0.622	2.82121e-20	LS A.1	Tb927.11.16550	Zinc finger protein, C3H1 type-like	ZC3H46	repreated
Tbrucei---Tb927.2.5160	1.11724e-23	0.350601	0.319	0.187	1.01289e-19	LS A.1	Tb927.2.5160	Chaperone protein DnaJ 2	J2	unique
Tbrucei---Tb927.10.4780	1.16692e-23	0.346954	0.475	0.298	1.05793e-19	LS A.1	Tb927.10.4780	GPI inositol deacylase precursor	GPIdeAc	repreated
Tbrucei---Tb927.10.1390	1.5534e-23	0.316967	0.401	0.224	1.40831e-19	LS A.1	Tb927.10.1390	Hypoxanthine-guanine-xanthine phosphoribosyltransferase	HGXPRT	repreated
Tbrucei---Tb927.9.1440	2.05685e-23	0.338646	0.61	0.429	1.86474e-19	LS A.1	Tb927.9.1440	Paraquat-inducible protein A, putative	N/A	repreated
Tbrucei---Tb11.v5.0537	2.21159e-23	0.294674	0.331	0.162	2.00503e-19	LS A.1	Tb11.v5.0537	polyubiquitin, putative	N/A	repreated
Tbrucei---Tb927.2.3320	4.88879e-23	0.283168	0.27	0.128	4.43218e-19	LS A.1	Tb927.2.3320	65 kDa invariant surface glycoprotein	N/A	unique
Tbrucei---Tb927.6.1220	6.46947e-23	0.314121	0.327	0.177	5.86522e-19	LS A.1	Tb927.6.1220	hypothetical protein, conserved	N/A	unique
Tbrucei---Tb927.1.2120	9.84765e-23	0.345044	0.579	0.408	8.92788e-19	LS A.1	Tb927.1.2120	Calpain-like protein CALP1.3	CALP1.3	repreated
Tbrucei---Tb927.8.7410	1.33499e-22	0.30403	0.835	0.697	1.2103e-18	LS A.1	Tb927.8.7410	calreticulin, putative	N/A	repreated
Tbrucei---Tb927.8.4780	1.58601e-22	0.349276	0.499	0.33	1.43787e-18	LS A.1	Tb927.8.4780	Flagellar Member 3	FLAM3	repreated
Tbrucei---Tb927.11.6370	3.48988e-22	0.271104	0.287	0.134	3.16392e-18	LS A.1	Tb927.11.6370	leucine-rich repeat protein (LRRP), putative	N/A	repreated
Tbrucei---Tb927.9.1700	6.64135e-22	0.295933	0.315	0.168	6.02104e-18	LS A.1	Tb927.9.1700	btb/poz domain containing protein, putative	N/A	unique
Tbrucei---Tb927.7.7510	8.6146e-22	0.327904	0.427	0.255	7.80999e-18	LS A.1	Tb927.7.7510	hypothetical protein	N/A	repreated
Tbrucei---Tb927.3.2475	1.00273e-21	0.31411	0.356	0.195	9.09073e-18	LS A.1	Tb927.3.2475	hypothetical protein	N/A	repreated
Tbrucei---Tb927.10.7230	4.1027e-21	0.306783	0.451	0.273	3.71951e-17	LS A.1	Tb927.10.7230	Flagellar Member 1	FLAM1	repreated
Tbrucei---Tb927.9.15400	1.46994e-20	0.294946	0.35	0.188	1.33265e-16	LS A.1	Tb927.9.15400	ankyrin-repeat protein, putative	N/A	repreated
Tbrucei---Tb927.10.12820	1.69329e-20	0.294504	0.456	0.272	1.53514e-16	LS A.1	Tb927.10.12820	hypothetical protein, conserved	N/A	repreated
Tbrucei---Tb927.10.6740	3.18983e-20	0.300953	0.512	0.344	2.8919e-16	LS A.1	Tb927.10.6740	Plasma-membrane choline transporter, putative	N/A	unique
Tbrucei---Tb927.11.16390	3.20545e-20	0.283351	0.268	0.131	2.90606e-16	LS A.1	Tb927.11.16390	cyclin dependent kinases regulatory subunit, putative	CKS1	unique
Tbrucei---Tb927.11.1150	3.81329e-20	0.30727	0.324	0.185	3.45712e-16	LS A.1	Tb927.11.1150	radial spoke protein 3	RSP3	repreated
Tbrucei---Tb927.11.12210	5.96193e-20	0.290281	0.446	0.266	5.40509e-16	LS A.1	Tb927.11.12210	Domain of unknown function (DUF4586), putative	N/A	repreated
Tbrucei---Tb927.8.6240	7.544e-20	0.316938	0.494	0.317	6.83939e-16	LS A.1	Tb927.8.6240	STOP axonemal protein	SAXO1	repreated
Tbrucei---Tb927.3.600	1.06819e-19	0.286879	0.429	0.272	9.68418e-16	LS A.1	Tb927.3.600	hypothetical protein	N/A	unique
Tbrucei---Tb927.1.3830	1.3114e-19	0.279972	0.44	0.264	1.18891e-15	LS A.1	Tb927.1.3830	glucose-6-phosphate isomerase, glycosomal	PGI	repreated
Tbrucei---Tb927.9.4500	1.51646e-19	0.303642	0.441	0.279	1.37482e-15	LS A.1	Tb927.9.4500	heat shock protein, putative	HSP70.a	repreated
Tbrucei---Tb927.10.6040	2.14649e-19	0.271831	0.411	0.243	1.94601e-15	LS A.1	Tb927.10.6040	hypothetical protein	N/A	repreated
Tbrucei---Tb927.1.4340	2.72574e-19	0.295334	0.382	0.234	2.47115e-15	LS A.1	Tb927.1.4340	hypothetical protein, conserved	N/A	unique
Tbrucei---Tb927.11.7560	2.89181e-19	0.292824	0.321	0.17	2.62171e-15	LS A.1	Tb927.11.7560	Component of motile flagella 15	CMF15	repreated
Tbrucei---Tb09.v4.0151	4.3586e-19	0.285256	0.422	0.294	3.95151e-15	LS A.1	Tb09.v4.0151	hypothetical protein	N/A	unique
Tbrucei---Tb927.9.12830	4.40342e-19	0.276675	0.258	0.125	3.99214e-15	LS A.1	Tb927.9.12830	hypothetical protein, conserved	N/A	unique
Tbrucei---Tb927.7.4470	5.20659e-19	0.325435	0.645	0.523	4.72029e-15	LS A.1	Tb927.7.4470	hypothetical protein, conserved	N/A	repreated
Tbrucei---Tb927.10.8820	7.97189e-19	0.305663	0.419	0.265	7.22732e-15	LS A.1	Tb927.10.8820	hook complex protein, conserved	SMEE1	unique
Tbrucei---Tb927.11.1470	9.85624e-19	0.312508	0.518	0.373	8.93566e-15	LS A.1	Tb927.11.1470	65 kDa invariant surface glycoprotein-like protein	N/A	unique
Tbrucei---Tb927.3.720	1.44664e-18	0.262635	0.894	0.808	1.31153e-14	LS A.1	Tb927.3.720	zinc finger protein 3	ZFP3	repreated
Tbrucei---Tb927.4.1270	1.87631e-18	0.316018	0.421	0.307	1.70107e-14	LS A.1	Tb927.4.1270	ruvB-like DNA helicase, putative	N/A	unique
Tbrucei---Tb927.8.710	2.50309e-18	0.270401	0.528	0.354	2.2693e-14	LS A.1	Tb927.8.710	RNA-binding protein, putative	DRBD17	repreated
Tbrucei---Tb927.11.6890	7.78704e-18	0.341704	0.716	0.603	7.05973e-14	LS A.1	Tb927.11.6890	DNA repair and recombination helicase protein PIF1	PIF1	repreated
Tbrucei---Tb927.5.610	1.45494e-17	0.285536	0.716	0.591	1.31905e-13	LS A.1	Tb927.5.610	acidic phosphatase, putative	N/A	repreated
Tbrucei---Tb927.8.2460	2.09194e-17	0.258174	0.303	0.166	1.89655e-13	LS A.1	Tb927.8.2460	hypothetical protein, conserved	N/A	unique
Tbrucei---Tb927.11.950	2.27533e-17	0.269165	0.266	0.196	2.06282e-13	LS A.1	Tb927.11.950	RNA-binding protein, putative	DRBD14	unique
Tbrucei---Tb927.11.2400	2.85881e-17	0.269711	0.457	0.295	2.5918e-13	LS A.1	Tb927.11.2400	Flabarin-like protein	N/A	repreated
Tbrucei---Tb927.10.12710	3.14686e-17	0.303061	0.607	0.461	2.85294e-13	LS A.1	Tb927.10.12710	heat shock protein 110, putative	HSP110	repreated
Tbrucei---Tb927.11.14300	3.34207e-17	0.280072	0.421	0.278	3.02992e-13	LS A.1	Tb927.11.14300	Dynein intermediate chain, axonemal	IC70	repreated
Tbrucei---Tb927.8.4330	3.7269e-17	0.329834	0.756	0.651	3.37881e-13	LS A.1	Tb927.8.4330	small GTP-binding protein Rab11	RAB11	repreated
Tbrucei---Tb927.9.12980	5.09043e-17	0.267355	0.315	0.181	4.61498e-13	LS A.1	Tb927.9.12980	Alpha/beta hydrolase family, putative	N/A	unique
Tbrucei---Tb927.11.2540	5.5609e-17	0.29159	0.368	0.22	5.04151e-13	LS A.1	Tb927.11.2540	hypothetical protein, conserved	N/A	repreated
Tbrucei---Tb927.8.5120	2.27825e-16	0.258477	0.721	0.563	2.06547e-12	LS A.1	Tb927.8.5120	cytochrome c	N/A	repreated
Tbrucei---Tb927.11.2430	2.67935e-16	0.311803	0.647	0.534	2.4291e-12	LS A.1	Tb927.11.2430	Cytoplasmic dynein 2 heavy chain (DYNC2H2), putative	DYNC2H2	repreated
Tbrucei---Tb927.3.5080	2.88783e-16	0.302989	0.673	0.532	2.61811e-12	LS A.1	Tb927.3.5080	PSP1 C-terminal conserved region, putative	N/A	repreated
Tbrucei---Tb927.10.7930	5.49936e-16	0.268213	0.315	0.187	4.98572e-12	LS A.1	Tb927.10.7930	2,3-bisphosphoglycerate-independent phosphoglycerate mutase	PGAM	unique
Tbrucei---Tb927.10.14270	5.57501e-16	0.252378	0.44	0.283	5.0543e-12	LS A.1	Tb927.10.14270	TFIIF-stimulated CTD phosphatase, putative	N/A	unique
Tbrucei---Tb927.4.430	7.55245e-16	0.272714	0.465	0.323	6.84705e-12	LS A.1	Tb927.4.430	proteasome beta 7 subunit	N/A	unique
Tbrucei---Tb927.5.4380	8.31655e-16	0.251606	0.374	0.234	7.53978e-12	LS A.1	Tb927.5.4380	Kinetoplastid-specific Protein Phosphatase 1	KPP1	unique
Tbrucei---Tb927.6.1760	1.25223e-15	0.264375	0.355	0.229	1.13527e-11	LS A.1	Tb927.6.1760	KU80 protein	KU80	unique
Tbrucei---Tb927.2.3090	1.67341e-15	0.258062	0.852	0.763	1.51712e-11	LS A.1	Tb927.2.3090	hypothetical protein, conserved	N/A	unique
Tbrucei---Tb927.10.540	1.86463e-15	0.278764	0.563	0.419	1.69048e-11	LS A.1	Tb927.10.540	ATP-dependent RNA helicase SUB2, putative	SUB2	repreated
Tbrucei---Tb927.8.2740	2.153e-15	0.261448	0.278	0.171	1.95191e-11	LS A.1	Tb927.8.2740	mitochondrial RNA binding protein	RBP38	unique
Tbrucei---Tb927.8.6720	3.67055e-15	0.270889	0.315	0.187	3.32772e-11	LS A.1	Tb927.8.6720	hypothetical protein, conserved	N/A	repreated
Tbrucei---Tb11.v5.0660	5.30146e-15	0.27283	0.509	0.366	4.8063e-11	LS A.1	Tb11.v5.0660	histone deacetylase, putative	N/A	repreated
Tbrucei---Tb927.7.2190	6.68715e-15	0.259817	0.575	0.447	6.06257e-11	LS A.1	Tb927.7.2190	translocon-associated protein (TRAP), alpha subunit, putative	N/A	repreated
Tbrucei---Tb927.11.11330	1.58204e-14	0.258441	0.449	0.347	1.43428e-10	LS A.1	Tb927.11.11330	heat shock protein 70	HSP70	unique
Tbrucei---Tb927.6.620	1.64852e-14	0.267462	0.364	0.236	1.49454e-10	LS A.1	Tb927.6.620	hypothetical protein, conserved	N/A	repreated
Tbrucei---Tb927.7.5370	1.73358e-14	0.265492	0.297	0.182	1.57166e-10	LS A.1	Tb927.7.5370	hypothetical protein, conserved	N/A	unique
Tbrucei---Tb927.5.2000	3.08932e-14	0.285148	0.642	0.513	2.80078e-10	LS A.1	Tb927.5.2000	hypothetical protein	N/A	repreated
Tbrucei---Tb927.7.4170	6.7367e-14	0.263134	0.756	0.641	6.10749e-10	LS A.1	Tb927.7.4170	Fatty acid elongase	ELO2	repreated
Tbrucei---Tb927.4.5010	8.57375e-14	0.253451	0.551	0.409	7.77296e-10	LS A.1	Tb927.4.5010	calreticulin, putative	N/A	repreated
Tbrucei---Tb07.11L3.100	1.00455e-13	0.252589	0.4	0.283	9.10723e-10	LS A.1	Tb07.11L3.100	SUMO-interacting motif-containing protein	N/A	unique
Tbrucei---Tb927.5.2850	1.83333e-13	0.262411	0.457	0.326	1.66209e-09	LS A.1	Tb927.5.2850	radial spoke protein RSP2, putative	N/A	repreated
Tbrucei---Tb927.10.1060	3.26726e-13	0.26853	0.621	0.499	2.9621e-09	LS A.1	Tb927.10.1060	T-complex protein 1, delta subunit, putative	TCP-1-delta	repreated
Tbrucei---Tb927.1.3550	6.88103e-13	0.250175	0.477	0.358	6.23834e-09	LS A.1	Tb927.1.3550	hypothetical protein	N/A	repreated
Tbrucei---Tb927.2.4410	8.01718e-12	0.25599	0.464	0.347	7.26838e-08	LS A.1	Tb927.2.4410	Eukaryotic protein of unknown function (DUF846), putative	N/A	unique
Tbrucei---Tb927.10.450	5.03153e-11	0.254335	0.551	0.449	4.56158e-07	LS A.1	Tb927.10.450	Component of motile flagella 62	CMF62	unique
Tbrucei---Tb927.1.3850	7.84355e-11	0.267328	0.557	0.455	7.11096e-07	LS A.1	Tb927.1.3850	Sec61beta family, putative	N/A	repreated
Tbrucei---Tb927.8.2861	3.07355e-09	0.272449	0.263	0.164	2.78648e-05	LS A.1	Tb927.8.2861	SRP RNA, 7SL	7SL-sRNA	repreated
Tbrucei---Tb8.NT.111	0	1.42252	0.945	0.499	0	LS A.2	Tb8.NT.11	Noncoding RNA, putative	N/A	repreated
Tbrucei---Tb927.11.14840	0	1.29869	0.679	0.103	0	LS A.2	Tb927.11.14840	chromosomal passenger complex 2	CPC2	unique
Tbrucei---Tb927.6.3180	0	1.2321	0.763	0.274	0	LS A.2	Tb927.6.3180	hypothetical protein, conserved	N/A	unique
Tbrucei---Tb927.9.62101	0	1.22064	0.875	0.362	0	LS A.2	Tb927.9.6210	arginine kinase	AK3	repreated
Tbrucei---Tb927.10.105901	0	1.22002	0.678	0.129	0	LS A.2	Tb927.10.10590	histone H2B, putative	N/A	repreated
Tbrucei---Tb927.11.6550	0	1.12744	0.647	0.167	0	LS A.2	Tb927.11.6550	PUF nine target 1	PNT1	unique
Tbrucei---Tb08.27P2.2601	0	1.11009	1	0.752	0	LS A.2	Tb08.27P2.260	variant surface glycoprotein (VSG, atypical), putative	N/A	repreated
Tbrucei---Tb927.10.21901	0	1.08004	0.754	0.247	0	LS A.2	Tb927.10.2190	Protein of unknown function (DUF667), putative	N/A	repreated
Tbrucei---Tb10.v4.01631	0	1.05844	1	0.868	0	LS A.2	Tb10.v4.0163	variant surface glycoprotein (VSG), putative	N/A	repreated
Tbrucei---Tb927.1.23901	0	1.04934	0.999	0.834	0	LS A.2	Tb927.1.2390	beta tubulin	N/A	repreated
Tbrucei---Tb927.1.43101	0	0.973941	0.913	0.578	0	LS A.2	Tb927.1.4310	Flagellum attachment zone protein 2	FAZ2	repreated
Tbrucei---Tb927.8.1550	0	0.96304	0.776	0.354	0	LS A.2	Tb927.8.1550	paraflagellar rod component, putative	PFC3	repreated
Tbrucei---Tb927.8.7101	0	0.962502	0.759	0.307	0	LS A.2	Tb927.8.710	RNA-binding protein, putative	DRBD17	repreated
Tbrucei---Tb927.10.105801	0	0.882325	0.528	0.072	0	LS A.2	Tb927.10.10580	histone H2B, putative	N/A	repreated
Tbrucei---Tb927.10.89401	0	0.851863	0.991	0.755	0	LS A.2	Tb927.10.8940	flagellum targeting protein kharon1, putative	KH1	repreated
Tbrucei---Tb927.7.6690	1.15825e-297	0.893696	0.636	0.196	1.05007e-293	LS A.2	Tb927.7.6690	Trypanosoma specific protein, unknown function	N/A	unique
Tbrucei---Tb927.11.73501	3.81152e-297	0.917922	0.677	0.228	3.45552e-293	LS A.2	Tb927.11.7350	Histone H2B variant V	H2BV	repreated
Tbrucei---Tb927.8.62401	1.39374e-291	0.871926	0.71	0.272	1.26357e-287	LS A.2	Tb927.8.6240	STOP axonemal protein	SAXO1	repreated
Tbrucei---Tb927.3.5370	5.26537e-276	0.773835	0.525	0.113	4.77358e-272	LS A.2	Tb927.3.5370	hypothetical protein, conserved	N/A	unique
Tbrucei---Tb927.3.9301	5.41615e-260	0.870488	0.763	0.342	4.91028e-256	LS A.2	Tb927.3.930	dynein heavy chain, putative	N/A	repreated
Tbrucei---Tb927.11.122101	8.86684e-255	0.800982	0.633	0.225	8.03868e-251	LS A.2	Tb927.11.12210	Domain of unknown function (DUF4586), putative	N/A	repreated
Tbrucei---Tb927.2.2770	2.09238e-247	0.833836	0.809	0.431	1.89695e-243	LS A.2	Tb927.2.2770	hypothetical protein, conserved	N/A	repreated
Tbrucei---Tb927.11.890	7.7996e-239	0.82789	0.563	0.215	7.07111e-235	LS A.2	Tb927.11.890	hypothetical protein, conserved	N/A	unique
Tbrucei---Tb927.11.1800	1.24547e-217	0.551958	0.341	0.045	1.12914e-213	LS A.2	Tb927.11.1800	histone H1	N/A	unique
Tbrucei---Tb927.11.18601	6.20943e-217	0.635876	0.472	0.111	5.62947e-213	LS A.2	Tb927.11.1860	histone H1	N/A	repreated
Tbrucei---Tb927.11.27001	1.88131e-213	0.596518	0.389	0.066	1.70559e-209	LS A.2	Tb927.11.2700	Basal body protein	BBP69	repreated
Tbrucei---Tb927.8.4190	3.38675e-211	0.71946	0.921	0.711	3.07043e-207	LS A.2	Tb927.8.4190	hypothetical protein, conserved	N/A	unique
Tbrucei---Tb927.11.12410	6.59206e-211	0.741873	0.624	0.243	5.97636e-207	LS A.2	Tb927.11.12410	kinetoplastid kinetochore protein 10	KKT10	unique
Tbrucei---Tb927.11.11010	1.04905e-210	0.739092	0.689	0.318	9.51067e-207	LS A.2	Tb927.11.11010	hypothetical protein, conserved	N/A	repreated
Tbrucei---Tb927.3.4290	2.42713e-210	0.658789	0.449	0.107	2.20044e-206	LS A.2	Tb927.3.4290	Paraflagellar rod protein 1-1	PFR1-1	unique
Tbrucei---Tb927.4.25301	1.91611e-209	0.704864	0.929	0.72	1.73714e-205	LS A.2	Tb927.4.2530	hypothetical protein, conserved	N/A	repreated
Tbrucei---Tb927.8.7970	1.23018e-200	0.745208	0.668	0.287	1.11528e-196	LS A.2	Tb927.8.7970	hypothetical protein	N/A	repreated
Tbrucei---Tb927.11.15100	7.86528e-199	0.715549	0.774	0.439	7.13066e-195	LS A.2	Tb927.11.15100	Tb5.20	N/A	repreated
Tbrucei---Tb927.10.153501	1.02433e-198	0.681242	0.924	0.7	9.28656e-195	LS A.2	Tb927.10.15350	histone H3 variant V	H3V	repreated
Tbrucei---Tb927.7.610	6.36607e-195	0.665741	0.388	0.088	5.77148e-191	LS A.2	Tb927.7.610	mitochondrial DNA ligase homolog, LIG k-alpha	N/A	unique
Tbrucei---Tb927.10.12670	1.22508e-191	0.667055	0.526	0.161	1.11066e-187	LS A.2	Tb927.10.12670	hypothetical protein, conserved	N/A	unique
Tbrucei---Tb927.8.6660	1.80465e-191	0.717326	0.652	0.284	1.6361e-187	LS A.2	Tb927.8.6660	paraflagellar rod component, putative	PFC1	repreated
Tbrucei---Tb927.10.9570	1.60191e-189	0.765909	0.667	0.327	1.45229e-185	LS A.2	Tb927.10.9570	paraflagellar rod component, putative	PFC14	repreated
Tbrucei---Tb927.10.14500	4.27886e-187	0.637254	0.511	0.161	3.87921e-183	LS A.2	Tb927.10.14500	hypothetical protein, conserved	N/A	unique
Tbrucei---Tb927.10.88301	4.33603e-187	0.734748	0.797	0.49	3.93104e-183	LS A.2	Tb927.10.8830	Flagellum attachment zone protein 5	FAZ5	repreated
Tbrucei---Tb927.11.75101	3.38689e-181	0.711147	0.921	0.753	3.07056e-177	LS A.2	Tb927.11.7510	luminal binding protein 1 (BiP), putative	BiP	repreated
Tbrucei---Tb927.6.41401	2.54655e-177	0.65307	0.956	0.786	2.3087e-173	LS A.2	Tb927.6.4140	paraflagellar rod component, putative	PFC4	repreated
Tbrucei---Tb927.2.2670	1.77084e-175	0.693114	0.638	0.332	1.60544e-171	LS A.2	Tb927.2.2670	histone H4 variant	H4V	unique
Tbrucei---Tb927.11.14880	2.31443e-174	0.639144	0.592	0.243	2.09826e-170	LS A.2	Tb927.11.14880	Paraflagellar Rod Proteome Component 9, putative	PFC9	repreated
Tbrucei---Tb927.11.99201	8.42639e-174	0.768803	0.574	0.215	7.63937e-170	LS A.2	Tb927.11.9920	polyubiquitin, putative	N/A	repreated
Tbrucei---Tb927.10.33901	1.04461e-170	0.658719	0.608	0.291	9.47041e-167	LS A.2	Tb927.10.3390	predicted TLD domain protein	N/A	repreated
Tbrucei---Tb927.3.23101	3.71086e-167	0.635613	0.509	0.174	3.36427e-163	LS A.2	Tb927.3.2310	parkin coregulated gene protein	PACRGA	repreated
Tbrucei---Tb927.10.128001	2.53782e-165	0.631038	0.829	0.488	2.30078e-161	LS A.2	Tb927.10.12800	Zinc finger CCCH domain-containing protein 38	ZC3H38	repreated
Tbrucei---Tb927.10.128201	3.90539e-164	0.669853	0.584	0.239	3.54063e-160	LS A.2	Tb927.10.12820	hypothetical protein, conserved	N/A	repreated
Tbrucei---Tb927.9.137851	7.39716e-164	0.624292	0.506	0.166	6.70627e-160	LS A.2	Tb927.9.13785	kinetoplastid membrane protein 11-5	KMP11-5	repreated
Tbrucei---Tb927.2.6000	5.61718e-160	0.638752	0.911	0.715	5.09253e-156	LS A.2	Tb927.2.6000	glycosylphosphatidylinositol-specific phospholipase C	GPI-PLC	repreated
Tbrucei---Tb927.4.5110	1.10831e-157	0.5499	0.362	0.087	1.00479e-153	LS A.2	Tb927.4.5110	kinetoplastid kinetochore protein 8	kkt8	unique
Tbrucei---Tb927.10.36401	8.30211e-156	0.597462	0.548	0.221	7.52669e-152	LS A.2	Tb927.10.3640	nuclear transmembrane protein, putative	NP	repreated
Tbrucei---Tb927.1.26701	2.58225e-155	0.638237	0.672	0.365	2.34107e-151	LS A.2	Tb927.1.2670	paralyzed flagella 16	PF16	repreated
Tbrucei---Tb927.7.2930	1.26438e-153	0.447591	0.268	0.04	1.14628e-149	LS A.2	Tb927.7.2930	histone H2A, putative	N/A	unique
Tbrucei---Tb927.3.32701	3.15649e-153	0.606919	0.83	0.484	2.86167e-149	LS A.2	Tb927.3.3270	ATP-dependent 6-phosphofructokinase, glycosomal	PFK	repreated
Tbrucei---Tb927.11.9860	3.81234e-153	0.625867	0.615	0.292	3.45627e-149	LS A.2	Tb927.11.9860	EF-hand domain pair, putative	N/A	repreated
Tbrucei---Tb927.10.3420	1.39322e-152	0.510042	0.33	0.068	1.26309e-148	LS A.2	Tb927.10.3420	NADH-ubiquinone oxidoreductase c, putative	N/A	unique
Tbrucei---Tb927.11.11101	5.50096e-152	0.644819	0.782	0.505	4.98717e-148	LS A.2	Tb927.11.1110	calpain, putative	N/A	repreated
Tbrucei---Tb927.11.8801	4.57845e-146	0.630415	0.874	0.568	4.15082e-142	LS A.2	Tb927.11.880	cyclophilin a	CYPA	repreated
Tbrucei---Tb927.7.2920	5.55639e-146	0.437243	0.274	0.046	5.03743e-142	LS A.2	Tb927.7.2920	histone H2A, putative	N/A	unique
Tbrucei---Tb927.1.46501	5.56491e-144	0.499254	0.998	0.964	5.04515e-140	LS A.2	Tb927.1.4650	cyclin-like F-box protein 2	CFB2	repreated
Tbrucei---Tb927.10.830	1.84638e-141	0.546384	0.417	0.131	1.67393e-137	LS A.2	Tb927.10.830	adenylate kinase, putative	ADKB	unique
Tbrucei---Tb927.6.38401	4.30557e-140	0.60378	0.777	0.503	3.90343e-136	LS A.2	Tb927.6.3840	reticulon domain protein	N/A	repreated
Tbrucei---Tb927.11.10301	4.64446e-140	0.587463	0.451	0.162	4.21067e-136	LS A.2	Tb927.11.1030	kinetoplastid kinetochore protein 7	kkt7	repreated
Tbrucei---Tb927.5.4170	7.68645e-135	0.435839	0.282	0.055	6.96854e-131	LS A.2	Tb927.5.4170	histone H4, putative	N/A	unique
Tbrucei---Tb927.11.41801	3.30542e-132	0.517011	0.436	0.139	2.99669e-128	LS A.2	Tb927.11.4180	PSP1 C-terminal conserved region, putative	N/A	repreated
Tbrucei---Tb927.4.2740	3.32898e-131	0.598448	0.713	0.4	3.01805e-127	LS A.2	Tb927.4.2740	p25-alpha, putative	N/A	repreated
Tbrucei---Tb927.4.4700	2.49657e-128	0.595344	0.545	0.258	2.26339e-124	LS A.2	Tb927.4.4700	hypothetical protein, conserved	N/A	repreated
Tbrucei---Tb927.1.2600	2.88256e-127	0.467978	0.354	0.099	2.61333e-123	LS A.2	Tb927.1.2600	pumilio/PUF RNA binding protein 9	PUF9	unique
Tbrucei---Tb927.10.14490	3.37281e-127	0.534338	0.472	0.188	3.05779e-123	LS A.2	Tb927.10.14490	hypothetical protein, conserved	N/A	repreated
Tbrucei---Tb927.5.28501	8.65372e-127	0.558766	0.592	0.296	7.84546e-123	LS A.2	Tb927.5.2850	radial spoke protein RSP2, putative	N/A	repreated
Tbrucei---Tb927.9.9940	8.1166e-126	0.547891	0.448	0.165	7.35851e-122	LS A.2	Tb927.9.9940	parkin coregulated gene protein	PACRGB	unique
Tbrucei---Tb927.11.10620	2.99902e-122	0.547187	0.463	0.184	2.71891e-118	LS A.2	Tb927.11.10620	hypothetical protein, conserved	N/A	unique
Tbrucei---Tb927.10.3400	9.8966e-122	0.436839	0.293	0.067	8.97226e-118	LS A.2	Tb927.10.3400	hypothetical protein, conserved	N/A	unique
Tbrucei---Tb927.8.11501	2.52646e-121	0.465898	0.339	0.095	2.29049e-117	LS A.2	Tb927.8.1150	kinetoplastid kinetochore protein 9	kkt9	repreated
Tbrucei---Tb927.11.46201	3.74267e-120	0.549547	0.773	0.533	3.3931e-116	LS A.2	Tb927.11.4620	hypothetical protein, conserved	N/A	repreated
Tbrucei---Tb927.8.5010	1.06046e-118	0.433223	0.261	0.053	9.61409e-115	LS A.2	Tb927.8.5010	Paraflagellar rod protein 2-5	PFR2-5	unique
Tbrucei---Tb927.5.15501	2.54666e-118	0.430963	0.321	0.081	2.3088e-114	LS A.2	Tb927.5.1550	mitochondrial carrier protein	MCP23	repreated
Tbrucei---Tb927.11.16200	2.44674e-114	0.621956	0.496	0.231	2.21821e-110	LS A.2	Tb927.11.16200	cytoskeleton-associated protein 17	CAP17	repreated
Tbrucei---Tb927.2.45801	3.07506e-114	0.538824	0.726	0.5	2.78785e-110	LS A.2	Tb927.2.4580	UNC119	unc119	repreated
Tbrucei---Tb927.9.2800	3.3177e-114	0.469512	0.314	0.086	3.00782e-110	LS A.2	Tb927.9.2800	hypothetical protein, conserved	N/A	unique
Tbrucei---Tb927.2.2160	4.5191e-113	0.572243	0.662	0.396	4.09701e-109	LS A.2	Tb927.2.2160	paraflagellar rod component, putative	PFC11	repreated
Tbrucei---Tb927.5.8001	6.95331e-111	0.497375	0.934	0.83	6.30387e-107	LS A.2	Tb927.5.800	casein kinase I, isoform 2	CK1.2	repreated
Tbrucei---Tb927.3.34901	1.07657e-110	0.522629	0.563	0.291	9.76021e-107	LS A.2	Tb927.3.3490	High mobility group protein TDP1	TDP1	repreated
Tbrucei---Tb927.10.9730	2.28283e-110	0.41519	0.281	0.07	2.06962e-106	LS A.2	Tb927.10.9730	hypothetical protein, conserved	N/A	unique
Tbrucei---Tb927.10.148901	3.05975e-110	0.415403	0.825	0.528	2.77397e-106	LS A.2	Tb927.10.14890	C-terminal motor kinesin, putative	KIFC1	repreated
Tbrucei---Tb927.9.142901	4.23222e-104	0.498193	0.382	0.138	3.83693e-100	LS A.2	Tb927.9.14290	Cytokinesis initiation factor 2	CIF2	repreated
Tbrucei---Tb927.9.6130	1.16134e-103	0.433709	0.343	0.112	1.05287e-99	LS A.2	Tb927.9.6130	calmodulin, putative	N/A	unique
Tbrucei---Tb927.11.50001	2.13161e-103	0.51197	0.501	0.23	1.93252e-99	LS A.2	Tb927.11.5000	Dynein intermediate chain 1, axonemal	DNAI1	repreated
Tbrucei---Tb927.11.164001	3.43128e-103	0.466244	0.4	0.141	3.1108e-99	LS A.2	Tb927.11.16400	kinetoplast-associated protein 3, putative	KAP3	repreated
Tbrucei---Tb927.10.113001	4.33839e-103	0.499638	0.531	0.252	3.93319e-99	LS A.2	Tb927.10.11300	paraflagellar rod component, putative	PFC16	repreated
Tbrucei---Tb927.10.15250	5.1074e-102	0.443368	0.381	0.139	4.63037e-98	LS A.2	Tb927.10.15250	paraflagellar rod component, putative	PFC15	repreated
Tbrucei---Tb927.11.7580	1.02666e-99	0.480692	0.473	0.233	9.30769e-96	LS A.2	Tb927.11.7580	hypothetical protein, conserved	N/A	unique
Tbrucei---Tb11.v5.06851	2.92646e-99	0.476759	0.516	0.234	2.65313e-95	LS A.2	Tb11.v5.0685	hypothetical protein, conserved	N/A	repreated
Tbrucei---Tb927.7.21101	7.75169e-99	0.473669	0.418	0.182	7.02768e-95	LS A.2	Tb927.7.2110	kinetoplastid kinetochore protein 11	kkt11	repreated
Tbrucei---Tb927.10.72301	6.42597e-98	0.495353	0.511	0.25	5.82578e-94	LS A.2	Tb927.10.7230	Flagellar Member 1	FLAM1	repreated
Tbrucei---Tb927.11.10940	8.21888e-95	0.50454	0.485	0.236	7.45123e-91	LS A.2	Tb927.11.10940	hypothetical protein, conserved	N/A	unique
Tbrucei---Tb927.4.4690	1.71283e-93	0.405052	0.314	0.098	1.55285e-89	LS A.2	Tb927.4.4690	hypothetical protein, conserved	N/A	unique
Tbrucei---Tb927.8.16801	2.37824e-90	0.435472	0.366	0.137	2.15611e-86	LS A.2	Tb927.8.1680	kinetoplastid kinetochore protein 12	kkt12	repreated
Tbrucei---Tb927.9.6290	6.73978e-90	0.449669	0.551	0.272	6.11028e-86	LS A.2	Tb927.9.6290	arginine kinase	AK1	repreated
Tbrucei---Tb927.11.143001	7.77204e-90	0.477096	0.492	0.256	7.04613e-86	LS A.2	Tb927.11.14300	Dynein intermediate chain, axonemal	IC70	repreated
Tbrucei---Tb927.7.66301	3.59283e-89	0.437215	0.371	0.147	3.25726e-85	LS A.2	Tb927.7.6630	Kinetochore interacting protein 5	KKIP5	repreated
Tbrucei---Tb927.10.8930	7.22712e-89	0.455593	0.525	0.278	6.55211e-85	LS A.2	Tb927.10.8930	paraflagellar rod component, putative	PFC18	unique
Tbrucei---Tb927.9.14401	2.82598e-88	0.468899	0.654	0.409	2.56204e-84	LS A.2	Tb927.9.1440	Paraquat-inducible protein A, putative	N/A	repreated
Tbrucei---Tb927.3.36901	4.36491e-88	0.463152	0.441	0.198	3.95722e-84	LS A.2	Tb927.3.3690	flagellar radial spoke protein-like, putative	N/A	repreated
Tbrucei---Tb927.11.8220	1.4356e-87	0.36584	0.28	0.084	1.30151e-83	LS A.2	Tb927.11.8220	aurora B kinase	AUK1	unique
Tbrucei---Tb927.4.20801	8.95952e-87	0.486639	0.591	0.378	8.1227e-83	LS A.2	Tb927.4.2080	Coiled-coil and C2 domain-containing protein	CC2D	repreated
Tbrucei---Tb927.8.3590	2.45271e-86	0.462657	0.378	0.168	2.22363e-82	LS A.2	Tb927.8.3590	hypothetical protein, conserved	N/A	unique
Tbrucei---Tb927.11.11501	2.5689e-86	0.459409	0.379	0.166	2.32897e-82	LS A.2	Tb927.11.1150	radial spoke protein 3	RSP3	repreated
Tbrucei---Tb11.v5.0172	7.31476e-86	0.367672	0.303	0.1	6.63156e-82	LS A.2	Tb11.v5.0172	hypothetical protein, conserved	N/A	unique
Tbrucei---Tb927.9.12170	6.85699e-85	0.47564	0.67	0.466	6.21655e-81	LS A.2	Tb927.9.12170	leucine-rich repeat protein (LRRP), putative	N/A	unique
Tbrucei---Tb927.9.13440	9.78062e-85	0.448293	0.38	0.158	8.86711e-81	LS A.2	Tb927.9.13440	Flagellar Member 5	FLAM5	unique
Tbrucei---Tb927.3.3750	4.3061e-84	0.446576	0.838	0.662	3.90391e-80	LS A.2	Tb927.3.3750	paraflagellar rod component, putative	PFC7	repreated
Tbrucei---Tb927.11.25401	3.52778e-82	0.465637	0.419	0.201	3.19829e-78	LS A.2	Tb927.11.2540	hypothetical protein, conserved	N/A	repreated
Tbrucei---Tb927.7.33301	5.82346e-81	0.535631	0.619	0.389	5.27955e-77	LS A.2	Tb927.7.3330	Flagellar attachment zone protein 10	FAZ10	repreated
Tbrucei---Tb927.3.20501	7.1046e-81	0.393331	0.387	0.155	6.44103e-77	LS A.2	Tb927.3.2050	Minicircle replication factor 172	MiRF172	repreated
Tbrucei---Tb927.8.910	9.56931e-81	0.408155	0.978	0.954	8.67553e-77	LS A.2	Tb927.8.910	hypothetical protein, conserved	N/A	repreated
Tbrucei---Tb927.11.1430	1.47203e-80	0.408912	0.368	0.152	1.33454e-76	LS A.2	Tb927.11.1430	Component of motile flagella 2	CMF2	unique
Tbrucei---Tb927.6.17901	3.44609e-78	0.470676	0.718	0.504	3.12423e-74	LS A.2	Tb927.6.1790	hypothetical protein	N/A	repreated
Tbrucei---Tb927.8.32501	4.16788e-78	0.452931	0.558	0.329	3.7786e-74	LS A.2	Tb927.8.3250	dynein heavy chain, putative	N/A	repreated
Tbrucei---Tb927.1.2490	5.12839e-78	0.32057	0.258	0.078	4.6494e-74	LS A.2	Tb927.1.2490	histone H3, putative	N/A	unique
Tbrucei---Tb927.3.50801	4.00092e-77	0.452175	0.724	0.513	3.62723e-73	LS A.2	Tb927.3.5080	PSP1 C-terminal conserved region, putative	N/A	repreated
Tbrucei---Tb927.7.5410	6.52865e-77	0.332948	0.263	0.082	5.91888e-73	LS A.2	Tb927.7.5410	hypothetical protein, conserved	N/A	unique
Tbrucei---Tb927.11.63701	1.27157e-76	0.363231	0.321	0.117	1.1528e-72	LS A.2	Tb927.11.6370	leucine-rich repeat protein (LRRP), putative	N/A	repreated
Tbrucei---Tb927.7.9201	4.87069e-76	0.410019	0.38	0.166	4.41577e-72	LS A.2	Tb927.7.920	Inner arm dynein 5-1	IAD5-1	repreated
Tbrucei---Tb927.5.19901	5.73e-76	0.418938	0.795	0.587	5.19481e-72	LS A.2	Tb927.5.1990	hypothetical protein, conserved	N/A	repreated
Tbrucei---Tb927.11.12801	8.53626e-76	0.547382	0.651	0.435	7.73897e-72	LS A.2	Tb927.11.1280	hypothetical protein, conserved	N/A	repreated
Tbrucei---Tb927.3.5350	1.25722e-75	0.354789	0.287	0.097	1.13979e-71	LS A.2	Tb927.3.5350	hypothetical protein, conserved	N/A	unique
Tbrucei---Tb927.3.24751	4.4427e-75	0.401939	0.39	0.178	4.02775e-71	LS A.2	Tb927.3.2475	hypothetical protein	N/A	repreated
Tbrucei---Tb927.10.840	4.48219e-75	0.453591	0.648	0.426	4.06355e-71	LS A.2	Tb927.10.840	Flagellum attachment zone protein 6	FAZ6	repreated
Tbrucei---Tb927.3.40901	3.52515e-72	0.419852	0.502	0.265	3.1959e-68	LS A.2	Tb927.3.4090	Pyruvate transporter, putative	PT3	repreated
Tbrucei---Tb927.10.20101	3.78694e-72	0.400241	0.703	0.457	3.43324e-68	LS A.2	Tb927.10.2010	hexokinase	HK1	repreated
Tbrucei---Tb927.9.126501	1.1576e-71	0.397325	0.795	0.586	1.04948e-67	LS A.2	Tb927.9.12650	ubiquitin-activating enzyme E1, putative	UBA1b	repreated
Tbrucei---Tb927.7.6360	2.53209e-71	0.351829	0.281	0.098	2.2956e-67	LS A.2	Tb927.7.6360	histone H2A variant Z	H2AZ	unique
Tbrucei---Tb927.8.4580	5.2516e-71	0.416835	0.463	0.251	4.7611e-67	LS A.2	Tb927.8.4580	Basal body protein	BBP58	unique
Tbrucei---Tb927.9.13401	3.33012e-70	0.399772	0.378	0.173	3.01908e-66	LS A.2	Tb927.9.1340	Myosin-like protein 2	MLP2	repreated
Tbrucei---Tb927.10.141401	1.20493e-68	0.251427	0.548	0.305	1.09239e-64	LS A.2	Tb927.10.14140	pyruvate kinase 1	PYK1	repreated
Tbrucei---Tb927.2.1890	1.7399e-68	0.39136	0.873	0.745	1.57739e-64	LS A.2	Tb927.2.1890	E2-like ubiquitin-conjugation enzyme	ATG3	repreated
Tbrucei---Tb927.10.530	3.01947e-67	0.384965	0.451	0.23	2.73745e-63	LS A.2	Tb927.10.530	Plasma-membrane choline transporter, putative	ESP22	repreated
Tbrucei---Tb927.5.20001	1.50689e-66	0.416421	0.693	0.496	1.36614e-62	LS A.2	Tb927.5.2000	hypothetical protein	N/A	repreated
Tbrucei---Tb927.11.8370	3.17289e-66	0.327035	0.27	0.096	2.87654e-62	LS A.2	Tb927.11.8370	Nucleus and spindle associated protein 1	NuSAP1	unique
Tbrucei---Tb927.10.141601	3.63e-64	0.406178	0.416	0.205	3.29096e-60	LS A.2	Tb927.10.14160	Aquaglyceroporin 3	AQP3	repreated
Tbrucei---Tb927.9.133801	2.13035e-63	0.384426	0.789	0.613	1.93138e-59	LS A.2	Tb927.9.13380	Autophagy-related protein 24	ATG24	repreated
Tbrucei---Tb927.11.24001	5.47513e-63	0.395309	0.485	0.278	4.96376e-59	LS A.2	Tb927.11.2400	Flabarin-like protein	N/A	repreated
Tbrucei---Tb927.3.42701	5.75984e-63	0.383387	0.779	0.601	5.22187e-59	LS A.2	Tb927.3.4270	hypothetical protein, conserved	N/A	repreated
Tbrucei---Tb927.2.61001	9.33895e-63	0.416742	0.428	0.224	8.46669e-59	LS A.2	Tb927.2.6100	hypothetical protein, conserved	N/A	repreated
Tbrucei---Tb927.7.41701	1.16251e-62	0.395921	0.788	0.628	1.05393e-58	LS A.2	Tb927.7.4170	Fatty acid elongase	ELO2	repreated
Tbrucei---Tb927.11.80601	4.43941e-62	0.332563	0.269	0.103	4.02477e-58	LS A.2	Tb927.11.8060	SNARE associated Golgi protein, putative	N/A	repreated
Tbrucei---Tb927.3.3300	8.49957e-62	0.366724	0.414	0.209	7.70571e-58	LS A.2	Tb927.3.3300	Flagellum attachment zone protein 19	FAZ19	unique
Tbrucei---Tb927.4.1300	1.86633e-60	0.379706	0.729	0.53	1.69201e-56	LS A.2	Tb927.4.1300	amidinotransferase, putative	N/A	repreated
Tbrucei---Tb927.3.1900	1.42607e-59	0.308942	0.268	0.102	1.29287e-55	LS A.2	Tb927.3.1900	conserved protein, unknown function	N/A	unique
Tbrucei---Tb927.3.51801	1.28893e-58	0.354265	0.82	0.668	1.16854e-54	LS A.2	Tb927.3.5180	ADF/Cofilin	COF	repreated
Tbrucei---Tb11.v5.02631	1.29438e-58	0.352874	0.673	0.467	1.17349e-54	LS A.2	Tb11.v5.0263	PX domain containing protein, putative	N/A	repreated
Tbrucei---Tb927.8.74101	1.8595e-57	0.36869	0.825	0.688	1.68582e-53	LS A.2	Tb927.8.7410	calreticulin, putative	N/A	repreated
Tbrucei---Tb927.8.3990	5.81173e-57	0.327904	0.359	0.171	5.26892e-53	LS A.2	Tb927.8.3990	hypothetical protein, conserved	N/A	unique
Tbrucei---Tb927.10.88901	8.72645e-57	0.362388	0.433	0.236	7.9114e-53	LS A.2	Tb927.10.8890	kinetoplast DNA-associated protein, putative	N/A	repreated
Tbrucei---Tb927.10.8801	6.71508e-56	0.381309	0.421	0.224	6.08789e-52	LS A.2	Tb927.10.880	thymidine kinase	TK	repreated
Tbrucei---Tb927.10.57701	4.63966e-55	0.378015	0.56	0.354	4.20631e-51	LS A.2	Tb927.10.5770	Valosin-containing protein	VCP	repreated
Tbrucei---Tb927.7.760	5.65969e-55	0.328989	0.354	0.169	5.13107e-51	LS A.2	Tb927.7.760	hypothetical protein, conserved	N/A	unique
Tbrucei---Tb927.8.8901	3.67779e-54	0.314269	0.903	0.805	3.33429e-50	LS A.2	Tb927.8.890	Ras-related protein Rab1A	Rab1A	repreated
Tbrucei---Tb927.11.1230	1.40162e-53	0.365931	0.558	0.356	1.27071e-49	LS A.2	Tb927.11.1230	hypothetical protein, conserved	N/A	unique
Tbrucei---Tb927.5.4480	1.79555e-52	0.330521	0.379	0.207	1.62785e-48	LS A.2	Tb927.5.4480	paraflagellar rod component par4, putative	N/A	unique
Tbrucei---Tb927.10.1400	4.99841e-52	0.364538	0.415	0.241	4.53155e-48	LS A.2	Tb927.10.1400	hypoxanthine-guanine phosphoribosyltransferase	HGPRT	repreated
Tbrucei---Tb927.9.10280	5.09749e-52	0.391569	0.582	0.407	4.62138e-48	LS A.2	Tb927.9.10280	Zinc finger CCCH domain-containing protein 48	ZC3H48	repreated
Tbrucei---Tb927.10.11780	8.77681e-52	0.334204	0.362	0.188	7.95705e-48	LS A.2	Tb927.10.11780	hypothetical protein, conserved	N/A	unique
Tbrucei---Tb927.9.9100	1.98261e-51	0.344684	0.394	0.218	1.79743e-47	LS A.2	Tb927.9.9100	hypothetical protein, conserved	N/A	unique
Tbrucei---Tb927.11.7800	8.3789e-51	0.348162	0.421	0.235	7.59631e-47	LS A.2	Tb927.11.7800	hypothetical protein, conserved	N/A	repreated
Tbrucei---Tb927.11.13230	1.02949e-50	0.377034	0.629	0.457	9.33334e-47	LS A.2	Tb927.11.13230	VAMP-associated protein, putative	VAP	unique
Tbrucei---Tb927.10.10140	1.75635e-50	0.313324	0.329	0.154	1.5923e-46	LS A.2	Tb927.10.10140	paraflagellar rod component, putative	PFC19	repreated
Tbrucei---Tb927.10.51601	4.72515e-50	0.374689	0.534	0.346	4.28382e-46	LS A.2	Tb927.10.5160	hypothetical protein	N/A	repreated
Tbrucei---Tb927.11.9100	5.59381e-50	0.32409	0.324	0.162	5.07135e-46	LS A.2	Tb927.11.9100	Domain of unknown function (DUF4586), putative	N/A	unique
Tbrucei---Tb927.4.8701	9.87035e-50	0.298876	0.282	0.119	8.94846e-46	LS A.2	Tb927.4.870	dynein heavy chain, putative	N/A	repreated
Tbrucei---Tb11.v5.05371	1.36789e-49	0.331911	0.312	0.151	1.24013e-45	LS A.2	Tb11.v5.0537	polyubiquitin, putative	N/A	repreated
Tbrucei---Tb927.3.52201	9.57018e-49	0.314801	0.297	0.139	8.67633e-45	LS A.2	Tb927.3.5220	hypothetical protein, conserved	N/A	repreated
Tbrucei---Tb927.11.62301	1.75321e-48	0.36922	0.739	0.584	1.58946e-44	LS A.2	Tb927.11.6230	protein transport protein SEC61 subunit alpha, putative	N/A	repreated
Tbrucei---Tb927.10.2810	9.05082e-48	0.34916	0.397	0.223	8.20547e-44	LS A.2	Tb927.10.2810	hypothetical protein, conserved	N/A	unique
Tbrucei---Tb927.9.4420	3.0871e-47	0.338342	0.332	0.176	2.79876e-43	LS A.2	Tb927.9.4420	Beat-regulation protein	N/A	unique
Tbrucei---Tb927.9.45001	1.19056e-46	0.348153	0.443	0.266	1.07936e-42	LS A.2	Tb927.9.4500	heat shock protein, putative	HSP70.a	repreated
Tbrucei---Tb927.11.2790	3.30906e-46	0.31297	0.309	0.155	3e-42	LS A.2	Tb927.11.2790	Solute carrier (proton/amino acid symporter), TRAMD3 or PAT1, putative	N/A	unique
Tbrucei---Tb927.4.2840	4.7699e-46	0.286215	0.251	0.105	4.32439e-42	LS A.2	Tb927.4.2840	hypothetical protein, conserved	N/A	unique
Tbrucei---Tb927.5.1640	1.8508e-45	0.301215	0.286	0.136	1.67794e-41	LS A.2	Tb927.5.1640	hypothetical protein, conserved	N/A	unique
Tbrucei---Tb927.11.159101	5.09197e-45	0.324175	0.418	0.232	4.61638e-41	LS A.2	Tb927.11.15910	iron superoxide dismutase	SODB1	repreated
Tbrucei---Tb927.9.3650	6.91889e-45	0.285712	0.293	0.137	6.27267e-41	LS A.2	Tb927.9.3650	Kinesin-13 1	KIN13-1	unique
Tbrucei---Tb927.9.130701	1.7616e-44	0.306582	0.591	0.398	1.59706e-40	LS A.2	Tb927.9.13070	Heat shock factor binding 1 domain-containing protein	HSBP1	repreated
Tbrucei---Tb927.6.6201	5.50032e-44	0.332466	0.392	0.221	4.98659e-40	LS A.2	Tb927.6.620	hypothetical protein, conserved	N/A	repreated
Tbrucei---Tb927.11.165501	1.54599e-43	0.351137	0.749	0.613	1.40159e-39	LS A.2	Tb927.11.16550	Zinc finger protein, C3H1 type-like	ZC3H46	repreated
Tbrucei---Tb927.7.75101	5.2476e-43	0.332329	0.417	0.243	4.75747e-39	LS A.2	Tb927.7.7510	hypothetical protein	N/A	repreated
Tbrucei---Tb927.9.8670	1.5363e-42	0.308666	0.408	0.246	1.39281e-38	LS A.2	Tb927.9.8670	hypothetical protein, conserved	N/A	unique
Tbrucei---Tb927.10.3220	5.89678e-42	0.317536	0.355	0.196	5.34602e-38	LS A.2	Tb927.10.3220	nucleolus protein, putative	N/A	repreated
Tbrucei---Tb927.8.8280	6.93848e-42	0.300248	0.361	0.204	6.29042e-38	LS A.2	Tb927.8.8280	hypothetical protein, conserved	N/A	unique
Tbrucei---Tb927.11.8160	7.77373e-42	0.298612	0.343	0.181	7.04767e-38	LS A.2	Tb927.11.8160	dynein heavy chain, putative	N/A	unique
Tbrucei---Tb927.3.11201	1.52879e-41	0.337616	0.761	0.63	1.386e-37	LS A.2	Tb927.3.1120	GTP-binding nuclear protein rtb2, putative	RTB2	repreated
Tbrucei---Tb927.11.75601	3.40817e-41	0.312688	0.306	0.16	3.08985e-37	LS A.2	Tb927.11.7560	Component of motile flagella 15	CMF15	repreated
Tbrucei---Tb927.10.78601	1.08941e-40	0.331129	0.811	0.695	9.87661e-37	LS A.2	Tb927.10.7860	hypothetical protein, conserved	N/A	repreated
Tbrucei---Tb927.4.4740	1.38923e-40	0.286022	0.288	0.146	1.25947e-36	LS A.2	Tb927.4.4740	Sphingosine N-acyltransferase, putative	DHCS	unique
Tbrucei---Tb927.9.1750	1.69982e-40	0.309562	0.421	0.259	1.54106e-36	LS A.2	Tb927.9.1750	Fibronectin type III domain containing protein, putative	N/A	unique
Tbrucei---Tb927.9.2980	6.04298e-40	0.315886	0.616	0.454	5.47856e-36	LS A.2	Tb927.9.2980	hypothetical protein, conserved	N/A	unique
Tbrucei---Tb927.10.870	6.69262e-40	0.320128	0.357	0.204	6.06753e-36	LS A.2	Tb927.10.870	Furrow 1 protein	FRW1	unique
Tbrucei---Tb927.11.11280	6.8047e-40	0.298564	0.357	0.2	6.16914e-36	LS A.2	Tb927.11.11280	hypothetical protein, conserved	N/A	unique
Tbrucei---Tb927.3.5520	8.28448e-40	0.321596	0.525	0.356	7.51071e-36	LS A.2	Tb927.3.5520	26S proteasome regulatory non-ATPase subunit	RPN1	unique
Tbrucei---Tb927.8.2780	8.89477e-39	0.314421	0.451	0.282	8.06399e-35	LS A.2	Tb927.8.2780	RNA-binding protein RBP10, putative	RBP10	repreated
Tbrucei---Tb927.10.7690	1.05517e-38	0.268009	0.287	0.143	9.56614e-35	LS A.2	Tb927.10.7690	Component of motile flagella 4	CMF4	unique
Tbrucei---Tb927.5.2950	1.14059e-38	0.267301	0.254	0.119	1.03406e-34	LS A.2	Tb927.5.2950	Component of motile flagella 3	CMF3	unique
Tbrucei---Tb927.10.137901	1.14332e-38	0.319942	0.513	0.345	1.03653e-34	LS A.2	Tb927.10.13790	hypothetical protein, conserved	N/A	repreated
Tbrucei---Tb927.8.69801	1.20298e-38	0.278633	0.339	0.188	1.09062e-34	LS A.2	Tb927.8.6980	Flagellum attachment zone protein 14	FAZ14	repreated
Tbrucei---Tb927.6.1660	1.45912e-38	0.264988	0.301	0.16	1.32283e-34	LS A.2	Tb927.6.1660	hypothetical protein, conserved	N/A	unique
Tbrucei---Tb927.11.5101	1.46528e-38	0.347223	0.658	0.51	1.32842e-34	LS A.2	Tb927.11.510	RNA-binding protein, UBP2	UBP2	repreated
Tbrucei---Tb927.5.8501	1.67564e-38	0.267377	0.263	0.127	1.51914e-34	LS A.2	Tb927.5.850	hypothetical protein, conserved	N/A	repreated
Tbrucei---Tb927.6.3150	2.93107e-38	0.315693	0.417	0.264	2.65731e-34	LS A.2	Tb927.6.3150	Hydin	N/A	unique
Tbrucei---Tb927.11.1420	4.70656e-38	0.285587	0.359	0.2	4.26696e-34	LS A.2	Tb927.11.1420	hypothetical protein, conserved	N/A	unique
Tbrucei---Tb927.11.147501	1.6615e-37	0.313824	0.525	0.362	1.50631e-33	LS A.2	Tb927.11.14750	PSP1 C-terminal conserved region, putative	N/A	repreated
Tbrucei---Tb927.4.1680	2.89891e-37	0.283096	0.343	0.198	2.62815e-33	LS A.2	Tb927.4.1680	ZFP family member, putative	ZC3H10	unique
Tbrucei---Tb927.8.67601	2.96936e-37	0.273015	0.376	0.21	2.69202e-33	LS A.2	Tb927.8.6760	translationally-controlled tumor protein homolog, putative	TCTP2	repreated
Tbrucei---Tb927.11.16470	3.83689e-37	0.332619	0.531	0.385	3.47852e-33	LS A.2	Tb927.11.16470	SUMO-interacting motif-containing protein	N/A	unique
Tbrucei---Tb927.11.11520	1.58392e-36	0.294077	0.407	0.248	1.43598e-32	LS A.2	Tb927.11.11520	glycosomal membrane protein	PEX11	repreated
Tbrucei---Tb927.3.4720	1.79183e-36	0.292873	0.421	0.255	1.62447e-32	LS A.2	Tb927.3.4720	dynamin-1-like protein	N/A	repreated
Tbrucei---Tb927.4.24501	2.14675e-36	0.30344	0.521	0.351	1.94624e-32	LS A.2	Tb927.4.2450	protein disulfide isomerase 1	PDI-1	repreated
Tbrucei---Tb927.11.4480	2.60153e-36	0.285781	0.373	0.223	2.35855e-32	LS A.2	Tb927.11.4480	Flagellar radial spoke protein 4/6	RSP4/6	unique
Tbrucei---Tb927.3.29601	6.40984e-36	0.274306	0.48	0.304	5.81116e-32	LS A.2	Tb927.3.2960	inosine-adenosine-guanosine-nucleosidehydrolase	IAGNH	repreated
Tbrucei---Tb927.11.76001	1.00597e-35	0.264302	0.276	0.143	9.12014e-32	LS A.2	Tb927.11.7600	hypothetical protein, conserved	N/A	repreated
Tbrucei---Tb927.8.47801	1.23437e-35	0.318668	0.469	0.32	1.11908e-31	LS A.2	Tb927.8.4780	Flagellar Member 3	FLAM3	repreated
Tbrucei---Tb927.10.2950	2.79955e-35	0.289983	0.404	0.249	2.53807e-31	LS A.2	Tb927.10.2950	hypothetical protein, conserved	N/A	unique
Tbrucei---Tb927.4.3740	3.08581e-35	0.299165	0.491	0.333	2.79759e-31	LS A.2	Tb927.4.3740	flagellar attachment zone protein 1	FAZ1	unique
Tbrucei---Tb927.11.12540	3.22161e-35	0.272934	0.316	0.177	2.92071e-31	LS A.2	Tb927.11.12540	leucine-rich repeat protein (LRRP), putative	N/A	unique
Tbrucei---Tb927.8.6340	5.77657e-35	0.285952	0.616	0.449	5.23704e-31	LS A.2	Tb927.8.6340	CYC2-like cyclin, putative	CYC10	repreated
Tbrucei---Tb927.8.28611	9.06292e-35	0.37458	0.287	0.153	8.21644e-31	LS A.2	Tb927.8.2861	SRP RNA, 7SL	7SL-sRNA	repreated
Tbrucei---Tb927.11.10810	1.7488e-33	0.301281	0.42	0.276	1.58547e-29	LS A.2	Tb927.11.10810	pumillio/PUF RNA binding protein 11	PUF11	unique
Tbrucei---Tb927.10.127101	2.25848e-33	0.301464	0.601	0.45	2.04754e-29	LS A.2	Tb927.10.12710	heat shock protein 110, putative	HSP110	repreated
Tbrucei---Tb927.10.28801	3.61765e-33	0.283762	0.436	0.293	3.27976e-29	LS A.2	Tb927.10.2880	Voltage-dependent calcium channel subunit, putative	FAZ26	repreated
Tbrucei---Tb927.10.7120	4.86209e-33	0.274306	0.303	0.173	4.40797e-29	LS A.2	Tb927.10.7120	hypothetical protein, conserved	N/A	unique
Tbrucei---Tb927.9.5100	1.97332e-32	0.269566	0.333	0.197	1.78901e-28	LS A.2	Tb927.9.5100	cAMP-specific phosphodiesterase	PDEB2	unique
Tbrucei---Tb927.11.2140	2.92825e-32	0.254711	0.286	0.159	2.65475e-28	LS A.2	Tb927.11.2140	cyclic nucleotide-binding domain containing protein, putative	N/A	unique
Tbrucei---Tb927.5.1460	5.11634e-32	0.268878	0.517	0.359	4.63847e-28	LS A.2	Tb927.5.1460	Possible lysine decarboxylase, putative	N/A	repreated
Tbrucei---Tb927.7.6910	1.01755e-31	0.283449	0.533	0.396	9.2251e-28	LS A.2	Tb927.7.6910	Phosphatidylinositol 4-phosphate 5-kinase, putative	N/A	unique
Tbrucei---Tb927.6.4520	1.293e-31	0.272936	0.301	0.175	1.17224e-27	LS A.2	Tb927.6.4520	Tumour suppressor, Mitostatin, putative	N/A	unique
Tbrucei---Tb927.7.6290	3.01397e-31	0.2555	0.325	0.196	2.73246e-27	LS A.2	Tb927.7.6290	kinesin, putative	KIF9A	unique
Tbrucei---Tb927.11.2610	5.98643e-31	0.278681	0.567	0.417	5.4273e-27	LS A.2	Tb927.11.2610	hypothetical protein, conserved	N/A	repreated
Tbrucei---Tb927.10.3660	7.97866e-31	0.261735	0.664	0.523	7.23345e-27	LS A.2	Tb927.10.3660	aspartate aminotransferase	cASAT	repreated
Tbrucei---Tb927.11.167	2.16509e-30	0.281126	0.424	0.291	1.96287e-26	LS A.2	Tb927.11.167	ribosome associated membrane protein RAMP4, putative	N/A	unique
Tbrucei---Tb927.6.3480	6.74741e-30	0.27827	0.723	0.606	6.1172e-26	LS A.2	Tb927.6.3480	RNA-binding protein, putative	DRBD5	unique
Tbrucei---Tb927.11.10540	7.27628e-30	0.269473	0.408	0.274	6.59668e-26	LS A.2	Tb927.11.10540	hypothetical protein, conserved	N/A	unique
Tbrucei---Tb11.v5.0470	1.66361e-29	0.55687	0.317	0.271	1.50823e-25	LS A.2	Tb11.v5.0470	receptor-type adenylate cyclase GRESAG 4, putative	N/A	repreated
Tbrucei---Tb927.8.7820	2.86467e-28	0.277168	0.68	0.575	2.59711e-24	LS A.2	Tb927.8.7820	'Cold-shock' DNA-binding domain containing protein, putative	N/A	repreated
Tbrucei---Tb927.9.154001	8.06626e-28	0.262519	0.295	0.184	7.31287e-24	LS A.2	Tb927.9.15400	ankyrin-repeat protein, putative	N/A	repreated
Tbrucei---Tb927.1.21201	1.4818e-27	0.280101	0.536	0.401	1.3434e-23	LS A.2	Tb927.1.2120	Calpain-like protein CALP1.3	CALP1.3	repreated
Tbrucei---Tb11.v5.06601	1.66844e-27	0.260747	0.494	0.356	1.51261e-23	LS A.2	Tb11.v5.0660	histone deacetylase, putative	N/A	repreated
Tbrucei---Tb927.1.5100	4.19023e-26	0.260789	0.688	0.571	3.79886e-22	LS A.2	Tb927.1.5100	expression site-associated gene 2 (ESAG2) protein, putative	N/A	repreated
Tbrucei---Tb927.11.9400	6.70938e-26	0.263769	0.433	0.303	6.08273e-22	LS A.2	Tb927.11.9400	hypothetical protein, conserved	N/A	unique
Tbrucei---Tb927.10.2250	1.1847e-24	0.254058	0.401	0.276	1.07405e-20	LS A.2	Tb927.10.2250	ubiquitin-conjugating enzyme variant Kua homologue, putative	N/A	unique
Tbrucei---Tb927.4.1000	1.52684e-24	0.268032	0.51	0.4	1.38423e-20	LS A.2	Tb927.4.1000	hypothetical protein, conserved	N/A	repreated
Tbrucei---Tb927.6.690	2.91196e-24	0.262904	0.809	0.729	2.63998e-20	LS A.2	Tb927.6.690	hypothetical protein, conserved	N/A	repreated
Tbrucei---Tb927.2.3880	3.74975e-23	0.254228	0.628	0.513	3.39952e-19	LS A.2	Tb927.2.3880	heterogeneous nuclear ribonucleoproteins F/H homologue	HNRNPH/F	repreated
Tbrucei---Tb927.1.2260	6.04218e-22	0.252901	0.603	0.5	5.47784e-18	LS A.2	Tb927.1.2260	small myristoylated protein 1-2	SMP1-2	unique
Tbrucei---Tb927.5.6101	3.00161e-20	0.251782	0.674	0.587	2.72126e-16	LS A.2	Tb927.5.610	acidic phosphatase, putative	N/A	repreated
Tbrucei---Tb927.11.32501	3.04656277251893e-316	0.956738	0.794	0.359	2.76201380956567e-312	LS A.2	Tb927.11.3250	dynein heavy chain, putative	OADbeta	repreated
Tbrucei---Tb927.11.13500	3.55647548985563e-312	0.905144	0.622	0.165	3.2243e-308	LS A.2	Tb927.11.13500	par1	N/A	unique
Tbrucei---Tb1.NT.271	9.28349348535702e-321	0.904721	0.885	0.516	8.41641519382468e-317	LS A.2	Tb1.NT.27	Noncoding RNA, putative	N/A	repreated
Tbrucei---Tb927.6.4280	0	1.50014	0.874	0.375	0	LS B.1	Tb927.6.4280	glyceraldehyde 3-phosphate dehydrogenase, glycosomal	GAPDH	repreated
Tbrucei---Tb927.11.8802	0	1.34042	0.939	0.565	0	LS B.1	Tb927.11.880	cyclophilin a	CYPA	repreated
Tbrucei---Tb927.10.89402	0	1.2722	0.988	0.759	0	LS B.1	Tb927.10.8940	flagellum targeting protein kharon1, putative	KH1	repreated
Tbrucei---Tb10.v4.01632	0	1.26969	1	0.87	0	LS B.1	Tb10.v4.0163	variant surface glycoprotein (VSG), putative	N/A	repreated
Tbrucei---Tb927.10.141402	0	1.24359	0.78	0.281	0	LS B.1	Tb927.10.14140	pyruvate kinase 1	PYK1	repreated
Tbrucei---Tb927.3.32702	0	1.22415	0.928	0.478	0	LS B.1	Tb927.3.3270	ATP-dependent 6-phosphofructokinase, glycosomal	PFK	repreated
Tbrucei---Tb08.27P2.2602	0	1.14565	0.998	0.757	0	LS B.1	Tb08.27P2.260	variant surface glycoprotein (VSG, atypical), putative	N/A	repreated
Tbrucei---Tb927.1.23902	0	0.981298	0.99	0.838	0	LS B.1	Tb927.1.2390	beta tubulin	N/A	repreated
Tbrucei---Tb927.9.12570	0	0.937358	0.926	0.687	6.19262e-305	LS B.1	Tb927.9.12570	glycerol kinase, glycosomal	glk1	repreated
Tbrucei---Tb927.10.148902	2.74285e-279	0.908358	0.899	0.524	2.48667e-275	LS B.1	Tb927.10.14890	C-terminal motor kinesin, putative	KIFC1	repreated
Tbrucei---Tb927.10.20102	3.73066e-253	0.972476	0.831	0.446	3.38221e-249	LS B.1	Tb927.10.2010	hexokinase	HK1	repreated
Tbrucei---Tb927.4.27401	1.38816e-212	0.882023	0.752	0.401	1.2585e-208	LS B.1	Tb927.4.2740	p25-alpha, putative	N/A	repreated
Tbrucei---Tb927.8.74102	7.06204e-212	0.79745	0.907	0.68	6.40244e-208	LS B.1	Tb927.8.7410	calreticulin, putative	N/A	repreated
Tbrucei---Tb927.4.13001	1.27414e-202	0.802215	0.805	0.524	1.15513e-198	LS B.1	Tb927.4.1300	amidinotransferase, putative	N/A	repreated
Tbrucei---Tb927.10.58101	2.47415e-198	0.792531	0.883	0.705	2.24306e-194	LS B.1	Tb927.10.5810	The ARF-like 2 binding protein BART, putative	N/A	repreated
Tbrucei---Tb927.10.15760	1.65043e-196	0.789682	0.769	0.468	1.49628e-192	LS B.1	Tb927.10.15760	hypothetical protein, conserved	N/A	unique
Tbrucei---Tb927.4.25302	1.22e-184	0.69049	0.932	0.723	1.10605e-180	LS B.1	Tb927.4.2530	hypothetical protein, conserved	N/A	repreated
Tbrucei---Tb927.10.128002	2.48845e-179	0.795004	0.825	0.494	2.25603e-175	LS B.1	Tb927.10.12800	Zinc finger CCCH domain-containing protein 38	ZC3H38	repreated
Tbrucei---Tb927.3.29602	6.66537e-171	0.840249	0.639	0.287	6.04283e-167	LS B.1	Tb927.3.2960	inosine-adenosine-guanosine-nucleosidehydrolase	IAGNH	repreated
Tbrucei---Tb927.9.2470	8.36062e-170	0.722873	0.825	0.604	7.57974e-166	LS B.1	Tb927.9.2470	nucleolar protein	NOP86	unique
Tbrucei---Tb927.9.62901	1.01536e-168	0.770898	0.635	0.267	9.20521e-165	LS B.1	Tb927.9.6290	arginine kinase	AK1	repreated
Tbrucei---Tb927.10.3990	3.64254e-166	0.617254	0.971	0.906	3.30232e-162	LS B.1	Tb927.10.3990	DHH1	DHH1	repreated
Tbrucei---Tb927.9.126502	7.0484e-156	0.687579	0.836	0.585	6.39008e-152	LS B.1	Tb927.9.12650	ubiquitin-activating enzyme E1, putative	UBA1b	repreated
Tbrucei---Tb927.11.26101	1.38098e-155	0.702065	0.695	0.404	1.25199e-151	LS B.1	Tb927.11.2610	hypothetical protein, conserved	N/A	repreated
Tbrucei---Tb927.9.11600	2.3856e-155	0.767642	0.514	0.226	2.16278e-151	LS B.1	Tb927.9.11600	glycosomal membrane protein	GIM5B	unique
Tbrucei---Tb927.9.102301	6.86353e-155	0.687781	0.876	0.678	6.22247e-151	LS B.1	Tb927.9.10230	Co-chaperone protein P23	P23	repreated
Tbrucei---Tb927.7.2650	3.89344e-145	0.647431	0.714	0.466	3.52979e-141	LS B.1	Tb927.7.2650	Cytoskeleton associated protein 51V	CAP51V	unique
Tbrucei---Tb927.8.8330	5.12985e-140	0.667986	0.619	0.324	4.65072e-136	LS B.1	Tb927.8.8330	calpain, putative	CAP5.5V	unique
Tbrucei---Tb927.8.8902	9.63334e-138	0.590242	0.931	0.804	8.73358e-134	LS B.1	Tb927.8.890	Ras-related protein Rab1A	Rab1A	repreated
Tbrucei---Tb927.7.13001	4.99659e-135	0.673201	0.594	0.288	4.52991e-131	LS B.1	Tb927.7.1300	protein disulfide isomerase, putative	N/A	repreated
Tbrucei---Tb927.6.41402	9.03755e-135	0.639787	0.916	0.794	8.19344e-131	LS B.1	Tb927.6.4140	paraflagellar rod component, putative	PFC4	repreated
Tbrucei---Tb927.4.50101	6.19056e-132	0.641312	0.667	0.386	5.61236e-128	LS B.1	Tb927.4.5010	calreticulin, putative	N/A	repreated
Tbrucei---Tb927.11.9590	2.35279e-129	0.655362	0.685	0.429	2.13304e-125	LS B.1	Tb927.11.9590	S-adenosylhomocysteine hydrolase, putative	N/A	repreated
Tbrucei---Tb927.7.57901	2.80539e-126	0.622133	0.81	0.562	2.54336e-122	LS B.1	Tb927.7.5790	protein disulfide isomerase, putative	N/A	repreated
Tbrucei---Tb927.5.19902	1.98522e-123	0.629231	0.813	0.588	1.7998e-119	LS B.1	Tb927.5.1990	hypothetical protein, conserved	N/A	repreated
Tbrucei---Tb1.NT.272	1.25624e-118	0.631624	0.768	0.537	1.1389e-114	LS B.1	Tb1.NT.27	Noncoding RNA, putative	N/A	repreated
Tbrucei---Tb927.10.141501	2.18583e-117	0.651808	0.614	0.339	1.98167e-113	LS B.1	Tb927.10.14150	EnigmRBP1	ERBP1	repreated
Tbrucei---Tb927.9.62102	2.26505e-114	0.584479	0.714	0.391	2.05349e-110	LS B.1	Tb927.9.6210	arginine kinase	AK3	repreated
Tbrucei---Tb927.8.79701	6.01205e-112	0.620447	0.582	0.305	5.45052e-108	LS B.1	Tb927.8.7970	hypothetical protein	N/A	repreated
Tbrucei---Tb927.7.3550	2.72892e-111	0.554692	0.885	0.772	2.47403e-107	LS B.1	Tb927.7.3550	cytoskeleton associated protein, putative	WCB	unique
Tbrucei---Tb927.1.38301	3.65193e-110	0.642533	0.498	0.246	3.31084e-106	LS B.1	Tb927.1.3830	glucose-6-phosphate isomerase, glycosomal	PGI	repreated
Tbrucei---Tb927.8.35301	4.86314e-104	0.590054	0.521	0.256	4.40892e-100	LS B.1	Tb927.8.3530	glycerol-3-phosphate dehydrogenase [NAD+], glycosomal	G3PDH	repreated
Tbrucei---Tb927.2.27701	2.18509e-102	0.620597	0.674	0.454	1.981e-98	LS B.1	Tb927.2.2770	hypothetical protein, conserved	N/A	repreated
Tbrucei---Tb927.6.4300	3.86643e-102	0.43048	0.28	0.065	3.5053e-98	LS B.1	Tb927.6.4300	glyceraldehyde 3-phosphate dehydrogenase, glycosomal	GAPDH	unique
Tbrucei---Tb927.1.3950	2.03447e-100	0.564459	0.684	0.485	1.84445e-96	LS B.1	Tb927.1.3950	alanine aminotransferase	ALAT	unique
Tbrucei---Tb927.10.45701	2.62679e-98	0.544146	0.831	0.674	2.38145e-94	LS B.1	Tb927.10.4570	elongation factor 2	N/A	repreated
Tbrucei---Tb927.11.75102	2.19368e-96	0.51442	0.907	0.758	1.98879e-92	LS B.1	Tb927.11.7510	luminal binding protein 1 (BiP), putative	BiP	repreated
Tbrucei---Tb927.9.133802	6.37707e-95	0.552395	0.803	0.615	5.78145e-91	LS B.1	Tb927.9.13380	Autophagy-related protein 24	ATG24	repreated
Tbrucei---Tb927.11.99202	1.39642e-93	0.599563	0.503	0.23	1.26599e-89	LS B.1	Tb927.11.9920	polyubiquitin, putative	N/A	repreated
Tbrucei---Tb927.5.10001	6.47176e-92	0.552802	0.772	0.601	5.8673e-88	LS B.1	Tb927.5.1000	ubiquitin-conjugating enzyme E2, putative	N/A	repreated
Tbrucei---Tb927.10.127102	7.35037e-92	0.545164	0.645	0.448	6.66385e-88	LS B.1	Tb927.10.12710	heat shock protein 110, putative	HSP110	repreated
Tbrucei---Tb927.9.130702	1.24441e-89	0.528461	0.653	0.394	1.12819e-85	LS B.1	Tb927.9.13070	Heat shock factor binding 1 domain-containing protein	HSBP1	repreated
Tbrucei---Tb927.6.17902	1.65689e-88	0.546637	0.725	0.507	1.50214e-84	LS B.1	Tb927.6.1790	hypothetical protein	N/A	repreated
Tbrucei---Tb927.11.5520	5.27134e-88	0.55276	0.366	0.161	4.77899e-84	LS B.1	Tb927.11.5520	triosephosphate isomerase	TIM	unique
Tbrucei---Tb927.9.10770	1.56706e-84	0.482143	0.973	0.925	1.4207e-80	LS B.1	Tb927.9.10770	polyadenylate-binding protein 2	PABP2	repreated
Tbrucei---Tb927.3.51802	3.37101e-82	0.487689	0.828	0.67	3.05616e-78	LS B.1	Tb927.3.5180	ADF/Cofilin	COF	repreated
Tbrucei---Tb927.11.151001	5.73652e-81	0.520117	0.643	0.461	5.20073e-77	LS B.1	Tb927.11.15100	Tb5.20	N/A	repreated
Tbrucei---Tb927.9.6560	4.56666e-80	0.470472	0.842	0.712	4.14013e-76	LS B.1	Tb927.9.6560	NAK family pseudokinase, putative	N/A	unique
Tbrucei---Tb927.10.4560	1.95555e-78	0.522173	0.592	0.408	1.7729e-74	LS B.1	Tb927.10.4560	elongation factor 2	N/A	unique
Tbrucei---Tb11.v5.04701	4.25872e-78	0.804662	0.433	0.258	3.86096e-74	LS B.1	Tb11.v5.0470	receptor-type adenylate cyclase GRESAG 4, putative	N/A	repreated
Tbrucei---Tb927.11.7380	6.19327e-76	0.474342	0.37	0.168	5.61482e-72	LS B.1	Tb927.11.7380	glycerol-3-phosphate dehydrogenase (FAD-dependent), mitochondrial	G3PDH	unique
Tbrucei---Tb927.1.1500	3.62136e-74	0.486783	0.684	0.511	3.28312e-70	LS B.1	Tb927.1.1500	conserved protein, unknown function	N/A	repreated
Tbrucei---Tb927.3.37501	8.15819e-74	0.450093	0.811	0.669	7.39622e-70	LS B.1	Tb927.3.3750	paraflagellar rod component, putative	PFC7	repreated
Tbrucei---Tb927.5.14601	1.425e-72	0.457681	0.561	0.356	1.2919e-68	LS B.1	Tb927.5.1460	Possible lysine decarboxylase, putative	N/A	repreated
Tbrucei---Tb927.9.4680	8.76497e-72	0.535883	0.869	0.787	7.94632e-68	LS B.1	Tb927.9.4680	Eukaryotic initiation factor 4A-1	EIF4A1	repreated
Tbrucei---Tb927.7.2660	1.67574e-71	0.591154	0.958	0.938	1.51922e-67	LS B.1	Tb927.7.2660	zinc finger protein family member, putative	ZC3H20	unique
Tbrucei---Tb927.10.113002	3.69024e-70	0.462129	0.491	0.262	3.34557e-66	LS B.1	Tb927.10.11300	paraflagellar rod component, putative	PFC16	repreated
Tbrucei---Tb11.v5.02632	4.05486e-70	0.457376	0.68	0.47	3.67613e-66	LS B.1	Tb11.v5.0263	PX domain containing protein, putative	N/A	repreated
Tbrucei---Tb927.6.3750	1.8744e-69	0.4788	0.609	0.426	1.69933e-65	LS B.1	Tb927.6.3750	heat shock 70 kDa protein, mitochondrial precursor, putative	MtHSP70B	unique
Tbrucei---Tb927.2.18901	1.93651e-69	0.423787	0.863	0.749	1.75564e-65	LS B.1	Tb927.2.1890	E2-like ubiquitin-conjugation enzyme	ATG3	repreated
Tbrucei---Tb927.1.46502	7.82864e-69	0.323151	0.988	0.966	7.09745e-65	LS B.1	Tb927.1.4650	cyclin-like F-box protein 2	CFB2	repreated
Tbrucei---Tb927.6.3740	1.02437e-67	0.464997	0.607	0.451	9.28698e-64	LS B.1	Tb927.6.3740	heat shock 70 kDa protein, mitochondrial precursor, putative	MtHSP70A	unique
Tbrucei---Tb927.11.78001	4.5109e-67	0.450645	0.412	0.239	4.08958e-63	LS B.1	Tb927.11.7800	hypothetical protein, conserved	N/A	repreated
Tbrucei---Tb927.8.67602	8.44804e-67	0.479643	0.429	0.206	7.65899e-63	LS B.1	Tb927.8.6760	translationally-controlled tumor protein homolog, putative	TCTP2	repreated
Tbrucei---Tb927.10.153502	1.35414e-65	0.391894	0.85	0.713	1.22767e-61	LS B.1	Tb927.10.15350	histone H3 variant V	H3V	repreated
Tbrucei---Tb927.3.40902	4.06395e-65	0.440407	0.494	0.271	3.68437e-61	LS B.1	Tb927.3.4090	Pyruvate transporter, putative	PT3	repreated
Tbrucei---Tb927.11.5102	1.39704e-64	0.461635	0.684	0.509	1.26655e-60	LS B.1	Tb927.11.510	RNA-binding protein, UBP2	UBP2	repreated
Tbrucei---Tb927.10.5840	2.2428e-64	0.445527	0.492	0.32	2.03332e-60	LS B.1	Tb927.10.5840	translation elongation factor 1-beta, putative	N/A	unique
Tbrucei---Tb927.11.46202	2.28255e-64	0.434379	0.697	0.547	2.06936e-60	LS B.1	Tb927.11.4620	hypothetical protein, conserved	N/A	repreated
Tbrucei---Tb927.3.47201	3.15678e-64	0.450525	0.451	0.254	2.86193e-60	LS B.1	Tb927.3.4720	dynamin-1-like protein	N/A	repreated
Tbrucei---Tb927.7.44701	4.70401e-64	0.451116	0.655	0.515	4.26465e-60	LS B.1	Tb927.7.4470	hypothetical protein, conserved	N/A	repreated
Tbrucei---Tb927.7.41702	7.32648e-63	0.445071	0.777	0.632	6.64218e-59	LS B.1	Tb927.7.4170	Fatty acid elongase	ELO2	repreated
Tbrucei---Tb927.10.60401	1.21186e-61	0.39825	0.437	0.229	1.09867e-57	LS B.1	Tb927.10.6040	hypothetical protein	N/A	repreated
Tbrucei---Tb927.8.9101	8.79526e-61	0.381116	0.967	0.955	7.97378e-57	LS B.1	Tb927.8.910	hypothetical protein, conserved	N/A	repreated
Tbrucei---Tb927.6.38402	2.92168e-60	0.433092	0.708	0.516	2.6488e-56	LS B.1	Tb927.6.3840	reticulon domain protein	N/A	repreated
Tbrucei---Tb927.10.5401	7.7277e-60	0.416866	0.558	0.412	7.00593e-56	LS B.1	Tb927.10.540	ATP-dependent RNA helicase SUB2, putative	SUB2	repreated
Tbrucei---Tb927.10.128202	3.48477e-59	0.419295	0.476	0.259	3.15929e-55	LS B.1	Tb927.10.12820	hypothetical protein, conserved	N/A	repreated
Tbrucei---Tb927.8.66601	9.94432e-59	0.442955	0.504	0.309	9.01552e-55	LS B.1	Tb927.8.6660	paraflagellar rod component, putative	PFC1	repreated
Tbrucei---Tb927.1.7001	1.22127e-58	0.39918	0.351	0.163	1.1072e-54	LS B.1	Tb927.1.700	phosphoglycerate kinase	PGKC	repreated
Tbrucei---Tb11.v5.06852	1.57801e-58	0.435125	0.466	0.245	1.43062e-54	LS B.1	Tb11.v5.0685	hypothetical protein, conserved	N/A	repreated
Tbrucei---Tb927.11.3650	9.29637e-58	0.406439	0.656	0.538	8.42808e-54	LS B.1	Tb927.11.3650	adenylosuccinate synthetase, putative	N/A	unique
Tbrucei---Tb927.6.3500	9.96977e-58	0.428098	0.56	0.394	9.03859e-54	LS B.1	Tb927.6.3500	endosomal trafficking protein RME-8, putative	J59	unique
Tbrucei---Tb927.5.20002	3.29681e-57	0.420586	0.672	0.502	2.98888e-53	LS B.1	Tb927.5.2000	hypothetical protein	N/A	repreated
Tbrucei---Tb927.2.4590	4.62704e-57	0.339548	0.254	0.102	4.19488e-53	LS B.1	Tb927.2.4590	branched-chain amino acid aminotransferase, putative	N/A	unique
Tbrucei---Tb927.11.62302	7.0198e-57	0.404841	0.735	0.587	6.36415e-53	LS B.1	Tb927.11.6230	protein transport protein SEC61 subunit alpha, putative	N/A	repreated
Tbrucei---Tb927.2.60001	1.13804e-55	0.404567	0.844	0.727	1.03174e-51	LS B.1	Tb927.2.6000	glycosylphosphatidylinositol-specific phospholipase C	GPI-PLC	repreated
Tbrucei---Tb927.10.2890	2.15222e-51	0.332144	0.311	0.139	1.9512e-47	LS B.1	Tb927.10.2890	enolase	N/A	unique
Tbrucei---Tb927.11.11690	2.78848e-51	0.412529	0.537	0.371	2.52803e-47	LS B.1	Tb927.11.11690	Vacuolar proton pump subunit B, putative	VAB	unique
Tbrucei---Tb927.6.5070	6.48604e-51	0.410932	0.558	0.401	5.88024e-47	LS B.1	Tb927.6.5070	hypothetical protein, conserved	N/A	unique
Tbrucei---Tb927.1.38501	1.8594e-50	0.426855	0.599	0.444	1.68574e-46	LS B.1	Tb927.1.3850	Sec61beta family, putative	N/A	repreated
Tbrucei---Tb927.11.14090	1.67413e-48	0.392276	0.529	0.358	1.51777e-44	LS B.1	Tb927.11.14090	Double RNA binding domain protein 18	DRBD18	unique
Tbrucei---Tb927.8.1870	3.04961e-48	0.400704	0.796	0.699	2.76477e-44	LS B.1	Tb927.8.1870	Golgi/lysosome glycoprotein 1	GLP1	unique
Tbrucei---Tb927.5.1810	3.52195e-48	0.348465	0.82	0.729	3.193e-44	LS B.1	Tb927.5.1810	lysosomal/endosomal membrane protein p67	p67	unique
Tbrucei---Tb927.2.1975	4.3183e-48	0.542144	0.997	0.998	3.91497e-44	LS B.1	Tb927.2.1975	28S beta ribosomal RNA	28S-beta	unique
Tbrucei---Tb927.10.14760	6.72491e-48	0.378044	0.388	0.234	6.0968e-44	LS B.1	Tb927.10.14760	clathrin light chain, putative	N/A	unique
Tbrucei---Tb927.5.8002	4.33775e-47	0.348	0.901	0.836	3.93261e-43	LS B.1	Tb927.5.800	casein kinase I, isoform 2	CK1.2	repreated
Tbrucei---Tb927.9.8880	4.50971e-47	0.387475	0.511	0.373	4.08851e-43	LS B.1	Tb927.9.8880	actin B	N/A	unique
Tbrucei---Tb927.7.190	5.96088e-47	0.378271	0.337	0.202	5.40414e-43	LS B.1	Tb927.7.190	thimet oligopeptidase, putative	THOP1	unique
Tbrucei---Tb927.11.98601	7.40829e-47	0.373514	0.496	0.312	6.71635e-43	LS B.1	Tb927.11.9860	EF-hand domain pair, putative	N/A	repreated
Tbrucei---Tb927.5.1930	1.12799e-46	0.390841	0.412	0.265	1.02264e-42	LS B.1	Tb927.5.1930	signal peptidase subunit, putative	N/A	unique
Tbrucei---Tb927.10.137902	2.36993e-45	0.387306	0.516	0.348	2.14858e-41	LS B.1	Tb927.10.13790	hypothetical protein, conserved	N/A	repreated
Tbrucei---Tb927.10.5301	2.50917e-45	0.357035	0.395	0.241	2.27481e-41	LS B.1	Tb927.10.530	Plasma-membrane choline transporter, putative	ESP22	repreated
Tbrucei---Tb927.8.51201	4.6911e-45	0.366488	0.686	0.558	4.25295e-41	LS B.1	Tb927.8.5120	cytochrome c	N/A	repreated
Tbrucei---Tb927.9.8720	1.33395e-44	0.353714	0.352	0.221	1.20936e-40	LS B.1	Tb927.9.8720	fructose-1,6-bisphosphatase	FBPase	unique
Tbrucei---Tb927.8.15501	1.59014e-44	0.38425	0.553	0.389	1.44162e-40	LS B.1	Tb927.8.1550	paraflagellar rod component, putative	PFC3	repreated
Tbrucei---Tb927.4.2040	2.47986e-44	0.367706	0.476	0.33	2.24824e-40	LS B.1	Tb927.4.2040	DNA/RNA-binding protein Alba 3	ALBA3	unique
Tbrucei---Tb927.3.9302	8.05749e-44	0.378931	0.561	0.374	7.30492e-40	LS B.1	Tb927.3.930	dynein heavy chain, putative	N/A	repreated
Tbrucei---Tb927.11.159102	2.09803e-43	0.376055	0.41	0.236	1.90207e-39	LS B.1	Tb927.11.15910	iron superoxide dismutase	SODB1	repreated
Tbrucei---Tb927.11.13270	3.546e-43	0.404225	0.802	0.718	3.2148e-39	LS B.1	Tb927.11.13270	hypothetical protein, conserved	N/A	unique
Tbrucei---Tb927.10.78602	8.32231e-43	0.360263	0.815	0.697	7.54501e-39	LS B.1	Tb927.10.7860	hypothetical protein, conserved	N/A	repreated
Tbrucei---Tb927.6.560	8.67686e-43	0.362953	0.696	0.564	7.86644e-39	LS B.1	Tb927.6.560	cysteine peptidase C (CPC)	catB	unique
Tbrucei---Tb927.9.4750	2.57431e-42	0.344714	0.828	0.761	2.33387e-38	LS B.1	Tb927.9.4750	hypothetical protein	N/A	repreated
Tbrucei---Tb927.8.27801	3.14973e-42	0.359656	0.426	0.288	2.85555e-38	LS B.1	Tb927.8.2780	RNA-binding protein RBP10, putative	RBP10	repreated
Tbrucei---Tb927.5.1160	9.91382e-42	0.342419	0.321	0.188	8.98787e-38	LS B.1	Tb927.5.1160	Degradation arginine-rich protein for mis-folding, putative	N/A	unique
Tbrucei---Tb927.8.3150	1.49148e-41	0.3658	0.636	0.5	1.35218e-37	LS B.1	Tb927.8.3150	T-complex protein 1, gamma subunit, putative	TCP-1-gamma	unique
Tbrucei---Tb927.10.95701	3.30564e-41	0.369298	0.498	0.354	2.99689e-37	LS B.1	Tb927.10.9570	paraflagellar rod component, putative	PFC14	repreated
Tbrucei---Tb927.10.36601	8.00131e-40	0.358231	0.649	0.527	7.25399e-36	LS B.1	Tb927.10.3660	aspartate aminotransferase	cASAT	repreated
Tbrucei---Tb927.11.500	9.97292e-40	0.306056	0.929	0.889	9.04144e-36	LS B.1	Tb927.11.500	RNA-binding protein, UBP1	UBP1	unique
Tbrucei---Tb927.10.4180	3.03674e-39	0.347579	0.446	0.332	2.75311e-35	LS B.1	Tb927.10.4180	TFIIF-stimulated CTD phosphatase, putative	N/A	unique
Tbrucei---Tb927.4.4580	4.10999e-39	0.338502	0.414	0.273	3.72612e-35	LS B.1	Tb927.4.4580	hypothetical protein, conserved	N/A	unique
Tbrucei---Tb927.11.1020	7.76771e-39	0.338976	0.466	0.315	7.04221e-35	LS B.1	Tb927.11.1020	ribokinase, putative	N/A	unique
Tbrucei---Tb927.10.10601	3.78794e-38	0.345492	0.593	0.495	3.43415e-34	LS B.1	Tb927.10.1060	T-complex protein 1, delta subunit, putative	TCP-1-delta	repreated
Tbrucei---Tb927.1.3310	8.06377e-38	0.336439	0.351	0.227	7.31061e-34	LS B.1	Tb927.1.3310	hypothetical protein, conserved	N/A	unique
Tbrucei---Tb927.10.14790	8.14531e-38	0.339178	0.59	0.475	7.38453e-34	LS B.1	Tb927.10.14790	metallo-peptidase, Clan MG, Family M24	N/A	unique
Tbrucei---Tb927.11.8440	1.36294e-37	0.336837	0.353	0.224	1.23564e-33	LS B.1	Tb927.11.8440	haloacid dehalogenase-like hydrolase, putative	N/A	unique
Tbrucei---Tb927.10.152501	3.66273e-37	0.305043	0.295	0.154	3.32063e-33	LS B.1	Tb927.10.15250	paraflagellar rod component, putative	PFC15	repreated
Tbrucei---Tb927.10.101401	5.7052e-37	0.298738	0.308	0.16	5.17234e-33	LS B.1	Tb927.10.10140	paraflagellar rod component, putative	PFC19	repreated
Tbrucei---Tb927.9.7520	8.57315e-37	0.325424	0.481	0.392	7.77242e-33	LS B.1	Tb927.9.7520	hypothetical protein, conserved	N/A	unique
Tbrucei---Tb927.8.8290	1.87039e-36	0.321029	0.823	0.749	1.6957e-32	LS B.1	Tb927.8.8290	amino acid transporter AATP5	N/A	unique
Tbrucei---Tb927.9.11580	3.43242e-36	0.306346	0.363	0.225	3.11184e-32	LS B.1	Tb927.9.11580	glycosomal membrane protein	gim5A	unique
Tbrucei---Tb927.11.110101	4.89629e-36	0.345109	0.504	0.348	4.43898e-32	LS B.1	Tb927.11.11010	hypothetical protein, conserved	N/A	repreated
Tbrucei---Tb927.10.14001	1.09587e-35	0.321913	0.381	0.249	9.93517e-32	LS B.1	Tb927.10.1400	hypoxanthine-guanine phosphoribosyltransferase	HGPRT	repreated
Tbrucei---Tb927.3.7201	1.17835e-35	0.310951	0.859	0.807	1.0683e-31	LS B.1	Tb927.3.720	zinc finger protein 3	ZFP3	repreated
Tbrucei---Tb927.10.57702	1.31225e-35	0.337035	0.502	0.365	1.18968e-31	LS B.1	Tb927.10.5770	Valosin-containing protein	VCP	repreated
Tbrucei---Tb11.v5.05372	4.77593e-35	0.282598	0.293	0.157	4.32985e-31	LS B.1	Tb11.v5.0537	polyubiquitin, putative	N/A	repreated
Tbrucei---Tb927.11.165502	6.34665e-35	0.320813	0.727	0.618	5.75387e-31	LS B.1	Tb927.11.16550	Zinc finger protein, C3H1 type-like	ZC3H46	repreated
Tbrucei---Tb927.7.2160	1.10683e-34	0.294937	0.767	0.705	1.00345e-30	LS B.1	Tb927.7.2160	hypothetical protein, conserved	N/A	unique
Tbrucei---Tb927.11.12802	1.59839e-34	0.374228	0.563	0.45	1.4491e-30	LS B.1	Tb927.11.1280	hypothetical protein, conserved	N/A	repreated
Tbrucei---Tb927.8.7700	3.00218e-34	0.302736	0.359	0.253	2.72177e-30	LS B.1	Tb927.8.7700	amino acid transporter, putative	N/A	unique
Tbrucei---Tb927.11.3720	6.00367e-34	0.329525	0.671	0.587	5.44293e-30	LS B.1	Tb927.11.3720	Ring finger domain containing protein, putative	N/A	unique
Tbrucei---Tb927.11.12120	1.38985e-33	0.296276	0.366	0.241	1.26004e-29	LS B.1	Tb927.11.12120	RNA-binding protein, putative	RBP9	unique
Tbrucei---Tb927.2.21601	2.54843e-33	0.335094	0.539	0.416	2.3104e-29	LS B.1	Tb927.2.2160	paraflagellar rod component, putative	PFC11	repreated
Tbrucei---Tb927.8.63401	2.58324e-33	0.317815	0.589	0.455	2.34196e-29	LS B.1	Tb927.8.6340	CYC2-like cyclin, putative	CYC10	repreated
Tbrucei---Tb927.7.4160	6.49607e-33	0.306809	0.445	0.342	5.88933e-29	LS B.1	Tb927.7.4160	Fatty acid elongase	ELO3	unique
Tbrucei---Tb927.10.13901	9.64773e-33	0.304926	0.341	0.221	8.74663e-29	LS B.1	Tb927.10.1390	Hypoxanthine-guanine-xanthine phosphoribosyltransferase	HGXPRT	repreated
Tbrucei---Tb927.9.8950	3.51177e-32	0.298271	0.39	0.262	3.18377e-28	LS B.1	Tb927.9.8950	metallo- peptidase, Clan M- Family M48	FACE1	unique
Tbrucei---Tb927.10.10920	6.34845e-32	0.303324	0.549	0.451	5.7555e-28	LS B.1	Tb927.10.10920	heat shock protein, putative	N/A	repreated
Tbrucei---Tb927.10.144901	1.55485e-31	0.279923	0.358	0.207	1.40963e-27	LS B.1	Tb927.10.14490	hypothetical protein, conserved	N/A	repreated
Tbrucei---Tb11.v5.0414	2.76498e-31	0.265447	0.28	0.172	2.50673e-27	LS B.1	Tb11.v5.0414	ATP-dependent DEAD/H RNA helicase, putative	N/A	unique
Tbrucei---Tb927.9.14402	4.04325e-31	0.288311	0.533	0.428	3.66561e-27	LS B.1	Tb927.9.1440	Paraquat-inducible protein A, putative	N/A	repreated
Tbrucei---Tb927.11.68901	4.37574e-31	0.300166	0.675	0.601	3.96704e-27	LS B.1	Tb927.11.6890	DNA repair and recombination helicase protein PIF1	PIF1	repreated
Tbrucei---Tb927.8.67201	9.94428e-31	0.291895	0.307	0.181	9.01548e-27	LS B.1	Tb927.8.6720	hypothetical protein, conserved	N/A	repreated
Tbrucei---Tb927.11.12140	1.01002e-30	0.281616	0.312	0.185	9.15682e-27	LS B.1	Tb927.11.12140	hypothetical protein	N/A	repreated				Tbrucei---Tb927.10.148903	1.40098e-258	0.898577	0.926	0.527	1.27013e-254	LS B.2	Tb927.10.14890	C-terminal motor kinesin, putative	KIFC1	repreated
Tbrucei---Tb927.11.115201	1.60771e-30	0.296392	0.373	0.255	1.45755e-26	LS B.1	Tb927.11.11520	glycosomal membrane protein	PEX11	repreated				Tbrucei---Tb927.6.42801	2.48584e-257	0.993958	0.865	0.384	2.25366e-253	LS B.2	Tb927.6.4280	glyceraldehyde 3-phosphate dehydrogenase, glycosomal	GAPDH	repreated
Tbrucei---Tb927.2.38801	3.36424e-30	0.29356	0.595	0.519	3.05002e-26	LS B.1	Tb927.2.3880	heterogeneous nuclear ribonucleoproteins F/H homologue	HNRNPH/F	repreated				Tbrucei---Tb08.27P2.2603	3.88111e-214	0.697001	0.994	0.761	3.51861e-210	LS B.2	Tb08.27P2.260	variant surface glycoprotein (VSG, atypical), putative	N/A	repreated
Tbrucei---Tb927.10.7300	1.39359e-29	0.302346	0.486	0.36	1.26343e-25	LS B.1	Tb927.10.7300	hypothetical protein, conserved	N/A	unique				Tbrucei---Tb927.10.128003	2.09007e-197	0.782552	0.88	0.494	1.89486e-193	LS B.2	Tb927.10.12800	Zinc finger CCCH domain-containing protein 38	ZC3H38	repreated
Tbrucei---Tb927.8.43301	3.60077e-29	0.307238	0.732	0.647	3.26446e-25	LS B.1	Tb927.8.4330	small GTP-binding protein Rab11	RAB11	repreated				Tbrucei---Tb927.8.78201	5.65413e-190	0.767898	0.848	0.561	5.12604e-186	LS B.2	Tb927.8.7820	'Cold-shock' DNA-binding domain containing protein, putative	N/A	repreated
Tbrucei---Tb927.1.4690	7.01023e-29	0.286737	0.492	0.426	6.35547e-25	LS B.1	Tb927.1.4690	Protein arginine N-methyltransferase 1 catalytic subunit	PRMT1-ENZ	repreated				Tbrucei---Tb927.10.141403	7.64109e-190	0.760618	0.75	0.292	6.92741e-186	LS B.2	Tb927.10.14140	pyruvate kinase 1	PYK1	repreated
Tbrucei---Tb927.8.8340	1.16684e-28	0.276479	0.376	0.255	1.05786e-24	LS B.1	Tb927.8.8340	CRAL/TRIO domain containing protein, putative	N/A	unique				Tbrucei---Tb927.9.125701	3.99883e-187	0.720864	0.928	0.69	3.62534e-183	LS B.2	Tb927.9.12570	glycerol kinase, glycosomal	glk1	repreated
Tbrucei---Tb927.2.4710	2.233e-28	0.297735	0.634	0.558	2.02444e-24	LS B.1	Tb927.2.4710	RNA-binding protein, putative	RRM1	unique				Tbrucei---Tb927.10.20103	6.28493e-166	0.728527	0.836	0.451	5.69791e-162	LS B.2	Tb927.10.2010	hexokinase	HK1	repreated
Tbrucei---Tb927.11.1900	1.08476e-27	0.262015	0.348	0.276	9.83442e-24	LS B.1	Tb927.11.1900	T-complex protein 1, beta subunit, putative	N/A	unique				Tbrucei---Tb927.3.32703	3.29852e-160	0.560131	0.887	0.489	2.99043e-156	LS B.2	Tb927.3.3270	ATP-dependent 6-phosphofructokinase, glycosomal	PFK	repreated
Tbrucei---Tb927.11.32502	1.20787e-27	0.263845	0.551	0.397	1.09505e-23	LS B.1	Tb927.11.3250	dynein heavy chain, putative	OADbeta	repreated				Tbrucei---Tb11.v5.06853	6.06736e-160	0.721548	0.622	0.232	5.50067e-156	LS B.2	Tb11.v5.0685	hypothetical protein, conserved	N/A	repreated
Tbrucei---Tb927.10.7090	1.61113e-27	0.261157	0.895	0.843	1.46065e-23	LS B.1	Tb927.10.7090	Alternative oxidase, mitochondrial	AOX	unique				Tbrucei---Tb10.v4.01633	1.1544e-159	0.512214	0.996	0.873	1.04658e-155	LS B.2	Tb10.v4.0163	variant surface glycoprotein (VSG), putative	N/A	repreated
Tbrucei---Tb927.3.1010	1.89426e-27	0.30442	0.57	0.475	1.71733e-23	LS B.1	Tb927.3.1010	hypothetical protein, conserved	N/A	unique				Tbrucei---Tb927.1.46503	2.8792e-148	0.56343	0.998	0.965	2.61028e-144	LS B.2	Tb927.1.4650	cyclin-like F-box protein 2	CFB2	repreated
Tbrucei---Tb927.5.860	4.29505e-27	0.270073	0.491	0.392	3.89389e-23	LS B.1	Tb927.5.860	Selenoprotein T, putative	SelT	unique				Tbrucei---Tb927.4.10001	1.30643e-146	0.711406	0.698	0.384	1.18441e-142	LS B.2	Tb927.4.1000	hypothetical protein, conserved	N/A	repreated
Tbrucei---Tb927.3.50802	5.09579e-27	0.297609	0.624	0.529	4.61985e-23	LS B.1	Tb927.3.5080	PSP1 C-terminal conserved region, putative	N/A	repreated				Tbrucei---Tb927.5.19903	4.8913e-141	0.681338	0.868	0.586	4.43445e-137	LS B.2	Tb927.5.1990	hypothetical protein, conserved	N/A	repreated
Tbrucei---Tb927.11.1980	1.24389e-26	0.294952	0.717	0.628	1.12771e-22	LS B.1	Tb927.11.1980	zinc finger protein family member, putative	ZC3H41	unique				Tbrucei---Tb927.11.68902	1.06649e-140	0.672209	0.837	0.585	9.66884e-137	LS B.2	Tb927.11.6890	DNA repair and recombination helicase protein PIF1	PIF1	repreated
Tbrucei---Tb927.11.24301	1.79627e-26	0.287957	0.62	0.531	1.62849e-22	LS B.1	Tb927.11.2430	Cytoplasmic dynein 2 heavy chain (DYNC2H2), putative	DYNC2H2	repreated				Tbrucei---Tb927.10.89403	4.38631e-132	0.528646	0.967	0.765	3.97663e-128	LS B.2	Tb927.10.8940	flagellum targeting protein kharon1, putative	KH1	repreated
Tbrucei---Tb927.9.10310	5.4585e-26	0.255504	0.415	0.34	4.94868e-22	LS B.1	Tb927.9.10310	mitochondrial carrier protein 11	MCP11	unique				Tbrucei---Tb927.9.62902	8.25819e-127	0.692552	0.625	0.273	7.48687e-123	LS B.2	Tb927.9.6290	arginine kinase	AK1	repreated
Tbrucei---Tb927.11.4460	6.59313e-26	0.257852	0.465	0.385	5.97733e-22	LS B.1	Tb927.11.4460	ALBA-Domain Protein	ALBA1	unique				Tbrucei---Tb927.8.8903	7.72199e-126	0.597266	0.946	0.804	7.00075e-122	LS B.2	Tb927.8.890	Ras-related protein Rab1A	Rab1A	repreated
Tbrucei---Tb927.11.3310	8.42411e-26	0.250917	0.659	0.601	7.6373e-22	LS B.1	Tb927.11.3310	ubiquitin-conjugating enzyme, putative	N/A	unique				Tbrucei---Tb927.1.23903	4.4845e-120	0.462477	0.991	0.84	4.06565e-116	LS B.2	Tb927.1.2390	beta tubulin	N/A	repreated
Tbrucei---Tb927.4.12301	1.38355e-25	0.277366	0.509	0.4	1.25433e-21	LS B.1	Tb927.4.1230	hypothetical protein	N/A	repreated				Tbrucei---Tb927.3.50803	6.69522e-116	0.611992	0.796	0.512	6.06989e-112	LS B.2	Tb927.3.5080	PSP1 C-terminal conserved region, putative	N/A	repreated
Tbrucei---Tb927.6.3000	1.7179e-25	0.291437	0.585	0.482	1.55745e-21	LS B.1	Tb927.6.3000	sphingolipid delta 4 desaturase, putative	N/A	unique				Tbrucei---Tb927.9.130703	9.37486e-115	0.597381	0.727	0.39	8.49925e-111	LS B.2	Tb927.9.13070	Heat shock factor binding 1 domain-containing protein	HSBP1	repreated
Tbrucei---Tb927.10.141602	7.39072e-25	0.282949	0.341	0.219	6.70043e-21	LS B.1	Tb927.10.14160	Aquaglyceroporin 3	AQP3	repreated				Tbrucei---Tb927.8.35302	1.96496e-103	0.585836	0.567	0.255	1.78144e-99	LS B.2	Tb927.8.3530	glycerol-3-phosphate dehydrogenase [NAD+], glycosomal	G3PDH	repreated
Tbrucei---Tb927.3.11202	7.44253e-25	0.266611	0.708	0.639	6.7474e-21	LS B.1	Tb927.3.1120	GTP-binding nuclear protein rtb2, putative	RTB2	repreated				Tbrucei---Tb927.3.29603	3.00013e-99	0.549738	0.62	0.294	2.71992e-95	LS B.2	Tb927.3.2960	inosine-adenosine-guanosine-nucleosidehydrolase	IAGNH	repreated
Tbrucei---Tb927.11.148801	1.30161e-24	0.281023	0.381	0.275	1.18004e-20	LS B.1	Tb927.11.14880	Paraflagellar Rod Proteome Component 9, putative	PFC9	repreated				Tbrucei---Tb927.11.162001	7.83285e-91	0.598852	0.509	0.238	7.10126e-87	LS B.2	Tb927.11.16200	cytoskeleton-associated protein 17	CAP17	repreated
Tbrucei---Tb927.7.21901	2.88408e-24	0.272854	0.538	0.444	2.61471e-20	LS B.1	Tb927.7.2190	translocon-associated protein (TRAP), alpha subunit, putative	N/A	repreated				Tbrucei---Tb927.11.8803	5.73499e-87	0.409925	0.859	0.58	5.19934e-83	LS B.2	Tb927.11.880	cyclophilin a	CYPA	repreated
Tbrucei---Tb927.9.7110	3.51308e-24	0.257194	0.356	0.261	3.18496e-20	LS B.1	Tb927.9.7110	GRAM domain containing protein, putative	N/A	unique				Tbrucei---Tb927.2.18902	8.70914e-79	0.4637	0.895	0.747	7.8957e-75	LS B.2	Tb927.2.1890	E2-like ubiquitin-conjugation enzyme	ATG3	repreated
Tbrucei---Tb927.11.14430	4.07488e-24	0.255578	0.311	0.239	3.69429e-20	LS B.1	Tb927.11.14430	proteasome regulatory non-ATP-ase subunit	RPN12	unique				Tbrucei---Tb11.v5.02633	6.39845e-75	0.464029	0.723	0.469	5.80083e-71	LS B.2	Tb11.v5.0263	PX domain containing protein, putative	N/A	repreated
Tbrucei---Tb927.5.2010	7.13529e-24	0.263603	0.349	0.245	6.46885e-20	LS B.1	Tb927.5.2010	hypothetical protein	N/A	unique				Tbrucei---Tb927.7.57902	5.47746e-72	0.498189	0.777	0.569	4.96586e-68	LS B.2	Tb927.7.5790	protein disulfide isomerase, putative	N/A	repreated
Tbrucei---Tb927.5.6102	3.43917e-23	0.259859	0.653	0.591	3.11795e-19	LS B.1	Tb927.5.610	acidic phosphatase, putative	N/A	repreated				Tbrucei---Tb927.11.165503	5.81662e-70	0.496823	0.801	0.612	5.27334e-66	LS B.2	Tb927.11.16550	Zinc finger protein, C3H1 type-like	ZC3H46	repreated
Tbrucei---Tb927.9.5040	3.56918e-23	0.261797	0.384	0.291	3.23582e-19	LS B.1	Tb927.9.5040	cAMP-specific phosphodiesterase	PDEB1	unique				Tbrucei---Tb927.1.15001	9.89381e-70	0.463331	0.736	0.509	8.96972e-66	LS B.2	Tb927.1.1500	conserved protein, unknown function	N/A	repreated
Tbrucei---Tb927.4.560	8.25024e-23	0.26267	0.5	0.415	7.47967e-19	LS B.1	Tb927.4.560	Cytoplasmic dynein 2 heavy chain (DYNC2H1), putative	DYNC2H1	unique				Tbrucei---Tb927.6.6901	2.5953e-65	0.454614	0.86	0.726	2.3529e-61	LS B.2	Tb927.6.690	hypothetical protein, conserved	N/A	repreated
Tbrucei---Tb927.8.62402	2.02626e-22	0.252842	0.444	0.313	1.837e-18	LS B.1	Tb927.8.6240	STOP axonemal protein	SAXO1	repreated				Tbrucei---Tb927.3.51803	6.72323e-64	0.425352	0.839	0.671	6.09528e-60	LS B.2	Tb927.3.5180	ADF/Cofilin	COF	repreated
Tbrucei---Tb927.2.3910	2.9198e-22	0.251341	0.667	0.577	2.64709e-18	LS B.1	Tb927.2.3910	beta-ketoacyl-ACP synthase	N/A	unique				Tbrucei---Tb927.4.27402	3.0039e-63	0.463372	0.666	0.416	2.72333e-59	LS B.2	Tb927.4.2740	p25-alpha, putative	N/A	repreated
Tbrucei---Tb927.4.47001	1.11613e-21	0.267475	0.397	0.281	1.01189e-17	LS B.1	Tb927.4.4700	hypothetical protein, conserved	N/A	repreated				Tbrucei---Tb927.11.12803	4.13207e-63	0.481892	0.678	0.44	3.74613e-59	LS B.2	Tb927.11.1280	hypothetical protein, conserved	N/A	repreated
Tbrucei---Tb927.4.760	1.29818e-21	0.2502	0.389	0.302	1.17693e-17	LS B.1	Tb927.4.760	AP-1 adapter complex gamma subunit, putative	N/A	unique				Tbrucei---Tb927.1.38302	5.61616e-62	0.416687	0.497	0.251	5.09161e-58	LS B.2	Tb927.1.3830	glucose-6-phosphate isomerase, glycosomal	PGI	repreated
Tbrucei---Tb927.10.8401	1.5832e-21	0.259094	0.515	0.446	1.43532e-17	LS B.1	Tb927.10.840	Flagellum attachment zone protein 6	FAZ6	repreated				Tbrucei---Tb927.10.60402	6.41155e-61	0.385594	0.47	0.229	5.81272e-57	LS B.2	Tb927.10.6040	hypothetical protein	N/A	repreated
Tbrucei---Tb927.9.4960	2.20837e-21	0.260703	0.367	0.275	2.00211e-17	LS B.1	Tb927.9.4960	hypothetical protein, conserved	N/A	unique				Tbrucei---Tb927.10.153503	1.74883e-59	0.370096	0.885	0.712	1.58549e-55	LS B.2	Tb927.10.15350	histone H3 variant V	H3V	repreated
Tbrucei---Tb927.10.51602	3.30907e-21	0.252927	0.452	0.36	3e-17	LS B.1	Tb927.10.5160	hypothetical protein	N/A	repreated				Tbrucei---Tb927.8.9102	3.29169e-59	0.363475	0.99	0.953	2.98424e-55	LS B.2	Tb927.8.910	hypothetical protein, conserved	N/A	repreated
Tbrucei---Tb927.11.18700	8.71967e-21	0.299935	0.876	0.863	7.90525e-17	LS B.1	Tb927.11.18700	hypothetical protein, conserved	N/A	repreated				Tbrucei---Tb927.1.51001	2.85298e-58	0.441643	0.759	0.568	2.58651e-54	LS B.2	Tb927.1.5100	expression site-associated gene 2 (ESAG2) protein, putative	N/A	repreated
Tbrucei---Tb11.v5.0632	1.52381e-14	0.273879	0.99	0.982	1.38149e-10	LS B.1	Tb11.v5.0632	Sel1 repeat, putative	N/A	repreated				Tbrucei---Tb927.8.28612	7.59989e-50	0.507441	0.335	0.152	6.89006e-46	LS B.2	Tb927.8.2861	SRP RNA, 7SL	7SL-sRNA	repreated
Tbrucei---Tb927.10.148903	1.40098e-258	0.898577	0.926	0.527	1.27013e-254	LS B.2	Tb927.10.14890	C-terminal motor kinesin, putative	KIFC1	repreated				Tbrucei---Tb927.10.51603	1.83859e-49	0.402017	0.557	0.35	1.66687e-45	LS B.2	Tb927.10.5160	hypothetical protein	N/A	repreated
Tbrucei---Tb927.6.42801	2.48584e-257	0.993958	0.865	0.384	2.25366e-253	LS B.2	Tb927.6.4280	glyceraldehyde 3-phosphate dehydrogenase, glycosomal	GAPDH	repreated				Tbrucei---Tb927.9.102801	5.237e-49	0.393137	0.625	0.408	4.74786e-45	LS B.2	Tb927.9.10280	Zinc finger CCCH domain-containing protein 48	ZC3H48	repreated
Tbrucei---Tb08.27P2.2603	3.88111e-214	0.697001	0.994	0.761	3.51861e-210	LS B.2	Tb08.27P2.260	variant surface glycoprotein (VSG, atypical), putative	N/A	repreated				Tbrucei---Tb1.NT.273	9.93296e-46	0.33704	0.752	0.542	9.00522e-42	LS B.2	Tb1.NT.27	Noncoding RNA, putative	N/A	repreated
Tbrucei---Tb927.10.128003	2.09007e-197	0.782552	0.88	0.494	1.89486e-193	LS B.2	Tb927.10.12800	Zinc finger CCCH domain-containing protein 38	ZC3H38	repreated				Tbrucei---Tb927.8.79702	2.1389e-45	0.299069	0.54	0.313	1.93913e-41	LS B.2	Tb927.8.7970	hypothetical protein	N/A	repreated
Tbrucei---Tb927.8.78201	5.65413e-190	0.767898	0.848	0.561	5.12604e-186	LS B.2	Tb927.8.7820	'Cold-shock' DNA-binding domain containing protein, putative	N/A	repreated				Tbrucei---Tb927.2.27702	4.12986e-45	0.333624	0.676	0.457	3.74413e-41	LS B.2	Tb927.2.2770	hypothetical protein, conserved	N/A	repreated
Tbrucei---Tb927.10.141403	7.64109e-190	0.760618	0.75	0.292	6.92741e-186	LS B.2	Tb927.10.14140	pyruvate kinase 1	PYK1	repreated				Tbrucei---Tb927.3.47202	9.96044e-45	0.336125	0.468	0.255	9.03013e-41	LS B.2	Tb927.3.4720	dynamin-1-like protein	N/A	repreated
Tbrucei---Tb927.9.125701	3.99883e-187	0.720864	0.928	0.69	3.62534e-183	LS B.2	Tb927.9.12570	glycerol kinase, glycosomal	glk1	repreated				Tbrucei---Tb927.11.95901	2.57022e-44	0.377504	0.64	0.438	2.33016e-40	LS B.2	Tb927.11.9590	S-adenosylhomocysteine hydrolase, putative	N/A	repreated
Tbrucei---Tb927.10.20103	6.28493e-166	0.728527	0.836	0.451	5.69791e-162	LS B.2	Tb927.10.2010	hexokinase	HK1	repreated				Tbrucei---Tb927.5.20003	5.64586e-43	0.361066	0.693	0.502	5.11853e-39	LS B.2	Tb927.5.2000	hypothetical protein	N/A	repreated
Tbrucei---Tb927.3.32703	3.29852e-160	0.560131	0.887	0.489	2.99043e-156	LS B.2	Tb927.3.3270	ATP-dependent 6-phosphofructokinase, glycosomal	PFK	repreated				Tbrucei---Tb927.1.35501	1.46801e-40	0.36223	0.533	0.346	1.3309e-36	LS B.2	Tb927.1.3550	hypothetical protein	N/A	repreated
Tbrucei---Tb11.v5.06853	6.06736e-160	0.721548	0.622	0.232	5.50067e-156	LS B.2	Tb11.v5.0685	hypothetical protein, conserved	N/A	repreated				Tbrucei---Tb927.8.67603	6.99705e-40	0.301621	0.407	0.212	6.34353e-36	LS B.2	Tb927.8.6760	translationally-controlled tumor protein homolog, putative	TCTP2	repreated
Tbrucei---Tb10.v4.01633	1.1544e-159	0.512214	0.996	0.873	1.04658e-155	LS B.2	Tb10.v4.0163	variant surface glycoprotein (VSG), putative	N/A	repreated				Tbrucei---Tb927.3.40903	2.31417e-39	0.311161	0.48	0.276	2.09802e-35	LS B.2	Tb927.3.4090	Pyruvate transporter, putative	PT3	repreated
Tbrucei---Tb927.1.46503	2.8792e-148	0.56343	0.998	0.965	2.61028e-144	LS B.2	Tb927.1.4650	cyclin-like F-box protein 2	CFB2	repreated				Tbrucei---Tb927.8.67202	2.37406e-39	0.294643	0.359	0.177	2.15232e-35	LS B.2	Tb927.8.6720	hypothetical protein, conserved	N/A	repreated
Tbrucei---Tb927.4.10001	1.30643e-146	0.711406	0.698	0.384	1.18441e-142	LS B.2	Tb927.4.1000	hypothetical protein, conserved	N/A	repreated				Tbrucei---Tb927.3.7202	9.03344e-39	0.324572	0.879	0.806	8.18972e-35	LS B.2	Tb927.3.720	zinc finger protein 3	ZFP3	repreated
Tbrucei---Tb927.5.19903	4.8913e-141	0.681338	0.868	0.586	4.43445e-137	LS B.2	Tb927.5.1990	hypothetical protein, conserved	N/A	repreated				Tbrucei---Tb927.10.47801	2.22864e-37	0.318161	0.482	0.29	2.02048e-33	LS B.2	Tb927.10.4780	GPI inositol deacylase precursor	GPIdeAc	repreated
Tbrucei---Tb927.11.68902	1.06649e-140	0.672209	0.837	0.585	9.66884e-137	LS B.2	Tb927.11.6890	DNA repair and recombination helicase protein PIF1	PIF1	repreated				Tbrucei---Tb927.1.7002	9.67547e-37	0.297582	0.34	0.167	8.77178e-33	LS B.2	Tb927.1.700	phosphoglycerate kinase	PGKC	repreated
Tbrucei---Tb927.10.89403	4.38631e-132	0.528646	0.967	0.765	3.97663e-128	LS B.2	Tb927.10.8940	flagellum targeting protein kharon1, putative	KH1	repreated				Tbrucei---Tb927.10.32201	1.234e-36	0.333819	0.371	0.2	1.11874e-32	LS B.2	Tb927.10.3220	nucleolus protein, putative	N/A	repreated
Tbrucei---Tb927.9.62902	8.25819e-127	0.692552	0.625	0.273	7.48687e-123	LS B.2	Tb927.9.6290	arginine kinase	AK1	repreated				Tbrucei---Tb927.11.46203	1.81685e-36	0.332131	0.717	0.547	1.64716e-32	LS B.2	Tb927.11.4620	hypothetical protein, conserved	N/A	repreated
Tbrucei---Tb927.8.8903	7.72199e-126	0.597266	0.946	0.804	7.00075e-122	LS B.2	Tb927.8.890	Ras-related protein Rab1A	Rab1A	repreated				Tbrucei---Tb927.6.17903	1.001e-35	0.313198	0.693	0.513	9.07507e-32	LS B.2	Tb927.6.1790	hypothetical protein	N/A	repreated
Tbrucei---Tb927.7.6860	2.53973e-123	0.711367	0.766	0.551	2.30252e-119	LS B.2	Tb927.7.6860	expression site-associated gene 5 (ESAG5) protein, putative	N/A	unique				Tbrucei---Tb927.2.60002	5.75165e-35	0.304496	0.854	0.727	5.21445e-31	LS B.2	Tb927.2.6000	glycosylphosphatidylinositol-specific phospholipase C	GPI-PLC	repreated
Tbrucei---Tb927.1.23903	4.4845e-120	0.462477	0.991	0.84	4.06565e-116	LS B.2	Tb927.1.2390	beta tubulin	N/A	repreated				Tbrucei---Tb927.9.14403	1.241e-34	0.306471	0.602	0.422	1.12509e-30	LS B.2	Tb927.9.1440	Paraquat-inducible protein A, putative	N/A	repreated
Tbrucei---Tb927.3.50803	6.69522e-116	0.611992	0.796	0.512	6.06989e-112	LS B.2	Tb927.3.5080	PSP1 C-terminal conserved region, putative	N/A	repreated				Tbrucei---Tb927.9.102302	2.07775e-32	0.278402	0.829	0.686	1.88369e-28	LS B.2	Tb927.9.10230	Co-chaperone protein P23	P23	repreated
Tbrucei---Tb927.9.130703	9.37486e-115	0.597381	0.727	0.39	8.49925e-111	LS B.2	Tb927.9.13070	Heat shock factor binding 1 domain-containing protein	HSBP1	repreated				Tbrucei---Tb11.v5.06602	1.74389e-31	0.306979	0.524	0.358	1.58101e-27	LS B.2	Tb11.v5.0660	histone deacetylase, putative	N/A	repreated
Tbrucei---Tb927.8.35302	1.96496e-103	0.585836	0.567	0.255	1.78144e-99	LS B.2	Tb927.8.3530	glycerol-3-phosphate dehydrogenase [NAD+], glycosomal	G3PDH	repreated				Tbrucei---Tb927.10.39901	2.4137e-31	0.277939	0.954	0.909	2.18826e-27	LS B.2	Tb927.10.3990	DHH1	DHH1	repreated
Tbrucei---Tb927.3.29603	3.00013e-99	0.549738	0.62	0.294	2.71992e-95	LS B.2	Tb927.3.2960	inosine-adenosine-guanosine-nucleosidehydrolase	IAGNH	repreated				Tbrucei---Tb927.10.109201	2.54187e-31	0.317355	0.583	0.449	2.30446e-27	LS B.2	Tb927.10.10920	heat shock protein, putative	N/A	repreated
Tbrucei---Tb927.11.162001	7.83285e-91	0.598852	0.509	0.238	7.10126e-87	LS B.2	Tb927.11.16200	cytoskeleton-associated protein 17	CAP17	repreated				Tbrucei---Tb927.3.42702	2.57149e-31	0.300901	0.755	0.61	2.33131e-27	LS B.2	Tb927.3.4270	hypothetical protein, conserved	N/A	repreated
Tbrucei---Tb927.11.8803	5.73499e-87	0.409925	0.859	0.58	5.19934e-83	LS B.2	Tb927.11.880	cyclophilin a	CYPA	repreated				Tbrucei---Tb927.4.12302	1.89492e-30	0.295676	0.567	0.396	1.71794e-26	LS B.2	Tb927.4.1230	hypothetical protein	N/A	repreated
Tbrucei---Tb927.2.18902	8.70914e-79	0.4637	0.895	0.747	7.8957e-75	LS B.2	Tb927.2.1890	E2-like ubiquitin-conjugation enzyme	ATG3	repreated				Tbrucei---Tb927.8.63402	8.53222e-30	0.278028	0.629	0.453	7.73531e-26	LS B.2	Tb927.8.6340	CYC2-like cyclin, putative	CYC10	repreated
Tbrucei---Tb11.v5.02633	6.39845e-75	0.464029	0.723	0.469	5.80083e-71	LS B.2	Tb11.v5.0263	PX domain containing protein, putative	N/A	repreated				Tbrucei---Tb927.11.121401	3.45167e-29	0.286946	0.327	0.185	3.12929e-25	LS B.2	Tb927.11.12140	hypothetical protein	N/A	repreated
Tbrucei---Tb927.7.57902	5.47746e-72	0.498189	0.777	0.569	4.96586e-68	LS B.2	Tb927.7.5790	protein disulfide isomerase, putative	N/A	repreated				Tbrucei---Tb927.3.37502	5.65896e-29	0.25822	0.809	0.672	5.13042e-25	LS B.2	Tb927.3.3750	paraflagellar rod component, putative	PFC7	repreated
Tbrucei---Tb927.11.11560	8.9167e-71	0.417169	0.295	0.098	8.08388e-67	LS B.2	Tb927.11.11560	DNA topoisomerase II beta, putative	TOP2B	unique				Tbrucei---Tb927.9.126503	5.91577e-29	0.25022	0.756	0.597	5.36324e-25	LS B.2	Tb927.9.12650	ubiquitin-activating enzyme E1, putative	UBA1b	repreated
Tbrucei---Tb927.11.165503	5.81662e-70	0.496823	0.801	0.612	5.27334e-66	LS B.2	Tb927.11.16550	Zinc finger protein, C3H1 type-like	ZC3H46	repreated				Tbrucei---Tb927.7.13002	8.79055e-29	0.28621	0.477	0.305	7.96951e-25	LS B.2	Tb927.7.1300	protein disulfide isomerase, putative	N/A	repreated
Tbrucei---Tb927.1.15001	9.89381e-70	0.463331	0.736	0.509	8.96972e-66	LS B.2	Tb927.1.1500	conserved protein, unknown function	N/A	repreated				Tbrucei---Tb927.7.41703	1.91351e-28	0.257888	0.776	0.634	1.73478e-24	LS B.2	Tb927.7.4170	Fatty acid elongase	ELO2	repreated
Tbrucei---Tb927.6.6901	2.5953e-65	0.454614	0.86	0.726	2.3529e-61	LS B.2	Tb927.6.690	hypothetical protein, conserved	N/A	repreated				Tbrucei---Tb927.10.141502	3.61422e-27	0.25185	0.528	0.353	3.27665e-23	LS B.2	Tb927.10.14150	EnigmRBP1	ERBP1	repreated
Tbrucei---Tb927.3.51803	6.72323e-64	0.425352	0.839	0.671	6.09528e-60	LS B.2	Tb927.3.5180	ADF/Cofilin	COF	repreated				Tbrucei---Tb927.5.14602	8.38336e-22	0.251485	0.503	0.366	7.60036e-18	LS B.2	Tb927.5.1460	Possible lysine decarboxylase, putative	N/A	repreated
Tbrucei---Tb927.4.27402	3.0039e-63	0.463372	0.666	0.416	2.72333e-59	LS B.2	Tb927.4.2740	p25-alpha, putative	N/A	repreated				Tbrucei---Tb927.7.6860	2.53973e-123	0.711367	0.766	0.551	2.30252e-119	LS B.2	Tb927.7.6860	expression site-associated gene 5 (ESAG5) protein, putative	N/A	unique
Tbrucei---Tb927.11.12803	4.13207e-63	0.481892	0.678	0.44	3.74613e-59	LS B.2	Tb927.11.1280	hypothetical protein, conserved	N/A	repreated				Tbrucei---Tb927.11.11560	8.9167e-71	0.417169	0.295	0.098	8.08388e-67	LS B.2	Tb927.11.11560	DNA topoisomerase II beta, putative	TOP2B	unique
Tbrucei---Tb927.1.38302	5.61616e-62	0.416687	0.497	0.251	5.09161e-58	LS B.2	Tb927.1.3830	glucose-6-phosphate isomerase, glycosomal	PGI	repreated				Tbrucei---Tb2.NT.8	3.44065e-56	0.388736	0.353	0.154	3.1193e-52	LS B.2	Tb2.NT.8	Noncoding RNA, putative	N/A	unique
Tbrucei---Tb927.10.60402	6.41155e-61	0.385594	0.47	0.229	5.81272e-57	LS B.2	Tb927.10.6040	hypothetical protein	N/A	repreated				Tbrucei---Tb927.10.1040	9.45165e-52	0.337707	0.303	0.117	8.56887e-48	LS B.2	Tb927.10.1040	serine peptidase, Clan SC, Family S10	CBP1	unique
Tbrucei---Tb927.10.153503	1.74883e-59	0.370096	0.885	0.712	1.58549e-55	LS B.2	Tb927.10.15350	histone H3 variant V	H3V	repreated				Tbrucei---Tb927.4.710	1.79615e-51	0.398369	0.458	0.25	1.62839e-47	LS B.2	Tb927.4.710	hypothetical protein, conserved	N/A	unique
Tbrucei---Tb927.8.9102	3.29169e-59	0.363475	0.99	0.953	2.98424e-55	LS B.2	Tb927.8.910	hypothetical protein, conserved	N/A	repreated				Tbrucei---Tb927.7.5980	3.33822e-50	0.312955	0.262	0.095	3.02643e-46	LS B.2	Tb927.7.5980	protein associated with differentiation 6, putative	PAD6	unique
Tbrucei---Tb927.1.51001	2.85298e-58	0.441643	0.759	0.568	2.58651e-54	LS B.2	Tb927.1.5100	expression site-associated gene 2 (ESAG2) protein, putative	N/A	repreated				Tbrucei---Tb927.7.2090	4.80467e-49	0.399103	0.634	0.432	4.35591e-45	LS B.2	Tb927.7.2090	hypothetical protein, conserved	N/A	unique
Tbrucei---Tb2.NT.8	3.44065e-56	0.388736	0.353	0.154	3.1193e-52	LS B.2	Tb2.NT.8	Noncoding RNA, putative	N/A	unique				Tbrucei---Tb927.8.8320	8.84261e-47	0.380568	0.419	0.224	8.01671e-43	LS B.2	Tb927.8.8320	hypothetical protein, conserved	N/A	unique
Tbrucei---Tb927.10.1040	9.45165e-52	0.337707	0.303	0.117	8.56887e-48	LS B.2	Tb927.10.1040	serine peptidase, Clan SC, Family S10	CBP1	unique				Tbrucei---Tb927.8.6450	6.88969e-45	0.353725	0.736	0.543	6.24619e-41	LS B.2	Tb927.8.6450	inhibitor of cysteine peptidase	ICP	unique
Tbrucei---Tb927.4.710	1.79615e-51	0.398369	0.458	0.25	1.62839e-47	LS B.2	Tb927.4.710	hypothetical protein, conserved	N/A	unique				Tbrucei---Tb927.7.2180	1.57614e-43	0.33497	0.375	0.184	1.42893e-39	LS B.2	Tb927.7.2180	T. brucei spp.-specific protein, putative	N/A	unique
Tbrucei---Tb927.7.5980	3.33822e-50	0.312955	0.262	0.095	3.02643e-46	LS B.2	Tb927.7.5980	protein associated with differentiation 6, putative	PAD6	unique				Tbrucei---Tb927.7.5950	3.49201e-42	0.349317	0.458	0.285	3.16585e-38	LS B.2	Tb927.7.5950	protein associated with differentiation 3, putative	PAD3	unique
Tbrucei---Tb927.8.28612	7.59989e-50	0.507441	0.335	0.152	6.89006e-46	LS B.2	Tb927.8.2861	SRP RNA, 7SL	7SL-sRNA	repreated				Tbrucei---Tb927.10.3360	6.30499e-41	0.346354	0.339	0.172	5.7161e-37	LS B.2	Tb927.10.3360	hypothetical protein, conserved	N/A	unique
Tbrucei---Tb927.10.51603	1.83859e-49	0.402017	0.557	0.35	1.66687e-45	LS B.2	Tb927.10.5160	hypothetical protein	N/A	repreated				Tbrucei---Tb927.4.4520	3.99697e-40	0.374485	0.535	0.353	3.62365e-36	LS B.2	Tb927.4.4520	'Cold-shock' DNA-binding domain containing protein, putative	N/A	unique
Tbrucei---Tb927.7.2090	4.80467e-49	0.399103	0.634	0.432	4.35591e-45	LS B.2	Tb927.7.2090	hypothetical protein, conserved	N/A	unique				Tbrucei---Tb11.v5.0873	9.94464e-39	0.30839	0.315	0.158	9.01581e-35	LS B.2	Tb11.v5.0873	variant surface glycoprotein (VSG), putative	N/A	unique
Tbrucei---Tb927.9.102801	5.237e-49	0.393137	0.625	0.408	4.74786e-45	LS B.2	Tb927.9.10280	Zinc finger CCCH domain-containing protein 48	ZC3H48	repreated				Tbrucei---Tb927.7.5960	5.70823e-38	0.29625	0.324	0.16	5.17508e-34	LS B.2	Tb927.7.5960	protein associated with differentiation 4, putative	PAD4	unique
Tbrucei---Tb927.8.8320	8.84261e-47	0.380568	0.419	0.224	8.01671e-43	LS B.2	Tb927.8.8320	hypothetical protein, conserved	N/A	unique				Tbrucei---Tb927.11.11550	8.48717e-36	0.334043	0.444	0.28	7.69447e-32	LS B.2	Tb927.11.11550	DNA topoisomerase II alpha, putative	TOP2A	unique
Tbrucei---Tb1.NT.273	9.93296e-46	0.33704	0.752	0.542	9.00522e-42	LS B.2	Tb1.NT.27	Noncoding RNA, putative	N/A	repreated				Tbrucei---Tb927.3.3060	1.02994e-35	0.337278	0.666	0.502	9.33744e-32	LS B.2	Tb927.3.3060	hypothetical protein, conserved	N/A	unique
Tbrucei---Tb927.8.79702	2.1389e-45	0.299069	0.54	0.313	1.93913e-41	LS B.2	Tb927.8.7970	hypothetical protein	N/A	repreated				Tbrucei---Tb927.1.2880	1.54347e-33	0.297233	0.359	0.206	1.39931e-29	LS B.2	Tb927.1.2880	pteridine transporter, putative	N/A	unique
Tbrucei---Tb927.2.27702	4.12986e-45	0.333624	0.676	0.457	3.74413e-41	LS B.2	Tb927.2.2770	hypothetical protein, conserved	N/A	repreated				Tbrucei---Tb927.11.8470	1.58752e-31	0.315613	0.38	0.225	1.43924e-27	LS B.2	Tb927.11.8470	zinc finger protein family member, putative	ZC3H45	unique
Tbrucei---Tb927.8.6450	6.88969e-45	0.353725	0.736	0.543	6.24619e-41	LS B.2	Tb927.8.6450	inhibitor of cysteine peptidase	ICP	unique				Tbrucei---Tb927.7.4260	7.31819e-29	0.287806	0.479	0.331	6.63467e-25	LS B.2	Tb927.7.4260	Enriched in surface-labeled proteome protein 13	ESP13	unique
Tbrucei---Tb927.3.47202	9.96044e-45	0.336125	0.468	0.255	9.03013e-41	LS B.2	Tb927.3.4720	dynamin-1-like protein	N/A	repreated				Tbrucei---Tb927.8.870	7.8895e-25	0.293481	0.721	0.612	7.15262e-21	LS B.2	Tb927.8.870	CAMK/CAMKL family protein kinase, putative	N/A	unique
Tbrucei---Tb927.11.95901	2.57022e-44	0.377504	0.64	0.438	2.33016e-40	LS B.2	Tb927.11.9590	S-adenosylhomocysteine hydrolase, putative	N/A	repreated				Tbrucei---Tb927.3.3930	2.92548e-22	0.255227	0.321	0.196	2.65224e-18	LS B.2	Tb927.3.3930	RNA-binding protein	DRBD6B	unique
Tbrucei---Tb927.7.2180	1.57614e-43	0.33497	0.375	0.184	1.42893e-39	LS B.2	Tb927.7.2180	T. brucei spp.-specific protein, putative	N/A	unique
Tbrucei---Tb927.5.20003	5.64586e-43	0.361066	0.693	0.502	5.11853e-39	LS B.2	Tb927.5.2000	hypothetical protein	N/A	repreated
Tbrucei---Tb927.7.5950	3.49201e-42	0.349317	0.458	0.285	3.16585e-38	LS B.2	Tb927.7.5950	protein associated with differentiation 3, putative	PAD3	unique
Tbrucei---Tb927.10.3360	6.30499e-41	0.346354	0.339	0.172	5.7161e-37	LS B.2	Tb927.10.3360	hypothetical protein, conserved	N/A	unique
Tbrucei---Tb927.1.35501	1.46801e-40	0.36223	0.533	0.346	1.3309e-36	LS B.2	Tb927.1.3550	hypothetical protein	N/A	repreated
Tbrucei---Tb927.4.4520	3.99697e-40	0.374485	0.535	0.353	3.62365e-36	LS B.2	Tb927.4.4520	'Cold-shock' DNA-binding domain containing protein, putative	N/A	unique
Tbrucei---Tb927.8.67603	6.99705e-40	0.301621	0.407	0.212	6.34353e-36	LS B.2	Tb927.8.6760	translationally-controlled tumor protein homolog, putative	TCTP2	repreated
Tbrucei---Tb927.3.40903	2.31417e-39	0.311161	0.48	0.276	2.09802e-35	LS B.2	Tb927.3.4090	Pyruvate transporter, putative	PT3	repreated
Tbrucei---Tb927.8.67202	2.37406e-39	0.294643	0.359	0.177	2.15232e-35	LS B.2	Tb927.8.6720	hypothetical protein, conserved	N/A	repreated
Tbrucei---Tb927.3.7202	9.03344e-39	0.324572	0.879	0.806	8.18972e-35	LS B.2	Tb927.3.720	zinc finger protein 3	ZFP3	repreated
Tbrucei---Tb11.v5.0873	9.94464e-39	0.30839	0.315	0.158	9.01581e-35	LS B.2	Tb11.v5.0873	variant surface glycoprotein (VSG), putative	N/A	unique
Tbrucei---Tb927.7.5960	5.70823e-38	0.29625	0.324	0.16	5.17508e-34	LS B.2	Tb927.7.5960	protein associated with differentiation 4, putative	PAD4	unique
Tbrucei---Tb927.10.47801	2.22864e-37	0.318161	0.482	0.29	2.02048e-33	LS B.2	Tb927.10.4780	GPI inositol deacylase precursor	GPIdeAc	repreated
Tbrucei---Tb927.1.7002	9.67547e-37	0.297582	0.34	0.167	8.77178e-33	LS B.2	Tb927.1.700	phosphoglycerate kinase	PGKC	repreated
Tbrucei---Tb927.10.32201	1.234e-36	0.333819	0.371	0.2	1.11874e-32	LS B.2	Tb927.10.3220	nucleolus protein, putative	N/A	repreated
Tbrucei---Tb927.11.46203	1.81685e-36	0.332131	0.717	0.547	1.64716e-32	LS B.2	Tb927.11.4620	hypothetical protein, conserved	N/A	repreated
Tbrucei---Tb927.11.11550	8.48717e-36	0.334043	0.444	0.28	7.69447e-32	LS B.2	Tb927.11.11550	DNA topoisomerase II alpha, putative	TOP2A	unique
Tbrucei---Tb927.6.17903	1.001e-35	0.313198	0.693	0.513	9.07507e-32	LS B.2	Tb927.6.1790	hypothetical protein	N/A	repreated
Tbrucei---Tb927.3.3060	1.02994e-35	0.337278	0.666	0.502	9.33744e-32	LS B.2	Tb927.3.3060	hypothetical protein, conserved	N/A	unique
Tbrucei---Tb927.2.60002	5.75165e-35	0.304496	0.854	0.727	5.21445e-31	LS B.2	Tb927.2.6000	glycosylphosphatidylinositol-specific phospholipase C	GPI-PLC	repreated
Tbrucei---Tb927.9.14403	1.241e-34	0.306471	0.602	0.422	1.12509e-30	LS B.2	Tb927.9.1440	Paraquat-inducible protein A, putative	N/A	repreated
Tbrucei---Tb927.1.2880	1.54347e-33	0.297233	0.359	0.206	1.39931e-29	LS B.2	Tb927.1.2880	pteridine transporter, putative	N/A	unique
Tbrucei---Tb927.9.102302	2.07775e-32	0.278402	0.829	0.686	1.88369e-28	LS B.2	Tb927.9.10230	Co-chaperone protein P23	P23	repreated
Tbrucei---Tb927.11.8470	1.58752e-31	0.315613	0.38	0.225	1.43924e-27	LS B.2	Tb927.11.8470	zinc finger protein family member, putative	ZC3H45	unique
Tbrucei---Tb11.v5.06602	1.74389e-31	0.306979	0.524	0.358	1.58101e-27	LS B.2	Tb11.v5.0660	histone deacetylase, putative	N/A	repreated
Tbrucei---Tb927.10.39901	2.4137e-31	0.277939	0.954	0.909	2.18826e-27	LS B.2	Tb927.10.3990	DHH1	DHH1	repreated
Tbrucei---Tb927.10.109201	2.54187e-31	0.317355	0.583	0.449	2.30446e-27	LS B.2	Tb927.10.10920	heat shock protein, putative	N/A	repreated
Tbrucei---Tb927.3.42702	2.57149e-31	0.300901	0.755	0.61	2.33131e-27	LS B.2	Tb927.3.4270	hypothetical protein, conserved	N/A	repreated
Tbrucei---Tb927.4.12302	1.89492e-30	0.295676	0.567	0.396	1.71794e-26	LS B.2	Tb927.4.1230	hypothetical protein	N/A	repreated
Tbrucei---Tb927.8.63402	8.53222e-30	0.278028	0.629	0.453	7.73531e-26	LS B.2	Tb927.8.6340	CYC2-like cyclin, putative	CYC10	repreated
Tbrucei---Tb927.11.121401	3.45167e-29	0.286946	0.327	0.185	3.12929e-25	LS B.2	Tb927.11.12140	hypothetical protein	N/A	repreated
Tbrucei---Tb927.3.37502	5.65896e-29	0.25822	0.809	0.672	5.13042e-25	LS B.2	Tb927.3.3750	paraflagellar rod component, putative	PFC7	repreated
Tbrucei---Tb927.9.126503	5.91577e-29	0.25022	0.756	0.597	5.36324e-25	LS B.2	Tb927.9.12650	ubiquitin-activating enzyme E1, putative	UBA1b	repreated
Tbrucei---Tb927.7.4260	7.31819e-29	0.287806	0.479	0.331	6.63467e-25	LS B.2	Tb927.7.4260	Enriched in surface-labeled proteome protein 13	ESP13	unique
Tbrucei---Tb927.7.13002	8.79055e-29	0.28621	0.477	0.305	7.96951e-25	LS B.2	Tb927.7.1300	protein disulfide isomerase, putative	N/A	repreated
Tbrucei---Tb927.7.41703	1.91351e-28	0.257888	0.776	0.634	1.73478e-24	LS B.2	Tb927.7.4170	Fatty acid elongase	ELO2	repreated
Tbrucei---Tb927.10.141502	3.61422e-27	0.25185	0.528	0.353	3.27665e-23	LS B.2	Tb927.10.14150	EnigmRBP1	ERBP1	repreated
Tbrucei---Tb927.8.870	7.8895e-25	0.293481	0.721	0.612	7.15262e-21	LS B.2	Tb927.8.870	CAMK/CAMKL family protein kinase, putative	N/A	unique
Tbrucei---Tb927.3.3930	2.92548e-22	0.255227	0.321	0.196	2.65224e-18	LS B.2	Tb927.3.3930	RNA-binding protein	DRBD6B	unique
Tbrucei---Tb927.5.14602	8.38336e-22	0.251485	0.503	0.366	7.60036e-18	LS B.2	Tb927.5.1460	Possible lysine decarboxylase, putative	N/A	repreated
Tbrucei---COII	0	1.09795	0.73	0.216	0	SS A	COII	#N/A	#N/A	unique
Tbrucei---Tb927.10.10260	5.30323e-275	0.597327	0.494	0.171	4.80791e-271	SS A	Tb927.10.10260	EP1 procyclin	EP1	unique
Tbrucei---Tb927.6.510	2.82246e-258	0.732458	0.607	0.281	2.55885e-254	SS A	Tb927.6.510	GPEET procyclin	GPEET	unique
Tbrucei---Tb11.v5.1011	2.5061e-179	0.40503	0.987	0.939	2.27203e-175	SS A	Tb11.v5.1011	calpain-like cysteine peptidase, putative	N/A	repreated
Tbrucei---Tb927.5.810	5.54672e-163	0.284591	1	1	5.02866e-159	SS A	Tb927.5.810	zinc finger CCCH domain containing protein 11	ZC3H11	unique
Tbrucei---COI	2.52198e-151	0.421988	0.743	0.506	2.28643e-147	SS A	COI	#N/A	#N/A	unique
Tbrucei---Tb11.v5.0295	1.23917e-128	0.286611	0.956	0.863	1.12343e-124	SS A	Tb11.v5.0295	retrotransposon hot spot (RHS) protein, putative	N/A	repreated
Tbrucei---COIII	2.69759e-119	0.409604	0.679	0.471	2.44564e-115	SS A	COIII	#N/A	#N/A	unique
Tbrucei---Tb11.v5.0381	7.36158e-114	0.303508	0.932	0.807	6.67401e-110	SS A	Tb11.v5.0381	hypothetical protein, conserved	N/A	repreated
Tbrucei---Tb927.11.19800	8.5896e-103	0.271932	0.645	0.43	7.78733e-99	SS A	Tb927.11.19800	hypothetical protein	N/A	repreated
Tbrucei---Tb927.10.10250	1.00461e-102	0.344695	0.255	0.097	9.10783e-99	SS A	Tb927.10.10250	EP2 procyclin	EP2	unique
Tbrucei---Cyb	1.05832e-96	0.332131	0.336	0.16	9.5947e-93	SS A	Cyb	#N/A	#N/A	unique
Tbrucei---Tb927.2.450	4.73797e-95	0.265686	0.866	0.716	4.29544e-91	SS A	Tb927.2.450	retrotransposon hot spot protein 4 (RHS4), putative	RHS4	repreated
Tbrucei---ND1	1.11366e-89	0.338417	0.523	0.329	1.00964e-85	SS A	ND1	#N/A	#N/A	unique
Tbrucei---Tb10.v4.0129	1.43053e-85	0.279584	0.807	0.636	1.29692e-81	SS A	Tb10.v4.0129	variant surface glycoprotein (VSG, pseudogene), putative	N/A	repreated
Tbrucei---Tb927.10.14580	1.52874e-59	0.261202	0.66	0.506	1.38595e-55	SS A	Tb927.10.14580	60S ribosomal protein L17, putative	N/A	unique
Tbrucei---Tb927.7.5940	2.65691108776098e-315	0.62889	0.923	0.692	2.4087555921641e-311	SS A	Tb927.7.5940	Protein Associated with Differentiation	PAD2	repreated
Tbrucei---Tb927.10.7410	4.06478e-259	0.68267	0.791	0.522	3.68513e-255	SS B	Tb927.10.7410	succinyl-CoA ligase [GDP-forming] beta-chain, putative	N/A	unique
Tbrucei---Tb927.3.2230	6.07737e-252	0.647024	0.879	0.687	5.50975e-248	SS B	Tb927.3.2230	succinyl-CoA synthetase alpha subunit, putative	N/A	unique
Tbrucei---Tb927.9.7470	2.56532e-228	0.612304	0.846	0.631	2.32572e-224	SS B	Tb927.9.7470	purine nucleoside transporter	NT10	unique
Tbrucei---Tb927.6.1520	2.1938e-212	0.610913	0.896	0.715	1.9889e-208	SS B	Tb927.6.1520	Aquaglyceroporin 1	AQP1	unique
Tbrucei---Tb927.8.730	9.76789e-211	0.600568	0.8	0.559	8.85557e-207	SS B	Tb927.8.730	nucleolar RNA-binding protein, putative	N/A	unique
Tbrucei---Tb927.11.11680	2.43732e-209	0.53732	0.947	0.823	2.20967e-205	SS B	Tb927.11.11680	2-oxoglutarate dehydrogenase E2 component, putative	N/A	unique
Tbrucei---Tb11.v5.06321	4.62222e-206	0.496676	0.997	0.978	4.19051e-202	SS B	Tb11.v5.0632	Sel1 repeat, putative	N/A	repreated
Tbrucei---Tb927.9.5900	1.21764e-189	0.585414	0.695	0.437	1.10391e-185	SS B	Tb927.9.5900	glutamate dehydrogenase	GDH	unique
Tbrucei---Tb11.v5.10111	5.30266e-169	0.409725	0.99	0.945	4.80739e-165	SS B	Tb11.v5.1011	calpain-like cysteine peptidase, putative	N/A	repreated
Tbrucei---Tb927.5.4020	2.65422e-164	0.4958	0.49	0.23	2.40631e-160	SS B	Tb927.5.4020	hypothetical protein	N/A	unique
Tbrucei---Tb927.9.5730	2.74843e-164	0.536697	0.78	0.577	2.49173e-160	SS B	Tb927.9.5730	nucleosome assembly protein-like protein	N/A	unique
Tbrucei---Tb927.8.6750	1.67671e-163	0.499451	0.55	0.291	1.52011e-159	SS B	Tb927.8.6750	translationally controlled tumor protein (TCTP), putative	TCTP1	unique
Tbrucei---Tb927.8.760	1.19761e-159	0.505635	0.535	0.286	1.08575e-155	SS B	Tb927.8.760	nucleolar RNA-binding protein	NOPP44/46-1	unique
Tbrucei---Tb927.11.187001	7.13718e-151	0.48758	0.942	0.838	6.47057e-147	SS B	Tb927.11.18700	hypothetical protein, conserved	N/A	repreated
Tbrucei---Tb927.7.6850	1.52942e-150	0.502054	0.465	0.233	1.38657e-146	SS B	Tb927.7.6850	trans-sialidase	TS	unique
Tbrucei---Tb927.9.8740	3.90259e-139	0.43013	0.927	0.83	3.53808e-135	SS B	Tb927.9.8740	Double RNA binding domain protein 3	DRBD3	unique
Tbrucei---Tb927.10.12840	4.75459e-139	0.504975	0.723	0.535	4.31051e-135	SS B	Tb927.10.12840	mitochondrial carrier protein	MCP12	unique
Tbrucei---Tb927.2.470	2.87711e-132	0.374262	0.946	0.863	2.60838e-128	SS B	Tb927.2.470	retrotransposon hot spot protein 4 (RHS4), putative	RHS4	unique
Tbrucei---Tb927.11.9980	1.66556e-127	0.440817	0.722	0.524	1.51e-123	SS B	Tb927.11.9980	2-oxoglutarate dehydrogenase E1 component, putative	N/A	unique
Tbrucei---Tb927.7.2170	7.06907e-125	0.461954	0.571	0.355	6.40882e-121	SS B	Tb927.7.2170	Nucleolar protein 168	NOP168	unique
Tbrucei---Tb11.v5.02951	2.40572e-121	0.353383	0.947	0.88	2.18103e-117	SS B	Tb11.v5.0295	retrotransposon hot spot (RHS) protein, putative	N/A	repreated
Tbrucei---Tb9.NT.34	1.46755e-120	0.436818	0.405	0.206	1.33048e-116	SS B	Tb9.NT.34	Noncoding RNA, putative	N/A	unique
Tbrucei---Tb927.2.560	5.50515e-117	0.392892	0.851	0.705	4.99097e-113	SS B	Tb927.2.560	retrotransposon hot spot protein 4 (RHS4), putative	RHS4	unique
Tbrucei---Tb927.11.16615	6.823e-117	0.423559	0.758	0.587	6.18573e-113	SS B	Tb927.11.16615	Protein of unknown function (DUF2638), putative	N/A	unique
Tbrucei---Tb927.7.59401	4.93027e-114	0.357462	0.895	0.736	4.46978e-110	SS B	Tb927.7.5940	Protein Associated with Differentiation	PAD2	repreated
Tbrucei---Tb927.8.770	5.36932e-114	0.424544	0.641	0.443	4.86783e-110	SS B	Tb927.8.770	SUMO-interacting motif-containing protein	N/A	unique
Tbrucei---Tb927.10.10000	6.4784e-114	0.427907	0.59	0.383	5.87332e-110	SS B	Tb927.10.10000	hypothetical protein, conserved	N/A	unique
Tbrucei---Tb927.5.3800	1.01548e-113	0.431783	0.585	0.382	9.20633e-110	SS B	Tb927.5.3800	glutamine hydrolysing (not ammonia-dependent) carbomoyl phosphate synthase, putative	PYR1A-B	unique
Tbrucei---Tb927.10.6630	2.43597e-112	0.415105	0.406	0.201	2.20845e-108	SS B	Tb927.10.6630	ATP-dependent RNA helicase DBP2A, putative	DBP2A	unique
Tbrucei---Tb11.v5.03811	2.14066e-110	0.371206	0.927	0.827	1.94072e-106	SS B	Tb11.v5.0381	hypothetical protein, conserved	N/A	repreated
Tbrucei---Tb927.10.2370	1.85749e-109	0.423692	0.542	0.332	1.684e-105	SS B	Tb927.10.2370	Lupus La protein homolog, putative	LA	unique
Tbrucei---Tb927.11.14950	5.73889e-109	0.418952	0.766	0.603	5.20287e-105	SS B	Tb927.11.14950	zinc finger protein 2	ZFP2	unique
Tbrucei---Tb11.v5.0153	8.56642e-108	0.422995	0.46	0.261	7.76631e-104	SS B	Tb11.v5.0153	BarP protein, putative	N/A	unique
Tbrucei---Tb927.8.6170	5.68986e-104	0.39786	0.478	0.277	5.15843e-100	SS B	Tb927.8.6170	transketolase, putative	TK	unique
Tbrucei---Tb927.2.340	4.38395e-102	0.357345	0.894	0.797	3.97449e-98	SS B	Tb927.2.340	retrotransposon hot spot protein 4 (RHS4), putative	RHS4	unique
Tbrucei---Tb927.1.880	1.2338e-100	0.423883	0.472	0.272	1.11856e-96	SS B	Tb927.1.880	Midasin, putative	MDN1	unique
Tbrucei---Tb927.11.1450	1.82443e-100	0.411651	0.643	0.457	1.65403e-96	SS B	Tb927.11.1450	2-oxoglutarate dehydrogenase E1 component, putative	N/A	unique
Tbrucei---Tb927.11.6440	8.77143e-100	0.400948	0.734	0.577	7.95218e-96	SS B	Tb927.11.6440	hypothetical protein, conserved	N/A	unique
Tbrucei---Tb927.9.8160	9.7455e-100	0.391993	0.475	0.286	8.83527e-96	SS B	Tb927.9.8160	chaperone protein DnaJ, putative	J11	unique
Tbrucei---Tb927.7.6340	7.34365e-99	0.446819	0.635	0.459	6.65775e-95	SS B	Tb927.7.6340	hypothetical protein, conserved	N/A	unique
Tbrucei---Tb927.9.9290	1.93519e-97	0.416718	0.565	0.377	1.75444e-93	SS B	Tb927.9.9290	polyadenylate-binding protein 1	PABP1	unique
Tbrucei---ND4	7.73487e-96	0.382199	0.768	0.604	7.01243e-92	SS B	ND4	#N/A	#N/A	unique
Tbrucei---Tb927.6.3490	3.41002e-90	0.319291	0.978	0.954	3.09153e-86	SS B	Tb927.6.3490	zinc finger protein 1	ZFP1	unique
Tbrucei---Tb927.10.6730	1.16825e-89	0.390324	0.576	0.394	1.05913e-85	SS B	Tb927.10.6730	Plasma-membrane choline transporter, putative	N/A	unique
Tbrucei---Tb927.10.2560	4.23382e-89	0.405505	0.505	0.331	3.83838e-85	SS B	Tb927.10.2560	mitochondrial malate dehydrogenase	mMDH	unique
Tbrucei---Tb927.2.4501	2.44499e-87	0.326037	0.851	0.743	2.21663e-83	SS B	Tb927.2.450	retrotransposon hot spot protein 4 (RHS4), putative	RHS4	repreated
Tbrucei---Tb927.10.12700	2.74046e-86	0.363908	0.616	0.427	2.4845e-82	SS B	Tb927.10.12700	pyruvate dehydrogenase E1 alpha subunit, putative	N/A	unique
Tbrucei---Tb927.3.1030	3.75219e-84	0.36902	0.569	0.393	3.40174e-80	SS B	Tb927.3.1030	RNA-binding protein	RPB28	unique
Tbrucei---Tb927.3.1380	5.33254e-84	0.383329	0.476	0.311	4.83448e-80	SS B	Tb927.3.1380	ATP synthase subunit beta, mitochondrial	ATPB	unique
Tbrucei---Tb927.2.1120	6.27321e-83	0.318458	0.778	0.643	5.68729e-79	SS B	Tb927.2.1120	retrotransposon hot spot protein 4 (RHS4), point mutation	N/A	unique
Tbrucei---Tb927.4.4880	5.50164e-81	0.363901	0.533	0.349	4.98778e-77	SS B	Tb927.4.4880	RING-variant domain containing protein, putative	N/A	unique
Tbrucei---Tb927.10.15180	1.14509e-80	0.368402	0.587	0.419	1.03814e-76	SS B	Tb927.10.15180	nucleosome assembly protein, putative	N/A	unique
Tbrucei---Tb927.4.3950	1.15668e-79	0.393138	0.683	0.539	1.04865e-75	SS B	Tb927.4.3950	cytoskeleton-associated protein CAP5.5, putative	CAP5.5	unique
Tbrucei---Tb927.10.1570	2.39876e-79	0.354297	0.497	0.322	2.17472e-75	SS B	Tb927.10.1570	Mitochondrial ATP synthase subunit c-2	ATPc2	unique
Tbrucei---Tb927.11.2410	2.40276e-79	0.325678	0.285	0.134	2.17834e-75	SS B	Tb927.11.2410	Flabarin, putative	N/A	unique
Tbrucei---Tb927.9.46801	2.95805e-79	0.356764	0.871	0.771	2.68177e-75	SS B	Tb927.9.4680	Eukaryotic initiation factor 4A-1	EIF4A1	repreated
Tbrucei---Tb927.10.11630	8.46154e-77	0.373301	0.595	0.439	7.67123e-73	SS B	Tb927.10.11630	PSP1 C-terminal conserved region, putative	N/A	unique
Tbrucei---Tb927.7.1320	3.84566e-76	0.356447	0.44	0.282	3.48648e-72	SS B	Tb927.7.1320	10 kDa heat shock protein, putative	HSP10	unique
Tbrucei---Tb927.9.10400	1.48532e-74	0.307132	0.313	0.158	1.34659e-70	SS B	Tb927.9.10400	hypothetical protein, conserved	N/A	unique
Tbrucei---Tb927.10.9080	1.18719e-72	0.32065	0.86	0.775	1.07631e-68	SS B	Tb927.10.9080	pteridine transporter, putative	N/A	unique
Tbrucei---Tb927.10.2360	6.32685e-72	0.348694	0.589	0.423	5.73592e-68	SS B	Tb927.10.2360	hypothetical protein	N/A	unique
Tbrucei---Tb927.9.47501	3.56357e-71	0.291902	0.844	0.744	3.23073e-67	SS B	Tb927.9.4750	hypothetical protein	N/A	repreated
Tbrucei---Tb927.11.16730	4.36744e-71	0.335007	0.726	0.595	3.95952e-67	SS B	Tb927.11.16730	dihydrolipoyl dehydrogenase	GCVL-2	unique
Tbrucei---Tb927.1.120	4.45408e-71	0.348257	0.71	0.578	4.03807e-67	SS B	Tb927.1.120	retrotransposon hot spot protein 4 (RHS4), putative	RHS4	unique
Tbrucei---Tb927.9.107701	1.71545e-70	0.274096	0.958	0.922	1.55523e-66	SS B	Tb927.9.10770	polyadenylate-binding protein 2	PABP2	repreated
Tbrucei---Tb927.9.15460	3.93219e-70	0.330253	0.628	0.475	3.56492e-66	SS B	Tb927.9.15460	calcium motive p-type ATPase, putative	N/A	unique
Tbrucei---Tb927.8.900	1.72584e-69	0.356934	0.68	0.544	1.56465e-65	SS B	Tb927.8.900	splicing factor TSR1	TSR1	unique
Tbrucei---Tb927.9.5150	1.41672e-68	0.338326	0.508	0.348	1.2844e-64	SS B	Tb927.9.5150	ribosomal protein S6, putative	NHP2	unique
Tbrucei---Tb927.10.3210	3.23218e-68	0.343556	0.607	0.457	2.93029e-64	SS B	Tb927.10.3210	delta-1-pyrroline-5-carboxylate dehydrogenase, putative	N/A	unique
Tbrucei---Tb927.9.12510	1.28736e-66	0.324297	0.743	0.629	1.16712e-62	SS B	Tb927.9.12510	ATP-dependent DEAD/H RNA helicase, putative	DED1	unique
Tbrucei---Tb927.7.4270	8.58453e-64	0.299319	0.326	0.183	7.78274e-60	SS B	Tb927.7.4270	hypothetical protein, conserved	N/A	unique
Tbrucei---Tb927.10.1560	8.93456e-63	0.301699	0.343	0.196	8.10008e-59	SS B	Tb927.10.1560	Nucleolar protein 91	NOP91	unique
Tbrucei---Tb927.10.12500	2.72775e-62	0.258565	0.289	0.15	2.47298e-58	SS B	Tb927.10.12500	P-type H+-ATPase, putative	N/A	unique
Tbrucei---Tb927.10.13360	8.25283e-61	0.329676	0.483	0.334	7.48201e-57	SS B	Tb927.10.13360	Elongation factor Tu, mitochondrial	EF-Tu	unique
Tbrucei---Tb927.11.6280	2.43618e-60	0.270284	0.268	0.139	2.20864e-56	SS B	Tb927.11.6280	pyruvate phosphate dikinase	PPDK	unique
Tbrucei---Tb927.3.1790	3.40375e-60	0.32827	0.514	0.368	3.08584e-56	SS B	Tb927.3.1790	pyruvate dehydrogenase E1 beta subunit, putative	N/A	unique
Tbrucei---Tb927.10.12260	5.7534e-57	0.336311	0.49	0.362	5.21603e-53	SS B	Tb927.10.12260	cytosolic nonspecific dipeptidase, putative	N/A	unique
Tbrucei---Tb927.10.14540	2.60805e-56	0.280806	0.815	0.716	2.36445e-52	SS B	Tb927.10.14540	hypothetical protein	N/A	unique
Tbrucei---Tb10.v4.01291	5.62929e-56	0.29082	0.781	0.67	5.10351e-52	SS B	Tb10.v4.0129	variant surface glycoprotein (VSG, pseudogene), putative	N/A	repreated
Tbrucei---Tb927.10.7180	9.29323e-56	0.271974	0.315	0.186	8.42524e-52	SS B	Tb927.10.7180	cysteine-rich, acidic integral membrane protein precursor	CRAM	unique
Tbrucei---Tb11.1390	1.16298e-55	0.260994	0.342	0.198	1.05436e-51	SS B	Tb11.1390	hypothetical protein, conserved	N/A	unique
Tbrucei---Tb927.11.15950	1.08841e-54	0.305551	0.719	0.598	9.8675e-51	SS B	Tb927.11.15950	amino acid transporter, putative	N/A	unique
Tbrucei---Tb927.5.3820	3.27485e-54	0.275143	0.391	0.247	2.96898e-50	SS B	Tb927.5.3820	aspartate carbamoyltransferase, putative	PYR2	unique
Tbrucei---Tb927.11.13180	1.29392e-53	0.288789	0.448	0.301	1.17307e-49	SS B	Tb927.11.13180	Present in the outer mitochondrial membrane proteome 10	POMP10	unique
Tbrucei---Tb927.1.46901	5.30954e-51	0.28996	0.531	0.401	4.81363e-47	SS B	Tb927.1.4690	Protein arginine N-methyltransferase 1 catalytic subunit	PRMT1-ENZ	repreated
Tbrucei---Tb927.6.2790	1.00446e-50	0.332491	0.662	0.566	9.10646e-47	SS B	Tb927.6.2790	L-threonine 3-dehydrogenase	TDH	unique
Tbrucei---Tb927.11.7900	1.05713e-50	0.29148	0.421	0.284	9.58395e-47	SS B	Tb927.11.7900	mitochondrial RNA binding protein 16	RBP16	unique
Tbrucei---Tb927.1.2230	2.34453e-50	0.289677	0.666	0.545	2.12555e-46	SS B	Tb927.1.2230	small myristoylated protein 1-1	SMP1-1	unique
Tbrucei---Tb927.4.33201	3.24842e-50	0.292971	0.714	0.606	2.94502e-46	SS B	Tb927.4.3320	uracil phosphoribosyltransferase, putative	N/A	repreated
Tbrucei---Tb927.11.17870	2.52671e-49	0.258886	0.344	0.216	2.29071e-45	SS B	Tb927.11.17870	variant surface glycoprotein (VSG), interrupted	N/A	unique
Tbrucei---Tb927.6.2890	5.77131e-49	0.252191	0.334	0.206	5.23227e-45	SS B	Tb927.6.2890	single strand-specific nuclease, putative	N/A	unique
Tbrucei---Tb927.8.3750	6.32787e-49	0.273828	0.392	0.262	5.73685e-45	SS B	Tb927.8.3750	nucleolar protein 56	NOP56	unique
Tbrucei---Tb927.7.3090	3.79727e-48	0.272171	0.408	0.273	3.4426e-44	SS B	Tb927.7.3090	Galactose oxidase, central domain containing protein, putative	N/A	unique
Tbrucei---Tb927.7.7430	1.71133e-47	0.256981	0.384	0.254	1.5515e-43	SS B	Tb927.7.7430	ATP synthase F1, alpha subunit	ATPF1A	unique
Tbrucei---Tb927.11.10370	2.43365e-47	0.263067	0.33	0.207	2.20634e-43	SS B	Tb927.11.10370	glycosyl hydrolase-like protein	N/A	unique
Tbrucei---Tb11.v5.0883	5.47286e-47	0.285186	0.546	0.402	4.9617e-43	SS B	Tb11.v5.0883	hypothetical protein, conserved	N/A	unique
Tbrucei---Tb927.4.4380	1.29081e-46	0.279921	0.692	0.593	1.17024e-42	SS B	Tb927.4.4380	Pyrophosphate-energized vacuolar membrane proton pump 1	VP1	unique
Tbrucei---Tb927.11.198001	1.90768e-46	0.268819	0.61	0.474	1.7295e-42	SS B	Tb927.11.19800	hypothetical protein	N/A	repreated
Tbrucei---Tb927.1.4100	1.46647e-45	0.280381	0.483	0.351	1.3295e-41	SS B	Tb927.1.4100	cytochrome oxidase subunit IV	COXIV	unique
Tbrucei---Tb927.11.10560	1.54172e-43	0.275377	0.673	0.569	1.39772e-39	SS B	Tb927.11.10560	eukaryotic translation initiation factor 4 gamma 4	EIF4G4	unique
Tbrucei---Tb927.8.5090	7.857e-43	0.25663	0.388	0.256	7.12315e-39	SS B	Tb927.8.5090	DNA-directed RNA polymerase I largest subunit	RPA1	unique
Tbrucei---Tb927.11.12420	1.35247e-42	0.270354	0.578	0.463	1.22614e-38	SS B	Tb927.11.12420	kinetoplastid kinetochore protein 19	KKT19	unique
Tbrucei---Tb927.1.3070	4.32666e-42	0.263107	0.406	0.286	3.92255e-38	SS B	Tb927.1.3070	hypothetical protein, conserved	N/A	unique
Tbrucei---Tb927.10.7500	1.26455e-41	0.255266	0.382	0.27	1.14644e-37	SS B	Tb927.10.7500	fibrillarin	NOP1	unique
Tbrucei---Tb927.7.6090	4.21142e-38	0.267211	0.531	0.423	3.81808e-34	SS B	Tb927.7.6090	eukaryotic translation initiation factor 3 subunit a	EIF3A	unique

## Sheet: DE over branched trajectory
Differential expression analysis of branched trajectory infered from WT and ZC3H20 KO parasites (Fig. 5).
Wald tests were used to assess association of each genes differential expression (waldStat), with the complete branched trajectory, the WT lineage and the ZC3H20 KO lineage separately
	Branched trajectory			WT lineage			ZC3H20 KO lineage
Gene ID	waldStat	df	pvalue	waldStat_ WT_lineage	df_ WT_lineage	pvalue_ WT_lineage	waldStat_ ZC3H20_KO_lineage	df_ZC3H20_KO_lineage	pvalue_ZC3H20_KO_lineage	meanLog10(FC)	Product Description	Gene Name or Symbol
Tb07.11L3.90	21.3219	26	0.725163	18.7239	8	0.0164079	0.407151	5	0.99513	0.04846	zinc finger protein family member, putative	ZC3H18
Tb07.11L3.100	16.4075	26	0.925893	9.9836	8	0.266179	2.80653	5	0.729783	0.0420478	SUMO-interacting motif-containing protein	N/A
Tb05.5K5.20	4.96214	26	0.999998	1.28636	8	0.995713	2.26627	5	0.811209	0.144967	hypothetical protein, conserved	N/A
Tb05.5K5.30	109.141	26	3.70359e-12	52.4529	8	1.37599e-08	22.3733	5	0.000444599	0.20537	serine/threonine protein phosphatase, putative	N/A
Tb05.5K5.40	123.583	26	1.16573e-14	91.298	8	2.22045e-16	17.4762	5	0.00367986	0.131751	hypothetical protein, conserved	N/A
Tb05.5K5.60	NA	NA	NA	1.29447	8	0.995618	NA	NA	NA	4.89889	hypothetical protein, conserved	N/A
Tb05.5K5.70	50.9251	26	0.00243412	37.8026	8	8.18763e-06	1.52354	5	0.910338	0.245787	nucleolar RNA helicase II, putative	N/A
Tb05.5K5.80	6.54464	26	0.999961	2.83826	8	0.944094	0.666925	5	0.984734	0.124506	calcium/calmodulin-dependent protein kinase, putative	N/A
Tb05.5K5.90	19.2928	26	0.823834	4.28422	8	0.830613	14.0939	5	0.0150238	0.213646	dynein light chain, putative	N/A
Tb05.5K5.100	NA	NA	NA	2.35315	8	0.968228	3.12947	5	0.680033	14.0432	hypothetical protein, conserved	N/A
Tb05.5K5.120	14.7195	26	0.962251	4.64563	8	0.794692	4.12224	5	0.531954	0.255068	hypothetical protein, conserved	N/A
Tb05.5K5.130	114.931	26	3.75699e-13	65.2491	8	4.30853e-11	30.8392	5	1.00775e-05	0.363183	paraflagellar rod component par4, putative	N/A
Tb05.5K5.140	4.60342	26	0.999999	1.41412	8	0.994044	0.23458	5	0.998696	0.16886	Trypanosoma specific protein, unknown function	N/A
Tb05.5K5.150	5.96542	26	0.999985	3.12474	8	0.926287	0.0543024	5	0.999964	0.0871991	small GTP-binding protein, putative	N/A
Tb05.5K5.160	45.1183	26	0.0114242	20.8524	8	0.00754997	18.6878	5	0.0021972	0.59683	hypothetical protein, conserved	N/A
Tb05.5K5.170	7.92072	26	0.999751	2.57234	8	0.958272	1.84029	5	0.870773	0.627873	elongation of very long chain fatty acids protein, putative	N/A
Tb05.5K5.180	7.96975	26	0.999736	4.10935	8	0.847125	0.17622	5	0.999349	0.0979575	receptor-type adenylate cyclase GRESAG 4, putative	N/A
Tb05.5K5.190	1.03904	26	1	0.0328796	8	1	0.340375	5	0.996814	0.0520833	receptor-type adenylate cyclase GRESAG 4, putative	N/A
Tb05.5K5.200	16.3803	26	0.926615	3.15785	8	0.924064	3.89624	5	0.56445	0.159289	guanine deaminase, putative	N/A
Tb05.5K5.210	3.29983	26	1	1.27022	8	0.995898	1.46826	5	0.916704	0.0682713	hypothetical protein	N/A
Tb05.5K5.220	71.5711	26	3.90755e-06	30.7858	8	0.000153385	17.5203	5	0.00361171	0.284116	hypothetical protein	N/A
Tb05.5K5.230	NA	NA	NA	12.0639	8	0.148375	NA	NA	NA	11.1844	RAB GTP-binding protein, degenerate	N/A
Tb05.5K5.240	1.89051	26	1	0.0203267	8	1	0.0667634	5	0.99994	0.157274	expression site-associated gene 3 (ESAG3) protein, putative	N/A
Tb05.5K5.250	17.0404	26	0.907858	5.52945	8	0.699775	3.17337	5	0.673277	0.171782	hypothetical protein	N/A
Tb05.5K5.260	31.391	26	0.214027	24.9671	8	0.00157464	2.80453	5	0.73009	0.157161	variant surface glycoprotein (VSG), putative	N/A
Tb05.5K5.270	48.7003	26	0.00447821	47.3044	8	1.34149e-07	0.331212	5	0.997015	0.0874675	expression site-associated gene 9 (ESAG9), frameshift	N/A
Tb05.5K5.280	NA	NA	NA	9.26677e-05	8	1	2.96227	5	0.705803	0.37022	expression site-associated gene 1 (ESAG1), point mutation	N/A
Tb05.5K5.290	NA	NA	NA	0.628899	8	0.999683	0.127055	5	0.999707	0.115043	hypothetical protein	N/A
Tb05.5K5.300	NA	NA	NA	NA	NA	NA	NA	NA	NA	NA	variant surface glycoprotein, degenerate	N/A
Tb05.5K5.420	NA	NA	NA	1.42294	8	0.993915	0.0279525	5	0.999993	0.277045	variant surface glycoprotein (VSG, pseudogene), putative	N/A
Tb05.5K5.500	NA	NA	NA	12.9396	8	0.113946	1.82778	5	0.872424	0.600898	expression site-associated gene 3 (ESAG3), degenerate	N/A
Tb05.5K5.530	NA	NA	NA	2.30218	8	0.970318	0.699199	5	0.983013	42.7103	variant surface glycoprotein (VSG), putative	N/A
Tb927.1.20	9.80169	26	0.998299	5.7587	8	0.67424	0.809445	5	0.976427	0.0918334	expression site-associated gene 3 (ESAG3), pseudogene	N/A
Tb927.1.60	22.5314	26	0.659304	15.008	8	0.0589895	4.49624	5	0.480387	0.049038	RNA polymerase (pseudogene), putative	N/A
Tb927.1.70	78.773	26	3.23609e-07	56.9919	8	1.80732e-09	9.34072	5	0.0962217	0.190728	retrotransposon hot spot protein 4 (RHS4), putative	RHS4
Tb927.1.90	14.7317	26	0.962046	12.2125	8	0.141973	1.02216	5	0.960759	0.0572249	retrotransposon hot spot protein (RHS, pseudogene), putative	N/A
Tb927.1.100	82.2631	26	9.34911e-08	41.4921	8	1.68627e-06	20.0126	5	0.00124294	0.0907916	RNA polymerase (pseudogene), putative	N/A
Tb927.1.110	7.64567	26	0.999822	4.46191	8	0.813232	0.844513	5	0.974108	0.392889	hypothetical protein, conserved	N/A
Tb927.1.120	232.341	26	0	219.626	8	0	10.271	5	0.0679098	0.0860574	retrotransposon hot spot protein 4 (RHS4), putative	RHS4
Tb927.1.180	105.894	26	1.31799e-11	102.939	8	0	0.110787	5	0.999791	0.0335175	retrotransposon hot spot protein 1 (RHS1), putative	RHS1
Tb927.1.190	18.5314	26	0.855594	5.0691	8	0.750166	1.80422	5	0.875517	0.0963782	retrotransposon hot spot protein (RHS, pseudogene), putative	N/A
Tb927.1.220	114.828	26	3.91576e-13	106.243	8	0	2.81376	5	0.728671	0.0636257	retrotransposon hot spot protein 1 (RHS1), putative	RHS1
Tb927.1.240	7.27946	26	0.999889	0.930149	8	0.998652	4.49111	5	0.481074	0.0359603	retrotransposon hot spot protein (RHS, pseudogene), putative	N/A
Tb927.1.270	9.40865	26	0.998807	8.0595	8	0.42768	0.968647	5	0.965055	0.0428284	hypothetical protein	N/A
Tb927.1.275	15.9621	26	0.937111	3.72535	8	0.881015	8.25609	5	0.142675	0.108442	expression site-associated gene 4 (ESAG4), pseudogene	N/A
Tb927.1.280	14.9476	26	0.958285	11.1463	8	0.193545	1.13763	5	0.950719	0.166325	Protein of unknown function (DUF1181), putative	N/A
Tb927.1.290	5.15901	26	0.999997	2.89698	8	0.940655	0.406236	5	0.995156	0.0610115	leucine-rich repeat protein (LRRP), putative	N/A
Tb927.1.300	2.91546	26	1	0.0285046	8	1	0.144849	5	0.999597	0.085378	retrotransposon hot spot protein (RHS, pseudogene), putative	N/A
Tb927.1.320	7.04795	26	0.999919	4.81984	8	0.776647	0.993176	5	0.963114	1.31179	retrotransposon hot spot protein (RHS, pseudogene), putative	N/A
Tb927.1.330	NA	NA	NA	0.303199	8	0.99998	3.63124	5	0.603629	0.241531	retrotransposon hot spot protein (RHS, pseudogene), putative	N/A
Tb927.1.350	3.31907	26	1	1.86213	8	0.984951	0.601852	5	0.987918	0.113116	retrotransposon hot spot protein (RHS, pseudogene), putative	N/A
Tb927.1.370	4.35984	26	0.999999	2.95264	8	0.937294	0.0353995	5	0.999988	0.0671142	leucine-rich repeat protein (LRRP), putative	N/A
Tb927.1.380	25.9955	26	0.46335	21.0273	8	0.0070753	3.07792	5	0.687974	0.043715	Protein of unknown function (DUF1181), putative	N/A
Tb927.1.400	136.616	26	1.11022e-16	108.388	8	0	12.8319	5	0.0250057	0.125519	hypothetical protein, conserved	N/A
Tb927.1.410	27.3886	26	0.389183	22.681	8	0.00379889	1.26018	5	0.938975	0.0895281	retrotransposon hot spot protein (RHS, pseudogene), putative	N/A
Tb927.1.420	36.6065	26	0.0810663	29.6152	8	0.00024717	2.2016	5	0.820605	0.13288	retrotransposon hot spot protein 5 (RHS5), putative	RHS5
Tb927.1.430	7.97096	26	0.999735	0.362111	8	0.999961	4.21188	5	0.519331	0.0946306	retrotransposon hot spot protein (RHS, pseudogene), putative	N/A
Tb927.1.450	9.0155	26	0.999182	4.30699	8	0.828418	2.82976	5	0.726212	0.0436647	retrotransposon hot spot protein (RHS, pseudogene), putative	N/A
Tb927.1.470	23.5177	26	0.603521	11.5971	8	0.170108	4.13103	5	0.530709	0.15802	Protein of unknown function (DUF1181), putative	N/A
Tb927.1.480	37.4931	26	0.0674358	12.6011	8	0.126331	2.20463	5	0.820166	0.190363	leucine-rich repeat protein (LRRP), putative	N/A
Tb927.1.490	61.9401	26	9.14832e-05	30.8564	8	0.000149016	9.00459	5	0.108881	0.18959	hypothetical protein	N/A
Tb927.1.500	25.0736	26	0.514814	22.4322	8	0.00417502	1.74898	5	0.882673	0.0441096	retrotransposon hot spot protein (RHS, pseudogene), putative	N/A
Tb927.1.520	8.73562	26	0.999384	5.03548	8	0.753777	1.77915	5	0.878781	0.13615	variant surface glycoprotein, fragment	N/A
Tb927.1.530	5.58729	26	0.999992	0.0614157	8	1	4.83939	5	0.435794	0.039933	hypothetical protein, conserved	N/A
Tb927.1.540	41.307	26	0.0288961	37.6687	8	8.66676e-06	1.98422	5	0.851324	0.0942637	DNA-directed RNA polymerase III, putative	RPC128
Tb927.1.560	33.1386	26	0.158116	28.1096	8	0.000453848	2.84962	5	0.723157	0.147367	WD domain, G-beta repeat, putative	N/A
Tb927.1.570	12.221	26	0.989857	11.5511	8	0.172386	0.296163	5	0.997715	0.0683423	Histone-lysine N-methyltransferase, H3 lysine-76 specific	DOT1B
Tb927.1.580	92.9237	26	1.87232e-09	88.2137	8	1.11022e-15	0.90862	5	0.969594	0.0988414	phosphate-repressible phosphate permease, putative	N/A
Tb927.1.600	156.886	26	0	153.611	8	0	2.31211	5	0.804486	0.0790125	phosphate-repressible phosphate permease, putative	N/A
Tb927.1.610	26.7896	26	0.420433	13.5508	8	0.094252	4.92838	5	0.424683	0.329202	hypothetical protein, conserved	N/A
Tb927.1.630	39.2212	26	0.046433	15.2207	8	0.0549934	13.9113	5	0.0161826	0.202849	histone chaperone ASF1A	ASF1A
Tb927.1.640	11.8056	26	0.992215	2.09452	8	0.977976	1.11889	5	0.952418	0.110496	BRCA2	BRCA2
Tb927.1.650	13.9853	26	0.973193	9.81718	8	0.278093	1.83829	5	0.871037	0.104698	conserved protein, unknown function	N/A
Tb927.1.670	9.89305	26	0.998158	6.40839	8	0.601586	0.00326682	5	1	0.111597	conserved protein, unknown function	N/A
Tb927.1.690	18.8371	26	0.843233	1.04823	8	0.997925	6.28109	5	0.279821	0.173288	hypothetical protein, conserved	N/A
Tb927.1.700	556.066	26	0	518.777	8	0	11.0663	5	0.0500815	0.390539	phosphoglycerate kinase	PGKC
Tb927.1.710	7.69236	26	0.999811	6.2417	8	0.620178	0.191948	5	0.999198	0.0669111	phosphoglycerate kinase	PGKB
Tb927.1.720	22.4807	26	0.662129	11.5658	8	0.171654	1.52413	5	0.910269	0.167994	phosphoglycerate kinase	PGKA
Tb927.1.730	15.0064	26	0.957218	13.5407	8	0.0945521	0.42834	5	0.994513	0.0842185	NADH-ubiquinone oxidoreductase complex I subunit, putative	N/A
Tb927.1.740	16.9316	26	0.911136	11.6228	8	0.168846	0.0044536	5	1	0.103882	phosphatidylinositol-4-phosphate 5-kinase related	N/A
Tb927.1.750	18.3979	26	0.860822	2.21802	8	0.973588	12.8909	5	0.024423	0.0788796	Metal-binding domain-containing protein	N/A
Tb927.1.760	11.1601	26	0.995001	10.0636	8	0.260588	0.00371629	5	1	0.0338406	wd40 repeat domain-containing protein	N/A
Tb927.1.780	23.8775	26	0.582971	6.3266	8	0.610698	13.7736	5	0.0171133	0.253172	leucine-rich repeat-containing protein	N/A
Tb927.1.790	NA	NA	NA	1.51051	8	0.992532	NA	NA	NA	8.31833	hypothetical transmembrane protein, conserved	N/A
Tb927.1.800	8.51979	26	0.99951	4.89624	8	0.768607	3.04681	5	0.69277	0.089083	hypothetical transmembrane protein	N/A
Tb927.1.820	23.4653	26	0.60651	1.47557	8	0.993106	13.86	5	0.0165234	0.166206	kelch domain-containing protein	N/A
Tb927.1.830	NA	NA	NA	0.734927	8	0.999433	NA	NA	NA	1.99702	hypothetical protein, conserved	N/A
Tb927.1.840	8.19843	26	0.999656	6.89937	8	0.547528	0.102954	5	0.999826	0.0925879	transmembrane protein, putative	N/A
Tb927.1.860	51.1131	26	0.00230977	46.8806	8	1.61585e-07	0.5711	5	0.989288	0.0727318	transmembrane protein, putative	N/A
Tb927.1.870	12.281	26	0.989475	11.7946	8	0.160607	0.279011	5	0.998019	0.0548521	deoxyhypusine synthase	DHSp
Tb927.1.880	255.569	26	0	248.266	8	0	2.65409	5	0.753131	0.147026	Midasin, putative	MDN1
Tb927.1.890	8.4906	26	0.999525	2.23154	8	0.973078	1.44256	5	0.919601	0.145579	hypothetical protein, conserved	N/A
Tb927.1.990	46.4023	26	0.00822173	14.9132	8	0.0608562	16.9465	5	0.0046023	0.153467	Enkuring domain-containig protein	N/A
Tb927.1.1000	11.4846	26	0.993722	8.12047	8	0.421792	1.29984	5	0.934949	0.0963241	developmentally regulated phosphoprotein	N/A
Tb927.1.1010	20.322	26	0.776057	13.0984	8	0.108509	1.06324	5	0.957305	0.120934	E3 ubiquitin-protein ligase KCMF1, putative	N/A
Tb927.1.1025	9.12159	26	0.999093	0.139096	8	0.999999	0.109714	5	0.999796	0.134898	conserved protein, unknown function	N/A
Tb927.1.1030	35.2188	26	0.106997	33.0189	8	6.11068e-05	0.00544635	5	1	0.0810659	Nucleolar protein 49	NOP49
Tb927.1.1050	31.7106	26	0.202864	26.4266	8	0.000887489	1.42187	5	0.921906	0.0967773	Metallo-dependent phosphatase-like domain-containing protein	N/A
Tb927.1.1060	9.02917	26	0.999171	6.50222	8	0.591162	0.747194	5	0.980279	0.0868464	Cell cycle checkpoint protein RAD1-like, putative	N/A
Tb927.1.1080	10.7437	26	0.996326	0.637128	8	0.999667	7.83325	5	0.165668	0.114829	TFIIH basal transcription factor subunit, putative	TSP1
Tb927.1.1090	14.9692	26	0.957894	2.86171	8	0.942734	9.2285	5	0.10029	0.0925955	hypothetical protein, conserved	N/A
Tb927.1.1100	5.21319	26	0.999996	2.54022	8	0.959829	0.513853	5	0.991607	0.110804	Basal body protein	BBP109
Tb927.1.1120	41.2349	26	0.0293858	30.9888	8	0.000141147	5.16955	5	0.395541	0.205693	ribosomal RNA-processing protein 8, putative	RRP8
Tb927.1.1150	11.8032	26	0.992228	11.1257	8	0.194677	0.0982252	5	0.999845	0.066534	zeta tubulin	N/A
Tb927.1.1160	7.80931	26	0.999782	6.24168	8	0.62018	0.301456	5	0.997616	0.0654777	kinetoplast ribosomal PPR-repeat containing protein 3	KRIPP3
Tb927.1.1170	1.64447	26	1	0.700467	8	0.999525	0.887311	5	0.971133	0.0494594	DNA-directed RNA polymerase 2, RPB12 subunit	RPB12
Tb927.1.1175	9.64187	26	0.998524	3.09419	8	0.928308	3.2834	5	0.656385	0.112797	hypothetical protein	N/A
Tb927.1.1210	6.57011	26	0.999959	4.89809	8	0.768411	0.635149	5	0.986337	0.220252	conserved protein, unknown function	N/A
Tb927.1.1220	17.5541	26	0.89139	16.7784	8	0.0325014	0.692588	5	0.983373	0.0598684	RWD domain-containing protein	N/A
Tb927.1.1230	2.98625	26	1	2.11919	8	0.977138	0.558853	5	0.98981	0.0855235	chaperone protein DnaJ, putative	J47
Tb927.1.1240	34.1635	26	0.130957	31.1563	8	0.000131781	0.014024	5	0.999999	0.0662799	cytidine triphosphate synthase, putative	N/A
Tb927.1.1270	57.4942	26	0.000360792	23.5082	8	0.00276954	21.1315	5	0.000765003	0.195509	homocysteine S-methyltransferase, putative	N/A
Tb927.1.1310	NA	NA	NA	NA	NA	NA	NA	NA	NA	NA	transmembrane protein, conserved	N/A
Tb927.1.1340	17.4165	26	0.89596	10.797	8	0.213468	6.36647	5	0.272174	0.0799598	Quinonprotein alcohol dehydrogenase-like protein, putative	N/A
Tb927.1.1350	6.39108	26	0.999969	3.89045	8	0.86687	1.18313	5	0.946486	0.187879	kinesin heavy chain, putative	N/A
Tb927.1.1380	46.2625	26	0.00852473	1.26994	8	0.995902	32.1921	5	5.44276e-06	0.142731	serine/threonine protein phosphatase 2A regulatory subunit, putative	N/A
Tb927.1.1390	18.0377	26	0.874399	15.3735	8	0.0522771	0.239756	5	0.998625	0.0898091	hypothetical protein, conserved	N/A
Tb927.1.1400	6.86734	26	0.999937	2.11394	8	0.977318	0.167675	5	0.999423	0.0924133	Overproducer of inositol protein 10 homolog, putative	N/A
Tb1.NT.24	10.8126	26	0.996129	6.58435	8	0.582067	2.23664	5	0.815527	0.170772	Noncoding RNA, putative	N/A
Tb927.1.1420	25.519	26	0.489772	2.43131	8	0.964857	18.0584	5	0.00287409	0.148817	conserved protein, unknown function	N/A
Tb927.1.1470	NA	NA	NA	16.1371	8	0.0404596	0.730898	5	0.98123	17.7277	conserved protein, unknown function	N/A
Tb927.1.1500	446.79	26	0	393.537	8	0	22.3306	5	0.00045299	0.272928	conserved protein, unknown function	N/A
Tb1.NT.25	22.5901	26	0.656018	17.0882	8	0.0292041	0.454802	5	0.993685	0.184335	Noncoding RNA, putative	N/A
Tb927.1.1530	22.7719	26	0.645816	3.83072	8	0.872065	15.4095	5	0.00874861	0.081487	STE group serine/threonine-protein kinase, putative	N/A
Tb927.1.1540	22.6519	26	0.652558	19.8771	8	0.0108113	2.26873	5	0.810848	0.0702976	Tubulin/FtsZ family, putative	N/A
Tb927.1.1550	17.6843	26	0.886957	15.9009	8	0.0438201	0.671228	5	0.98451	0.0777196	tubulin-tyrosine ligase, putative	N/A
Tb927.1.1560	NA	NA	NA	NA	NA	NA	1.04211	5	0.959098	5.58397	vesicular-fusion protein nsf, putative	N/A
Tb927.1.1580	21.4731	26	0.717152	14.005	8	0.0816362	1.30325	5	0.934597	0.205342	electron transport protein SCO1/2, putative	N/A
Tb927.1.1600	38.2259	26	0.0576978	27.9288	8	0.000487977	3.75343	5	0.585433	0.127012	pseudouridine synthase TruD, putative	N/A
Tb927.1.1620	87.1869	26	1.56801e-08	81.0244	8	3.04201e-14	3.71865	5	0.59059	0.171818	ATP-dependent DEAD/H RNA helicase, putative	N/A
Tb927.1.1670	13.4118	26	0.979966	2.26994	8	0.971598	9.38901	5	0.0945181	0.0646334	ARM-like helical domain-containing protein	N/A
Tb927.1.1680	13.6153	26	0.977729	9.90979	8	0.271415	2.11778	5	0.83262	0.108127	Transcription elongation factor 1 domain-containing protein	N/A
Tb927.1.1690	5.97186	26	0.999985	4.33418	8	0.825784	0.176097	5	0.99935	0.0717068	RNA-editing nuclease 1	KREN1
Tb927.1.1700	59.7561	26	0.000180833	51.4303	8	2.16793e-08	5.81257	5	0.324886	0.188248	AATF protein, putative	N/A
Tb927.1.1710	24.9729	26	0.520512	20.4878	8	0.00863995	0.262595	5	0.998288	0.0644099	transmembrane protein, conserved	N/A
Tb927.1.1720	21.8345	26	0.697719	20.9138	8	0.00737999	0.733709	5	0.981068	0.0435799	cyclophilin 15, putative	N/A
Tb927.1.1730	34.0729	26	0.133199	27.526	8	0.00057331	3.62598	5	0.604417	0.100468	Polyadenylation mediator complex protein PAMC1, putative	PAMC1
Tb927.1.1740	87.2592	26	1.527e-08	22.9306	8	0.00345444	38.5549	5	2.91868e-07	0.163663	Microtubule-associated protein futsch, putative	N/A
Tb927.1.1750	13.2585	26	0.981537	8.07245	8	0.426425	0.625174	5	0.986822	0.0769555	conserved protein, unknown function	N/A
Tb927.1.1760	5.10361	26	0.999997	2.38808	8	0.966746	0.144128	5	0.999602	0.102863	hypothetical transmembrane protein	N/A
Tb927.1.1770	0.723294	26	1	0.266789	8	0.999988	0.336687	5	0.996896	0.0387901	Dithiol glutaredoxin 2	GRX2
Tb927.1.1790	13.7098	26	0.976629	7.87858	8	0.44542	3.42114	5	0.635352	0.0328859	hypothetical PIN domain-containing protein, conserved	N/A
Tb927.1.1820	12.4549	26	0.988304	3.89328	8	0.866621	1.19294	5	0.945553	0.058355	hypothetical PIN domain-containing protein	N/A
Tb927.1.1840	12.025	26	0.991031	4.923	8	0.765773	2.51051	5	0.774912	0.0589934	conserved protein, unknown function	N/A
Tb927.1.1850	9.84473	26	0.998234	4.16802	8	0.841655	0.369499	5	0.996128	0.212562	hypothetical protein, conserved	N/A
Tb927.1.1860	22.1372	26	0.681169	10.8447	8	0.210657	5.76871	5	0.329379	0.122761	Uncharacterized protein	N/A
Tb927.1.1880	8.57532	26	0.99948	7.17687	8	0.517676	0.737561	5	0.980844	0.0252796	WD40 repeat-containing protein	N/A
Tb927.1.1890	60.3933	26	0.000148443	21.0392	8	0.00704411	19.4243	5	0.00160186	0.151488	Replication Factor C Subunit 1-related protein	N/A
Tb927.1.1910	0.287545	26	1	0.103938	8	1	0.0087787	5	1	0.0187523	MORN repeat-containing protein	N/A
Tb927.1.1920	45.0337	26	0.0116712	15.7982	8	0.0453617	12.2149	5	0.0319591	0.154696	conserved protein, unknown function	N/A
Tb927.1.1930	198.038	26	0	179.766	8	0	10.8387	5	0.0546728	0.0849295	phosphatidylinositol 3-kinase, putative	TOR4
Tb927.1.1960	100.203	26	1.18742e-10	95.963	8	0	0.064527	5	0.999945	0.103675	chaperone protein DnaJ, putative	J16
Tb927.1.1980	21.439	26	0.718965	20.2323	8	0.00949208	0.379465	5	0.995876	0.0602406	protein transport protein YIF1, putative	N/A
Tb927.1.1990	10.4784	26	0.99701	8.54122	8	0.382462	0.346726	5	0.996671	0.133202	Pre-mRNA-splicing factor 38, putative	N/A
Tb927.1.2000	32.2224	26	0.185871	24.3213	8	0.00202399	2.24535	5	0.81426	0.331024	hypothetical protein	N/A
Tb927.1.2040	9.03377	26	0.999167	6.24941	8	0.619316	1.77857	5	0.878856	0.151523	expression site-associated gene 2 (ESAG2) protein, putative	N/A
Tb927.1.2060	24.1191	26	0.569156	17.861	8	0.0222934	4.5513	5	0.47305	0.11657	expression site-associated gene 11 (ESAG11), fragment	N/A
Tb927.1.2070	NA	NA	NA	4.35787	8	0.823479	NA	NA	NA	3.32452	expression site-associated gene 11 (ESAG11), fragment	N/A
Tb927.1.2100	43.7238	26	0.016183	28.673	8	0.000361833	5.75013	5	0.331297	0.100553	Calpain-like protein 1.1	CALP1.1
Tb927.1.2110	12.5835	26	0.987375	10.165	8	0.253637	0.312873	5	0.997394	0.0770641	Calpain-like protein 1.2	CALP1.2
Tb927.1.2120	295.758	26	0	71.0764	8	2.99938e-12	133.337	5	0	0.193343	Calpain-like protein CALP1.3	CALP1.3
Tb927.1.2150	13.3236	26	0.980882	9.81184	8	0.278482	2.47543	5	0.780191	0.0465581	Small kinetoplastid calpain-related protein 1-4	SKCRP1-4
Tb927.1.2160	23.3175	26	0.614932	11.6192	8	0.16902	9.03587	5	0.107642	0.10869	Small kinetoplastid calpain-related protein 1-5	SKCRP1-5
Tb927.1.2190	24.8793	26	0.525817	8.6471	8	0.372935	3.07927	5	0.687766	0.207004	Raptor N-terminal CASPase like domain containing protein, putative	N/A
Tb927.1.2200	36.6057	26	0.0810802	7.70726	8	0.462575	9.98821	5	0.07557	0.213394	zinc finger protein family member, putative	ZC3H4
Tb927.1.2210	29.732	26	0.278863	17.5402	8	0.0249506	8.32314	5	0.139303	0.0963864	nucleosome assembly protein (NAP), putative	N/A
Tb927.1.2230	70.3036	26	5.99198e-06	36.4056	8	1.47983e-05	21.909	5	0.00054486	0.116108	small myristoylated protein 1-1	SMP1-1
Tb927.1.2260	160.013	26	0	68.0683	8	1.19005e-11	66.5509	5	5.34128e-13	0.179978	small myristoylated protein 1-2	SMP1-2
Tb927.1.2310	18.0276	26	0.874766	1.06277	8	0.99782	5.92105	5	0.313977	0.300492	hypothetical protein	N/A
Tb927.1.2320	4.6809	26	0.999999	0.352007	8	0.999965	1.01996	5	0.96094	0.0626679	Cardiolipin-dependent protein 35kDa	CLDP35
Tb1.NT.27	2045.76	26	0	1516.03	8	0	347.421	5	0	0.318898	Noncoding RNA, putative	N/A
Tb927.1.2390	5535.18	26	0	4652.3	8	0	575.899	5	0	0.286368	beta tubulin	N/A
Tb927.1.2400	16.1556	26	0.932386	13.6986	8	0.0899669	1.33289	5	0.931511	0.383238	alpha tubulin	N/A
Tb927.1.2410	NA	NA	NA	0.523051	8	0.999842	0.000198974	5	1	0.153123	beta tubulin, pseudogene	N/A
Tb927.1.2420	4.45953	26	0.999999	2.08494	8	0.978297	0.183468	5	0.999282	0.086928	hypothetical protein	N/A
Tb927.1.2450	NA	NA	NA	6.6318	8	0.576829	NA	NA	NA	3.35727	histone H3, putative	N/A
Tb927.1.2470	101.804	26	6.4215e-11	62.0889	8	1.8112e-10	18.8259	5	0.00207101	0.489491	histone H3, putative	N/A
Tb927.1.2490	365.122	26	0	218.353	8	0	80.2399	5	7.77156e-16	0.419741	histone H3, putative	N/A
Tb927.1.2510	NA	NA	NA	NA	NA	NA	NA	NA	NA	NA	histone H3, putative	N/A
Tb927.1.2550	23.6416	26	0.596453	7.90541	8	0.442764	8.09179	5	0.151249	0.199878	histone H3, putative	N/A
Tb927.1.2570	44.2073	26	0.014358	13.9495	8	0.0830915	26.1992	5	8.16393e-05	0.064956	coatomer beta subunit	beta-coP
Tb927.1.2580	34.8007	26	0.116026	32.4351	8	7.78252e-05	0.346908	5	0.996667	0.0467356	exosome-associated protein 1	EAP1
Tb927.1.2600	420.005	26	0	139.847	8	0	149.039	5	0	0.640483	pumilio/PUF RNA binding protein 9	PUF9
Tb927.1.2640	25.2535	26	0.504665	3.21064	8	0.920452	14.4674	5	0.0128976	0.0778254	hypothetical protein, conserved	N/A
Tb927.1.2670	531.249	26	0	237.734	8	0	196.77	5	0	0.184394	paralyzed flagella 16	PF16
Tb927.1.2700	10.5958	26	0.996721	6.75655	8	0.563113	1.03254	5	0.959899	0.116557	hypothetical protein, conserved	N/A
Tb927.1.2710	25.2962	26	0.50226	4.41987	8	0.817395	16.9711	5	0.00455485	0.0972371	hypothetical protein, conserved	N/A
Tb927.1.2730	82.6306	26	8.19355e-08	18.8232	8	0.0158344	34.1903	5	2.18209e-06	0.24785	conserved protein, unknown function	N/A
Tb927.1.2740	8.70469	26	0.999404	0.482048	8	0.999884	4.75031	5	0.447106	0.0698779	lipase-like protein, putative	N/A
Tb927.1.2750	12.0447	26	0.990918	2.61874	8	0.955964	2.03122	5	0.844808	0.222749	hypothetical protein, conserved	N/A
Tb927.1.2760	14.8171	26	0.960587	11.4078	8	0.179648	2.27019	5	0.810636	0.0787891	hypothetical protein	N/A
Tb927.1.2770	42.9608	26	0.0194984	37.8136	8	8.14917e-06	0.177608	5	0.999336	0.122427	hypothetical protein, conserved	TZP46
Tb927.1.2780	NA	NA	NA	1.66752	8	0.989565	NA	NA	NA	18.7243	hypothetical protein	N/A
Tb927.1.2820	8.40348	26	0.999568	5.81928	8	0.667467	0.32753	5	0.997093	0.132633	pteridine transporter, putative	N/A
Tb927.1.2850	1.57475	26	1	1.16047	8	0.997017	0.138121	5	0.999641	0.0642268	pteridine transporter, putative	N/A
Tb927.1.2880	6.14265	26	0.999979	3.55701	8	0.89472	1.50573	5	0.912407	0.0363813	pteridine transporter, putative	N/A
Tb927.1.2970	6.84386	26	0.999939	0.730309	8	0.999446	4.68284	5	0.455799	0.0858223	hypothetical protein, conserved	N/A
Tb927.1.2980	18.0946	26	0.872306	15.556	8	0.0491946	1.21287	5	0.943637	0.0854948	hypothetical protein, conserved	N/A
Tb927.1.2985	2.85423	26	1	0.0274615	8	1	0.822386	5	0.975584	0.0585277	ER protein Pkr1, putative	N/A
Tb927.1.2990	52.14	26	0.00173031	38.2246	8	6.84208e-06	10.143	5	0.071284	0.0973008	kinetoplast ribosomal PPR-repeat containing protein 2	KRIPP2
Tb927.1.3000	5.23919	26	0.999996	0.946299	8	0.998565	2.13057	5	0.830799	0.0435504	amidohydrolase, putative	N/A
Tb927.1.3010	18.3499	26	0.862674	13.1074	8	0.108206	3.39123	5	0.639906	0.0923191	mRNA processing protein, putative	PAMC4
Tb927.1.3030	8.08415	26	0.999698	1.6313	8	0.990307	2.73606	5	0.740598	0.0881964	KREL2	KREL2
Tb927.1.3040	15.678	26	0.943642	12.9482	8	0.113643	0.03	5	0.999992	0.232751	hypothetical protein, conserved	N/A
Tb927.1.3050	18.8049	26	0.844561	16.8297	8	0.0319326	0.764235	5	0.979258	0.0947083	tRNA (Uracil-5-)-methyltransferase, putative	N/A
Tb927.1.3070	82.0024	26	1.02653e-07	75.0633	8	4.79061e-13	3.37352	5	0.642606	0.10135	hypothetical protein, conserved	N/A
Tb927.1.3110	12.319	26	0.989227	10.6546	8	0.22205	1.65277	5	0.894795	0.0447811	soluble N-ethylmaleimide sensitive factor (NSF) attachment protein, putative	N/A
Tb927.1.3120	6.53975	26	0.999961	3.79467	8	0.875158	0.395836	5	0.995444	0.0774733	Peptidase C50 separase, putative	N/A
Tb927.1.3130	12.3474	26	0.989039	9.76268	8	0.282079	1.59183	5	0.902236	0.0549441	AGC/RSK family serine/threonine kinase, putative	N/A
Tb927.1.3150	65.243	26	3.18363e-05	31.6019	8	0.000109738	9.22203	5	0.100529	0.298804	hypothetical protein, conserved	N/A
Tb927.1.3170	30.607	26	0.243229	19.0804	8	0.0144356	1.25989	5	0.939004	0.13619	CHORD, putative	N/A
Tb927.1.3180	13.4904	26	0.979123	5.97966	8	0.64951	1.65796	5	0.894153	0.0452526	40S ribosomal protein S11, putative	S11
Tb927.1.3200	11.343	26	0.994309	6.52385	8	0.588763	1.41589	5	0.922567	0.142452	Suppressor of G2 allele of SKP1, putative	SGT1
Tb927.1.3220	50.7693	26	0.00254195	38.3146	8	6.58465e-06	0.366582	5	0.9962	0.139812	TBC1 domain family member 20/GTPase, putative	N/A
Tb927.1.3230	8.92946	26	0.99925	6.76618	8	0.562058	1.83606	5	0.871333	0.0583567	cell division cycle protein, putative	N/A
Tb927.1.3250	22.3863	26	0.667388	0.16124	8	0.999998	16.9726	5	0.00455197	0.108256	Domain of unknown function (DUF4456), putative	N/A
Tb927.1.3260	1.72211	26	1	0.905508	8	0.998778	0.169074	5	0.999411	0.0267097	hypothetical protein, conserved	N/A
Tb927.1.3270	49.3513	26	0.00375448	33.2819	8	5.47843e-05	8.45695	5	0.132786	0.149381	hypothetical protein, conserved	N/A
Tb927.1.3280	4.00578	26	1	0.880471	8	0.998897	2.32696	5	0.802299	0.0656192	septum formation protein MAF homologue, putative	N/A
Tb927.1.3290	27.1632	26	0.400812	26.7794	8	0.000771721	0.189285	5	0.999225	0.048272	hypothetical protein, conserved	N/A
Tb927.1.3300	34.3414	26	0.126643	15.0998	8	0.0572329	5.2527	5	0.385825	0.100747	Myotubularin-related protein, putative	N/A
Tb927.1.3310	195.293	26	0	49.3865	8	5.36022e-08	74.0877	5	1.44329e-14	0.523548	hypothetical protein, conserved	N/A
Tb927.1.3320	4.18036	26	1	3.01125	8	0.933649	0.699787	5	0.98298	0.0976587	leucine-rich repeat protein (LRRP), putative	N/A
Tb927.1.3350	NA	NA	NA	1.23304	8	0.996305	NA	NA	NA	6.76343	hypothetical protein	N/A
Tb927.1.3360	NA	NA	NA	0.485772	8	0.999881	NA	NA	NA	0.595621	hypothetical protein	N/A
Tb927.1.3390	1.46718	26	1	0.645817	8	0.99965	0.10466	5	0.999818	0.0272215	Eukaryotic protein of unknown function (DUF866), putative	N/A
Tb927.1.3400	2.72659	26	1	1.59949	8	0.99093	0.213518	5	0.998961	0.0491538	hypothetical protein, conserved	N/A
Tb927.1.3410	16.4349	26	0.925164	14.3441	8	0.0732262	0.31635	5	0.997324	0.0990647	hypothetical protein, conserved	N/A
Tb927.1.3450	33.4259	26	0.150098	9.98337	8	0.266195	7.68812	5	0.174282	0.221061	hypothetical protein, conserved	N/A
Tb927.1.3550	18.5162	26	0.856193	8.08705	8	0.425013	6.94329	5	0.224892	0.0516743	hypothetical protein	N/A
Tb927.1.3560	167.112	26	0	70.6509	8	3.64631e-12	53.2247	5	3.0243e-10	0.26459	Centrosomal protein of 164 kDa, putative	CEP164C
Tb927.1.3670	32.1775	26	0.187316	24.8737	8	0.00163302	3.60665	5	0.607315	0.156204	expression site-associated gene 8 (ESAG8) protein, putative	N/A
Tb927.1.3760	NA	NA	NA	0.797903	8	0.999231	3.01424	5	0.697791	3.84931	hypothetical protein, conserved	N/A
Tb927.1.3800	29.1048	26	0.306336	26.8897	8	0.000738669	0.427343	5	0.994543	0.0727285	Present in the outer mitochondrial membrane proteome 18	POMP18
Tb927.1.3810	2.58229	26	1	1.07316	8	0.997743	0.580713	5	0.988869	0.0607223	hypothetical protein, conserved	N/A
Tb927.1.3820	11.1699	26	0.994965	7.14396	8	0.521183	0.997842	5	0.96274	0.0839026	ATP synthase subunit, putative	N/A
Tb927.1.3830	699.107	26	0	573.383	8	0	65.2901	5	9.75664e-13	0.345597	glucose-6-phosphate isomerase, glycosomal	PGI
Tb927.1.3840	28.421	26	0.338057	22.4103	8	0.00420992	3.98785	5	0.551167	0.0696138	hypothetical protein, conserved	N/A
Tb927.1.3850	249.817	26	0	234.451	8	0	8.27093	5	0.141923	0.139614	Sec61beta family, putative	N/A
Tb927.1.3860	12.5064	26	0.987939	11.041	8	0.199384	1.22137	5	0.942811	0.061023	hypothetical protein, conserved	N/A
Tb927.1.3880	8.49799	26	0.999521	1.84371	8	0.985434	2.74054	5	0.739911	0.306236	Fusaric acid resistance protein-like, putative	N/A
Tb927.1.3890	66.2058	26	2.32797e-05	44.4894	8	4.59773e-07	7.75985	5	0.169977	0.199682	hypothetical protein	N/A
Tb927.1.3910	58.3479	26	0.000278513	40.5544	8	2.52503e-06	7.42191	5	0.191105	0.154959	Anaphase-promoting complex subunit CDC23	CDC23
Tb927.1.3940	15.599	26	0.945374	11.2272	8	0.189155	0.0243818	5	0.999995	0.0570592	hypothetical protein, conserved	N/A
Tb927.1.3950	371.49	26	0	221.222	8	0	87.1522	5	0	0.312302	alanine aminotransferase	ALAT
Tb927.1.4010	3.24141	26	1	2.11398	8	0.977317	0.372307	5	0.996058	0.159999	primase 2	N/A
Tb927.1.4020	66.3211	26	2.24198e-05	20.7041	8	0.00797632	15.3294	5	0.00904362	0.139548	hypothetical protein	N/A
Tb927.1.4040	87.4256	26	1.43666e-08	68.9681	8	7.88447e-12	5.497	5	0.358274	0.255934	hypothetical protein, conserved	N/A
Tb927.1.4050	56.5708	26	0.000476124	39.6618	8	3.70348e-06	8.14743	5	0.148295	0.145127	ser/thr protein phosphatase, putative	N/A
Tb927.1.4100	230.29	26	0	219.827	8	0	2.15845	5	0.826814	0.171125	cytochrome oxidase subunit IV	COXIV
Tb927.1.4140	6.50713	26	0.999963	4.03757	8	0.853718	1.41281	5	0.922907	0.0690689	Bardet-Biedl syndrome 5 protein	BBS5
Tb927.1.4160	10.6498	26	0.996581	5.23004	8	0.73273	1.16522	5	0.94817	0.158473	hypothetical protein, conserved	N/A
Tb927.1.4180	49.1501	26	0.00396546	7.30523	8	0.504087	10.6294	5	0.059243	0.246694	leucine-rich repeat protein (LRRP), putative	N/A
Tb927.1.4220	47.9875	26	0.00542042	12.2771	8	0.139264	11.0438	5	0.0505178	0.208242	Ydr279p protein family (RNase H2 complex component), putative	RH2B
Tb927.1.4230	68.8544	26	9.7263e-06	63.2532	8	1.06794e-10	4.38579	5	0.495309	0.0606101	hypothetical protein, conserved	N/A
Tb927.1.4250	14.1359	26	0.971165	11.6237	8	0.1688	1.3309	5	0.93172	0.0612724	hypothetical protein, conserved	N/A
Tb927.1.4280	0.579158	26	1	0.158596	8	0.999998	0.341644	5	0.996786	0.0133172	hypothetical protein, conserved	N/A
Tb927.1.4300	39.8932	26	0.0399632	11.9305	8	0.154334	17.6716	5	0.00338738	0.102999	chaperone protein DnaJ, putative	J17
Tb927.1.4310	1826.28	26	0	979.942	8	0	392.048	5	0	0.2787	Flagellum attachment zone protein 2	FAZ2
Tb927.1.4340	108.6	26	4.57945e-12	48.5044	8	7.91132e-08	27.8198	5	3.94731e-05	0.188553	hypothetical protein, conserved	N/A
Tb927.1.4370	13.7931	26	0.975626	9.33386	8	0.31492	1.46234	5	0.917375	0.0606247	Putative integral membrane protein conserved region (DUF2404), putative	N/A
Tb927.1.4380	31.7061	26	0.203017	29.5759	8	0.000251144	0.296364	5	0.997711	0.0881337	Putative integral membrane protein conserved region (DUF2404), putative	N/A
Tb927.1.4400	10.6741	26	0.996516	4.96646	8	0.761154	0.351756	5	0.996555	0.119667	hypothetical protein, conserved	N/A
Tb927.1.4410	51.0604	26	0.00234396	46.3956	8	1.99884e-07	0.216484	5	0.998926	0.0780839	SUMO-interacting motif-containing protein	N/A
Tb927.1.4420	21.9275	26	0.692659	16.616	8	0.034366	2.38141	5	0.79424	0.104383	ABC transporter, putative	N/A
Tb927.1.4450	25.7541	26	0.476681	19.7104	8	0.0114892	3.04818	5	0.692557	0.08634	calcium-activated potassium channel, putative	N/A
Tb927.1.4470	0.88128	26	1	0.0271707	8	1	0.736413	5	0.980911	0.0190708	hypothetical protein, conserved	TZP48
Tb927.1.4480	156.402	26	0	43.9944	8	5.70351e-07	61.987	5	4.71845e-12	0.409841	WD repeat and HMG-box DNA-binding protein, putative	N/A
Tb927.1.4490	98.8156	26	2.01855e-10	14.7949	8	0.0632579	55.1758	5	1.20106e-10	0.259319	acetyltransferase, putative	N/A
Tb927.1.4500	34.3127	26	0.12733	30.5139	8	0.000171418	1.63441	5	0.897058	0.0623445	SNARE associated Golgi protein, putative	N/A
Tb927.1.4520	18.3847	26	0.861332	11.2122	8	0.189962	1.02571	5	0.960466	0.0524733	Zinc finger, C3HC4 type (RING finger), putative	N/A
Tb927.1.4540	3.41276	26	1	2.13515	8	0.976586	0.319442	5	0.997261	0.133937	cyclin-like F-box protein 1A	CFB1A
Tb927.1.4600	13.7266	26	0.97643	1.46472	8	0.993278	7.66174	5	0.17589	0.0988364	cyclin-like F-box protein 1D	CFB1D
Tb927.1.4650	2416.68	26	0	2308.48	8	0	63.4975	5	2.29605e-12	0.211813	cyclin-like F-box protein 2	CFB2
Tb927.1.4680	63.942	26	4.84161e-05	49.3024	8	5.56309e-08	1.40405	5	0.92387	0.103877	Kinetochore interacting protein 6	KKIP6
Tb927.1.4690	85.0995	26	3.35803e-08	29.3029	8	0.000280532	15.201	5	0.00953703	0.150329	Protein arginine N-methyltransferase 1 catalytic subunit	PRMT1-ENZ
Tb927.1.4700	57.8943	26	0.00031967	38.0483	8	7.37503e-06	2.61196	5	0.759547	0.170698	hypothetical protein, conserved	N/A
Tb927.1.4710	12.3858	26	0.988781	9.68537	8	0.287807	0.0382085	5	0.999985	0.0824691	hypothetical protein, conserved	N/A
Tb927.1.4720	29.5887	26	0.284998	14.3712	8	0.0725877	12.8486	5	0.0248396	0.135723	SET domain containing protein, putative	N/A
Tb927.1.4730	1.13511	26	1	0.455137	8	0.999907	0.246319	5	0.998533	0.0426159	Ribonuclease H2 non-catalytic subunit (Ylr154p-like), putative	RH2C
Tb927.1.4740	17.7226	26	0.885633	5.79237	8	0.670477	0.14833	5	0.999572	0.0842335	FAM91 N-terminus/FAM91 C-terminus, putative	N/A
Tb927.1.4760	20.8715	26	0.748565	16.0952	8	0.0410372	0.389643	5	0.99561	0.0671787	Vacuolar sorting protein 39 domain 1/Vacuolar sorting protein 39 domain 2, putative	N/A
Tb927.1.4780	78.9051	26	3.08867e-07	70.0114	8	4.88876e-12	6.55766	5	0.25567	0.117478	Alpha/beta hydrolase domain-containing protein	N/A
Tb927.1.4800	19.7074	26	0.805218	2.62467	8	0.955664	11.475	5	0.0427345	0.118776	hypothetical protein, conserved	N/A
Tb927.1.4810	70.2574	26	6.08561e-06	51.0556	8	2.56019e-08	2.68979	5	0.74768	0.246431	hypothetical protein, conserved (pseudogene)	N/A
Tb927.1.4830	9.16895	26	0.99905	7.38477	8	0.495744	0.788082	5	0.977787	0.0382166	phospholipase A1	PLA1
Tb927.1.4860	NA	NA	NA	0.0965575	8	1	0.122223	5	0.999734	0.110822	expression site-associated gene 11 (ESAG11), pseudogene	N/A
Tb927.1.4870	12.4354	26	0.98844	9.47959	8	0.303466	1.6021	5	0.900996	0.0566224	expression site-associated gene 1 (ESAG1) protein, putative	N/A
Tb927.1.4890	29.4288	26	0.291946	14.9448	8	0.0602268	2.35277	5	0.798486	0.198856	expression site-associated gene 2 (ESAG2) protein, putative	N/A
Tb927.1.4900	21.6467	26	0.707865	12.2767	8	0.139277	3.77357	5	0.582455	0.0753141	expression site-associated gene 11 (ESAG11) protein, putative	N/A
Tb927.1.4910	10.798	26	0.996171	4.32481	8	0.826693	2.01553	5	0.846993	0.0898029	expression site-associated gene 1 (ESAG1) protein, putative	N/A
Tb927.1.4920	17.3628	26	0.897712	8.4583	8	0.390028	4.54143	5	0.474359	0.579112	hypothetical protein	N/A
Tb927.1.4970	30.1042	26	0.263317	5.54738	8	0.697786	14.6354	5	0.0120393	0.352962	hypothetical protein	N/A
Tb927.1.5000	5.84496	26	0.999988	3.13723	8	0.925452	1.26264	5	0.938728	0.0469186	hypothetical protein, conserved	N/A
Tb927.1.5030	37.0331	26	0.0742424	8.50007	8	0.386205	6.25647	5	0.282058	0.218845	leucine-rich repeat protein (LRRP), putative	N/A
Tb927.1.5060	211.376	26	0	202.146	8	0	4.81588	5	0.438761	0.121122	variant surface glycoprotein (VSG)-related, putative	N/A
Tb927.1.5080	2.13544	26	1	0.758731	8	0.999362	0.46627	5	0.993306	0.202094	expression site-associated gene 9 (ESAG9) protein, putative	N/A
Tb927.1.5090	68.301	26	1.16882e-05	65.3127	8	4.18559e-11	2.42669	5	0.787494	0.0567316	expression site-associated gene 1(ESAG1), pseudogene	N/A
Tb927.1.5100	169.663	26	0	125.9	8	0	25.8292	5	9.63048e-05	0.138406	expression site-associated gene 2 (ESAG2) protein, putative	N/A
Tb927.1.5110	4.99376	26	0.999998	2.70173	8	0.95166	0.897215	5	0.970423	0.0486171	expression site-associated gene 11 (ESAG11) protein, putative	N/A
Tb927.1.5120	21.3908	26	0.721521	15.8689	8	0.0442948	1.04434	5	0.958911	0.136884	expression site-associated gene 1 (ESAG1) protein, putative	N/A
Tb927.1.5160	32.6189	26	0.173443	7.46511	8	0.48738	11.9336	5	0.0357086	0.138977	hypothetical protein	N/A
Tb927.1.5170	42.8866	26	0.0198517	26.973	8	0.000714613	7.24298	5	0.203187	0.201822	variant surface glycoprotein (VSG)-related, putative	N/A
Tb927.1.5180	33.6526	26	0.143997	3.08883	8	0.92866	1.7958	5	0.876617	0.259051	hypothetical protein	N/A
Tb927.1.5200	13.8204	26	0.975292	2.29753	8	0.970505	6.90318	5	0.227941	0.362967	expression site-associated gene 1 (ESAG1) protein, putative	N/A
Tb927.1.5240	24.5983	26	0.541793	16.5855	8	0.0347266	1.86588	5	0.867375	0.595942	expression site-associated gene 1 (ESAG1) protein, putative	N/A
Tb927.1.5260	3.48962	26	1	0.841698	8	0.999064	0.0833832	5	0.999896	0.97401	hypothetical protein	N/A
Tb927.1.5280	4.75645	26	0.999999	4.55181	8	0.804227	0.0360535	5	0.999987	0.101588	expression site-associated gene 3 (ESAG3), pseudogene	N/A
Tb2.NT	NA	NA	NA	3.29598	8	0.914434	5.60453	5	0.346619	0.803498	#N/A	#N/A
Tb927.2.100	100.776	26	9.53163e-11	92.0015	8	2.22045e-16	2.07566	5	0.83858	0.0492365	retrotransposon hot spot protein 1 (RHS1), putative	RHS1
Tb927.2.160	5.42515	26	0.999994	1.04992	8	0.997913	0.0380589	5	0.999985	0.149406	Protein of unknown function (DUF1181), putative	N/A
Tb927.2.170	11.9225	26	0.991601	0.53332	8	0.99983	0.753573	5	0.9799	0.0624865	leucine-rich repeat protein 1 (LRRP1), putative	N/A
Tb927.2.200	34.3463	26	0.126526	15.9809	8	0.0426542	1.49905	5	0.913179	0.155192	expression site-associated gene 3 (ESAG3), degenerate	N/A
Tb927.2.220	2.22188	26	1	2.03483	8	0.979925	0.0133196	5	0.999999	0.102705	retrotransposon hot spot protein 2 (RHS2), interrupted, degenerate	N/A
Tb927.2.240	103.536	26	3.29122e-11	85.8758	8	3.21965e-15	10.8319	5	0.0548159	0.10716	retrotransposon hot spot protein 5 (RHS5), putative	RHS5
Tb927.2.270	6.79445	26	0.999943	4.96882	8	0.760903	0.0159277	5	0.999998	0.0652776	retrotransposon hot spot protein 3 (RHS3), frameshift	N/A
Tb927.2.280	4.75274	26	0.999999	2.53886	8	0.959894	0.00340341	5	1	0.102407	retrotransposon hot spot protein 2 (RHS2), putative	RHS2
Tb927.2.300	7.83153	26	0.999776	2.23173	8	0.973071	4.4955	5	0.480485	0.162093	DNA-directed RNA polymerase, pseudogene, putative	N/A
Tb927.2.340	342.117	26	0	320.879	8	0	9.6741	5	0.0850142	0.0825772	retrotransposon hot spot protein 4 (RHS4), putative	RHS4
Tb927.2.370	127.697	26	2.22045e-15	126.989	8	0	0.691292	5	0.983443	0.0163753	retrotransposon hot spot protein 1 (RHS1), putative	RHS1
Tb927.2.380	10.8337	26	0.996067	7.5129	8	0.482435	1.49429	5	0.913728	0.0510104	retrotransposon hot spot protein 2 (RHS2), putative	RHS2
Tb927.2.400	1.21747	26	1	0.0214941	8	1	0.314065	5	0.99737	0.0958073	retrotransposon hot spot protein 2 (RHS2), putative	RHS2
Tb927.2.420	6.3635	26	0.999971	0.54418	8	0.999816	1.79107	5	0.877233	0.623181	DNA-directed RNA polymerase, pseudogene, putative	N/A
Tb927.2.450	390.485	26	0	375.833	8	0	1.14222	5	0.950299	0.0993712	retrotransposon hot spot protein 4 (RHS4), putative	RHS4
Tb927.2.460	88.5891	26	9.36712e-09	67.5935	8	1.47852e-11	5.45784	5	0.362592	0.0741404	DNA-directed RNA polymerase, pseudogene, putative	N/A
Tb927.2.470	441.789	26	0	428.75	8	0	5.70741	5	0.335738	0.0629273	retrotransposon hot spot protein 4 (RHS4), putative	RHS4
Tb927.2.480	54.8664	26	0.000788554	33.8818	8	4.26802e-05	15.6991	5	0.00775781	0.126603	retrotransposon hot spot protein 2 (RHS2), degenerate	N/A
Tb927.2.490	41.8202	26	0.0256164	32.3596	8	8.02926e-05	1.03436	5	0.959747	0.0819645	DNA-directed RNA polymerase, pseudogene, putative	N/A
Tb927.2.510	39.1065	26	0.0476248	27.9516	8	0.000483535	2.50455	5	0.77581	0.120252	retrotransposon hot spot protein 4 (RHS4), putative	RHS4
Tb927.2.540	48.6854	26	0.00449619	19.8389	8	0.0109631	13.6791	5	0.0177818	0.113504	DNA-directed RNA polymerase, pseudogene, putative	N/A
Tb927.2.560	409.421	26	0	366.701	8	0	27.3474	5	4.8809e-05	0.110597	retrotransposon hot spot protein 4 (RHS4), putative	RHS4
Tb927.2.650	20.2758	26	0.778308	17.4856	8	0.0254315	1.29336	5	0.935614	0.0688355	hypothetical protein	N/A
Tb927.2.660	14.0472	26	0.972374	9.1685	8	0.328282	2.24415	5	0.814434	0.124221	expression site-associated gene 4 (ESAG4), degenerate	N/A
Tb927.2.680	27.3779	26	0.389729	18.9521	8	0.0151179	5.89443	5	0.316627	0.107601	Protein of unknown function (DUF1181), putative	N/A
Tb927.2.690	33.5263	26	0.14737	14.1348	8	0.0783191	3.78889	5	0.580193	0.0757121	leucine-rich repeat protein (LRRP), putative	N/A
Tb927.2.720	25.155	26	0.510213	20.6553	8	0.00812167	2.79703	5	0.731243	0.0467873	retrotransposon hot spot protein 5 (RHS5), degenerate	N/A
Tb927.2.820	57.9386	26	0.000315404	50.8928	8	2.75189e-08	5.08522	5	0.405568	0.0846628	retrotransposon hot spot protein 1 (RHS1), interrupted	N/A
Tb927.2.830	36.4179	26	0.0842478	14.1036	8	0.0791041	15.2286	5	0.00942908	0.0769875	retrotransposon hot spot protein 1 (RHS1), interrupted	N/A
Tb927.2.900	7.42854	26	0.999865	4.08693	8	0.849196	1.55449	5	0.906697	0.0740051	hypothetical protein	N/A
Tb927.2.910	8.06175	26	0.999706	4.99629	8	0.757972	1.55943	5	0.906112	0.0981938	expression site-associated gene 4 (ESAG4), degenerate	N/A
Tb927.2.940	4.04447	26	1	3.64524	8	0.88763	0.0574252	5	0.999959	0.0431318	Protein of unknown function (DUF1181), putative	N/A
Tb927.2.950	5.09445	26	0.999997	0.959313	8	0.998493	0.0194579	5	0.999997	0.0510726	paraflagellar rod component, putative	PFC13
Tb927.2.960	13.5205	26	0.978793	8.71922	8	0.366533	1.28006	5	0.93697	0.0634025	hypothetical protein	N/A
Tb927.2.980	46.3534	26	0.00832645	37.9386	8	7.72756e-06	4.87185	5	0.43172	0.0986458	retrotransposon hot spot protein 5 (RHS5), degenerate	N/A
Tb927.2.1050	14.1298	26	0.97125	6.15033	8	0.630398	2.77849	5	0.73409	0.154809	retrotransposon hot spot protein 1 (RHS1), interrupted	N/A
Tb927.2.1060	6.15496	26	0.999979	2.80213	8	0.946155	2.348	5	0.799192	0.0793766	retrotransposon hot spot protein 1 (RHS1), interrupted	N/A
Tb927.2.1080	10.8491	26	0.996021	3.55928	8	0.89454	4.24903	5	0.514146	0.33285	retrotransposon hot spot protein 5 (RHS5), putative	RHS5
Tb927.2.1100	24.7267	26	0.534487	11.2512	8	0.187868	6.1963	5	0.287584	0.186422	retrotransposon hot spot protein 3 (RHS3), degenerate	N/A
Tb927.2.1110	22.2281	26	0.676154	18.0742	8	0.020677	0.933899	5	0.967719	0.133802	DNA-directed RNA polymerase III subunit 2, pseudogene, putative	N/A
Tb927.2.1120	335.814	26	0	307.912	8	0	15.3636	5	0.00891679	0.0925943	retrotransposon hot spot protein 4 (RHS4), point mutation	N/A
Tb927.2.1130	23.9613	26	0.57818	18.4754	8	0.0179315	3.26729	5	0.658854	0.0784792	retrotransposon hot spot protein 3 (RHS3), interrupted, degenerate	N/A
Tb927.2.1140	9.39409	26	0.998823	8.46892	8	0.389054	0.234741	5	0.998694	0.0517763	retrotransposon hot spot protein 3 (RHS3), interrupted	N/A
Tb927.2.1150	19.0901	26	0.832604	12.6625	8	0.124003	3.31878	5	0.650967	0.0336076	retrotransposon hot spot protein 2 (RHS2), interrupted, degenerate	N/A
Tb927.2.1160	10.1447	26	0.99772	0.696314	8	0.999536	3.95517	5	0.555888	0.103895	retrotransposon hot spot protein 2 (RHS2), interrupted, degenerate	N/A
Tb927.2.1170	110.427	26	2.23388e-12	103.283	8	0	4.61524	5	0.464614	0.0711619	retrotransposon hot spot protein 5 (RHS5), putative	RHS5
Tb927.2.1180	21.0487	26	0.739448	18.0086	8	0.0211624	0.000556865	5	1	0.0768545	retrotransposon hot spot protein 3 (RHS3), putative	N/A
Tb927.2.1200	24.569	26	0.543464	14.4485	8	0.0707997	7.99761	5	0.156367	0.0562988	DNA-directed RNA polymerase III subunit 2, pseudogene, putative	N/A
Tb927.2.1210	121.009	26	3.29736e-14	103.496	8	0	2.23851	5	0.815254	0.115671	retrotransposon hot spot protein 4 (RHS4), putative	RHS4
Tb927.2.1250	6.89652	26	0.999934	1.83616	8	0.985629	1.0953	5	0.954518	0.0468838	hypothetical protein	N/A
Tb927.2.1260	19.2734	26	0.824683	1.96974	8	0.981925	4.64537	5	0.460672	0.194888	expression site-associated gene 4 (ESAG4), degenerate	N/A
Tb927.2.1290	16.7188	26	0.917331	12.8724	8	0.116317	2.51587	5	0.774104	0.0825401	hypothetical protein	N/A
Tb927.2.1310	42.5432	26	0.0215644	7.58031	8	0.475501	15.2899	5	0.00919286	0.144039	leucine-rich repeat protein (LRRP, pseudogene), putative	N/A
Tb927.2.1330	25.9511	26	0.465794	1.66105	8	0.9897	13.3448	5	0.0203529	0.0632615	retrotransposon hot spot protein 6 (RHS6), degenerate	N/A
Tb927.2.1344	NA	NA	NA	NA	NA	NA	NA	NA	NA	NA	retrotransposon hot spot protein 1 (RHS1), interrupted	N/A
Tb927.2.1350	NA	NA	NA	3.41833	8	0.905435	NA	NA	NA	1.60841	retrotransposon hot spot protein 1 (RHS1), interrupted	N/A
Tb927.2.1380	4.03261	26	1	1.03454	8	0.998021	0.0595907	5	0.999955	0.0655996	leucine-rich repeat protein (LRRP), putative	N/A
Tb927.2.1416	3.93816	26	1	0.316739	8	0.999977	1.49276	5	0.913904	0.0941181	28S beta ribosomal RNA	28S-beta
Tb927.2.1434	NA	NA	NA	13.9192	8	0.0838962	NA	NA	NA	1.99985	28S alpha ribosomal RNA	28S-alpha
Tb927.2.1460	2.98454	26	1	2.47068	8	0.963084	0.0690242	5	0.999935	0.0923891	hypothetical protein, conserved	N/A
Tb927.2.1470	3.3501	26	1	1.76725	8	0.987335	0.175176	5	0.999358	0.176195	hypothetical protein, conserved	N/A
Tb927.2.1510	NA	NA	NA	0.256036	8	0.99999	0.00403227	5	1	0.456165	28S beta ribosomal RNA	28S-beta
Tb927.2.1560	NA	NA	NA	1.52923	8	0.992212	NA	NA	NA	17.9227	peptidyl-prolyl cis-trans isomerase, putative	N/A
Tb927.2.1600	31.5193	26	0.209494	12.5081	8	0.129932	9.43769	5	0.0928291	0.161516	invariant surface glycoprotein, putative	N/A
Tb2.NT.3	4.97122	26	0.999998	2.17611	8	0.975131	1.73013	5	0.885083	0.152832	Noncoding RNA, putative	N/A
Tb927.2.1700	6.03237	26	0.999983	0.406443	8	0.99994	1.83231	5	0.871827	0.0527139	Enriched in surface-labeled proteome protein 10	ESP10
Tb927.2.1720	2.06862	26	1	0.696422	8	0.999536	0.778909	5	0.978359	0.0623587	hypothetical protein, conserved	N/A
Tb927.2.1730	11.9482	26	0.99146	7.69746	8	0.463567	3.66681	5	0.59831	0.0953517	hypothetical protein, conserved	N/A
Tb927.2.1740	2.40946	26	1	1.56438	8	0.991586	0.294507	5	0.997745	0.0732844	hypothetical protein, conserved	N/A
Tb927.2.1760	2.75457	26	1	0.0318498	8	1	0.48109	5	0.992799	0.181687	hypothetical protein, conserved	N/A
Tb927.2.1770	6.72765	26	0.999949	3.53882	8	0.896156	0.455629	5	0.993658	0.292191	hypothetical protein, conserved, truncated	N/A
Tb927.2.1780	7.16769	26	0.999904	0.00937253	8	1	3.64039	5	0.602259	0.269638	GlcNAc-PI synthesis protein	GPI3
Tb927.2.1790	11.4101	26	0.994037	1.73143	8	0.988168	4.03288	5	0.544692	0.148746	hypothetical protein, conserved	N/A
Tb927.2.1800	8.00617	26	0.999724	6.4793	8	0.593704	0.256395	5	0.998384	0.0449302	DNA polymerase delta catalytic subunit, putative	POLD1
Tb927.2.1810	62.0647	26	8.79578e-05	55.8318	8	3.04185e-09	1.50921	5	0.912004	0.0890401	chromatin-remodeling complex atpase chain iswi	ISWI
Tb927.2.1820	24.2937	26	0.559176	4.70422	8	0.788671	9.79819	5	0.0811597	0.176973	CAMK/CAMKL family protein kinase, putative	N/A
Tb927.2.1850	13.7921	26	0.975639	10.5858	8	0.226293	0.00615373	5	1	0.0616094	Tetratricopeptide repeat, putative	N/A
Tb927.2.1860	20.082	26	0.787656	18.6703	8	0.0167256	0.335833	5	0.996914	0.0597198	RNA editing mediator complex protein 2	REMC2
Tb927.2.1890	406.249	26	0	283.976	8	0	44.1862	5	2.12309e-08	0.208873	E2-like ubiquitin-conjugation enzyme	ATG3
Tb2.NT.8	231.729	26	0	196.042	8	0	23.0554	5	0.000329429	0.335651	Noncoding RNA, putative	N/A
Tb927.2.1920	48.0867	26	0.00527898	21.9463	8	0.00501623	15.0773	5	0.0100373	0.122152	expression site-associated gene 5 (ESAG5) protein, putative	N/A
Tb927.2.1931	NA	NA	NA	0.018848	8	1	0.254559	5	0.998411	0.219221	18S ribosomal RNA	18S
Tb927.2.1953	NA	NA	NA	0.357428	8	0.999963	NA	NA	NA	1.15982	28S alpha ribosomal RNA	28S-alpha
Tb927.2.1975	400.343	26	0	328.758	8	0	45.4939	5	1.15128e-08	0.162383	28S beta ribosomal RNA	28S-beta
Tb927.2.2015	10.0069	26	0.997969	8.59302	8	0.377782	0.110831	5	0.999791	0.0726513	hypothetical protein	N/A
Tb927.2.2020	29.9955	26	0.267796	24.4695	8	0.00191098	0.171578	5	0.99939	0.123725	expression site-associated gene 3 (ESAG3) protein, putative	N/A
Tb927.2.2029	16.2703	26	0.929478	9.70897	8	0.286049	1.65887	5	0.894041	0.212289	expression site-associated gene 3 (ESAG3), degenerate	N/A
Tb927.2.2060	37.0773	26	0.0735641	16.5244	8	0.0354606	5.21759	5	0.389907	0.199637	variant surface glycoprotein (VSG)-related, putative	N/A
Tb927.2.2070	3.91532	26	1	1.8707	8	0.984722	0.138658	5	0.999638	0.10247	hypothetical protein	N/A
Tb927.2.2090	65.2498	26	3.17663e-05	36.2975	8	1.54892e-05	23.2624	5	0.000300722	0.0917259	SUMO-interacting motif-containing protein	N/A
Tb927.2.2120	14.4767	26	0.96617	13.3155	8	0.101447	0.749906	5	0.980118	0.0318462	Serine/threonine-protein kinase NEK22, putative	NEK22
Tb927.2.2130	25.5634	26	0.487294	19.5254	8	0.0122887	2.15506	5	0.8273	0.0857252	small GTP-binding protein RAB6, putative	N/A
Tb927.2.2140	64.3547	26	4.24079e-05	55.7971	8	3.0895e-09	8.20941	5	0.145066	0.0832693	hypothetical protein, conserved	N/A
Tb927.2.2160	608.233	26	0	248.135	8	0	199.178	5	0	0.438362	paraflagellar rod component, putative	PFC11
Tb927.2.2180	28.1344	26	0.351878	24.7245	8	0.0017307	0.2916	5	0.997798	0.0955045	ribosomal RNA processing protein 41B	RRP41B
Tb927.2.2190	29.5404	26	0.287086	23.7534	8	0.00252035	2.8836	5	0.717926	0.119721	histone deacetylase 3	HDAC3
Tb927.2.2200	5.40943	26	0.999995	1.42709	8	0.993853	0.261758	5	0.998301	0.108528	hypothetical protein, conserved	N/A
Tb927.2.2210	24.5153	26	0.546528	22.8967	8	0.00349941	1.14367	5	0.950166	0.0849939	hypothetical protein, conserved	N/A
Tb927.2.2220	25.6872	26	0.480397	22.9657	8	0.0034086	0.931136	5	0.967927	0.133859	hypothetical protein, conserved	N/A
Tb927.2.2230	47.7223	26	0.00581619	36.1204	8	1.66907e-05	9.85072	5	0.0795773	0.152448	hypothetical protein, conserved	N/A
Tb927.2.2240	26.2153	26	0.451321	25.593	8	0.00123262	0.0740346	5	0.999923	0.0565554	exportin-T, putative	Xpo-t
Tb927.2.2260	3.8584	26	1	2.21398	8	0.973739	0.503196	5	0.992006	0.0421712	phosphatidylinositol kinase related protein, putative	ATM
Tb927.2.2270	21.4125	26	0.72037	14.7465	8	0.064266	4.50248	5	0.479551	0.197167	hypothetical protein, conserved	N/A
Tb927.2.2320	13.6541	26	0.977282	12.0814	8	0.147608	0.680348	5	0.98403	0.0428199	hypothetical protein	N/A
Tb927.2.2340	17.5468	26	0.891636	14.7849	8	0.063465	1.29549	5	0.935395	0.150145	Glycerophosphoryl diester phosphodiesterase family, putative	N/A
Tb927.2.2360	21.2742	26	0.727675	12.304	8	0.138147	2.46412	5	0.781889	0.109279	Ankyrin repeats (3 copies)/Zinc finger, C3HC4 type (RING finger), putative	N/A
Tb927.2.2370	27.1806	26	0.399912	18.1714	8	0.0199772	4.83886	5	0.435861	0.129455	Vps51/Vps67, putative	N/A
Tb927.2.2380	24.5242	26	0.546018	18.3388	8	0.0188249	0.830693	5	0.975034	0.127637	glycosyltransferase (GlcNAc), putative	N/A
Tb927.2.2390	22.4893	26	0.661651	9.21241	8	0.324695	11.9517	5	0.0354561	0.116952	hypothetical protein, conserved	N/A
Tb927.2.2400	24.1586	26	0.566899	17.9558	8	0.0215605	0.399653	5	0.995339	0.121566	glycosyltransferase (GlcNAc), putative	N/A
Tb927.2.2410	25.9674	26	0.464899	23.6887	8	0.00258396	1.06408	5	0.957234	0.0777804	hypothetical protein, conserved	N/A
Tb927.2.2430	51.331	26	0.0021732	45.6211	8	2.80556e-07	3.43691	5	0.632955	0.109732	casein kinase II, alpha chain	CK2A2
Tb927.2.2440	2.69046	26	1	0.388612	8	0.999949	0.853504	5	0.973496	0.0493219	proteasome regulatory non-ATPase subunit 6	RPN6
Tb927.2.2450	21.2757	26	0.727596	18.612	8	0.0170785	2.09138	5	0.836362	0.0793739	ribosomal RNA methyltransferase, putative	N/A
Tb927.2.2460	3.22639	26	1	2.00957	8	0.980717	0.198857	5	0.999126	0.0584515	ubiquitin-conjugating enzyme E2, putative	UBC9
Tb927.2.2470	22.9564	26	0.635412	22.3615	8	0.00428839	0.13267	5	0.999675	0.0645716	Kinetoplastid RNA editing protein 1	KREPA1
Tb927.2.2490	6.31576	26	0.999973	0.587929	8	0.999754	2.68836	5	0.747898	0.085692	hypothetical protein	N/A
Tb927.2.2500	17.0178	26	0.908545	10.263	8	0.247048	0.844529	5	0.974107	0.165961	hypothetical protein, conserved	N/A
Tb927.2.2510	4.06431	26	1	0.903592	8	0.998787	0.283309	5	0.997945	0.121658	Mitochondrial outer membrane protein porin 1	VDAC1
Tb927.2.2520	27.0963	26	0.404298	24.9191	8	0.00160438	1.32857	5	0.931964	0.097925	Mitochondrial outer membrane protein porin 2	VDAC2
Tb927.2.2530	16.8495	26	0.913559	7.83778	8	0.449475	2.2011	5	0.820678	0.0999086	hypothetical protein, conserved	N/A
Tb927.2.2540	24.3362	26	0.556747	20.9095	8	0.00739183	2.02468	5	0.84572	0.206233	Ribosome biogenesis protein SLX9, putative	N/A
Tb927.2.2550	7.04401	26	0.999919	4.06139	8	0.851542	1.80491	5	0.875427	0.139522	hypothetical protein, conserved	N/A
Tb927.2.2570	19.4027	26	0.818986	15.2118	8	0.0551553	0.898359	5	0.97034	0.180706	hypothetical protein, conserved	N/A
Tb927.2.2580	2.01205	26	1	0.0755847	8	1	1.03977	5	0.959295	0.0314265	hypothetical protein, conserved	N/A
Tb927.2.2590	10.6036	26	0.996701	3.09268	8	0.928407	6.18985	5	0.288182	0.108504	hypothetical protein, conserved	N/A
Tb927.2.2650	21.9636	26	0.690688	18.9395	8	0.0151864	1.2201	5	0.942935	0.066299	hypothetical protein, conserved	N/A
Tb927.2.2670	619.694	26	0	204.298	8	0	218.74	5	0	0.573088	histone H4 variant	H4V
Tb927.2.2720	20.3449	26	0.774935	15.1788	8	0.0557615	3.77367	5	0.582441	0.0478268	STE/STE7 protein kinase, putative	FlaK
Tb927.2.2770	1330.2	26	0	778.479	8	0	288.153	5	0	0.407547	hypothetical protein, conserved	N/A
Tb927.2.2830	9.61064	26	0.998565	4.53187	8	0.806236	1.63675	5	0.89677	0.115482	hypothetical protein, conserved	N/A
Tb927.2.2860	31.9129	26	0.196016	14.1441	8	0.0780848	0.214784	5	0.998946	0.130382	hypothetical protein, conserved	N/A
Tb927.2.2880	8.09098	26	0.999696	3.5865	8	0.892374	3.50703	5	0.622324	0.141958	TPR repeat/Tetratricopeptide repeat, putative	N/A
Tb927.2.2900	0.946662	26	1	0.295318	8	0.999982	0.0143835	5	0.999999	0.0540236	ARP2/3 complex subunit, putative	N/A
Tb927.2.2910	19.2929	26	0.823828	16.5941	8	0.0346249	0.469115	5	0.993211	0.0868151	hypothetical protein, conserved	N/A
Tb927.2.2920	43.7747	26	0.0159813	39.346	8	4.23954e-06	2.7461	5	0.739059	0.121071	UAA transporter family, putative	N/A
Tb927.2.2940	8.37481	26	0.999581	6.02356	8	0.644593	2.33656	5	0.800882	0.059487	MICOS complex subunit 32	MIC32
Tb927.2.2950	67.0096	26	1.78946e-05	59.7223	8	5.28383e-10	0.0263565	5	0.999994	0.108721	Nop14-like family, putative	N/A
Tb927.2.2970	34.6548	26	0.119318	24.2126	8	0.00211101	2.71266	5	0.744182	0.104796	mitochondrial carrier protein	MCP13
Tb927.2.2990	8.524	26	0.999507	7.00453	8	0.536144	0.827215	5	0.975265	0.0499607	hypothetical protein, conserved	N/A
Tb927.2.3000	4.3191	26	1	2.44847	8	0.964091	1.86524	5	0.867459	0.0350021	hypothetical protein, conserved	N/A
Tb927.2.3020	52.1962	26	0.001703	37.5123	8	9.26189e-06	11.4657	5	0.0428889	0.123471	Component of motile flagella 76	CMF76
Tb927.2.3030	8.98545	26	0.999206	5.43248	8	0.710508	0.532359	5	0.99089	0.0706926	ATP-dependent Clp protease subunit, heat shock protein 78 (HSP78), putative	N/A
Tb927.2.3055	20.1658	26	0.783636	15.7783	8	0.0456649	3.11611	5	0.68209	0.110931	hypothetical protein	N/A
Tb927.2.3080	112.085	26	1.1614e-12	69.6304	8	5.82145e-12	14.1469	5	0.0147027	0.217431	cytochrome b5-dependent oleate desaturase	N/A
Tb927.2.3090	201.364	26	0	140.743	8	0	33.6194	5	2.83463e-06	0.170316	hypothetical protein, conserved	N/A
Tb927.2.3160	30.5142	26	0.246856	25.0021	8	0.0015533	0.681217	5	0.983984	0.109165	Gar1/Naf1 RNA binding region, putative	N/A
Tb927.2.3180	31.2066	26	0.220663	15.6323	8	0.0479559	14.333	5	0.0136269	0.108572	kinetoplast polyadenylation/uridylation factor 1	KPAF1
Tb927.2.3190	10.6608	26	0.996552	9.48204	8	0.303275	0.346554	5	0.996675	0.0843406	Got1/Sft2-like family, putative	N/A
Tb927.2.3270	0.986725	26	1	0.00111032	8	1	0.0118971	5	0.999999	0.0821121	65 kDa invariant surface glycoprotein	N/A
Tb927.2.3280	1.35653	26	1	0.284834	8	0.999985	0.0167156	5	0.999998	0.0461582	65 kDa invariant surface glycoprotein	N/A
Tb927.2.3300	6.74426	26	0.999947	0.228984	8	0.999993	5.79834	5	0.326339	0.0462695	65 kDa invariant surface glycoprotein	N/A
Tb927.2.3310	79.9562	26	2.12927e-07	17.5131	8	0.0251886	31.827	5	6.42864e-06	0.354672	65 kDa invariant surface glycoprotein	N/A
Tb927.2.3320	102.002	26	5.9501e-11	42.5715	8	1.05767e-06	6.94482	5	0.224776	0.28423	65 kDa invariant surface glycoprotein	N/A
Tb927.2.3330	4.73444	26	0.999999	1.90715	8	0.983727	0.881516	5	0.971545	0.268196	hypothetical protein	N/A
Tb927.2.3340	12.2414	26	0.989728	7.53524	8	0.480132	0.630104	5	0.986583	0.0971473	hypothetical protein	N/A
Tb927.2.3370	60.4013	26	0.000148072	52.0136	8	1.67296e-08	2.03228	5	0.844661	0.101972	UDP-Gal or UDP-GlcNAc-dependent glycosyltransferase, putative	N/A
Tb927.2.3390	3.66429	26	1	1.16107	8	0.997012	0.0205948	5	0.999997	0.0707894	hypothetical protein, conserved	N/A
Tb927.2.3400	42.23	26	0.0232427	30.5479	8	0.000169055	7.6408	5	0.177175	0.142777	hypothetical protein, conserved	N/A
Tb927.2.3420	126.834	26	3.10862e-15	72.1378	8	1.84219e-12	39.5409	5	1.84803e-07	0.216033	hypothetical protein, conserved	N/A
Tb927.2.3440	6.77895	26	0.999945	0.614394	8	0.999709	3.37395	5	0.64254	0.0912616	cysteine peptidase, Clan CA, family C51, putative	N/A
Tb927.2.3460	41.3861	26	0.0283675	30.1031	8	0.000202692	2.01867	5	0.846556	0.123167	cysteine peptidase, Clan CA, family C51, putative	N/A
Tb927.2.3480	28.6066	26	0.329274	22.6077	8	0.00390613	4.42863	5	0.489489	0.0768153	transcription elongation factor s-II, putative	TFIIS2-2
Tb927.2.3580	69.6616	26	7.4306e-06	55.7021	8	3.22385e-09	6.39918	5	0.269291	0.0749109	transcription elongation factor s-II, putative	TFIIS2-1
Tb927.2.3610	34.5483	26	0.121769	26.2507	8	0.000951383	3.0939	5	0.685512	0.0790075	Mitochondrial ATP synthase subunit, putative	N/A
Tb927.2.3620	48.6501	26	0.00453922	43.5533	8	6.90892e-07	2.42364	5	0.787949	0.0769299	GTP-binding elongation factor Tu family, putative	N/A
Tb927.2.3660	9.85433	26	0.998219	9.08178	8	0.335444	0.139367	5	0.999633	0.0361598	paraflagellar rod component, putative	PFC10
Tb927.2.3720	38.878	26	0.0500779	3.7544	8	0.878575	16.0582	5	0.00667999	0.239692	ubiquitin-conjugating enzyme, putative	N/A
Tb927.2.3730	20.8561	26	0.749351	5.64133	8	0.687336	5.33078	5	0.376858	0.108987	hypothetical protein, conserved	N/A
Tb927.2.3750	5.82085	26	0.999988	1.73938	8	0.987986	0.478066	5	0.992904	0.15664	Domain of unknown function (DUF4520), putative	N/A
Tb927.2.3780	86.0729	26	2.35616e-08	74.3217	8	6.74349e-13	3.30786	5	0.652639	0.11691	translation initiation factor IF-2, putative	N/A
Tb927.2.3800	31.3201	26	0.216562	26.0215	8	0.00104145	0.859256	5	0.973101	0.0750574	guide RNA associated protein 1	GRBC2
Tb2.NT.37	9.62451	26	0.998547	8.56174	8	0.380603	0.0348407	5	0.999988	0.113324	Noncoding RNA, putative	N/A
Tb927.2.3880	160.37	26	0	60.3296	8	4.01607e-10	44.6055	5	1.74509e-08	0.237705	heterogeneous nuclear ribonucleoproteins F/H homologue	HNRNPH/F
Tb927.2.3910	152.94	26	0	64.5435	8	5.9405e-11	45.7331	5	1.02924e-08	0.225939	beta-ketoacyl-ACP synthase	N/A
Tb927.2.3920	3.40628	26	1	2.43566	8	0.964664	0.45504	5	0.993677	0.0854506	Complex 1 protein (LYR family), putative	N/A
Tb927.2.3930	106.225	26	1.15863e-11	35.8635	8	1.85995e-05	35.553	5	1.16682e-06	0.379186	dna replication licensing factor mcm3	MCM3
Tb927.2.3960	2.86985	26	1	1.31065	8	0.995424	0.270449	5	0.998162	0.0569187	chaperone protein DnaJ, putative	J56
Tb927.2.3970	14.2134	26	0.97008	5.71764	8	0.678827	5.2486	5	0.386301	0.0798933	hypothetical protein, conserved	N/A
Tb927.2.3990	32.0655	26	0.190966	28.152	8	0.000446193	2.22987	5	0.816509	0.0557187	GRIP-related Arf-binding domain containing protein, putative	N/A
Tb927.2.4000	22.1623	26	0.679784	20.1504	8	0.00978179	1.55672	5	0.906433	0.0713503	hypothetical protein, conserved	N/A
Tb927.2.4020	23.2161	26	0.620696	20.8116	8	0.00766512	0.189927	5	0.999218	0.0907011	NEDD8-activating enzyme E1 regulatory subunit, putative	APPBP1
Tb927.2.4050	18.0405	26	0.874295	5.24378	8	0.731231	5.37529	5	0.371815	0.0618445	hypothetical protein, conserved	N/A
Tb927.2.4060	33.1504	26	0.157781	9.44727	8	0.305979	2.4405	5	0.785428	0.0911341	Dynein intermediate chain 138	IC138
Tb927.2.4090	18.8844	26	0.841272	5.33278	8	0.721487	4.05525	5	0.541488	0.214919	signal recognition particle receptor beta subunit, putative	N/A
Tb927.2.4110	20.4833	26	0.768118	15.0528	8	0.0581262	1.27265	5	0.93772	0.0877802	Mitochondrial-processing peptidase subunit alpha	MPPA
Tb927.2.4130	15.3662	26	0.950264	1.43718	8	0.993703	0.893404	5	0.970697	0.113191	enoyl-CoA hydratase/Enoyl-CoA isomerase/3-hydroxyacyl-CoA dehydrogenase, putative	TFEalpha1
Tb927.2.4140	12.5514	26	0.987612	11.7089	8	0.164672	0.149451	5	0.999565	0.0424055	hypothetical protein, conserved	N/A
Tb927.2.4150	4.96086	26	0.999998	2.7143	8	0.950989	2.09496	5	0.835856	0.0436351	hypothetical protein, conserved	N/A
Tb927.2.4160	27.25	26	0.396316	11.8192	8	0.159454	7.53248	5	0.183953	0.202599	hypothetical protein, conserved	N/A
Tb927.2.4200	58.5199	26	0.00026429	50.1515	8	3.8217e-08	4.83418	5	0.436451	0.146399	CMGC/CLK family protein kinase, putative	N/A
Tb927.2.4210	54.8521	26	0.00079185	33.8242	8	4.37159e-05	12.8163	5	0.0251624	0.137825	Phosphoenolpyruvate carboxykinase [ATP], glycosomal	PEPCK
Tb927.2.4230	46.9516	26	0.00712566	22.8768	8	0.00352601	9.8257	5	0.0803273	0.0934559	NUP-1 protein, putative	N/A
Tb927.2.4240	2.46586	26	1	1.24584	8	0.996168	1.16984	5	0.947738	0.0257577	GTP binding protein, putative	N/A
Tb927.2.4280	34.8199	26	0.115599	7.48091	8	0.485742	16.49	5	0.00557593	0.0752923	kinetoplastid-specific dual specificity phosphatase, putative	N/A
Tb927.2.4330	47.4263	26	0.00628991	15.1445	8	0.056395	18.4214	5	0.00246206	0.160585	paraflagellar rod protein 5, putative	PFR5
Tb927.2.4340	3.80579	26	1	0.662481	8	0.999615	1.50209	5	0.912828	0.406158	hypothetical protein, conserved	N/A
Tb927.2.4370	23.0519	26	0.630011	16.0215	8	0.0420729	3.15409	5	0.676243	0.0538572	trypanothione synthetase	TRYS
Tb927.2.4380	23.9113	26	0.581037	22.4961	8	0.00407516	1.0403	5	0.959251	0.0707886	NADH dehydrogenase (ubiquinone) 1 alpha subcomplex subunit, putative	N/A
Tb927.2.4390	17.0556	26	0.907394	2.53783	8	0.959943	3.77496	5	0.582249	0.112745	double-strand break repair protein MRE11	MRE11
Tb927.2.4400	36.1598	26	0.0887694	33.8742	8	4.28145e-05	1.37488	5	0.927041	0.0788072	SSU ribosomal protein, mitochondrial, putative	mS49
Tb927.2.4410	86.8227	26	1.79169e-08	80.382	8	4.09672e-14	3.25786	5	0.660299	0.0769915	Eukaryotic protein of unknown function (DUF846), putative	N/A
Tb927.2.4420	3.43064	26	1	0.00266739	8	1	0.592244	5	0.988356	0.0834851	MIZ/SP-RING zinc finger, putative	N/A
Tb927.2.4440	1.92654	26	1	0.570205	8	0.999781	0.236709	5	0.998667	0.0440207	hypothetical protein	N/A
Tb927.2.4445	11.3962	26	0.994094	1.155	8	0.997067	4.87147	5	0.431767	0.281371	hypothetical protein, conserved	N/A
Tb927.2.4460	21.5692	26	0.712019	20.2529	8	0.00942031	0.239495	5	0.998629	0.0483645	Kinetoplast ribosomal PPR-repeat containing protein 21	KRIPP21
Tb927.2.4470	9.08296	26	0.999126	3.53866	8	0.896169	1.83981	5	0.870837	0.117147	hypothetical protein, conserved	N/A
Tb927.2.4480	49.2023	26	0.00390965	16.7731	8	0.0325604	22.1649	5	0.000487126	0.207429	hypothetical protein, conserved	N/A
Tb927.2.4510	3.50698	26	1	3.21189	8	0.920365	0.0868796	5	0.999885	0.0217258	cdc2-related kinase 9	CRK9
Tb927.2.4520	43.6576	26	0.0164487	5.08505	8	0.748449	25.9139	5	9.27313e-05	0.0960803	hypothetical protein, conserved	N/A
Tb927.2.4530	1.67224	26	1	0.249772	8	0.999991	0.937159	5	0.967473	0.0409031	hypothetical protein, conserved	N/A
Tb927.2.4540	8.38534	26	0.999576	1.66777	8	0.98956	1.35651	5	0.92901	0.114922	Small nuclear ribonucleoprotein-associated protein B (snRNP-B) (Sm protein B) (Sm-B) (SmB), putative	SmB
Tb927.2.4550	118.171	26	1.0314e-13	95.8373	8	0	11.9776	5	0.0350962	0.171113	2'-O-ribose RNA methyltransferase SPB1 homolog	SPB1
Tb927.2.4560	18.7682	26	0.846066	8.99596	8	0.342637	6.55793	5	0.255647	0.134531	Rab-GTPase-TBC domain containing protein, putative	N/A
Tb927.2.4580	578.972	26	0	442.501	8	0	80.4572	5	6.66134e-16	0.224771	UNC119	unc119
Tb2.NT.41	42.9011	26	0.0197821	32.4851	8	7.62313e-05	4.13354	5	0.530354	0.187858	Noncoding RNA, putative	N/A
Tb927.2.4590	160.537	26	0	98.3023	8	0	17.2846	5	0.00399052	0.368134	branched-chain amino acid aminotransferase, putative	N/A
Tb927.2.4610	1.73422	26	1	0.963415	8	0.998469	0.0547319	5	0.999963	0.0466357	branched-chain amino acid aminotransferase, putative	N/A
Tb927.2.4620	16.7361	26	0.91684	8.6449	8	0.373131	6.0421	5	0.302144	0.128679	Transmembrane adaptor Erv26, putative	N/A
Tb927.2.4650	31.9112	26	0.196074	29.7672	8	0.00023237	0.788044	5	0.97779	0.0531957	hypothetical protein, conserved	N/A
Tb927.2.4670	4.3094	26	1	1.88252	8	0.984404	1.58042	5	0.903607	0.0541174	hypothetical protein, conserved	N/A
Tb927.2.4680	0.623744	26	1	0.148014	8	0.999999	0.223727	5	0.998837	0.0276832	hypothetical protein, conserved	N/A
Tb927.2.4700	49.2671	26	0.00384141	44.3622	8	4.85964e-07	2.06526	5	0.840044	0.0889583	succinate dehydrogenase subunit	SDH8
Tb927.2.4710	52.8935	26	0.00139631	19.3452	8	0.0131186	22.4726	5	0.000425638	0.13958	RNA-binding protein, putative	RRM1
Tb927.2.4720	13.3912	26	0.980183	10.0974	8	0.258259	0.999048	5	0.962643	0.075219	dolichyl-P-Man:GDP-Man7GlcNAc2-PP-dolichyl alpha-1,6-mannosyltransferase, putative	ALG12
Tb927.2.4760	19.3129	26	0.822953	2.78341	8	0.947206	13.9215	5	0.0161159	0.0733646	hypothetical protein, conserved	N/A
Tb927.2.4780	7.1191	26	0.99991	0.149613	8	0.999999	2.14126	5	0.829274	0.0654303	hypothetical protein, conserved	N/A
Tb927.2.4795	11.7883	26	0.992303	8.14495	8	0.41944	3.1834	5	0.671735	0.110619	hypothetical protein	N/A
Tb927.2.4800	7.73212	26	0.999802	6.60601	8	0.579674	0.0474486	5	0.999974	0.0524377	hypothetical protein, conserved	N/A
Tb927.2.4810	64.0672	26	4.65112e-05	22.5013	8	0.00406708	25.5356	5	0.00010978	0.111849	Component of motile flagella 5	CMF5
Tb927.2.4830	2.74133	26	1	0.0517398	8	1	2.05634	5	0.841296	0.0398468	TFIIF-stimulated CTD phosphatase, putative	N/A
Tb927.2.4840	5.31298	26	0.999995	3.42335	8	0.905056	0.57356	5	0.989182	0.104185	Vitamin K epoxide reductase family, putative	N/A
Tb927.2.4850	20.0871	26	0.787411	18.3238	8	0.0189255	0.617912	5	0.987168	0.0397086	Phosducin, putative	N/A
Tb927.2.4870	5.44727	26	0.999994	3.55926	8	0.894542	0.0141639	5	0.999999	0.0790551	kinetoplastid-specific dual specificity phosphatase, putative	N/A
Tb927.2.4920	2.20601	26	1	1.78553	8	0.986896	0.376286	5	0.995958	0.122493	hypothetical protein, conserved	N/A
Tb927.2.4925	3.07056	26	1	1.91915	8	0.983391	0.738463	5	0.980791	0.0468833	hypothetical protein	N/A
Tb927.2.4930	7.58446	26	0.999835	6.37865	8	0.604897	1.00723	5	0.961981	0.0559706	esterase, putative	N/A
Tb927.2.4950	5.44584	26	0.999994	1.08431	8	0.997658	3.89198	5	0.565071	0.0700747	hypothetical protein, conserved	N/A
Tb927.2.4970	9.17356	26	0.999046	5.24656	8	0.730927	0.623329	5	0.98691	0.0640791	UV radiation resistance protein and autophagy-related subunit 14, putative	N/A
Tb927.2.4980	10.9405	26	0.99574	10.3275	8	0.24279	0.123286	5	0.999728	0.0732797	EMG1/NEP1 methyltransferase, putative	N/A
Tb927.2.4990	4.75901	26	0.999999	0.705483	8	0.999513	0.19514	5	0.999165	0.0571436	hypothetical protein, conserved	N/A
Tb927.2.5000	133.959	26	2.22045e-16	49.8773	8	4.31472e-08	49.6755	5	1.61468e-09	0.380373	hypothetical protein, conserved	N/A
Tb927.2.5010	9.82918	26	0.998257	0.488717	8	0.999878	4.27883	5	0.510008	0.0909189	Meiotic cell cortex C-terminal pleckstrin homology, putative	N/A
Tb927.2.5020	14.4516	26	0.966558	8.22665	8	0.41165	0.644047	5	0.985898	0.0861257	acyl-CoA oxidase, putative	N/A
Tb927.2.5030	17.8953	26	0.87955	14.1929	8	0.0768741	3.02833	5	0.695618	0.0651619	transcription elongation factor SPT5, putative	SPT5
Tb927.2.5040	26.951	26	0.411904	5.54552	8	0.697992	10.6641	5	0.0584626	0.307711	MORN repeat, putative	N/A
Tb927.2.5050	15.3029	26	0.951541	14.1746	8	0.0773274	0.24031	5	0.998618	0.0514168	protein phosphatase 2C, putative	N/A
Tb927.2.5060	16.1547	26	0.932409	12.943	8	0.113827	0.914678	5	0.96915	0.10453	GTP binding protein, putative	N/A
Tb927.2.5070	12.8996	26	0.984851	11.521	8	0.173888	0.182597	5	0.99929	0.121838	hypothetical protein, conserved	N/A
Tb927.2.5080	54.0492	26	0.0010008	43.4239	8	7.30839e-07	1.88959	5	0.864202	0.225161	hypothetical protein, conserved	N/A
Tb2.NT.50	7.39952	26	0.99987	3.8248	8	0.872575	1.60596	5	0.900528	0.163691	Noncoding RNA, putative	N/A
Tb927.2.5120	21.0427	26	0.739755	14.0965	8	0.0792843	2.48639	5	0.778544	0.175921	Vesicle-associated membrane protein 7	VAMP7
Tb927.2.5130	29.5179	26	0.288062	22.5013	8	0.00406722	4.02739	5	0.545479	0.107477	hypothetical protein, conserved	N/A
Tb927.2.5140	20.4414	26	0.770189	11.9842	8	0.151909	5.55957	5	0.351458	0.163516	hypothetical protein, conserved	N/A
Tb2.NT.51	17.1728	26	0.903769	10.021	8	0.263556	1.87103	5	0.866687	0.312654	Noncoding RNA, putative	N/A
Tb927.2.5150	18.2282	26	0.867314	7.71207	8	0.462089	4.13719	5	0.529838	0.14812	TPR-repeat protein, putative	N/A
Tb927.2.5160	162.854	26	0	129.049	8	0	21.5153	5	0.000647158	0.162181	Chaperone protein DnaJ 2	J2
Tb927.2.5180	14.0157	26	0.972793	6.58091	8	0.582448	0.916183	5	0.969039	0.105949	aldo-keto reductase, putative	N/A
Tb927.2.5190	23.1086	26	0.626799	18.5424	8	0.017508	3.33128	5	0.649056	0.148858	Homologous-pairing protein 2 homolog	HOP2
Tb927.2.5200	31.202	26	0.220833	21.626	8	0.0056579	5.28247	5	0.382388	0.161274	hypothetical protein, conserved	N/A
Tb927.2.5210	10.2156	26	0.997582	6.25082	8	0.619159	3.57115	5	0.61265	0.0595154	beta-ketoacyl-ACP reductase	N/A
Tb927.2.5220	18.5622	26	0.854372	15.451	8	0.0509469	0.694249	5	0.983283	0.0693232	hypothetical protein, conserved	N/A
Tb927.2.5230	8.45822	26	0.999541	2.27865	8	0.971256	4.18304	5	0.523375	0.140376	CAMK family pseudokinase, putative	N/A
Tb927.2.5240	34.4811	26	0.123335	26.6105	8	0.000825186	0.0592036	5	0.999956	0.121996	pre-mRNA splicing factor 19	PRP19
Tb927.2.5250	41.2714	26	0.0291375	35.5963	8	2.08143e-05	4.49019	5	0.481197	0.121052	tubulin-tyrosine ligase, putative	N/A
Tb927.2.5260	15.5971	26	0.945413	13.5845	8	0.0932579	0.798665	5	0.977118	0.0688351	hypothetical protein, conserved	N/A
Tb927.2.5270	116.189	26	2.27707e-13	60.7987	8	3.24858e-10	33.3704	5	3.17684e-06	0.135679	dynein heavy chain, putative	N/A
Tb927.2.5280	272.174	26	0	39.7752	8	3.5278e-06	82.2468	5	3.33067e-16	0.592634	Enriched in surface-labeled proteome protein 1	ESP1
Tb927.2.5290	33.2949	26	0.153714	15.1615	8	0.0560804	3.40117	5	0.638392	0.241209	hypothetical protein, conserved	N/A
Tb927.2.5300	5.63536	26	0.999992	2.15029	8	0.976054	1.3826	5	0.926207	0.164369	hypothetical protein, conserved	N/A
Tb927.2.5310	3.59593	26	1	1.37627	8	0.994577	0.745849	5	0.980358	0.54783	hypothetical protein, conserved	N/A
Tb927.2.5360	5.1195	26	0.999997	1.35584	8	0.994851	3.16392	5	0.674731	0.100142	hypothetical protein, conserved	N/A
Tb927.2.5384	10.6946	26	0.996461	7.53309	8	0.480353	0.0561314	5	0.999961	0.680124	retrotransposon hot spot protein (RHS, pseudogene), putative	N/A
Tb927.2.5410	33.938	26	0.136591	30.618	8	0.000164279	0.238774	5	0.998639	0.168424	ABC transporter family-like protein	N/A
Tb927.2.5440	7.40915	26	0.999868	5.62625	8	0.689016	1.36641	5	0.927952	0.0502617	hypothetical protein, conserved	N/A
Tb927.2.5480	NA	NA	NA	3.01	8	0.933728	0.155386	5	0.999521	0.172671	hypothetical protein, conserved	N/A
Tb2.NT.57	NA	NA	NA	10.0882	8	0.258893	NA	NA	NA	9.24981	Noncoding RNA, putative	N/A
Tb927.2.5500	19.8935	26	0.796575	15.2704	8	0.0540953	0.756061	5	0.979751	0.199296	hypothetical protein, conserved	N/A
Tb927.2.5530	47.1103	26	0.00683526	37.2641	8	1.02903e-05	7.71361	5	0.172742	0.128474	Present in the outer mitochondrial membrane proteome 22-1	POMP22-1
Tb927.2.5540	NA	NA	NA	2.08166	8	0.978406	0.346388	5	0.996679	0.509226	hypothetical protein, conserved	N/A
Tb927.2.5600	6.11413	26	0.99998	4.81489	8	0.777166	0.805354	5	0.976691	0.198623	hypothetical protein, conserved	N/A
Tb2.NT.63	3.53404	26	1	1.37927	8	0.994536	1.88335	5	0.865038	0.16714	Noncoding RNA, putative	N/A
Tb927.2.5650	8.01645	26	0.999721	2.71839	8	0.950769	0.045662	5	0.999977	0.155539	hypothetical protein, conserved	N/A
Tb927.2.5660	157.01	26	0	141.053	8	0	12.0912	5	0.0335587	0.175636	adenylate kinase, putative	ADKA
Tb927.2.5710	10.6674	26	0.996534	9.21985	8	0.324091	0.0390853	5	0.999984	0.5833	hypothetical protein	N/A
Tb927.2.5720	8.38724	26	0.999575	4.59223	8	0.800137	1.44183	5	0.919683	0.105863	hypothetical protein	N/A
Tb927.2.5750	22.5181	26	0.660045	2.20575	8	0.974045	11.1923	5	0.0476981	0.135611	tyrosyl-DNA Phosphodiesterase (Tdp1), putative	N/A
Tb927.2.5760	24.0751	26	0.57167	14.6428	8	0.066475	3.50828	5	0.622136	0.0939648	Flagellar Member 8	FLAM8
Tb927.2.5800	28.0007	26	0.358423	12.1342	8	0.145316	7.94695	5	0.159184	0.17778	sedoheptulose-1,7-bisphosphatase	SBPase
Tb927.2.5810	41.5374	26	0.0273793	34.5439	8	3.23677e-05	1.57873	5	0.90381	0.0695554	Holliday-junction resolvase-like of SPT6/SH2 domain containing protein, putative	N/A
Tb927.2.5820	8.25513	26	0.999633	5.11783	8	0.744911	0.379605	5	0.995873	0.0857766	hypothetical protein, conserved	N/A
Tb927.2.5830	3.70853	26	1	1.07047	8	0.997763	2.58332	5	0.763898	0.0436382	hypothetical protein, conserved	N/A
Tb927.2.5850	7.28051	26	0.999889	0.789826	8	0.99926	1.39461	5	0.924902	0.114551	small nuclear ribonucleoprotein SmD2	Sm-D2
Tb927.2.5860	2.30732	26	1	1.32444	8	0.995254	0.626099	5	0.986777	0.109475	hypothetical protein, conserved	N/A
Tb927.2.5870	47.2661	26	0.00656114	39.1689	8	4.57313e-06	5.39896	5	0.369153	0.0919646	hypothetical protein, conserved	N/A
Tb927.2.5890	17.8976	26	0.879468	11.5094	8	0.174471	2.25119	5	0.813408	0.169782	hypothetical protein, conserved	N/A
Tb927.2.5900	24.6982	26	0.536107	19.4598	8	0.012585	2.06193	5	0.840512	0.085443	hypothetical protein, conserved	N/A
Tb927.2.5910	16.7631	26	0.916066	6.85091	8	0.552801	1.90659	5	0.861914	0.0889968	40S ribosomal protein S13, putative	N/A
Tb927.2.5930	36.3565	26	0.0853056	32.092	8	8.96724e-05	0.61893	5	0.98712	0.0863065	hypothetical protein, conserved	N/A
Tb927.2.5950	12.781	26	0.985839	5.42452	8	0.711387	1.88845	5	0.864355	0.0865931	hypothetical protein, conserved	N/A
Tb927.2.5970	73.5584	26	1.98527e-06	17.9444	8	0.0216472	26.5921	5	6.84804e-05	0.237685	hypothetical protein, conserved	N/A
Tb927.2.5980	17.2629	26	0.900926	11.2429	8	0.18831	2.47859	5	0.779717	0.112824	chaperone protein ClpB1, putative	N/A
Tb927.2.6000	610.149	26	0	499.468	8	0	45.5577	5	1.1174e-08	0.257883	glycosylphosphatidylinositol-specific phospholipase C	GPI-PLC
Tb927.2.6050	9.09132	26	0.999119	3.07501	8	0.929562	4.64104	5	0.461237	0.0388628	beta prime COP protein	N/A
Tb927.2.6070	5.71454	26	0.99999	3.5045	8	0.89884	0.0212573	5	0.999997	0.054488	mitochondrial RNA binding complex 1 subunit	MRB6070
Tb927.2.6080	11.5436	26	0.993464	3.87391	8	0.868317	0.500905	5	0.99209	0.106011	hypothetical protein, conserved	N/A
Tb927.2.6090	2.7575	26	1	1.03884	8	0.997991	0.0869881	5	0.999885	0.0542288	60S ribosomal protein L44	RPL44
Tb927.2.6100	520.665	26	0	228.508	8	0	177.178	5	0	0.333041	hypothetical protein, conserved	N/A
Tb927.2.6130	8.98164	26	0.999209	1.89017	8	0.984196	3.87707	5	0.567247	0.0931278	ABC transporter, putative	N/A
Tb927.2.6150	2.26638	26	1	1.30119	8	0.995538	0.391332	5	0.995565	0.0351263	adenosine transporter 2	TbNT2/927
Tb927.2.6180	3.16053	26	1	2.35666	8	0.96808	0.0217539	5	0.999996	0.0393995	iron/ascorbate oxidoreductase family protein, putative	N/A
Tb927.2.6200	11.1766	26	0.994941	8.31238	8	0.403566	0.0577723	5	0.999958	0.0666411	adenosine transporter 2, putative	TbNT3
Tb927.2.6210	NA	NA	NA	1.52613	8	0.992265	NA	NA	NA	4.60227	iron/ascorbate oxidoreductase family protein, putative	N/A
Tb927.2.6220	16.1939	26	0.931423	7.41725	8	0.492355	2.82415	5	0.727074	0.142621	adenosine transporter 2, putative	TbNT4
Tb927.2.6230	NA	NA	NA	2.93073	8	0.938629	1.41987	5	0.922128	3762.61	iron/ascorbate oxidoreductase family protein, putative	N/A
Tb927.2.6310	7.9668	26	0.999737	3.00252	8	0.934199	4.28692	5	0.508888	0.0838746	iron/ascorbate oxidoreductase family protein, putative	N/A
Tb927.2.6320	4.15444	26	1	1.02663	8	0.998074	1.1969	5	0.945174	0.124493	adenosine transporter 2, putative	TbNT6
Tb927.2.6350	18.4095	26	0.860371	15.482	8	0.0504234	0.820364	5	0.975716	0.208939	variant surface glycoprotein, point mutation	N/A
Tb927.2.6372	7.21026	26	0.999899	3.6907	8	0.883897	3.22078	5	0.665991	0.804504	variant surface glycoprotein (VSG, pseudogene), putative	N/A
Tb927.2.6430	NA	NA	NA	0.387847	8	0.99995	NA	NA	NA	1.36455	variant surface glycoprotein, frameshift	N/A
Tb927.3.120	NA	NA	NA	11.1837	8	0.191506	NA	NA	NA	13.5603	variant surface glycoprotein (VSG), putative	N/A
Tb927.3.130	NA	NA	NA	2.35025	8	0.968348	NA	NA	NA	1.73397	variant surface glycoprotein, truncated	N/A
Tb927.3.180	NA	NA	NA	18.0592	8	0.0207867	NA	NA	NA	40.4574	variant surface glycoprotein (VSG, atypical), putative	N/A
Tb927.3.200	6.92165	26	0.999932	2.90043	8	0.94045	2.19055	5	0.8222	0.784635	variant surface glycoprotein, truncated, degenerate	N/A
Tb927.3.280	NA	NA	NA	1.42447	8	0.993892	NA	NA	NA	4.50788	variant surface glycoprotein, degenerate	N/A
Tb927.3.320	5.64965	26	0.999991	2.33388	8	0.969028	1.79886	5	0.876217	2.44479	variant surface glycoprotein, point mutation	N/A
Tb927.3.370	15.6476	26	0.944312	0.881265	8	0.998893	12.2668	5	0.0313097	0.832426	variant surface glycoprotein (VSG, atypical), putative	N/A
Tb927.3.380	NA	NA	NA	0.285848	8	0.999984	NA	NA	NA	2.22323	variant surface glycoprotein, truncated, degenerate	N/A
Tb927.3.400	24.9769	26	0.520281	19.2398	8	0.0136287	5.12472	5	0.40085	0.358808	variant surface glycoprotein, degenerate	N/A
Tb927.3.410	7.80158	26	0.999784	4.13913	8	0.844357	2.74179	5	0.73972	0.656961	variant surface glycoprotein, degenerate	N/A
Tb927.3.420	NA	NA	NA	9.31727	8	0.316242	0.111697	5	0.999787	0.442031	variant surface glycoprotein, degenerate	N/A
Tb927.3.430	NA	NA	NA	6.38126	8	0.604606	NA	NA	NA	3.80547	expression site-associated gene 3 (ESAG3), truncated	N/A
Tb927.3.440	9.4189	26	0.998796	4.56451	8	0.802945	3.11941	5	0.681583	1.63549	variant surface glycoprotein (VSG), putative	N/A
Tb927.3.450	NA	NA	NA	1.25888	8	0.996025	NA	NA	NA	5.63643	variant surface glycoprotein, degenerate	N/A
Tb927.3.470	18.1272	26	0.871098	6.84164	8	0.553811	9.62476	5	0.086593	0.336885	variant surface glycoprotein, point mutation	N/A
Tb927.3.480	11.3172	26	0.994411	2.65789	8	0.953961	6.53859	5	0.257278	2.87813	variant surface glycoprotein, degenerate	N/A
Tb927.3.500	NA	NA	NA	2.12022	8	0.977103	NA	NA	NA	2.22138	variant surface glycoprotein, degenerate	N/A
Tb927.3.510	NA	NA	NA	6.03484	8	0.643329	NA	NA	NA	5.52489	hypothetical protein, conserved	N/A
Tb927.3.520	4.48263	26	0.999999	0.431064	8	0.999924	0.300817	5	0.997628	0.150913	expression site-associated gene 1 (ESAG1) protein, putative	N/A
Tb927.3.550	NA	NA	NA	0.935589	8	0.998623	3.94896	5	0.556788	19.0371	expression site-associated gene 1 (ESAG1), degenerate	N/A
Tb927.3.560	13.5549	26	0.978411	9.69287	8	0.287248	0.317142	5	0.997308	0.0955984	expression site-associated gene 11 (ESAG11) protein, putative	N/A
Tb927.3.570	7.74005	26	0.9998	4.98282	8	0.759411	0.511712	5	0.991688	0.126586	expression site-associated gene 2 (ESAG2) protein, putative	N/A
Tb927.3.580	0.555262	26	1	0.197871	8	0.999996	0.273157	5	0.998118	0.031086	leucine-rich repeat protein (LRRP), putative	N/A
Tb927.3.585	9.42724	26	0.998786	3.53781	8	0.896235	2.22278	5	0.817538	0.10548	hypothetical protein	N/A
Tb927.3.590	32.4573	26	0.178432	27.7678	8	0.000520478	2.37938	5	0.79454	0.153246	adenosine transporter, putative	AT-E
Tb927.3.600	57.7033	26	0.000338698	34.2676	8	3.63325e-05	13.1217	5	0.0222643	0.0996589	hypothetical protein	N/A
Tb927.3.610	21.1041	26	0.736568	12.1484	8	0.144706	7.78972	5	0.168212	0.116344	N-acetyltransferase complex ARD1 subunit, putative	N/A
Tb927.3.620	43.3629	26	0.017681	43.2878	8	7.7533e-07	0.0242651	5	0.999995	0.0374909	ATP-dependent DEAD/H RNA helicase, putative	N/A
Tb927.3.630	22.1124	26	0.682531	10.8179	8	0.21223	8.14824	5	0.148253	0.196969	hypothetical protein, conserved	N/A
Tb927.3.640	66.9802	26	1.80683e-05	55.0174	8	4.3807e-09	10.282	5	0.0676278	0.0987903	hypothetical protein, conserved	N/A
Tb927.3.650	6.20239	26	0.999977	5.60406	8	0.691486	0.00746747	5	1	0.115515	hypothetical protein, conserved	N/A
Tb927.3.660	22.1751	26	0.67908	19.6124	8	0.0119064	0.432884	5	0.994375	0.169264	hypothetical protein, conserved	N/A
Tb927.3.670	12.965	26	0.984283	3.03998	8	0.931823	5.98062	5	0.308109	0.156163	hypothetical protein	N/A
Tb927.3.680	46.754	26	0.00750317	45.5324	8	2.91647e-07	0.130528	5	0.999687	0.0953562	cytochrome P450, putative	N/A
Tb927.3.690	52.3764	26	0.00161811	23.9796	8	0.00230987	11.9129	5	0.0360011	0.178027	CMGC/RCK protein kinase, putative	N/A
Tb927.3.700	18.3741	26	0.861741	3.94723	8	0.861853	3.42426	5	0.634877	0.173461	hypothetical protein, conserved	N/A
Tb927.3.710	35.8181	26	0.0950664	28.8822	8	0.000332551	6.21568	5	0.285794	0.149647	RING-variant domain containing protein, putative	N/A
Tb927.3.720	185.782	26	0	100.631	8	0	63.549	5	2.24043e-12	0.139158	zinc finger protein 3	ZFP3
Tb927.3.730	45.0009	26	0.0117685	28.6245	8	0.000368973	3.57356	5	0.612287	0.139963	hypothetical protein, conserved	N/A
Tb927.3.740	40.4309	26	0.0353742	26.8452	8	0.000751842	8.0576	5	0.15309	0.0561738	ZFP family member, putative	ZC3H5
Tb927.3.750	7.68552	26	0.999813	0.691051	8	0.999549	4.35847	5	0.499039	0.108397	SET domain containing protein, putative	N/A
Tb927.3.760	7.31332	26	0.999884	7.1935	8	0.515907	0.00121154	5	1	0.0251938	hypothetical protein, conserved	N/A
Tb927.3.770	3.38376	26	1	3.12955	8	0.925966	0.0243103	5	0.999995	0.0264737	Mitochondrial SSU ribosomal protein, putative	mS33
Tb927.3.780	17.2191	26	0.902314	13.882	8	0.0848932	2.85941	5	0.72165	0.0651361	proteasome alpha 7 subunit	TbPSA7
Tb927.3.790	7.51181	26	0.999849	2.25302	8	0.972256	2.8553	5	0.722283	0.0814091	zinc finger CCCH domain-containing protein 6, putative	ZC3H6
Tb927.3.800	5.19236	26	0.999996	1.03505	8	0.998017	3.33298	5	0.648797	0.0361817	Vacuolar iron transporter 1, putative	VIT1
Tb927.3.810	6.842	26	0.999939	1.13355	8	0.997256	0.0635248	5	0.999947	0.115996	hypothetical protein, conserved	N/A
Tb927.3.820	3.92792	26	1	3.51903	8	0.897708	0.0368373	5	0.999986	0.0414404	LSU ribosomal protein, mitochondrial, putative	N/A
Tb927.3.830	29.5685	26	0.285871	24.0597	8	0.00223952	1.2445	5	0.940538	0.128507	flap endonuclease-1 (FEN-1), putative	N/A
Tb927.3.840	4.1418	26	1	1.5513	8	0.991823	0.505156	5	0.991933	0.0869522	hypothetical protein, conserved	N/A
Tb927.3.850	14.2908	26	0.968966	13.2676	8	0.102967	0.0963081	5	0.999852	0.0717081	hypothetical protein, conserved	N/A
Tb927.3.860	35.4371	26	0.102517	32.0363	8	9.17582e-05	2.85624	5	0.722137	0.0799911	Acyl carrier protein, mitochondrial	ACP
Tb927.3.870	434.372	26	0	182.069	8	0	109.929	5	0	0.528882	Histone RNA hairpin-binding protein RNA-binding domain containing protein, putative	SLBP2
Tb927.3.880	8.32141	26	0.999605	5.95248	8	0.652555	1.83971	5	0.870849	0.0711312	Ankyrin repeats (3 copies), putative	N/A
Tb927.3.890	24.9312	26	0.522875	12.7054	8	0.122396	2.20785	5	0.819701	0.203142	hypothetical protein, conserved	N/A
Tb927.3.900	4.68419	26	0.999999	0.201286	8	0.999996	3.31467	5	0.651596	0.0763114	PUB domain containing protein, putative	N/A
Tb927.3.910	28.5787	26	0.330586	20.4549	8	0.00874553	1.51978	5	0.910776	0.128382	tubulin gamma chain	TUBG
Tb927.3.920	17.1782	26	0.9036	9.38582	8	0.310801	4.54237	5	0.474235	0.0847959	hypothetical protein, conserved	N/A
Tb927.3.930	1578.64	26	0	1153.3	8	0	220.459	5	0	0.313399	dynein heavy chain, putative	N/A
Tb927.3.940	12.7401	26	0.986169	9.73634	8	0.284021	1.48556	5	0.914731	0.148466	Complex 1 protein (LYR family), putative	N/A
Tb927.3.945	6.18474	26	0.999978	3.63839	8	0.888188	0.638161	5	0.986189	0.0775274	hypothetical protein	N/A
Tb927.3.950	122.98	26	1.4877e-14	21.2517	8	0.00650808	46.0911	5	8.70257e-09	0.575036	2OG-Fe(II) oxygenase superfamily, putative	N/A
Tb927.3.960	52.0316	26	0.00178422	45.3	8	3.22816e-07	2.01531	5	0.847023	0.121855	protein transport protein Sec61 gamma subunit, putative	N/A
Tb927.3.970	5.86393	26	0.999987	4.50063	8	0.80937	0.667277	5	0.984716	0.0521121	Mitochondrial SSU ribosomal protein, putative	mt-SAF21
Tb927.3.980	3.18393	26	1	0.0477649	8	1	0.833045	5	0.974878	0.0556709	hypothetical protein, conserved	N/A
Tb927.3.990	149.129	26	0	51.1655	8	2.43832e-08	55.0799	5	1.25688e-10	0.3384	hypothetical protein, conserved	N/A
Tb927.3.1000	5.16098	26	0.999997	4.11267	8	0.846817	0.00123338	5	1	0.0464748	frataxin-like, mitochondrial precursor, putative	N/A
Tb927.3.1010	118.06	26	1.07803e-13	87.9714	8	1.22125e-15	23.184	5	0.000311285	0.180524	hypothetical protein, conserved	N/A
Tb927.3.1020	3.84842	26	1	0.295776	8	0.999982	3.103	5	0.684109	0.0506444	Flagellum attachment zone protein 13	FAZ13
Tb927.3.1030	85.3307	26	3.0874e-08	85.2284	8	4.32987e-15	0.0291527	5	0.999992	0.0320816	RNA-binding protein	RPB28
Tb927.3.1060	37.4755	26	0.0676863	13.4257	8	0.0980186	15.5245	5	0.00834132	0.136171	cAMP Response Protein 4	CARP4
Tb927.3.1070	14.4431	26	0.966689	5.13972	8	0.742544	1.0068	5	0.962015	0.162701	Peptide chain release factor 1, mitochondrial, putative	RF1
Tb927.3.1080	5.87848	26	0.999987	0.0028886	8	1	5.16576	5	0.395987	0.043487	Present in the outer mitochondrial membrane proteome 23	POMP23
Tb927.3.1085	5.87875	26	0.999987	5.04825	8	0.752406	0.116888	5	0.999762	0.129912	hypothetical protein	N/A
Tb927.3.1090	24.8973	26	0.524793	23.1677	8	0.00315552	0.203698	5	0.999074	0.113207	U1 small nuclear ribonucleoprotein 24 kDa	U1-24K
Tb927.3.1100	7.35376	26	0.999877	4.7424	8	0.784721	2.43628	5	0.78606	0.101233	exonuclease, putative	N/A
Tb927.3.1110	37.5215	26	0.0670349	27.9335	8	0.000487051	4.61179	5	0.465067	0.350364	Putative intraflagellar transport protein A1	PIFTA1
Tb927.3.1120	424.307	26	0	286.056	8	0	86.8652	5	0	0.16245	GTP-binding nuclear protein rtb2, putative	RTB2
Tb927.3.1130	20.7069	26	0.756931	12.3389	8	0.136712	3.69837	5	0.593606	0.143109	DNA polymerase delta subunit 2, putative	N/A
Tb927.3.1140	4.37782	26	0.999999	4.02284	8	0.855057	0.097189	5	0.999849	0.036864	Surp module, putative	N/A
Tb927.3.1150	3.80498	26	1	0.0250151	8	1	0.1687	5	0.999414	0.135711	Conserved hypothetical ATP binding protein, putative	N/A
Tb927.3.1160	6.63696	26	0.999955	2.86688	8	0.942432	3.34827	5	0.64646	0.10047	hypothetical protein, conserved	N/A
Tb927.3.1170	17.3722	26	0.897406	9.92365	8	0.270426	2.15352	5	0.82752	0.109692	TAP42-like family, putative	N/A
Tb927.3.1180	41.5343	26	0.0273995	16.9137	8	0.03102	10.2574	5	0.0682622	0.124557	hypothetical protein, conserved	p93
Tb927.3.1190	54.2236	26	0.000951362	18.9231	8	0.0152761	27.7961	5	3.98961e-05	0.118392	hypothetical protein, conserved	N/A
Tb927.3.1200	16.8329	26	0.914045	9.67236	8	0.288779	1.73741	5	0.884154	0.112586	hypothetical protein, conserved	N/A
Tb927.3.1210	14.2681	26	0.969296	7.92188	8	0.441138	0.343281	5	0.996749	0.0600884	protein transport protein Sec24	SEC24.1
Tb927.3.1220	10.5705	26	0.996785	6.8656	8	0.5512	2.00997	5	0.847764	0.265854	GIY-YIG catalytic domain containing protein, putative	N/A
Tb927.3.1230	20.5273	26	0.765935	19.9409	8	0.0105619	0.332031	5	0.996997	0.0485461	Dicer-like protein 2	DCL2
Tb927.3.1240	29.7098	26	0.279807	2.36079	8	0.967907	9.48849	5	0.0910958	0.234074	Serine/threonine-protein phosphatase 2A, putative	N/A
Tb927.3.1250	9.29505	26	0.998928	5.64797	8	0.686597	0.113757	5	0.999777	0.0676029	DNA-directed RNA polymerase I subunit RPB10	RPB10z
Tb927.3.1260	15.7567	26	0.94188	9.62817	8	0.292099	3.47916	5	0.626544	0.0907984	hypothetical protein, conserved	N/A
Tb927.3.1270	24.0025	26	0.575823	12.2941	8	0.138557	2.49209	5	0.777686	0.156619	PRP38 family, putative	N/A
Tb927.3.1280	9.20425	26	0.999017	6.90788	8	0.546604	2.0136	5	0.847259	0.0567177	NPL4 family, putative	N/A
Tb927.3.1290	16.4612	26	0.92446	10.224	8	0.249654	1.25998	5	0.938995	0.0765986	cullin 4B, putative	CUL4
Tb927.3.1300	24.8825	26	0.525633	22.8648	8	0.00354218	0.913598	5	0.969229	0.0646691	hypothetical protein, conserved	N/A
Tb927.3.1310	24.0828	26	0.571229	18.8343	8	0.0157715	1.91797	5	0.860375	0.141848	hypothetical protein, conserved	N/A
Tb927.3.1320	5.74119	26	0.99999	1.48972	8	0.992877	0.17711	5	0.999341	0.0556884	hypothetical protein, conserved	N/A
Tb927.3.1330	14.0139	26	0.972817	11.3157	8	0.184445	0.208976	5	0.999014	0.0879987	hypothetical protein, conserved	N/A
Tb927.3.1340	24.1686	26	0.566322	22.0799	8	0.00476999	1.45864	5	0.917793	0.0564599	Nuclear cap-binding protein subunit 66	CBP66
Tb927.3.1350	85.7213	26	2.67834e-08	84.7548	8	5.32907e-15	0.533572	5	0.990842	0.0773973	hypothetical protein, conserved	N/A
Tb927.3.1360	3.45968	26	1	1.03399	8	0.998024	0.0547578	5	0.999963	0.0597365	cytosine-specific DNA methylase, putative	N/A
Tb927.3.1370	43.7609	26	0.0160357	19.2245	8	0.0137041	12.7848	5	0.0254808	0.154622	40S ribosomal protein S25, putative	N/A
Tb927.3.1380	92.8125	26	1.95189e-09	68.4263	8	1.01033e-11	4.65208	5	0.459797	0.134634	ATP synthase subunit beta, mitochondrial	ATPB
Tb927.3.1390	1.12254	26	1	0.277955	8	0.999986	0.472355	5	0.993101	0.0327287	LMBR1-like membrane protein, putative	N/A
Tb927.3.1400	7.56434	26	0.999839	0.75625	8	0.999369	0.179074	5	0.999323	0.117988	alpha-tubulin N-acetyltransferase, putative	N/A
Tb927.3.1410	7.32201	26	0.999882	2.23268	8	0.973035	0.659535	5	0.985115	0.0861115	cytochrome oxidase subunit VII	COXVII
Tb927.3.1420	10.5015	26	0.996955	3.20873	8	0.920584	2.51919	5	0.773602	0.0982436	hypothetical protein, conserved	TZP391
Tb927.3.1430	15.0437	26	0.956529	8.22027	8	0.412255	3.38279	5	0.641192	0.124905	chaperone protein DnaJ, putative	J46
Tb927.3.1440	6.57602	26	0.999959	1.05231	8	0.997896	2.66415	5	0.751596	0.107509	Spastin, putative	N/A
Tb927.3.1450	12.2711	26	0.989539	9.17806	8	0.327499	0.0381699	5	0.999985	0.0688872	CorA-like Mg2+ transporter protein, putative	N/A
Tb927.3.1460	11.7841	26	0.992325	0.461048	8	0.999902	3.64787	5	0.601141	0.165627	hypothetical protein	N/A
Tb927.3.1470	4.8232	26	0.999998	4.14443	8	0.843863	0.0386676	5	0.999985	0.102515	variant surface glycoprotein (VSG)-related, putative	N/A
Tb927.3.1480	16.3357	26	0.927784	8.55714	8	0.38102	0.59028	5	0.988444	0.122943	hypothetical protein, conserved	N/A
Tb927.3.1490	13.3341	26	0.980774	12.0822	8	0.147573	0.753955	5	0.979877	0.0496596	leucine-rich repeat protein (LRRP), putative	N/A
Tb927.3.1500	20.5795	26	0.76333	17.6031	8	0.0244067	0.401903	5	0.995277	0.12769	variant surface glycoprotein (VSG)-related, putative	N/A
Tb927.3.1510	22.3796	26	0.66776	21.0507	8	0.00701409	1.11022	5	0.953195	0.0459995	variant surface glycoprotein (VSG)-related, putative	N/A
Tb927.3.1520	33.9676	26	0.135842	22.8798	8	0.00352211	5.72206	5	0.33421	0.256685	variant surface glycoprotein (VSG)-related, putative	N/A
Tb927.3.1525	33.4101	26	0.15053	15.4925	8	0.0502481	10.7806	5	0.0559068	0.18223	hypothetical protein	N/A
Tb927.3.1530	38.5288	26	0.0540411	23.1085	8	0.00322774	3.47944	5	0.626501	0.195385	CorA-like Mg2+ transporter protein, putative	N/A
Tb927.3.1540	9.98967	26	0.997999	1.20444	8	0.996598	2.51561	5	0.774143	0.147841	CAAX amino terminal protease, putative	N/A
Tb927.3.1550	1.72971	26	1	0.911621	8	0.998747	0.512075	5	0.991674	0.0311054	Rab3 GTPase-activating protein catalytic subunit, putative	N/A
Tb927.3.1560	76.3082	26	7.67703e-07	11.7218	8	0.164056	38.7407	5	2.67802e-07	0.15831	TRF-Interacting Factor 2	TIF2
Tb927.3.1570	12.8009	26	0.985677	0.931029	8	0.998648	1.67433	5	0.892118	0.0940807	Lapatinib-binding protein kinase 3	LBPK3
Tb927.3.1580	23.7073	26	0.592701	18.8905	8	0.0154565	1.31307	5	0.933581	0.112601	hypothetical protein, conserved	N/A
Tb927.3.1590	15.8832	26	0.938973	12.3965	8	0.13437	1.46842	5	0.916685	0.106957	mitochondrial RNA binding complex 1 subunit	MRB1590
Tb927.3.1600	25.1374	26	0.51121	22.1412	8	0.00466085	0.480357	5	0.992825	0.131201	Mitochondrial import inner membrane translocase subunit 10	TIM10
Tb927.3.1610	25.0131	26	0.518235	4.13515	8	0.844728	9.01869	5	0.108321	0.113327	CMGC/CLK family protein kinase, putative	N/A
Tb927.3.1620	25.843	26	0.471763	25.5395	8	0.00125876	0.0021977	5	1	0.0415305	ER-golgi trafficking TRAPP I complex 85 kDa subunit, putative	N/A
Tb927.3.1630	29.5684	26	0.285875	23.586	8	0.00268798	1.65438	5	0.894596	0.0759369	casein kinase 1, putative	CK1
Tb927.3.1640	67.4714	26	1.53733e-05	30.1771	8	0.000196667	24.9062	5	0.000145267	0.140927	hypothetical protein	N/A
Tb927.3.1650	19.0232	26	0.835448	16.3008	8	0.0382721	0.974752	5	0.964576	0.0891285	hypothetical protein	N/A
Tb927.3.1660	9.20833	26	0.999013	7.87157	8	0.446115	0.119626	5	0.999748	0.102716	SUMO-interacting motif-containing protein	N/A
Tb927.3.1670	91.9455	26	2.69868e-09	20.3263	8	0.00916944	51.3444	5	7.35161e-10	0.18412	hypothetical protein, conserved	N/A
Tb927.3.1680	89.3343	26	7.11542e-09	39.3566	8	4.22045e-06	25.1651	5	0.000129471	0.161778	Eukaryotic translation initiation factor 3 subunit F	EIF3F
Tb927.3.1690	16.4631	26	0.924409	10.2663	8	0.246832	3.07682	5	0.688144	0.0587181	Mitochondrial ATP synthase subunit, putative	N/A
Tb927.3.1700	17.2996	26	0.899754	8.96111	8	0.345587	4.48862	5	0.481407	0.106574	diacylglycerol acyltransferase, putative	N/A
Tb927.3.1710	34.4984	26	0.122929	23.5811	8	0.00269301	2.75139	5	0.738248	0.137325	mitochondrial ribosomal protein l24	MRPL24
Tb927.3.1720	26.3771	26	0.442535	22.9526	8	0.00342557	1.35686	5	0.928973	0.111617	hypothetical protein, conserved	N/A
Tb927.3.1730	22.2178	26	0.676722	14.7392	8	0.0644194	2.3306	5	0.801763	0.182756	hypothetical protein, conserved	N/A
Tb927.3.1740	35.2449	26	0.106455	27.8622	8	0.00050118	2.60253	5	0.760981	0.0903592	hypothetical protein, conserved	N/A
Tb927.3.1750	21.0207	26	0.740895	20.0526	8	0.0101389	0.290284	5	0.997822	0.0710989	Mad2-like HORMA domain containing protein	mad2
Tb927.3.1760	6.9966	26	0.999924	2.27253	8	0.971496	0.690665	5	0.983477	0.079354	chaperone protein DnaJ, putative	J36
Tb927.3.1770	17.8809	26	0.880062	10.7971	8	0.213462	0.013586	5	0.999999	0.102034	leucine-rich repeat protein (LRRP), putative	N/A
Tb927.3.1780	14.2069	26	0.970172	11.2724	8	0.186735	0.853081	5	0.973525	0.119816	U6 snRNA-associated Sm-like protein LSm8p	TbLSm8
Tb927.3.1790	101.161	26	8.2224e-11	77.6344	8	1.46105e-13	8.01111	5	0.155625	0.122568	pyruvate dehydrogenase E1 beta subunit, putative	N/A
Tb927.3.1800	2.83661	26	1	2.45826	8	0.963649	0.242866	5	0.998582	0.0197945	hypothetical protein, conserved	N/A
Tb927.3.1810	6.95859	26	0.999928	0.0548885	8	1	2.54036	5	0.770405	0.0754311	hypothetical protein, conserved	N/A
Tb927.3.1820	4.72844	26	0.999999	3.0626	8	0.930368	0.00709096	5	1	0.0437764	mitochondrial RNA binding complex 1 subunit	MRB1820
Tb927.3.1830	4.23705	26	1	1.89322	8	0.984112	1.63371	5	0.897143	0.053939	hypothetical protein, conserved	N/A
Tb927.3.1840	61.4297	26	0.000107406	26.3898	8	0.00090051	20.2897	5	0.00110254	0.141449	3-oxo-5-alpha-steroid 4-dehydrogenase, putative	N/A
Tb927.3.1850	4.83094	26	0.999998	2.86327	8	0.942643	0.868027	5	0.972493	0.0516326	CMGC/MAPK protein kinase, putative	N/A
Tb927.3.1860	228.982	26	0	56.1062	8	2.68971e-09	86.8482	5	0	0.437063	ATP-grasp domain containing protein, putative	N/A
Tb927.3.1870	2.5215	26	1	0.332922	8	0.999972	1.22946	5	0.942021	0.0413659	CHAP domain containing protein, putative	N/A
Tb927.3.1880	5.10105	26	0.999997	4.12701	8	0.845486	0.311266	5	0.997426	0.0464492	hypothetical protein, conserved	N/A
Tb927.3.1890	15.467	26	0.948185	9.85083	8	0.275652	0.435544	5	0.994294	0.192967	cytochrome c oxidase assembly protein, putative	N/A
Tb927.3.1900	203.827	26	0	89.628	8	5.55112e-16	50.3743	5	1.16172e-09	0.566949	conserved protein, unknown function	N/A
Tb927.3.1910	13.3913	26	0.980182	1.31366	8	0.995387	11.6237	5	0.0403248	0.0587855	Histone RNA hairpin-binding protein RNA-binding domain containing protein, putative	SLBP1
Tb3.NT.21	1.14918	26	1	0.109156	8	1	0.140407	5	0.999626	0.105721	Noncoding RNA, putative	N/A
Tb927.3.1920	36.2076	26	0.0879174	23.2239	8	0.00308841	8.03547	5	0.154292	0.110008	General negative regulator of transcription subunit 5	NOT5
Tb927.3.1930	28.7682	26	0.321728	18.7428	8	0.0162973	4.77273	5	0.444241	0.116481	pre-mrna-processing factor 17	CDC40
Tb927.3.1940	37.5922	26	0.0660423	34.1885	8	3.75524e-05	1.56916	5	0.904953	0.100614	TLP18.3, Psb32 and MOLO-1 founding proteins of phosphatase, putative	N/A
Tb927.3.1955	35.5084	26	0.101088	27.3401	8	0.000617438	5.20297	5	0.391615	0.0992997	Vacuolar protein sorting-associated protein 55 homolog	N/A
Tb927.3.1960	3.87954	26	1	1.7838	8	0.986938	1.07162	5	0.956585	0.0894913	hypothetical protein, conserved	N/A
Tb927.3.1970	15.199	26	0.953585	9.74174	8	0.283622	5.12871	5	0.400375	0.0677219	phosphopantothenoylcysteine synthetase, putative	N/A
Tb927.3.1980	33.9188	26	0.13708	28.5634	8	0.000378166	0.853198	5	0.973517	0.234876	hypothetical protein, conserved	N/A
Tb927.3.1990	42.9028	26	0.0197741	10.4645	8	0.233927	22.2677	5	0.000465668	0.150633	Tetratricopeptide repeat protein 29, putative	TTC29
Tb927.3.2000	13.3606	26	0.980501	9.86105	8	0.274914	0.800817	5	0.976981	0.133944	RNA-binding protein, putative	RBP21
Tb927.3.2010	30.7689	26	0.236987	25.5957	8	0.00123129	3.4929	5	0.624462	0.0898382	hypothetical protein, conserved	N/A
Tb927.3.2020	210.911	26	0	91.5754	8	2.22045e-16	72.4755	5	3.13083e-14	0.500398	kinesin, putative	KIN-F
Tb927.3.2030	5.86594	26	0.999987	4.82866	8	0.775723	0.816739	5	0.975953	0.0453814	acylphosphatase, putative	N/A
Tb927.3.2040	65.5753	26	2.85832e-05	13.8705	8	0.0852042	23.8639	5	0.000230581	0.234952	kinesin, putative	N/A
Tb927.3.2050	1283.38	26	0	530.853	8	0	395.141	5	0	0.544346	Minicircle replication factor 172	MiRF172
Tb927.3.2060	17.9096	26	0.879036	17.0322	8	0.029776	0.273917	5	0.998105	0.0746924	STE20-like serine/threonine-protein kinase, putative	N/A
Tb927.3.2070	14.4986	26	0.965829	2.85839	8	0.942928	5.58432	5	0.348788	0.109958	hypothetical protein, conserved	TZP151
Tb927.3.2080	5.14618	26	0.999997	1.65987	8	0.989725	1.76737	5	0.880306	0.0737417	hypothetical protein, conserved	N/A
Tb927.3.2090	4.06204	26	1	3.36735	8	0.909237	0.110855	5	0.999791	0.047027	Xaa-Pro aminopeptidase, putative	N/A
Tb927.3.2100	10.5957	26	0.996722	2.23823	8	0.972823	3.32185	5	0.650498	0.153921	hypothetical protein, conserved	N/A
Tb927.3.2110	28.9153	26	0.314949	19.9831	8	0.0104001	4.19334	5	0.521929	0.108547	Mitochondrial import inner membrane translocase subunit TIM50	TIM50
Tb927.3.2120	17.3294	26	0.898794	13.4574	8	0.0970519	1.76492	5	0.880622	0.119548	hypothetical protein, conserved	N/A
Tb927.3.2130	10.9745	26	0.995632	9.8369	8	0.27666	0.387926	5	0.995656	0.0602373	RNA pseudouridylate synthase, putative	N/A
Tb927.3.2140	33.1901	26	0.156653	21.4317	8	0.00608497	7.81203	5	0.166904	0.0836838	transcription activator, putative	N/A
Tb927.3.2150	43.2687	26	0.0180922	36.9148	8	1.19315e-05	0.19329	5	0.999184	0.121626	protein phosphatase 2C, putative	N/A
Tb927.3.2160	9.79279	26	0.998312	7.5266	8	0.481022	0.523877	5	0.991223	0.0892338	Rieske-like [2Fe-2S] domain containing protein, putative	N/A
Tb927.3.2170	8.34813	26	0.999593	0.800524	8	0.999222	4.26036	5	0.512571	0.0837083	translation elongation factor EF-2, putative	N/A
Tb927.3.2180	33.2358	26	0.155368	30.9526	8	0.000143261	1.52738	5	0.909889	0.0581355	Mitochondrial ATP synthase subunit, putative	N/A
Tb927.3.2190	15.0793	26	0.955866	13.9359	8	0.0834525	0.655752	5	0.985309	0.0828854	Capping enzyme RNA triphosphatase 1	CET1
Tb927.3.2200	5.41954	26	0.999994	1.22798	8	0.996358	0.192712	5	0.99919	0.114942	TPR repeat, putative	N/A
Tb927.3.2210	5.31093	26	0.999995	5.02262	8	0.755156	0.0508233	5	0.99997	0.0363681	KIF-1 binding protein C terminal, putative	N/A
Tb927.3.2220	64.1369	26	4.54825e-05	57.3847	8	1.51482e-09	4.78885	5	0.442188	0.0967283	eukaryotic translation initiation factor 3 subunit j	EIF3J
Tb927.3.2230	440.518	26	0	264.464	8	0	102.432	5	0	0.281755	succinyl-CoA synthetase alpha subunit, putative	N/A
Tb927.3.2240	2.42229	26	1	1.90197	8	0.983871	0.220251	5	0.99888	0.0441258	BRO1-like domain containing protein, putative	N/A
Tb927.3.2250	7.03386	26	0.99992	4.31186	8	0.827948	0.646137	5	0.985794	0.176164	hypothetical protein, conserved	N/A
Tb927.3.2260	10.1581	26	0.997694	7.491	8	0.484698	0.0647383	5	0.999945	0.078403	Mitochondrial SSU ribosomal protein, putative	mS68
Tb927.3.2270	3.06033	26	1	0.176715	8	0.999998	1.49688	5	0.913429	0.0712686	hypothetical protein, conserved	N/A
Tb927.3.2280	10.5013	26	0.996955	2.18293	8	0.974884	2.67806	5	0.749472	0.121702	vacuolar sorting protein 33 , putative	N/A
Tb927.3.2290	37.9926	26	0.0606566	33.9331	8	4.17762e-05	0.823053	5	0.97554	0.162197	chaperone protein DnaJ, putative	J32
Tb927.3.2300	2.93782	26	1	0.306914	8	0.99998	0.680543	5	0.984019	0.0954147	DNL zinc finger, putative	N/A
Tb927.3.2310	788.239	26	0	525.54	8	0	141.813	5	0	0.377266	parkin coregulated gene protein	PACRGA
Tb927.3.2320	2.88165	26	1	0.357497	8	0.999963	2.12119	5	0.832135	0.042974	COP9 signalosome complex subunit 2, putative	N/A
Tb927.3.2330	31.4384	26	0.212344	5.77883	8	0.67199	13.4036	5	0.0198761	0.129675	kinetoplastid kinetochore protein 17	kkt17
Tb927.3.2340	3.35875	26	1	0.264537	8	0.999989	3.03038	5	0.695302	0.0977884	Peroxisome biogenesis protein 2	PEX2
Tb927.3.2350	NA	NA	NA	0.508928	8	0.999857	NA	NA	NA	2.46324	hypothetical protein, conserved	N/A
Tb927.3.2360	16.0847	26	0.934142	9.76163	8	0.282156	5.77243	5	0.328996	0.0889757	hypothetical protein, conserved	N/A
Tb927.3.2370	8.24792	26	0.999636	5.13105	8	0.743481	1.97238	5	0.852953	0.118704	hypothetical protein, conserved	N/A
Tb927.3.2380	4.27638	26	1	2.81872	8	0.945213	0.900535	5	0.970183	0.159867	hypothetical protein, conserved	N/A
Tb927.3.2390	31.7151	26	0.202711	16.9913	8	0.0301998	10.1262	5	0.0717363	0.126326	hypothetical protein, conserved	N/A
Tb927.3.2400	1.46975	26	1	0.803707	8	0.99921	0.235598	5	0.998682	0.0646278	palmitoyl acyltransferase 10, putative	N/A
Tb927.3.2410	9.58893	26	0.998593	0.14327	8	0.999999	0.646765	5	0.985762	0.0914029	Peroxisome biogenesis factor 10	PEX10
Tb927.3.2420	11.2782	26	0.994562	7.06577	8	0.529554	2.86082	5	0.721433	0.0779387	Microsomal signal peptidase 12 kDa subunit (SPC12), putative	N/A
Tb927.3.2430	15.2873	26	0.951851	9.09777	8	0.334116	0.220033	5	0.998883	0.0946378	Alsin, putative	N/A
Tb927.3.2440	34.7958	26	0.116135	11.4632	8	0.176809	10.1003	5	0.072442	0.142263	AGC essential kinase 1	AEK1
Tb927.3.2450	27.076	26	0.405355	5.45464	8	0.70806	13.4085	5	0.0198371	0.130165	hypothetical protein, conserved	N/A
Tb927.3.2460	21.9352	26	0.692236	6.82559	8	0.555562	6.28143	5	0.27979	0.0851698	hypothetical protein, conserved	N/A
Tb927.3.2470	77.5335	26	5.00366e-07	76.7906	8	2.15827e-13	0.34451	5	0.996721	0.056928	Pumilio homology domain family member 8	PUF8
Tb927.3.2475	306.569	26	0	107.819	8	0	112.502	5	0	0.30432	hypothetical protein	N/A
Tb927.3.2477	7.90231	26	0.999756	4.40131	8	0.819223	0.884299	5	0.971348	0.0911554	hypothetical protein	N/A
Tb927.3.2480	8.79205	26	0.999347	4.4139	8	0.817984	0.350658	5	0.99658	0.0744381	Arv1-like family, putative	N/A
Tb927.3.2490	9.34852	26	0.998873	6.40467	8	0.602	0.583389	5	0.988751	0.0601492	hypothetical protein, conserved	N/A
Tb927.3.2500	9.88227	26	0.998175	8.8335	8	0.356536	0.0419581	5	0.999981	0.265258	Trypanosomal VSG domain containing protein, putative	N/A
Tb927.3.2510	1.33109	26	1	0.199226	8	0.999996	0.286739	5	0.997885	0.146939	expression site-associated gene 2 (ESAG2) protein, putative	N/A
Tb927.3.2520	NA	NA	NA	1.70308	8	0.988801	0.834987	5	0.974748	0.760372	expression site-associated gene 1 (ESAG1) protein, putative	N/A
Tb927.3.2540	3.82856	26	1	1.52145	8	0.992346	0.611563	5	0.987468	0.129341	variant surface glycoprotein (VSG)-related, putative	N/A
Tb927.3.2550	23.1113	26	0.626645	21.6646	8	0.00557656	0.865887	5	0.972642	0.150015	hypothetical protein, conserved	N/A
Tb927.3.2580	19.5782	26	0.811114	14.7631	8	0.0639192	0.00405246	5	1	0.329979	hypothetical protein, conserved	N/A
Tb927.3.2590	62.4607	26	7.76125e-05	22.8295	8	0.00359024	21.3774	5	0.000687267	0.626899	hypothetical protein	N/A
Tb927.3.2600	31.4116	26	0.213296	14.2742	8	0.0748922	13.9851	5	0.0157044	0.0904889	ATP-dependent DEAD/H RNA helicase, putative	N/A
Tb927.3.2610	20.5008	26	0.767248	11.0229	8	0.200407	9.33858	5	0.0962978	0.0544529	GPI inositol deacylase 2	GPIdeAc2
Tb927.3.2620	6.28008	26	0.999974	0.708502	8	0.999505	5.39578	5	0.36951	0.0337163	hypothetical protein, conserved	N/A
Tb927.3.2630	7.2753	26	0.999889	7.03357	8	0.533015	0.180791	5	0.999307	0.0270241	hypothetical protein, conserved	N/A
Tb927.3.2640	3.30782	26	1	1.65298	8	0.989867	0.0407599	5	0.999982	0.0895739	hypothetical protein, conserved	N/A
Tb927.3.2650	36.2665	26	0.0868759	29.2303	8	0.000288903	1.82602	5	0.872657	0.183193	Cytochrome c oxidase assembly protein Cox17, putative	COX17
Tb927.3.2660	16.0124	26	0.935903	14.5286	8	0.0689864	1.01576	5	0.961285	0.0655723	TatD related DNase, putative	N/A
Tb927.3.2670	2.66003	26	1	0.739726	8	0.999419	0.673404	5	0.984396	0.0780372	hypothetical protein, conserved	N/A
Tb927.3.2680	18.0373	26	0.874412	10.6655	8	0.22138	0.563308	5	0.989621	0.143315	Ubiquitin-like domain containing protein, putative	N/A
Tb927.3.2690	8.75083	26	0.999375	7.75223	8	0.45804	0.560475	5	0.989741	0.0423442	AGC/RSK family serine/threonine kinase, putative	N/A
Tb927.3.2700	25.0645	26	0.515327	20.5405	8	0.00847353	2.20398	5	0.820261	0.0821856	hypothetical protein, conserved	N/A
Tb927.3.2710	12.8849	26	0.984976	10.8026	8	0.213139	0.569986	5	0.989336	0.0626703	6-phosphofructo-2-kinase 2	PFK2
Tb927.3.2720	21.1874	26	0.732228	2.8025	8	0.946134	7.45256	5	0.189099	0.157551	hypothetical protein	N/A
Tb927.3.2730	15.4344	26	0.948863	0.801706	8	0.999218	3.78852	5	0.580247	0.110836	SUMO-interacting motif-containing protein	N/A
Tb927.3.2740	21.7237	26	0.703715	14.1065	8	0.0790308	1.51988	5	0.910765	0.103048	hypothetical protein, conserved	N/A
Tb927.3.2750	141.446	26	0	132.121	8	0	0.964391	5	0.965386	0.193708	hypothetical protein, conserved	N/A
Tb927.3.2760	41.6954	26	0.0263815	12.8817	8	0.115984	14.5806	5	0.0123133	0.207129	hypothetical protein, conserved	N/A
Tb927.3.2770	23.9513	26	0.57875	12.5315	8	0.129018	3.43308	5	0.633536	0.113025	Mitochondrial processome subunit 3	MPSS3
Tb927.3.2780	22.9931	26	0.633336	16.2141	8	0.0394157	0.210625	5	0.998995	0.114748	hypothetical protein, conserved	N/A
Tb927.3.2790	30.6333	26	0.242208	4.02126	8	0.8552	12.1602	5	0.0326568	0.191624	leucine-rich repeat protein (LRRP), putative	N/A
Tb927.3.2800	8.19173	26	0.999659	0.0590485	8	1	1.15798	5	0.948844	0.107355	hypothetical protein	N/A
Tb927.3.2810	43.4992	26	0.017101	10.1529	8	0.254458	8.38334	5	0.136336	0.439619	hypothetical protein, conserved	N/A
Tb927.3.2820	3.04545	26	1	1.31711	8	0.995345	0.139656	5	0.999631	0.0445799	TFIIF-stimulated CTD phosphatase, putative	N/A
Tb927.3.2830	48.0446	26	0.00533856	35.9506	8	1.793e-05	0.474105	5	0.993041	0.153685	brix domain containing protein, putative	N/A
Tb927.3.2840	2.33191	26	1	0.211513	8	0.999995	0.357481	5	0.99642	0.432876	inorganic pyrophosphatase, putative	N/A
Tb927.3.2850	5.65478	26	0.999991	3.50354	8	0.898915	0.0779978	5	0.999912	0.3214	Got1/Sft2-like family, putative	N/A
Tb927.3.2860	13.4988	26	0.979031	10.6197	8	0.224194	0.0241263	5	0.999995	0.0854881	hypothetical protein, conserved	N/A
Tb927.3.2870	17.696	26	0.886553	12.3568	8	0.135978	2.3194	5	0.803413	0.0778007	multicopper oxidase, putative	N/A
Tb927.3.2880	73.3926	26	2.10132e-06	49.7178	8	4.63013e-08	8.88643	5	0.113681	0.197772	Mitochondrial ATP synthase subunit, putative	N/A
Tb927.3.2890	77.4465	26	5.15858e-07	28.2596	8	0.00042732	36.0672	5	9.20866e-07	0.191212	radial spoke protein RSP10, putative	N/A
Tb927.3.2900	77.7408	26	4.65287e-07	51.7819	8	1.85447e-08	18.8737	5	0.00202911	0.095911	eukaryotic translation initiation factor 2 subunit alpha	EIF2A
Tb927.3.2910	6.15088	26	0.999979	1.27466	8	0.995848	2.1976	5	0.821182	0.0782509	hypothetical protein, conserved	N/A
Tb927.3.2920	8.89939	26	0.999272	1.90149	8	0.983884	1.92234	5	0.859783	0.178287	hypothetical protein, conserved	N/A
Tb927.3.2930	11.4933	26	0.993685	1.82774	8	0.985845	9.27248	5	0.0986772	0.0405817	RNA-binding protein RBP6, putative	RBP6
Tb927.3.2940	13.6868	26	0.9769	3.59898	8	0.891373	6.6477	5	0.248187	0.133456	hypothetical protein, conserved	N/A
Tb927.3.2950	8.59122	26	0.999471	3.30529	8	0.913765	4.28377	5	0.509325	0.100296	ribonuclease inhibitor- like protein	N/A
Tb927.3.2960	1504.36	26	0	1340.2	8	0	136.259	5	0	0.397681	inosine-adenosine-guanosine-nucleosidehydrolase	IAGNH
Tb927.3.2970	8.77887	26	0.999356	4.08812	8	0.849087	0.97068	5	0.964896	0.160643	hypothetical protein, conserved	N/A
Tb927.3.2980	18.9269	26	0.839501	17.1559	8	0.0285263	0.24823	5	0.998505	0.0980161	Mitochondrial iron transporter	MCP17
Tb927.3.2990	12.3955	26	0.988715	9.90867	8	0.271495	0.492193	5	0.992406	0.126823	hypothetical protein, conserved	N/A
Tb927.3.3000	45.7338	26	0.00976706	28.0084	8	0.00047265	3.01972	5	0.696945	0.119514	Putative intraflagellar transport protein C3	PIFTC3
Tb927.3.3010	12.8734	26	0.985074	4.31438	8	0.827704	8.3218	5	0.13937	0.103741	hypothetical protein, conserved	N/A
Tb927.3.3020	9.20395	26	0.999017	0.950507	8	0.998542	2.2107	5	0.819289	0.144561	actin-like protein, putative	N/A
Tb927.3.3030	92.5739	26	2.13414e-09	79.3462	8	6.61693e-14	8.79975	5	0.117323	0.109216	phosphatidylcholine transfer protein, putative	N/A
Tb927.3.3040	53.9813	26	0.00102072	24.3471	8	0.00200388	14.4129	5	0.0131887	0.166873	Right handed beta helix region, putative	N/A
Tb927.3.3050	34.8928	26	0.113986	14.3738	8	0.0725289	20.0013	5	0.00124901	0.117969	kinetoplast ribosomal PPR-repeat containing protein 20	KRIPP20
Tb927.3.3060	62.7527	26	7.07519e-05	57.2171	8	1.63334e-09	2.44783	5	0.784331	0.0599625	hypothetical protein, conserved	N/A
Tb927.3.3070	11.7554	26	0.992468	2.10414	8	0.977652	6.17576	5	0.28949	0.112303	3', 5'-cyclic nucleotide phosphodiesterase, putative	PDEC
Tb927.3.3080	0.108041	26	1	0.0304752	8	1	0.0336005	5	0.999989	0.0127941	Serine/threonine-protein kinase NEK6, putative	NEK6
Tb927.3.3090	27.1433	26	0.401846	26.4498	8	0.000879409	0.140512	5	0.999626	0.0595452	helicase, putative	N/A
Tb927.3.3100	7.22195	26	0.999897	4.12712	8	0.845476	0.00072977	5	1	0.141747	peptidyl-prolyl cis-trans isomerase NIMA-interacting 4, putative	N/A
Tb927.3.3110	16.3338	26	0.927833	1.75749	8	0.987565	7.85759	5	0.164261	0.132054	Condensin complex subunit 3, putative	CND3
Tb927.3.3120	12.7359	26	0.986202	3.60721	8	0.890711	0.322244	5	0.997204	0.0857874	hypothetical protein, conserved	N/A
Tb927.3.3130	2.99111	26	1	1.49369	8	0.992812	0.0672419	5	0.999939	0.0374341	Present in the outer mitochondrial membrane proteome 24	POMP24
Tb927.3.3140	7.36364	26	0.999876	5.23259	8	0.732452	0.662875	5	0.984944	0.0896653	hypothetical protein, conserved	N/A
Tb927.3.3150	26.1019	26	0.457515	24.0141	8	0.00227935	0.166247	5	0.999435	0.0872432	hypothetical protein, conserved	N/A
Tb927.3.3160	38.3455	26	0.0562289	29.8882	8	0.000221214	1.75896	5	0.881389	0.106735	Nuclear poly(A) polymerase 1	PAP1
Tb927.3.3170	13.9685	26	0.973412	10.9499	8	0.204552	0.771745	5	0.9788	0.0852932	SUMO-interacting motif-containing protein	N/A
Tb927.3.3180	4.1644	26	1	2.06392	8	0.978989	0.46243	5	0.993434	0.0668973	Nucleoporin NUP98	NUP98
Tb927.3.3190	27.3674	26	0.390269	19.6868	8	0.0115881	4.37627	5	0.496606	0.0869792	Serine/threonine-protein kinase NEK7, putative	NEK7
Tb3.NT.36	18.8366	26	0.843256	15.4875	8	0.0503316	0.792916	5	0.977483	0.10831	Noncoding RNA, putative	N/A
Tb927.3.3200	115.617	26	2.85993e-13	51.4332	8	2.16509e-08	22.3129	5	0.000456517	0.245365	Domain of unknown function (DUF4586), putative	N/A
Tb927.3.3210	21.0174	26	0.741063	19.4411	8	0.0126706	0.623708	5	0.986892	0.070168	hypothetical protein	N/A
Tb927.3.3220	58.4883	26	0.000266851	49.3827	8	5.36932e-08	0.869592	5	0.972384	0.0923617	RNA polymerase-associated protein CTR9, putative	N/A
Tb927.3.3230	39.0242	26	0.0484956	33.1601	8	5.76291e-05	0.160543	5	0.999481	0.178943	NOL1/NOP2/sun family, putative	N/A
Tb927.3.3240	3.8864	26	1	0.86352	8	0.998972	0.326354	5	0.997118	0.104163	hypothetical protein, conserved	N/A
Tb927.3.3250	6.9413	26	0.99993	0.0042457	8	1	4.14133	5	0.529253	0.0712172	hypothetical protein, conserved	N/A
Tb927.3.3260	43.6802	26	0.0163574	36.3228	8	1.53247e-05	2.57571	5	0.765053	0.310623	hypothetical protein, conserved	N/A
Tb927.3.3270	4611.5	26	0	4405.35	8	0	148.925	5	0	0.354085	ATP-dependent 6-phosphofructokinase, glycosomal	PFK
Tb927.3.3280	3.11691	26	1	1.39332	8	0.994341	0.787062	5	0.977851	0.0415742	vacuolar protein sorting-associated protein 4, putative	VPS4
Tb927.3.3300	172.996	26	0	52.6826	8	1.24226e-08	66.999	5	4.311e-13	0.252162	Flagellum attachment zone protein 19	FAZ19
Tb927.3.3310	10.358	26	0.997284	6.47905	8	0.593732	3.02348	5	0.696366	0.0859221	60S ribosomal protein L13, putative	N/A
Tb927.3.3320	19.1284	26	0.830962	11.3461	8	0.182847	3.66498	5	0.598585	0.0687171	60S ribosomal protein L13, putative	N/A
Tb927.3.3330	20.6354	26	0.760529	16.6179	8	0.0343429	0.488308	5	0.992545	0.0941191	heat shock protein 20, putative	HSP20
Tb927.3.3340	17.289	26	0.900091	6.01738	8	0.645285	1.45005	5	0.918761	0.131563	3', 5'-cyclic nucleotide phosphodiesterase, putative	PDED
Tb927.3.3350	13.8126	26	0.975388	10.9566	8	0.204168	0.00917538	5	1	0.0714866	hypothetical protein, conserved	N/A
Tb927.3.3360	24.2714	26	0.560448	15.9249	8	0.0434676	3.93758	5	0.558438	0.231902	acyltransferase, putative	N/A
Tb927.3.3370	23.5563	26	0.601323	18.701	8	0.016543	1.53406	5	0.909106	0.109495	hypothetical protein, conserved	N/A
Tb927.3.3380	19.9184	26	0.795407	16.3738	8	0.037332	0.321034	5	0.997229	0.0642759	TFIIF-stimulated CTD phosphatase, putative	N/A
Tb927.3.3390	32.3154	26	0.182898	11.0986	8	0.196174	12.608	5	0.0273428	0.109955	kinesin, putative	N/A
Tb927.3.3410	12.4197	26	0.988549	6.3042	8	0.613198	2.90663	5	0.714379	0.0519316	aspartyl aminopeptidase, putative	N/A
Tb927.3.3420	2.93257	26	1	0.758671	8	0.999362	1.32354	5	0.932491	0.17591	hypothetical protein, point mutation	N/A
Tb927.3.3421	NA	NA	NA	1.19419	8	0.996699	NA	NA	NA	3.75439	18S ribosomal RNA	18S
Tb927.3.3432	16.925	26	0.91133	16.109	8	0.0408461	0.183125	5	0.999285	0.0886821	28S alpha ribosomal RNA	28S-alpha
Tb927.3.3452	16.1	26	0.933767	13.3415	8	0.100629	2.01056	5	0.847681	0.0801804	28S beta ribosomal RNA	28S-beta
Tb927.3.3430	NA	NA	NA	2.40819	8	0.965875	NA	NA	NA	1.36004	hypothetical protein, conserved	N/A
Tb927.3.3440	14.9464	26	0.958307	10.4683	8	0.233684	0.243384	5	0.998574	0.191047	phytanoyl-CoA dioxygenase (PhyH), putative	N/A
Tb927.3.3450	66.3929	26	2.19003e-05	63.0953	8	1.14733e-10	0.99549	5	0.962929	0.106203	ADP-ribosylation factor-like protein 3, putative	ARL3A
Tb927.3.3460	9.16908	26	0.99905	7.07593	8	0.528463	0.121648	5	0.999737	0.0715412	succinate dehydrogenase flavoprotein subunit, putative	SDH5
Tb927.3.3470	10.1373	26	0.997734	1.40485	8	0.994177	7.43588	5	0.190188	0.156454	cytochrome b5, putative	CYB5
Tb927.3.3480	4.25765	26	1	0.56747	8	0.999785	2.2812	5	0.809024	0.065254	U2 small nuclear ribonucleoprotein B, putative	RBP36 U2SNRNPB
Tb927.3.3490	804.018	26	0	335.569	8	0	230.912	5	0	0.370213	High mobility group protein TDP1	TDP1
Tb927.3.3500	85.8104	26	2.59282e-08	38.088	8	7.25154e-06	29.8995	5	1.54357e-05	0.181584	hypothetical protein, conserved	N/A
Tb927.3.3510	38.8895	26	0.0499526	25.8492	8	0.00111456	9.1175	5	0.104468	0.191591	hypothetical protein, conserved	N/A
Tb927.3.3520	27.0027	26	0.40919	23.0314	8	0.00332417	0.015883	5	0.999998	0.0916447	Present in the outer mitochondrial membrane proteome 25	POMP25
Tb927.3.3530	56.7809	26	0.000447103	26.3966	8	0.000898097	18.3323	5	0.00255755	0.499394	hypothetical protein, conserved	N/A
Tb927.3.3540	2.91571	26	1	1.58762	8	0.991155	1.00769	5	0.961943	0.0296123	Nucleoporin NUP53b	NUP53b
Tb927.3.3550	2.92177	26	1	0.0699119	8	1	0.237158	5	0.998661	0.0705324	hypothetical protein, conserved	N/A
Tb927.3.3560	44.0526	26	0.0149204	34.1733	8	3.77917e-05	7.46735	5	0.188138	0.150546	U-box domain containing protein, putative	N/A
Tb927.3.3570	17.2532	26	0.901234	11.2914	8	0.185728	0.223101	5	0.998845	0.145438	hypothetical protein, conserved	N/A
Tb927.3.3580	53.8512	26	0.00105994	27.9867	8	0.000476777	15.0644	5	0.0100909	0.203931	heat shock protein 90, putative	LPG3
Tb927.3.3590	90.4005	26	4.79484e-09	78.9202	8	8.06022e-14	9.92371	5	0.0774259	0.169958	U3 small nucleolar ribonucleoprotein protein MPP10, putative	N/A
Tb927.3.3600	99.0219	26	1.86567e-10	31.9418	8	9.54044e-05	42.6567	5	4.33697e-08	0.37912	hypothetical protein	N/A
Tb927.3.3610	9.7365	26	0.998394	5.46301	8	0.707135	3.12842	5	0.680195	0.0913781	peroxisomal targeting signal 2 receptor, putative	PEX7
Tb927.3.3620	3.42555	26	1	0.639512	8	0.999662	0.000318222	5	1	0.0528261	SUMO-interacting motif-containing protein	N/A
Tb927.3.3630	31.9616	26	0.194395	28.448	8	0.000396153	1.66862	5	0.892829	0.147063	Elongation factor Ts, mitochondrial, putative	EF-Ts
Tb927.3.3640	10.2877	26	0.997435	7.55607	8	0.477989	1.99998	5	0.849148	0.0811479	bardet-biedl syndrome 7 protein	BBS7
Tb927.3.3650	19.1988	26	0.827927	2.53461	8	0.960097	8.48016	5	0.131684	0.147185	hypothetical protein, conserved	N/A
Tb927.3.3660	14.1009	26	0.971647	10.4952	8	0.231973	2.6314	5	0.756589	0.0830028	NADH-ubiquinone oxidoreductase complex I subunit, putative	N/A
Tb927.3.3670	51.5177	26	0.00206232	45.1256	8	3.48367e-07	2.02641	5	0.845479	0.126866	Triple RNA binding domain protein 3	TRRM3
Tb927.3.3680	15.3205	26	0.951187	8.61524	8	0.375785	0.0675609	5	0.999938	0.151412	hypothetical protein, conserved	N/A
Tb927.3.3690	432.489	26	0	235.969	8	0	125.573	5	0	0.279779	flagellar radial spoke protein-like, putative	N/A
Tb927.3.3700	2.92463	26	1	0.0558966	8	1	0.154555	5	0.999527	0.130604	hypothetical protein	N/A
Tb927.3.3710	4.77193	26	0.999999	1.703	8	0.988803	1.24505	5	0.940483	0.105733	Scavenger mRNA decapping enzyme C-term binding, putative	N/A
Tb927.3.3720	11.4989	26	0.993661	8.22699	8	0.411617	0.958658	5	0.965831	0.0911201	Golgi vesicular membrane trafficking protein, putative	N/A
Tb927.3.3730	5.54159	26	0.999993	2.47575	8	0.962852	1.20548	5	0.944351	0.083791	ABC transporter, putative	N/A
Tb927.3.3740	39.2223	26	0.0464211	28.1248	8	0.000451092	1.79941	5	0.876145	0.131648	Zinc-finger double-stranded RNA-binding, putative	N/A
Tb927.3.3750	685.123	26	0	453.673	8	0	134.944	5	0	0.286596	paraflagellar rod component, putative	PFC7
Tb927.3.3770	9.21008	26	0.999011	5.30733	8	0.72428	3.01728	5	0.697321	0.0923478	paraflagellar rod component, putative	PFC6
Tb927.3.3790	19.6421	26	0.808207	8.42478	8	0.393113	5.57391	5	0.34991	0.188631	hypothetical protein, conserved	N/A
Tb927.3.3800	38.082	26	0.0595081	32.0433	8	9.14934e-05	3.46439	5	0.628782	0.0926341	hypothetical protein, conserved	N/A
Tb927.3.3810	11.4793	26	0.993745	10.8517	8	0.210247	0.585759	5	0.988646	0.0480444	Etoposide-induced protein 2.4 (EI24), putative	N/A
Tb927.3.3820	42.5274	26	0.0216464	5.92925	8	0.655156	15.302	5	0.00914688	0.166616	hypothetical protein, conserved	N/A
Tb927.3.3830	48.854	26	0.00429632	24.8978	8	0.00161775	9.18436	5	0.101933	0.386013	hypothetical protein, conserved	N/A
Tb927.3.3840	24.5381	26	0.545225	21.3881	8	0.00618492	0.272136	5	0.998135	0.106322	Family of unknown function (DUF572), putative	N/A
Tb927.3.3850	31.9257	26	0.195589	27.5866	8	0.00055958	2.67523	5	0.749904	0.0675737	COPII coat assembly protein sec16	sec16
Tb927.3.3860	5.44107	26	0.999994	2.65757	8	0.953978	0.167877	5	0.999421	0.0428577	triacylglycerol lipase, putative	N/A
Tb927.3.3870	43.5387	26	0.0169359	7.75791	8	0.457468	19.0506	5	0.00188085	0.16735	lipase domain protein, putative	N/A
Tb927.3.3880	13.1033	26	0.983031	8.33825	8	0.401145	1.49197	5	0.913995	0.102032	hypothetical protein, conserved	N/A
Tb927.3.3890	14.3233	26	0.968489	10.6488	8	0.222401	1.98498	5	0.851219	0.12428	hypothetical protein, conserved	N/A
Tb927.3.3900	71.99	26	3.39018e-06	63.7756	8	8.42325e-11	0.0152726	5	0.999998	0.0613814	carnitine O-palmitoyltransferase II, putative	CPT II
Tb927.3.3910	6.4106	26	0.999968	6.26243	8	0.617861	0.0734144	5	0.999924	0.0273732	DNA-directed RNA polymerase III subunit RPC6	N/A
Tb927.3.3920	105.506	26	1.53255e-11	30.3229	8	0.000185319	30.1035	5	1.40724e-05	0.679926	Aurora kinase 2, putative	AUK2
Tb927.3.3930	53.3994	26	0.0012076	21.081	8	0.00693524	13.9618	5	0.015854	0.272371	RNA-binding protein	DRBD6B
Tb927.3.3940	182.966	26	0	85.7514	8	3.33067e-15	43.5792	5	2.81953e-08	0.185942	RNA-binding protein, putative	DRBD11
Tb927.3.3950	88.9762	26	8.12128e-09	84.4844	8	6.10623e-15	2.53777	5	0.770797	0.101026	hypothetical protein, conserved	N/A
Tb927.3.3960	13.6944	26	0.976811	4.2292	8	0.835875	3.68669	5	0.595346	0.129591	Double RNA binding domain protein 6A	DRBD6A
Tb927.3.3970	76.1715	26	8.0512e-07	44.8794	8	3.87877e-07	19.6122	5	0.00147735	0.235125	Cell growth-regulating nucleolar protein, putative	N/A
Tb927.3.3980	17.41	26	0.896174	15.7898	8	0.0454897	0.47459	5	0.993024	0.0624864	hypothetical protein, conserved	N/A
Tb927.3.3990	17.6834	26	0.886986	6.32765	8	0.610581	2.46714	5	0.781435	0.116293	KREPB6	KREPB6
Tb927.3.4000	16.7705	26	0.915852	16.0728	8	0.0413498	0.0583726	5	0.999957	0.0438659	clathrin coat assembly protein ap19, putative	N/A
Tb927.3.4005	3.73419	26	1	0.00591788	8	1	1.99969	5	0.849189	0.447796	hypothetical protein	N/A
Tb927.3.4010	10.8269	26	0.996087	0.0553887	8	1	6.36776	5	0.27206	0.25166	hypothetical protein	N/A
Tb927.3.4020	57.5083	26	0.000359263	48.4218	8	8.2044e-08	4.81041	5	0.439454	0.260755	phosphatidylinositol 4-kinase alpha, putative	N/A
Tb927.3.4030	11.0498	26	0.995384	9.2008	8	0.325641	1.80131	5	0.875897	0.0341067	hypothetical protein, conserved	N/A
Tb927.3.4040	9.46617	26	0.998742	5.65259	8	0.686082	0.28801	5	0.997863	0.0517281	Ankyrin repeats (3 copies), putative	N/A
Tb927.3.4050	1.99742	26	1	0.269871	8	0.999988	1.13521	5	0.95094	0.0786521	hypothetical protein, conserved	N/A
Tb927.3.4060	33.4248	26	0.150127	27.9062	8	0.000492424	1.59564	5	0.901776	0.139763	asparagine synthetase domain-containing protein 1	N/A
Tb927.3.4070	129.538	26	9.99201e-16	121.535	8	0	0.54348	5	0.990445	0.132629	Pyruvate transporter, putative	PT1
Tb927.3.4080	18.7372	26	0.84733	16.2254	8	0.0392653	2.37916	5	0.794573	0.0515375	Pyruvate transporter, putative	PT2
Tb927.3.4090	952.95	26	0	906.929	8	0	24.3724	5	0.000184103	0.242293	Pyruvate transporter, putative	PT3
Tb927.3.4100	9.91451	26	0.998124	3.73845	8	0.879917	0.815332	5	0.976045	0.0729316	Pyruvate transporter, putative	PT4
Tb927.3.4110	230.538	26	0	212.5	8	0	7.98957	5	0.156811	0.289117	Pyruvate transporter, putative	PT5
Tb927.3.4120	24.4528	26	0.550091	22.778	8	0.00366126	0.0572919	5	0.999959	0.0611381	hypothetical protein, conserved	N/A
Tb927.3.4130	13.688	26	0.976886	10.7043	8	0.219021	1.24182	5	0.940803	0.0899099	hypothetical protein, conserved	N/A
Tb927.3.4140	6.43484	26	0.999967	0.69979	8	0.999527	3.65205	5	0.600516	0.0740255	hypothetical protein, conserved	N/A
Tb927.3.4150	5.86353	26	0.999987	5.50136	8	0.702889	0.176085	5	0.99935	0.0370173	hypothetical protein, conserved	N/A
Tb927.3.4160	47.6264	26	0.00596595	47.3539	8	1.31261e-07	0.0511169	5	0.999969	0.0465412	XPC-binding domain/UBA/TS-N domain containing protein, putative	N/A
Tb927.3.4170	13.7472	26	0.976183	8.18027	8	0.416062	1.71174	5	0.887418	0.175462	CRK9-associated protein	CRK9AP
Tb927.3.4180	146.19	26	0	102.945	8	0	23.8134	5	0.000235786	0.284231	hypothetical protein	N/A
Tb927.3.4190	115.954	26	2.50133e-13	86.5679	8	2.33147e-15	16.073	5	0.0066388	0.125838	endosomal integral membrane protein, putative	N/A
Tb927.3.4200	13.323	26	0.980888	1.19934	8	0.996648	0.0269166	5	0.999994	0.111609	Integral membrane protein S linking to the trans Golgi network, putative	N/A
Tb927.3.4210	4.26079	26	1	1.42794	8	0.993841	1.06798	5	0.956898	0.0412808	hypothetical protein, conserved	N/A
Tb927.3.4220	12.8913	26	0.984922	9.07025	8	0.336404	2.04369	5	0.843068	0.0701264	Zn-finger domain protein, putative	N/A
Tb927.3.4230	8.93768	26	0.999243	4.15189	8	0.843166	3.11056	5	0.682945	0.0398632	serine peptidase, clan SB, family S8-like protein	CMF33
Tb927.3.4240	14.347	26	0.968139	10.7287	8	0.21755	1.32524	5	0.932313	0.121073	thioredoxin, putative	TRX2
Tb927.3.4250	2.75321	26	1	0.972636	8	0.998415	0.690981	5	0.98346	0.105582	hypothetical protein, conserved	N/A
Tb927.3.4260	30.1984	26	0.259473	11.3558	8	0.182344	15.9465	5	0.00699843	0.0769963	Acetyl-CoA hydrolase	ACH
Tb927.3.4270	286.061	26	0	227.717	8	0	25.7293	5	0.000100693	0.11923	hypothetical protein, conserved	N/A
Tb927.3.4280	28.4003	26	0.339047	12.2213	8	0.141601	9.08079	5	0.105885	0.111629	mismatch repair protein MSH5, putative	N/A
Tb927.3.4290	736.368	26	0	341.367	8	0	235.64	5	0	0.716665	Paraflagellar rod protein 1-1	PFR1-1
Tb927.3.4340	10.5669	26	0.996794	0.174284	8	0.999998	0.596542	5	0.988161	0.121952	diphthamide synthesis protein, putative	N/A
Tb927.3.4350	18.8489	26	0.842747	14.9241	8	0.0606374	0.685109	5	0.983776	0.10819	twin BRCT domain containing protein, putative	N/A
Tb927.3.4360	21.0539	26	0.739176	12.5021	8	0.130168	1.19898	5	0.944975	0.124147	40S ribosomal protein S15A, putative	N/A
Tb927.3.4380	24.634	26	0.539759	19.3411	8	0.013138	1.2137	5	0.943556	0.0945149	sorting assembly machinery 50 kDa subunit, putative	SAM50
Tb927.3.4390	4.82906	26	0.999998	2.36498	8	0.96773	0.148365	5	0.999572	0.0588869	dihydrolipoamide dehydrogenase	GCVL-1
Tb927.3.4400	24.4357	26	0.551068	6.66852	8	0.572782	7.65692	5	0.176185	0.168083	basal body component, putative	BBP41
Tb927.3.4410	8.85993	26	0.999301	1.6437	8	0.990057	0.0569575	5	0.99996	0.0908872	pre-RNA processing PIH1/Nop17, putative	N/A
Tb927.3.4420	1.70386	26	1	0.068122	8	1	0.0004381	5	1	0.0579187	hypothetical protein, conserved	N/A
Tb927.3.4430	0.186582	26	1	0.00452404	8	1	0.153756	5	0.999533	0.0139061	hypothetical protein, conserved	N/A
Tb927.3.4440	8.70529	26	0.999403	6.24567	8	0.619735	0.18674	5	0.99925	0.0726791	hypothetical protein, conserved	N/A
Tb927.3.4450	18.4542	26	0.85863	15.541	8	0.0494413	1.05367	5	0.958121	0.0589616	hypothetical protein, conserved	N/A
Tb927.3.4460	0.128205	26	1	0.0755649	8	1	0.0226225	5	0.999996	0.0117819	hypothetical protein, conserved	N/A
Tb927.3.4470	11.3894	26	0.994122	10.1018	8	0.257955	0.42935	5	0.994482	0.0737404	hypothetical protein, conserved	N/A
Tb927.3.4480	5.47209	26	0.999994	1.34694	8	0.994967	0.0421364	5	0.999981	0.0807455	hypothetical protein, conserved	N/A
Tb927.3.4490	11.8879	26	0.991787	9.80488	8	0.278989	0.595255	5	0.988219	0.0448972	protein farnesyltransferase alpha subunit, putative	N/A
Tb927.3.4500	8.53972	26	0.999499	2.9395	8	0.938097	3.36974	5	0.643183	0.0873669	Fumarate hydratase class I, cytosolic	FHc
Tb927.3.4510	8.68114	26	0.999418	0.0355533	8	1	7.66523	5	0.175676	0.0433957	hypothetical protein, conserved	N/A
Tb927.3.4520	1.48409	26	1	1.00862	8	0.998193	0.475225	5	0.993002	0.0180532	hypothetical protein, conserved	N/A
Tb927.3.4530	16.4956	26	0.923531	9.26684	8	0.320288	0.853467	5	0.973498	0.160242	hypothetical protein, conserved	N/A
Tb927.3.4540	6.21026	26	0.999977	0.255205	8	0.99999	2.38415	5	0.793833	0.136242	NOL1/NOP2/sun family, putative	N/A
Tb927.3.4550	44.5234	26	0.0132695	41.4492	8	1.71776e-06	0.0923519	5	0.999867	0.11643	kinetoplast ribosomal PPR-repeat containing protein 6	KRIPP6
Tb927.3.4560	13.795	26	0.975604	11.8085	8	0.159955	0.0653119	5	0.999943	0.0407178	5'-AMP-activated protein kinase catalytic subunit alpha, putative	N/A
Tb927.3.4570	7.02726	26	0.999921	0.107874	8	1	0.212113	5	0.998978	0.0973292	N-acetylglucosamyl transferase component GPI1, putative	GPI1
Tb927.3.4580	56.7104	26	0.000456652	53.105	8	1.02914e-08	0.659728	5	0.985106	0.112834	hypothetical protein, conserved	N/A
Tb927.3.4590	49.0511	26	0.00407327	46.8302	8	1.65205e-07	0.161964	5	0.99947	0.0622331	hypothetical protein, conserved	N/A
Tb927.3.4600	60.4884	26	0.000144119	57.7105	8	1.30834e-09	0.233329	5	0.998713	0.0741588	hypothetical protein, conserved	N/A
Tb927.3.4610	34.2848	26	0.128003	19.9663	8	0.0104643	3.1869	5	0.671197	0.0944367	Right handed beta helix region, putative	N/A
Tb927.3.4620	29.4777	26	0.289813	25.9537	8	0.00106963	0.64175	5	0.986012	0.0973304	AAA domain containing protein, putative	N/A
Tb927.3.4630	29.8225	26	0.27503	18.926	8	0.0152604	0.919052	5	0.968827	0.119864	UDP-glucose:glycoprotein glucosyltransferase, putative	N/A
Tb927.3.4640	43.1449	26	0.0186462	25.2444	8	0.00141301	13.7423	5	0.0173318	0.084983	VIT family, putative	POMP26
Tb927.3.4650	27.8708	26	0.364846	21.8076	8	0.00528502	0.770489	5	0.978877	0.113996	C-8 sterol isomerase, putative	N/A
Tb927.3.4660	12.753	26	0.986066	8.76422	8	0.362575	0.184031	5	0.999276	0.0797207	WD domain, G-beta repeat, putative	N/A
Tb927.3.4670	1.85286	26	1	1.41259	8	0.994066	0.130687	5	0.999687	0.0231446	cdc2-related kinase 10, putative	CRK10
Tb927.3.4680	62.3884	26	7.94084e-05	53.5411	8	8.47287e-09	4.06095	5	0.540675	0.101669	RAB GDP dissociation inhibitor alpha, putative	N/A
Tb927.3.4690	18.6476	26	0.850958	18.1577	8	0.0200745	0.168885	5	0.999413	0.0522397	DTW domain containing protein, putative	N/A
Tb927.3.4700	21.8973	26	0.694302	20.5168	8	0.00854794	0.172912	5	0.999378	0.101656	Domain of unknown function (DUF4379), putative	N/A
Tb927.3.4710	163.374	26	0	121.098	8	0	13.1571	5	0.0219501	0.241068	Flagellum attachment zone protein 23	FAZ23
Tb927.3.4720	417.868	26	0	383.558	8	0	18.3519	5	0.00253622	0.160339	dynamin-1-like protein	N/A
Tb927.3.4760	100.909	26	9.05643e-11	85.2992	8	4.21885e-15	5.7803	5	0.328187	0.106594	dynamin-1-like protein	N/A
Tb927.3.4800	30.0923	26	0.263803	23.1002	8	0.00323789	5.24418	5	0.386813	0.104049	hypothetical protein, conserved	N/A
Tb927.3.4810	13.323	26	0.980888	3.84994	8	0.870403	6.9644	5	0.223301	0.113678	dna replication complex gins protein sld5	sld5
Tb927.3.4820	4.90225	26	0.999998	1.59659	8	0.990985	0.174186	5	0.999367	0.0619934	acyltransferase, putative	N/A
Tb927.3.4830	5.13686	26	0.999997	0.638251	8	0.999665	0.126964	5	0.999708	0.0541766	hypothetical protein	N/A
Tb927.3.4840	1.36572	26	1	0.365649	8	0.99996	0.0321908	5	0.99999	0.0282172	ubiquitin carboxyl-terminal hydrolase, putative	N/A
Tb927.3.4850	11.6763	26	0.992853	2.24235	8	0.972666	6.26011	5	0.281725	0.104728	enoyl-CoA hydratase, mitochondrial precursor, putative	N/A
Tb927.3.4860	26.8772	26	0.415793	18.4788	8	0.0179097	5.54424	5	0.353119	0.0810192	mitogen-activated protein kinase kinase 1	MKK1
Tb927.3.4870	3.15215	26	1	1.2862	8	0.995715	0.976534	5	0.964436	0.0632816	hypothetical protein, conserved	N/A
Tb927.3.4880	9.03509	26	0.999166	1.71164	8	0.988612	0.858547	5	0.97315	0.133068	nucleosome assembly protein (NAP), putative	N/A
Tb927.3.4890	16.4808	26	0.923931	15.0971	8	0.0572848	0.309976	5	0.997451	0.0498455	ubiquinone biosynthesis protein COQ7 homolog, putative	N/A
Tb927.3.4900	11.7176	26	0.992654	10.7038	8	0.219056	0.152871	5	0.99954	0.0894201	tRNA isopentenyltransferase, putative	N/A
Tb927.3.4910	8.15036	26	0.999674	3.39045	8	0.907523	1.36074	5	0.92856	0.0728688	signal peptide peptidase, putative	N/A
Tb927.3.4920	18.9892	26	0.836886	15.8007	8	0.0453237	0.430717	5	0.994441	0.0914562	LETM1 and EF-hand domain-containing protein 1, putative	N/A
Tb927.3.4930	3.8187	26	1	0.582414	8	0.999762	1.8197	5	0.873488	0.0982824	hypothetical protein, conserved	N/A
Tb927.3.4940	33.5862	26	0.145762	25.5566	8	0.00125032	1.64495	5	0.89576	0.167855	5-histidylcysteine sulfoxide synthase, putative	N/A
Tb927.3.4950	12.0456	26	0.990913	9.07335	8	0.336146	0.973175	5	0.9647	0.0787198	hypothetical protein, conserved	N/A
Tb927.3.4960	97.196	26	3.73914e-10	29.4634	8	0.000262868	29.2286	5	2.0912e-05	0.339682	kinesin, putative	N/A
Tb927.3.4970	17.2733	26	0.900595	3.76805	8	0.877421	8.19568	5	0.145776	0.112469	hypothetical protein, conserved	N/A
Tb927.3.4980	10.1601	26	0.99769	0.484099	8	0.999882	8.921	5	0.112257	0.0370534	hypothetical protein, conserved, frameshift	N/A
Tb927.3.4990	31.7181	26	0.202607	23.5858	8	0.00268822	3.7021	5	0.593051	0.165953	oxidoreductase, putative	N/A
Tb927.3.5000	12.7324	26	0.98623	9.4078	8	0.30907	2.72049	5	0.742983	0.0775277	hypothetical protein, conserved	N/A
Tb927.3.5010	152.388	26	0	54.3207	8	5.98201e-09	60.0432	5	1.1907e-11	0.346133	hypothetical protein, conserved	N/A
Tb927.3.5020	75.9871	26	8.58426e-07	26.5748	8	0.000836924	21.5415	5	0.000639792	0.262721	Flagellar Member 6	FLAM6
Tb927.3.5030	48.2884	26	0.00500201	30.0977	8	0.000203134	3.64242	5	0.601955	0.291367	KU70 protein	KU70
Tb927.3.5040	6.96647	26	0.999928	3.97887	8	0.859024	2.65605	5	0.752832	0.0531476	hypothetical protein, conserved	N/A
Tb927.3.5050	63.8306	26	5.0175e-05	57.0463	8	1.76368e-09	3.12034	5	0.681439	0.0513057	60S ribosomal protein L4	N/A
Tb927.3.5060	235.496	26	0	221.808	8	0	3.52222	5	0.620028	0.165028	Ankyrin repeats (many copies)/Ankyrin repeats (3 copies), putative	N/A
Tb3.NT.66	34.9751	26	0.112188	34.0433	8	3.98997e-05	0.708637	5	0.982491	0.185047	Noncoding RNA, putative	N/A
Tb927.3.5070	11.7476	26	0.992507	9.86811	8	0.274405	0.00710187	5	1	0.0579801	hypothetical protein, conserved	N/A
Tb927.3.5080	273.454	26	0	223.58	8	0	36.6919	5	6.90451e-07	0.1611	PSP1 C-terminal conserved region, putative	N/A
Tb927.3.5090	21.3523	26	0.723557	14.3059	8	0.0741322	0.87748	5	0.971831	0.0874564	tryparedoxin 2, putative	TXN2
Tb927.3.5100	0.912681	26	1	0.154204	8	0.999999	0.00181888	5	1	0.0341777	tfiih basal transcription factor complex helicase xpb subunit	XPB
Tb927.3.5110	12.3504	26	0.989019	5.97415	8	0.650127	3.7404	5	0.587363	0.0955606	hypothetical protein, conserved	N/A
Tb927.3.5120	22.6341	26	0.653553	3.40898	8	0.906138	12.3753	5	0.0299921	0.32169	Ankyrin repeats (3 copies), putative	N/A
Tb927.3.5130	8.85737	26	0.999302	7.49001	8	0.4848	0.0110262	5	0.999999	0.0516181	exonuclease, putative	N/A
Tb927.3.5140	2.0125	26	1	0.0787536	8	1	0.690112	5	0.983507	0.0400143	exonuclease, putative	N/A
Tb927.3.5150	3.72483	26	1	2.22375	8	0.973372	1.40572	5	0.923686	0.0328018	exonuclease, putative	N/A
Tb927.3.5160	29.0633	26	0.308211	13.0373	8	0.110573	9.83395	5	0.0800794	0.263644	Basal body protein	BBP136
Tb927.3.5170	10.4206	26	0.997145	8.17738	8	0.416338	1.87052	5	0.866756	0.0586235	mediator of rna polymerase ii transcription subunit 3	MED-T3
Tb927.3.5180	626.052	26	0	607.176	8	0	16.5763	5	0.00537755	0.0983905	ADF/Cofilin	COF
Tb927.3.5190	112.327	26	1.0556e-12	108.545	8	0	0.361327	5	0.996328	0.124156	hypothetical protein, conserved	N/A
Tb927.3.5200	314.869	26	0	110.745	8	0	120.705	5	0	0.437248	hypothetical protein, conserved	N/A
Tb927.3.5210	5.46137	26	0.999994	4.13287	8	0.844941	0.775666	5	0.978559	0.045112	hypothetical protein, conserved	N/A
Tb927.3.5220	412.806	26	0	194.134	8	0	96.3342	5	0	0.395999	hypothetical protein, conserved	N/A
Tb927.3.5230	2.24997	26	1	0.115155	8	1	0.421801	5	0.994708	0.0516105	DNA repair protein, putative	N/A
Tb927.3.5240	5.71228	26	0.99999	3.63944	8	0.888103	0.637506	5	0.986222	0.0711508	kinetoplast ribosomal PPR-repeat containing protein 8	KRIPP8
Tb927.3.5250	10.8947	26	0.995883	7.44188	8	0.489792	2.65732	5	0.752639	0.036392	Zinc finger CCCH domain-containing protein 8	ZC3H8
Tb927.3.5260	25.8784	26	0.469805	5.71414	8	0.679217	6.63625	5	0.249128	0.185642	hypothetical protein, conserved	N/A
Tb927.3.5270	12.5558	26	0.98758	8.03019	8	0.430527	0.49054	5	0.992466	0.111755	DNA-directed RNA polymerases II subunit, putative	RPB4
Tb927.3.5280	8.99338	26	0.9992	4.64133	8	0.795133	0.337742	5	0.996872	0.0731092	spliceosome-associated protein 49, putative	DRBD1
Tb927.3.5290	48.5275	26	0.0046913	13.5919	8	0.093041	18.2412	5	0.00265882	0.215595	hypothetical protein, conserved	TZP104.4
Tb927.3.5300	45.9687	26	0.00919567	43.5612	8	6.8853e-07	0.0029856	5	1	0.109636	hypothetical protein, conserved	N/A
Tb927.3.5310	20.0393	26	0.789689	6.72386	8	0.566698	5.94572	5	0.311537	0.0729705	paraflagellar rod protein	N/A
Tb927.3.5320	10.2693	26	0.997473	7.88074	8	0.445206	0.325385	5	0.997138	0.0755459	UBX domain-containing protein	N/A
Tb927.3.5330	24.7872	26	0.531043	23.3762	8	0.00291342	0.531467	5	0.990926	0.0809831	centaurin beta 5	Cnt-b5
Tb927.3.5340	60.6438	26	0.000137313	41.8109	8	1.46949e-06	10.2128	5	0.0694245	0.214993	Hsc70-interacting protein (Hip), putative	N/A
Tb927.3.5350	283.946	26	0	156.363	8	0	78.5524	5	1.66533e-15	0.380885	hypothetical protein, conserved	N/A
Tb927.3.5360	7.91456	26	0.999753	0.24445	8	0.999992	1.31435	5	0.933448	0.0994304	FHA domain containing protein, putative	N/A
Tb927.3.5370	1051.81	26	0	562.035	8	0	258.895	5	0	0.674463	hypothetical protein, conserved	N/A
Tb927.3.5380	31.9613	26	0.194405	24.303	8	0.00203839	3.9754	5	0.552963	0.106026	Tubulin-tyrosine ligase family, putative	N/A
Tb927.3.5390	31.7191	26	0.202571	25.6096	8	0.0012246	2.63843	5	0.755518	0.107906	Ring finger domain containing protein, putative	N/A
Tb927.3.5400	133.996	26	1.11022e-16	128.189	8	0	3.16253	5	0.674945	0.0916602	serine/threonine protein kinase RIO1, putative	RIO1
Tb927.3.5410	0.0990982	26	1	0.0129887	8	1	0.0021268	5	1	0.0165847	hypothetical protein, conserved	N/A
Tb927.3.5420	21.1115	26	0.736186	9.15523	8	0.329371	1.44269	5	0.919587	0.105392	protein transport protein Sec24	SEC24.2
Tb927.3.5430	58.6334	26	0.000255291	53.3644	8	9.16745e-09	1.38066	5	0.926417	0.140223	hypothetical protein, conserved	N/A
Tb927.3.5440	24.7856	26	0.531135	20.9928	8	0.00716659	2.70553	5	0.745273	0.043189	SNF2 DNA repair protein, putative	N/A
Tb927.3.5450	5.42873	26	0.999994	1.99928	8	0.981034	1.59559	5	0.901783	0.0701162	Basal body protein	BBP96
Tb927.3.5460	5.12171	26	0.999997	2.40237	8	0.966128	1.70609	5	0.888131	0.0598752	RNA-binding protein, putative	RBSR3
Tb927.3.5470	28.7323	26	0.323396	26.7876	8	0.000769236	1.33202	5	0.931602	0.0726676	hypothetical protein, conserved	N/A
Tb927.3.5480	4.11317	26	1	3.56727	8	0.893907	0.244202	5	0.998563	0.0491982	hypothetical protein, conserved	N/A
Tb927.3.5490	72.1127	26	3.25177e-06	50.1379	8	3.84476e-08	16.3383	5	0.00594184	0.122395	Putative intraflagellar transport protein B2	PIFTB2
Tb927.3.5500	3.93831	26	1	0.942701	8	0.998585	0.813039	5	0.976194	0.0559877	DNA-directed RNA polymerase II subunit 3, putative	RPB3
Tb927.3.5510	13.0486	26	0.983535	0.789968	8	0.999259	11.0291	5	0.0508058	0.0558265	hypothetical protein, conserved	N/A
Tb927.3.5520	190.234	26	0	99.304	8	0	53.5852	5	2.55029e-10	0.218262	26S proteasome regulatory non-ATPase subunit	RPN1
Tb927.3.5530	24.9743	26	0.52043	19.9197	8	0.0106442	0.749812	5	0.980123	0.0660298	Tb-292 membrane associated protein	Tb-292
Tb927.3.5540	21.0252	26	0.740661	15.3183	8	0.0532434	0.104394	5	0.99982	0.0860492	dynein intermediate chain WDRD34, putative	DIC5
Tb927.3.5550	1.89024	26	1	0.274005	8	0.999987	0.733801	5	0.981062	0.0490419	intraflagellar transport protein 27	IFT27
Tb927.3.5560	7.09938	26	0.999913	0.74856	8	0.999393	4.42452	5	0.490045	0.125617	hypothetical protein, conserved	N/A
Tb927.3.5570	1.79592	26	1	0.889074	8	0.998857	0.336894	5	0.996891	0.0277486	syntaxin, putative	N/A
Tb927.3.5580	52.2486	26	0.00167787	21.8501	8	0.00520116	19.356	5	0.00164965	0.311673	tryptophanyl-tRNA synthetase	N/A
Tb927.3.5590	29.909	26	0.2714	20.3518	8	0.00908396	6.0944	5	0.297141	0.121678	hypothetical protein, conserved	N/A
Tb927.3.5600	17.7893	26	0.883305	14.0261	8	0.0810865	1.64508	5	0.895745	0.0823367	hypothetical protein, conserved	N/A
Tb927.3.5610	7.37858	26	0.999873	3.95406	8	0.861244	0.587893	5	0.988551	0.0823779	Mitochondrial ribosomal protein L3	MRPL3
Tb927.3.5620	32.5263	26	0.176287	15.8762	8	0.0441865	5.70631	5	0.335853	0.13564	Facilitates chromatin transcription complex subunit spt16	N/A
Tb927.3.5630	8.22387	26	0.999646	1.2103	8	0.996539	2.43759	5	0.785863	0.136881	3,2-trans-enoyl-CoA isomerase, mitochondrial precursor, putative	N/A
Tb927.3.5640	10.4728	26	0.997023	3.61702	8	0.88992	3.22967	5	0.664625	0.0879889	nuclear transcription factor, putative	N/A
Tb927.3.5650	33.6875	26	0.143076	11.1772	8	0.191858	6.3185	5	0.276449	0.124593	STE group serine/threonine-protein kinase, putative	N/A
Tb927.3.5660	42.4502	26	0.022051	27.6698	8	0.000541283	8.75862	5	0.119088	0.141068	UDP-GlcNAc:alpha3-D-mannoside beta-1,2-N-acetylglucosaminyltransferase I	GnTI
Tb927.3.5670	18.4842	26	0.857453	7.26086	8	0.508767	1.07958	5	0.955896	0.130845	hypothetical protein	N/A
Tb927.3.5680	NA	NA	NA	0.0395939	8	1	0.296359	5	0.997711	0.760886	variant surface glycoprotein (VSG)-related, putative	N/A
Tb927.3.5690	3.84719	26	1	3.16982	8	0.923253	0.554824	5	0.989978	0.0389763	hypothetical protein, conserved	N/A
Tb927.3.5740	39.4967	26	0.0436765	28.3056	8	0.000419504	3.59514	5	0.609042	0.127594	hypothetical protein	N/A
Tb927.3.5750	3.26663	26	1	2.50877	8	0.961321	0.245114	5	0.99855	0.115801	retrotransposon hot spot protein (RHS, pseudogene), putative	N/A
Tb927.3.5760	19.3432	26	0.821617	15.2016	8	0.0553421	2.53883	5	0.770636	0.192103	hypothetical protein, conserved	N/A
Tb927.3.5770	2.40313	26	1	0.00243075	8	1	2.3243	5	0.802692	0.0568857	hypothetical protein	N/A
Tb927.3.5780	14.6153	26	0.96397	13.5235	8	0.0950635	0.0162765	5	0.999998	0.0942822	hypothetical protein	N/A
Tb927.3.5790	16.5531	26	0.921963	11.8547	8	0.157807	0.0817416	5	0.999901	0.189093	expression site-associated gene 9 (ESAG9) (pseudogene)	N/A
Tb927.3.5800	4.74742	26	0.999999	3.15451	8	0.92429	0.312552	5	0.9974	0.194601	expression site-associated gene 1 (ESAG1), degenerate	N/A
Tb927.3.5810	22.9453	26	0.636039	20.9834	8	0.00719164	0.420359	5	0.99475	0.140367	expression site-associated gene 2 (ESAG2) (pseudogene)	N/A
Tb927.3.5820	4.87079	26	0.999998	1.87121	8	0.984709	0.255622	5	0.998395	0.138284	expression site-associated gene 11 (ESAG11), degenerate	N/A
Tb927.3.5830	3.33945	26	1	0.0931039	8	1	2.45354	5	0.783475	0.100608	expression site-associated gene 1 (ESAG1) protein, putative	N/A
Tb927.3.5850	NA	NA	NA	1.10435	8	0.997499	NA	NA	NA	2.16946	variant surface glycoprotein, degenerate	N/A
Tb927.3.5860	NA	NA	NA	0.691283	8	0.999548	NA	NA	NA	3.58976	variant surface glycoprotein, frameshift	N/A
Tb927.3.5870	NA	NA	NA	1.24576	8	0.996169	NA	NA	NA	3.43757	variant surface glycoprotein, fragment	N/A
Tb927.3.5900	NA	NA	NA	0.987388	8	0.998327	NA	NA	NA	16.1148	variant surface glycoprotein, frameshift	N/A
Tb927.4.100	15.9207	26	0.938092	12.4376	8	0.132722	0.806375	5	0.976625	0.166679	retrotransposon hot spot protein 1 (RHS1), interrupted	N/A
Tb927.4.110	33.7706	26	0.140899	0.0231708	8	1	13.9473	5	0.0159477	0.0579141	retrotransposon hot spot protein 1 (RHS1), interrupted	N/A
Tb927.4.120	10.4241	26	0.997137	5.46599	8	0.706805	4.51861	5	0.477398	0.0535013	hypothetical protein	N/A
Tb927.4.130	5.89095	26	0.999987	2.21593	8	0.973666	0.702793	5	0.982815	0.0874349	receptor-type adenylate cyclase GRESAG 4, pseudogene, putative	N/A
Tb927.4.140	6.05294	26	0.999982	0.843736	8	0.999056	0.747951	5	0.980234	0.267896	hypothetical protein	N/A
Tb927.4.150	7.89179	26	0.999759	7.25917	8	0.508946	0.0904789	5	0.999873	0.0414208	Protein of unknown function (DUF1181), putative	N/A
Tb927.4.160	35.9186	26	0.093176	11.4735	8	0.176285	6.30324	5	0.277821	0.142009	leucine-rich repeat protein 1 (LRRP1), frameshift	N/A
Tb927.4.170	6.08923	26	0.999981	0.253515	8	0.99999	1.559	5	0.906162	0.124892	hypothetical protein	N/A
Tb927.4.180	1.71434	26	1	0.090746	8	1	0.0322626	5	0.99999	0.0451581	hypothetical protein	N/A
Tb927.4.190	28.7455	26	0.322781	21.9255	8	0.00505582	4.49863	5	0.480066	0.082585	retrotransposon hot spot protein (RHS, pseudogene), putative	N/A
Tb927.4.200	38.0365	26	0.060091	29.6067	8	0.000248018	6.02259	5	0.304027	0.216754	retrotransposon hot spot protein 1 (RHS1), putative	RHS1
Tb927.4.210	92.015	26	2.62958e-09	82.6953	8	1.39888e-14	1.41703	5	0.922441	0.0981896	retrotransposon hot spot protein 2 (RHS2), interrupted, degenerate	N/A
Tb927.4.220	14.6186	26	0.963916	6.5643	8	0.584285	5.86663	5	0.319414	0.0473158	retrotransposon hot spot protein 2 (RHS2), interrupted, degenerate	N/A
Tb927.4.230	11.9742	26	0.991317	8.23317	8	0.411032	2.19867	5	0.821029	0.0583487	DNA-directed RNA polymerase III subunit, pseudogene, putative	N/A
Tb927.4.240	25.6633	26	0.481729	21.1046	8	0.00687465	3.04476	5	0.693086	0.17934	retrotransposon hot spot protein 4 (RHS4), degenerate	N/A
Tb927.4.250	6.57171	26	0.999959	1.85228	8	0.985211	0.646846	5	0.985758	0.211194	retrotransposon hot spot protein 5 (RHS5), putative	RHS5
Tb927.4.260	4.00499	26	1	0.304736	8	0.99998	1.31443	5	0.93344	0.121001	retrotransposon hot spot protein 3 (RHS3), putative	N/A
Tb927.4.270	3.17469	26	1	0.0124479	8	1	0.980052	5	0.964159	0.110075	retrotransposon hot spot protein 3 (RHS3), putative	N/A
Tb927.4.280	8.93108	26	0.999248	3.88333	8	0.867494	2.38885	5	0.793133	0.207556	retrotransposon hot spot protein 3 (RHS3), putative	N/A
Tb927.4.290	12.0395	26	0.990948	9.32074	8	0.315965	0.154447	5	0.999528	0.157604	retrotransposon hot spot protein 3 (RHS3), putative	N/A
Tb927.4.300	13.5047	26	0.978967	4.88958	8	0.76931	0.0391779	5	0.999984	0.154028	retrotransposon hot spot protein 3 (RHS3), putative	N/A
Tb927.4.310	17.8411	26	0.881479	7.63089	8	0.47033	1.37244	5	0.927304	0.0773256	SPRY domain/HECT-domain (ubiquitin-transferase), putative	N/A
Tb927.4.320	29.0285	26	0.309789	13.5224	8	0.095095	10.6745	5	0.0582296	0.120473	Eukaryotic protein of unknown function (DUF914), putative	N/A
Tb927.4.330	53.7738	26	0.00108394	50.2799	8	3.61061e-08	3.24643	5	0.662053	0.102459	Cardiolipin-dependent protein 43kDa	CLDP43
Tb927.4.340	2.53074	26	1	1.14738	8	0.997135	0.57069	5	0.989306	0.0819424	hypothetical protein, conserved	N/A
Tb927.4.350	22.2688	26	0.673902	19.6264	8	0.0118457	0.581947	5	0.988815	0.206027	hypothetical protein, conserved	N/A
Tb927.4.360	12.9962	26	0.984008	2.35632	8	0.968095	1.55606	5	0.906511	0.0926168	1,2-Dihydroxy-3-keto-5-methylthiopentene dioxygenase, putative	N/A
Tb927.4.370	21.9138	26	0.693402	3.44974	8	0.903055	8.90244	5	0.113019	0.174408	hypothetical protein, conserved	N/A
Tb927.4.380	9.37827	26	0.998841	1.57288	8	0.99143	0.325921	5	0.997127	0.0875617	WD domain, G-beta repeat, putative	N/A
Tb927.4.400	5.24402	26	0.999996	1.71938	8	0.98844	3.22638	5	0.66513	0.0284742	Double RNA binding domain protein 7	DRBD7
Tb927.4.410	31.8562	26	0.197919	27.4867	8	0.000582367	0.813609	5	0.976157	0.11978	CAF 40	CAF40
Tb927.4.420	31.942	26	0.195047	22.5464	8	0.00399822	0.421702	5	0.994711	0.119782	phosphatidylinositol 4-kinase, putative	TOR2
Tb927.4.430	44.2131	26	0.0143373	16.8207	8	0.0320307	11.9689	5	0.035216	0.191284	proteasome beta 7 subunit	N/A
Tb927.4.440	8.271	26	0.999627	6.86852	8	0.550882	0.122363	5	0.999733	0.091778	NADH:ubiquinone oxidoreductase, ESSS subunit, putative	N/A
Tb927.4.450	30.3959	26	0.251534	19.3742	8	0.0129814	7.79835	5	0.167705	0.0782628	coatomer alpha subunit, putative	TbCoatomerAlpha
Tb927.4.460	47.9152	26	0.00552573	34.2939	8	3.59352e-05	6.49685	5	0.260828	0.149507	Alkylated DNA repair protein (alkB homolog), putative	N/A
Tb927.4.470	27.7527	26	0.370733	10.9146	8	0.206584	5.90713	5	0.315361	0.122836	snoRNP protein GAR1, putative	N/A
Tb927.4.480	3.37871	26	1	0.632361	8	0.999676	1.35034	5	0.929667	0.0469927	Cullin binding, putative	N/A
Tb927.4.490	16.8272	26	0.914211	14.3958	8	0.0720142	0.164552	5	0.999449	0.0431893	hypothetical protein, conserved	N/A
Tb927.4.500	25.4909	26	0.491345	21.7742	8	0.00535172	2.48657	5	0.778516	0.0784908	FHA domain containing protein, putative	N/A
Tb927.4.510	13.1729	26	0.982373	5.94929	8	0.652913	5.78553	5	0.32765	0.15472	hypothetical protein, conserved	N/A
Tb927.4.520	7.02327	26	0.999922	5.73645	8	0.676726	0.216965	5	0.99892	0.0641715	hypothetical protein, conserved	N/A
Tb927.4.530	67.1804	26	1.69182e-05	14.2701	8	0.0749919	29.114	5	2.20236e-05	0.247542	hypothetical protein, conserved	N/A
Tb927.4.540	14.311	26	0.968671	7.73011	8	0.460268	1.43852	5	0.920054	0.106359	hypothetical protein, conserved	N/A
Tb927.4.550	29.8367	26	0.274433	18.7378	8	0.0163268	1.20529	5	0.944369	0.194608	Zinc knuckle, putative	N/A
Tb927.4.560	69.9161	26	6.82369e-06	48.7122	8	7.21858e-08	11.379	5	0.0443625	0.0658514	Cytoplasmic dynein 2 heavy chain (DYNC2H1), putative	DYNC2H1
Tb927.4.570	7.00301	26	0.999924	1.7415	8	0.987937	4.10711	5	0.534101	0.072658	Replication factor-A C terminal domain containing protein, putative	N/A
Tb927.4.580	2.94929	26	1	1.89222	8	0.98414	0.0221848	5	0.999996	0.0729427	hypothetical protein, conserved	N/A
Tb927.4.590	6.8525	26	0.999938	1.99567	8	0.981144	1.77861	5	0.878851	0.0865181	PQQ-like domain/Protein of unknown function (DUF1620), putative	N/A
Tb927.4.600	13.1476	26	0.982614	12.5977	8	0.126462	0.218254	5	0.998905	0.0541431	Alpha/beta hydrolase family, putative	N/A
Tb927.4.610	34.8505	26	0.11492	10.875	8	0.208883	12.4334	5	0.0293088	0.313035	PX domain containing protein, putative	N/A
Tb927.4.620	48.7769	26	0.00438674	27.1692	8	0.000660948	10.6394	5	0.0590177	0.176349	hypothetical protein, conserved	N/A
Tb927.4.630	12.9464	26	0.984446	5.88601	8	0.659999	1.03212	5	0.959934	0.114956	MICOS complex subunit MIC34	MIC34
Tb927.4.640	47.2589	26	0.00657353	44.1726	8	5.27801e-07	0.98149	5	0.964045	0.0839706	GRIP domain containing protein, putative	N/A
Tb927.4.650	6.4431	26	0.999967	4.12734	8	0.845456	1.18702	5	0.946117	0.0806583	chaperone protein DnaJ, putative	J19
Tb927.4.660	15.9399	26	0.937638	9.08864	8	0.334873	4.0516	5	0.542011	0.0811807	hypothetical protein, conserved	N/A
Tb927.4.670	20.6357	26	0.760514	8.01473	8	0.432033	10.0649	5	0.073417	0.0619255	conserved protein, unknown function	N/A
Tb927.4.690	11.0264	26	0.995462	5.58826	8	0.693243	1.43882	5	0.92002	0.080869	geranylgeranyl transferase type II beta subunit, putative	N/A
Tb927.4.700	2.42325	26	1	0.727457	8	0.999454	1.33546	5	0.931241	0.0516003	hypothetical protein, conserved	N/A
Tb927.4.710	97.0868	26	3.89749e-10	94.3047	8	1.11022e-16	1.06333	5	0.957298	0.0647361	hypothetical protein, conserved	N/A
Tb927.4.720	15.9521	26	0.937349	13.1864	8	0.105597	0.418083	5	0.994817	0.0838555	hypothetical protein, conserved	N/A
Tb927.4.730	6.28532	26	0.999974	4.4251	8	0.816879	0.357278	5	0.996425	0.0624147	Peptidase family C78, putative	N/A
Tb927.4.740	6.15225	26	0.999979	5.873	8	0.661455	0.0579945	5	0.999958	0.042732	Rgp1, putative	N/A
Tb927.4.750	52.3428	26	0.00163363	48.7997	8	6.94522e-08	0.83243	5	0.974919	0.0684187	50S ribosomal protein L7Ae, putative	N/A
Tb927.4.760	99.719	26	1.42923e-10	92.2652	8	1.11022e-16	4.81399	5	0.439	0.0992212	AP-1 adapter complex gamma subunit, putative	N/A
Tb927.4.770	35.8238	26	0.0949582	26.5052	8	0.000860338	6.32609	5	0.275769	0.0729036	ubiquitin-protein ligase, putative	upl3
Tb927.4.780	5.52091	26	0.999993	5.35429	8	0.719124	0.0668608	5	0.99994	0.044764	Phosphatidylinositol N-acetylglucosaminyltransferase subunit Y, putative	N/A
Tb927.4.790	97.285	26	3.61493e-10	16.1162	8	0.0407469	26.7642	5	6.34011e-05	0.30167	hypothetical protein, conserved	N/A
Tb927.4.800	36.0231	26	0.0912446	10.9455	8	0.204804	3.66021	5	0.599297	0.169526	target of rapamycin kinase 3, putative	TOR3
Tb927.4.810	11.3368	26	0.994333	0.878697	8	0.998905	0.683177	5	0.983879	0.110117	expression site-associated gene 5 (ESAG5) protein, putative	N/A
Tb927.4.820	11.4172	26	0.994007	5.20472	8	0.735488	2.81547	5	0.72841	0.158574	TFIIF-stimulated CTD phosphatase, putative	N/A
Tb927.4.830	20.2117	26	0.781421	13.4503	8	0.0972672	4.33904	5	0.501704	0.323943	cytochrome c oxidase assembly protein PET191, putative	PET191
Tb927.4.840	11.244	26	0.994692	9.5462	8	0.298331	0.369472	5	0.996129	0.0647226	Histidine kinase-, DNA gyrase B-, and HSP90-like ATPase, putative	N/A
Tb927.4.850	13.2257	26	0.981861	5.40007	8	0.714085	2.91994	5	0.712328	0.175267	hypothetical protein, conserved	N/A
Tb927.4.860	1.86459	26	1	0.369174	8	0.999958	0.573105	5	0.989202	0.0541173	hypothetical protein, conserved	N/A
Tb927.4.870	401.295	26	0	332.731	8	0	34.9749	5	1.52211e-06	0.220211	dynein heavy chain, putative	N/A
Tb927.4.880	5.50642	26	0.999993	2.0043	8	0.98088	2.53141	5	0.771758	0.0603951	TPR-repeat-containing chaperone protein DNAJ, putative	J65
Tb927.4.890	9.57413	26	0.998611	8.42078	8	0.393483	0.538516	5	0.990645	0.0908319	small nuclear ribonucleoprotein sm d3	SMD3
Tb927.4.900	8.16475	26	0.999669	0.0842031	8	1	0.632724	5	0.986456	0.138053	hypothetical protein, conserved	N/A
Tb927.4.910	12.5453	26	0.987657	11.1851	8	0.191431	0.196852	5	0.999147	0.127442	hypothetical protein, conserved	N/A
Tb927.4.920	11.1309	26	0.995104	8.0823	8	0.425472	0.909555	5	0.969526	0.101031	TPR repeat, putative	N/A
Tb927.4.930	1.72288	26	1	0.0930776	8	1	0.149981	5	0.999561	0.0819892	Mitochondrial ribosomal protein L14	MRPL14
Tb927.4.940	13.5273	26	0.978718	5.61884	8	0.689841	1.40523	5	0.92374	0.224541	hypothetical protein, conserved	N/A
Tb927.4.950	7.39577	26	0.99987	5.90697	8	0.657652	0.129633	5	0.999693	0.13191	hypothetical protein, conserved	N/A
Tb927.4.960	6.69248	26	0.999951	2.98263	8	0.935443	0.797739	5	0.977177	0.0434362	WD domain, G-beta repeat, putative	N/A
Tb927.4.970	8.36185	26	0.999587	6.17669	8	0.627448	0.132703	5	0.999675	0.242906	hypothetical protein, conserved	N/A
Tb927.4.980	7.37117	26	0.999874	6.93013	8	0.544189	0.151876	5	0.999547	0.0580195	actin, putative	N/A
Tb927.4.990	15.1628	26	0.954284	12.1015	8	0.146734	1.9193	5	0.860196	0.102632	hypothetical protein, conserved	N/A
Tb927.4.1000	65.5002	26	2.92892e-05	39.1271	8	4.65547e-06	22.7526	5	0.00037637	0.105395	hypothetical protein, conserved	N/A
Tb927.4.1010	6.70801	26	0.99995	3.9065	8	0.865459	2.0566	5	0.841259	0.10145	hypothetical protein	N/A
Tb927.4.1020	8.4478	26	0.999546	6.04105	8	0.642633	1.82342	5	0.872999	0.0797211	serine-palmitoyl-CoA transferase, putative	SPT
Tb927.4.1030	24.6446	26	0.539157	21.3137	8	0.00635925	0.539917	5	0.990589	0.227959	Protein of unknown function (DUF501), putative	N/A
Tb927.4.1040	9.91703	26	0.99812	4.09417	8	0.848529	4.4615	5	0.485051	0.129853	hypothetical protein, conserved	N/A
Tb927.4.1050	3.92625	26	1	0.560912	8	0.999794	0.423001	5	0.994672	0.134982	inositol-pentakisphosphate 2-kinase	IP5K
Tb927.4.1060	5.76813	26	0.999989	3.79192	8	0.875392	1.1833	5	0.94647	0.104982	hypothetical protein, conserved	N/A
Tb927.4.1070	17.1364	26	0.904905	10.1194	8	0.256746	5.56276	5	0.351113	0.143687	Mitochondrial ribosomal protein L13	MRPL13
Tb927.4.1080	83.0216	26	7.11886e-08	76.778	8	2.1716e-13	3.02167	5	0.696645	0.0884231	V-type ATPase, A subunit, putative	VAA
Tb927.4.1090	10.3411	26	0.997321	8.05924	8	0.427705	1.0752	5	0.956275	0.0749954	endosomal integral membrane protein, putative	N/A
Tb927.4.1100	15.3673	26	0.950241	9.49343	8	0.302394	1.22889	5	0.942076	0.084156	ribosomal protein L21E (60S), putative	N/A
Tb927.4.1110	5.23178	26	0.999996	3.44139	8	0.90369	0.660758	5	0.985053	0.0647437	hypothetical protein, conserved	N/A
Tb927.4.1120	36.752	26	0.0786813	33.5761	8	4.84764e-05	0.894748	5	0.970601	0.0650761	hypothetical protein, conserved	N/A
Tb927.4.1130	3.00424	26	1	0.0973631	8	1	0.735363	5	0.980972	0.0523162	Complex 1 protein (LYR family), putative	N/A
Tb927.4.1140	3.21479	26	1	2.83849	8	0.944081	0.000475766	5	1	0.0237516	phosphatidylinositol 4-kinase, putative	N/A
Tb927.4.1150	12.599	26	0.987259	3.08865	8	0.928672	3.94889	5	0.556798	0.135029	hypothetical protein, conserved	N/A
Tb927.4.1160	6.66529	26	0.999953	2.782	8	0.947284	3.03662	5	0.69434	0.0760058	hypothetical protein, conserved	N/A
Tb927.4.1170	5.95133	26	0.999985	2.20079	8	0.974229	0.147111	5	0.999581	0.13803	ankyrin, putative	N/A
Tb927.4.1180	11.8234	26	0.992124	8.53949	8	0.382618	0.174103	5	0.999368	0.116954	Programmed cell death protein 2, C-terminal putative domain containing protein, putative	N/A
Tb927.4.1190	3.24243	26	1	0.516971	8	0.999849	2.67784	5	0.749506	0.0517142	LicD family, putative	N/A
Tb927.4.1200	6.95831	26	0.999928	3.66158	8	0.886294	0.50287	5	0.992018	0.143887	expression site-associated gene 1 (ESAG1) protein, putative	N/A
Tb927.4.1210	5.82355	26	0.999988	2.1982	8	0.974325	1.36984	5	0.927584	0.301894	hypothetical protein	N/A
Tb927.4.1220	24.9647	26	0.520976	21.711	8	0.00548023	0.715622	5	0.9821	0.080776	leucine-rich repeat protein (LRRP), putative	N/A
Tb927.4.1230	157.717	26	0	123.845	8	0	13.9207	5	0.0161212	0.136714	hypothetical protein	N/A
Tb927.4.1240	6.14259	26	0.999979	0.593252	8	0.999745	1.92362	5	0.85961	0.100456	hypothetical protein	N/A
Tb927.4.1250	7.45209	26	0.99986	4.36464	8	0.822818	2.00331	5	0.848686	0.0922265	peroxisome biogenesis factor 1, putative	N/A
Tb927.4.1260	8.16343	26	0.999669	1.57881	8	0.991321	5.59311	5	0.347844	0.0954146	hypothetical protein, conserved	N/A
Tb927.4.1270	126.111	26	4.21885e-15	34.6708	8	3.06938e-05	24.8644	5	0.000147988	0.466664	ruvB-like DNA helicase, putative	N/A
Tb927.4.1280	13.427	26	0.979805	0.636172	8	0.999669	0.805025	5	0.976712	0.136721	Tetratricopeptide repeat, putative	N/A
Tb927.4.1290	8.82627	26	0.999324	3.41359	8	0.905792	1.09917	5	0.954177	0.622672	hypothetical protein, conserved	N/A
Tb927.4.1300	1083.28	26	0	798.823	8	0	194.204	5	0	0.32393	amidinotransferase, putative	N/A
Tb927.4.1310	15.3088	26	0.951422	12.2815	8	0.13908	2.09826	5	0.835389	0.0604657	ZFP family member, putative	ZC3H9
Tb927.4.1320	10.1254	26	0.997756	3.27481	8	0.915947	3.6717	5	0.597581	0.127932	hypothetical protein, conserved	N/A
Tb927.4.1330	18.8178	26	0.844029	4.17734	8	0.840779	5.66685	5	0.339996	0.081866	DNA topoisomerase IB, large subunit	N/A
Tb927.4.1340	35.2553	26	0.106238	27.4344	8	0.000594662	2.86159	5	0.721314	0.108786	Cleavage and polyadenylation specificity factor subunit	CPSF73
Tb927.4.1350	18.5844	26	0.853487	14.9183	8	0.0607541	0.184552	5	0.999271	0.118287	glyoxalase II	glx2-2
Tb927.4.1360	18.8874	26	0.841148	14.1884	8	0.0769845	3.29984	5	0.653866	0.139385	Glucose-6-phosphate 1-epimerase, putative	N/A
Tb927.4.1370	3.39944	26	1	1.32902	8	0.995196	0.347777	5	0.996647	0.0666339	hypothetical protein, conserved	mt-SAF31
Tb927.4.1380	8.58095	26	0.999477	0.875241	8	0.99892	1.73626	5	0.884301	0.272936	D-Tyr-tRNA(Tyr) deacylase, putative	N/A
Tb927.4.1390	31.78	26	0.200495	21.6369	8	0.00563483	1.14704	5	0.949857	0.0980129	hypothetical protein, conserved	N/A
Tb927.4.1400	8.37173	26	0.999583	0.819534	8	0.999152	5.64282	5	0.34254	0.0868162	vacuolar transport protein 4A, putative	N/A
Tb927.4.1410	7.03406	26	0.99992	3.19654	8	0.921425	2.76517	5	0.736135	0.0836066	hypothetical protein, conserved	N/A
Tb927.4.1420	13.1462	26	0.982627	10.4498	8	0.234863	1.99263	5	0.850164	0.119109	hypothetical protein, conserved	N/A
Tb927.4.1430	9.57837	26	0.998606	1.19209	8	0.996719	4.83174	5	0.436758	0.114272	hypothetical protein, conserved	N/A
Tb927.4.1440	1.62554	26	1	0.763216	8	0.999348	0.546813	5	0.990309	0.0377509	probable rRNA maturation factor YbeY, putative	N/A
Tb927.4.1450	1.14922	26	1	0.671418	8	0.999595	0.427994	5	0.994523	0.057962	hypothetical protein, conserved	N/A
Tb927.4.1460	6.53527	26	0.999962	2.00205	8	0.980949	1.10121	5	0.953996	0.0987913	Zn-finger in ubiquitin-hydrolases and other protein, putative	N/A
Tb927.4.1470	9.90247	26	0.998143	7.27316	8	0.507468	1.62592	5	0.898097	0.0948868	Domain of unknown function (DUF4379), putative	mt-SAF33
Tb927.4.1480	15.4444	26	0.948656	6.83881	8	0.55412	3.3352	5	0.648457	0.0683215	DNA cross-link repair protein pso2/snm1	SNM1
Tb927.4.1490	0.686248	26	1	0.0438655	8	1	0.00313842	5	1	0.0367735	hypothetical protein, conserved	N/A
Tb927.4.1500	29.7446	26	0.278326	28.4568	8	0.000394745	0.540382	5	0.99057	0.0556116	RNA editing associated helicase 2	REH2
Tb927.4.1510	37.8303	26	0.0627922	18.0128	8	0.0211305	15.3729	5	0.00888236	0.101286	phospholipid-translocating ATPase, putative	N/A
Tb927.4.1520	10.2331	26	0.997547	3.38066	8	0.908251	0.929559	5	0.968045	0.15742	Simiate family protein, putative	N/A
Tb927.4.1530	21.1603	26	0.733644	15.5704	8	0.0489587	0.0917921	5	0.999869	0.135036	hypothetical protein, conserved	N/A
Tb927.4.1540	86.3916	26	2.09744e-08	67.8247	8	1.33024e-11	14.5117	5	0.012666	0.122401	NAD dependent epimerase/dehydratase family, putative	POMP27
Tb927.4.1550	4.71263	26	0.999999	0.81376	8	0.999173	0.00680094	5	1	0.0329094	hypothetical protein, conserved	N/A
Tb927.4.1560	4.63331	26	0.999999	2.69324	8	0.952111	1.10568	5	0.9536	0.0605573	hypothetical protein, conserved	N/A
Tb927.4.1570	21.0756	26	0.738053	15.613	8	0.0482669	2.55394	5	0.76835	0.252094	hypothetical protein, conserved	N/A
Tb927.4.1580	0.869678	26	1	0.042422	8	1	0.135059	5	0.99966	0.0393123	WW domain containing protein, putative	N/A
Tb927.4.1590	24.6861	26	0.536796	1.80542	8	0.986407	5.13384	5	0.399766	0.162943	Present in the outer mitochondrial membrane proteome 28	POMP28
Tb927.4.1600	3.10176	26	1	0.0148232	8	1	0.588319	5	0.988532	0.103179	AAA domain containing protein, putative	N/A
Tb927.4.1610	3.48712	26	1	1.86704	8	0.98482	0.150579	5	0.999556	0.0429448	Tripartite attachment complex 40	TAC40
Tb927.4.1620	6.46709	26	0.999965	1.23701	8	0.996263	3.05051	5	0.692199	0.0777689	phosphatidylinositol phosphate kinase alpha	PIPKA
Tb927.4.1630	31.4157	26	0.213149	28.9239	8	0.000326999	0.488749	5	0.992529	0.0713296	ribosomal RNA processing protein 6	RRP6
Tb927.4.1640	134.276	26	1.11022e-16	119.46	8	0	2.72183	5	0.742778	0.15762	Nucleotide sugar transporter 3	NST3
Tb927.4.1650	19.656	26	0.80757	11.8353	8	0.158704	4.5803	5	0.469212	0.0527072	hypothetical protein, conserved	N/A
Tb927.4.1660	8.9941	26	0.9992	0.0169236	8	1	1.13995	5	0.950507	0.1007	mitochondrial carrier protein, putative	MCP6
Tb927.4.1670	6.23725	26	0.999976	5.3333	8	0.721431	0.0039473	5	1	0.0582012	cytochrome b5-like Heme/Steroid binding domain containing protein, putative	POMP29
Tb927.4.1680	141.824	26	0	60.449	8	3.80515e-10	30.7747	5	1.03771e-05	0.26114	ZFP family member, putative	ZC3H10
Tb927.4.1690	47.6271	26	0.00596471	11.0257	8	0.200249	24.5222	5	0.000172272	0.288704	Retinal Maintenance, putative	N/A
Tb927.4.1700	24.4962	26	0.547616	17.4763	8	0.0255143	4.89	5	0.429451	0.090863	CK1/TTBK protein kinase, putative	N/A
Tb927.4.1710	7.02246	26	0.999922	0.688287	8	0.999555	1.80515	5	0.875396	0.126258	rhodanese-like domain containing protein, putative	N/A
Tb927.4.1720	48.7237	26	0.00445004	21.3926	8	0.00617461	8.17033	5	0.147095	0.186063	Nucleoside diphosphate kinase 3	NDPK3
Tb927.4.1730	18.421	26	0.859923	4.71778	8	0.78727	6.16749	5	0.290261	0.202752	Nucleus and spindle associated protein 4	NuSAP4
Tb927.4.1740	62.7718	26	7.03239e-05	30.2914	8	0.000187713	18.7449	5	0.00214411	0.149197	Component of motile flagella 41	CMF41
Tb927.4.1750	60.4074	26	0.000147794	27.684	8	0.000538217	17.3906	5	0.00381554	0.334612	hypothetical protein, conserved	N/A
Tb927.4.1760	0.811195	26	1	0.103081	8	1	0.185699	5	0.99926	0.0346281	Cardiolipin-dependent protein 17kDa	CLDP17
Tb927.4.1770	9.05587	26	0.999149	3.24001	8	0.918405	0.522271	5	0.991285	0.110953	hypothetical protein, conserved	N/A
Tb927.4.1780	10.9311	26	0.99577	6.07045	8	0.639341	3.17514	5	0.673005	0.139827	hypothetical protein, conserved	N/A
Tb927.4.1790	NA	NA	NA	1.55656	8	0.991728	NA	NA	NA	14.879	ribosomal protein L3, putative	N/A
Tb927.4.1800	100.514	26	1.0539e-10	95.9193	8	0	1.61968	5	0.898859	0.0408799	Mitochondrial ribosomal protein L3	MRPL3
Tb927.4.1810	13.498	26	0.979039	9.1102	8	0.333085	2.06885	5	0.839539	0.0681698	mitochondrial ribosomal protein L33	MRPL33
Tb927.4.1820	37.97	26	0.0609514	33.8991	8	4.23729e-05	2.65746	5	0.752617	0.146379	selenocysteine-specific elongation factor, putative	SELB
Tb927.4.1830	54.8361	26	0.000795585	50.4285	8	3.38062e-08	1.31884	5	0.932982	0.120938	Urm1 (Ubiquitin related modifier), putative	N/A
Tb927.4.1840	56.7062	26	0.000457229	35.0798	8	2.58584e-05	12.8954	5	0.0243787	0.130683	Carboxypeptidase-like protein	N/A
Tb927.4.1850	2.67563	26	1	1.88701	8	0.984282	0.185641	5	0.999261	0.03408	hypothetical protein, conserved	N/A
Tb927.4.1860	29.2036	26	0.301904	12.04	8	0.149428	12.1023	5	0.0334131	0.0683286	ribosomal protein S19, putative	N/A
Tb927.4.1870	17.6598	26	0.887797	2.49174	8	0.962115	2.68643	5	0.748193	0.0749023	Serine/threonine-protein phosphatase 2A catalytic subunit, putative	N/A
Tb927.4.1880	14.3569	26	0.967992	1.73993	8	0.987973	7.53237	5	0.18396	0.0560455	hypothetical protein, conserved	N/A
Tb927.4.1890	37.2259	26	0.0713213	15.0276	8	0.0586106	9.4124	5	0.093703	0.170251	hypothetical protein, conserved	N/A
Tb927.4.1900	121.863	26	2.34257e-14	120.407	8	0	0.163626	5	0.999457	0.076754	Methyltransferase domain/Methyltransferase involved in Williams-Beuren syndrome, putative	N/A
Tb927.4.1910	474.962	26	0	245.316	8	0	140.968	5	0	0.289718	hypothetical protein, conserved	N/A
Tb927.4.1920	3.82839	26	1	2.84099	8	0.943937	0.0986942	5	0.999843	0.0387854	GPI transamidase subunit 16, putative	GPI16
Tb927.4.1930	30.3302	26	0.254156	21.024	8	0.00708403	2.0696	5	0.839434	0.079648	eukaryotic translation initiation factor 3 subunit g	EIF3G
Tb927.4.1940	24.0853	26	0.571088	8.09984	8	0.423779	4.33904	5	0.501704	0.163514	WD domain, G-beta repeat, putative	N/A
Tb927.4.1950	23.8485	26	0.584628	23.5401	8	0.00273577	0.270774	5	0.998157	0.0374427	NADPH-dependent diflavin oxidoreductase 1	CPR
Tb927.4.1960	7.25647	26	0.999892	6.57884	8	0.582676	0.315642	5	0.997339	0.0548806	hypothetical protein, conserved	N/A
Tb927.4.1970	13.596	26	0.977948	8.47162	8	0.388807	0.208459	5	0.99902	0.087178	Domain of unknown function DUF21, putative	N/A
Tb927.4.1980	23.5252	26	0.603097	14.3441	8	0.0732252	0.134968	5	0.999661	0.110258	hypothetical protein, conserved	N/A
Tb927.4.1990	8.46866	26	0.999536	8.36941	8	0.398242	0.0398376	5	0.999983	0.0309541	ATP-dependent RNA and DNA helicase, mitochondrial, putative	SVU3
Tb927.4.2000	56.9072	26	0.0004305	21.1307	8	0.00680822	20.7679	5	0.000896066	0.341224	ruvB-like DNA helicase, putative	RUVBL
Tb927.4.2010	7.3396	26	0.999879	1.67651	8	0.989375	0.737141	5	0.980868	0.0964997	acyl-CoA binding protein, putative	ACBP
Tb927.4.2020	20.9473	26	0.744678	17.8541	8	0.0223469	1.78986	5	0.87739	0.0918079	AP-3 complex subunit mu, putative	AP3M
Tb927.4.2030	50.164	26	0.00300539	33.3971	8	5.22248e-05	12.4113	5	0.0295671	0.101265	DNA/RNA-binding protein Alba 4	ALBA4
Tb927.4.2040	147.065	26	0	128.351	8	0	9.09485	5	0.10534	0.123914	DNA/RNA-binding protein Alba 3	ALBA3
Tb927.4.2050	41.0062	26	0.0309892	14.4144	8	0.071583	13.3492	5	0.020317	0.119887	hypothetical protein	N/A
Tb927.4.2060	13.7564	26	0.976072	3.50381	8	0.898894	3.94394	5	0.557516	0.0979051	Flagellum attachment zone protein 8	FAZ8
Tb927.4.2070	33.1196	26	0.158657	9.22674	8	0.323531	0.706824	5	0.982592	0.0458312	antigenic protein, putative	N/A
Tb927.4.2080	463.327	26	0	313.751	8	0	82.6868	5	2.22045e-16	0.199259	Coiled-coil and C2 domain-containing protein	CC2D
Tb927.4.2090	1.23062	26	1	0.0986349	8	1	0.521165	5	0.991328	0.109305	hypothetical protein	N/A
Tb927.4.2100	10.0782	26	0.997843	5.00657	8	0.756874	3.59057	5	0.609729	0.0978409	hypothetical protein	N/A
Tb927.4.2110	8.95859	26	0.999227	6.75401	8	0.563391	0.0457042	5	0.999977	0.0431531	protein phosphatase 2C, putative	N/A
Tb927.4.2120	22.0456	26	0.686199	21.2571	8	0.00649499	0.284989	5	0.997916	0.089354	hypothetical protein, conserved	N/A
Tb927.4.2130	13.1755	26	0.982348	8.37031	8	0.398158	0.963234	5	0.965476	0.0899825	hypothetical protein, conserved	N/A
Tb927.4.2140	23.7891	26	0.588021	7.92513	8	0.440818	3.8346	5	0.573467	0.159393	Component of motile flagella 8	CMF8
Tb927.4.2150	11.1154	26	0.995159	0.000481242	8	1	9.46405	5	0.0919261	0.126964	hypothetical protein, conserved	TZP19.3
Tb927.4.2160	6.21064	26	0.999977	4.47027	8	0.8124	0.789302	5	0.977711	0.0712402	hypothetical protein, conserved	N/A
Tb927.4.2170	14.2885	26	0.969	8.85445	8	0.354723	3.26005	5	0.659964	0.107806	hypothetical protein, conserved	N/A
Tb927.4.2180	12.2492	26	0.989679	4.62081	8	0.797228	4.17538	5	0.524452	0.0742099	60S ribosomal protein L35a, putative	N/A
Tb927.4.2190	25.4388	26	0.494261	9.92595	8	0.270262	11.6351	5	0.0401443	0.137977	GTP-binding protein, putative	N/A
Tb927.4.2200	4.51505	26	0.999999	1.91023	8	0.983641	1.22777	5	0.942186	0.119569	Sec7 domain containing protein, putative	N/A
Tb927.4.2210	46.8056	26	0.00740279	41.9429	8	1.38808e-06	2.62272	5	0.75791	0.0567989	hypothetical protein, conserved	N/A
Tb927.4.2220	29.5654	26	0.286006	17.7197	8	0.0234287	2.55646	5	0.767969	0.0764095	TPR-repeat-containing chaperone protein DNAJ, putative	J51
Tb927.4.2230	1.88968	26	1	0.0228875	8	1	0.315866	5	0.997334	0.100501	dolichyl-P-Man:GDP-Man1GlcNAc2-PP-dolichyl alpha-1,3-mannosyltransferase, putative	N/A
Tb927.4.2240	35.8078	26	0.0952601	29.4291	8	0.000266543	2.90018	5	0.715372	0.131212	Aminotransferase class IV, putative	N/A
Tb927.4.2250	1.54493	26	1	0.384347	8	0.999951	0.258735	5	0.998348	0.0327926	hypothetical protein, conserved	N/A
Tb927.4.2260	84.233	26	4.59751e-08	25.6017	8	0.00122839	18.1847	5	0.00272356	0.44413	centrin-1	CETN1
Tb4.NT.19	7.10393	26	0.999912	2.61213	8	0.956297	2.15673	5	0.827061	0.248108	Noncoding RNA, putative	N/A
Tb927.4.2265	85.1046	26	3.35185e-08	81.306	8	2.66454e-14	0.516598	5	0.991503	0.0878774	hypothetical protein	N/A
Tb927.4.2270	28.2768	26	0.344973	11.0558	8	0.198555	2.36826	5	0.796191	0.265179	Histone-like transcription factor (CBF/NF-Y) and archaeal histone, putative	N/A
Tb927.4.2280	21.8347	26	0.697704	19.2223	8	0.0137148	0.203864	5	0.999072	0.0881	hypothetical protein, conserved	N/A
Tb927.4.2290	9.2647	26	0.998958	0.362584	8	0.999961	6.18409	5	0.288716	0.0651577	glucose transporter, putative	N/A
Tb927.4.2300	13.9817	26	0.973241	3.5464	8	0.895559	0.554799	5	0.989979	0.0928949	hypothetical protein, conserved	N/A
Tb927.4.2310	15.501	26	0.947471	6.42499	8	0.599739	4.02188	5	0.54627	0.119461	asparaginyl-tRNA synthetase, putative	N/A
Tb927.4.2320	11.9845	26	0.991259	9.36484	8	0.312459	1.58049	5	0.903598	0.0897743	hypothetical protein, conserved	N/A
Tb927.4.2330	13.2644	26	0.981478	10.3388	8	0.242045	1.4003	5	0.92428	0.097057	hypothetical protein, conserved	N/A
Tb927.4.2340	9.10145	26	0.99911	6.15136	8	0.630282	0.166561	5	0.999432	0.0823986	hypothetical protein, conserved	N/A
Tb927.4.2350	18.2152	26	0.867805	14.6941	8	0.0653737	0.930841	5	0.967949	0.239728	twinfilin	TWF
Tb927.4.2360	37.4026	26	0.0687315	36.48	8	1.43405e-05	0.150732	5	0.999555	0.069968	hypothetical protein, conserved	N/A
Tb927.4.2370	8.33426	26	0.999599	0.691784	8	0.999547	4.64399	5	0.460852	0.0879385	hypothetical protein, conserved	N/A
Tb927.4.2380	33.4485	26	0.149481	21.7863	8	0.00532757	6.96662	5	0.223135	0.0847263	sarcoplasmic reticulum glycoprotein, putative	N/A
Tb927.4.2390	11.5583	26	0.993399	6.39507	8	0.603068	3.23845	5	0.663278	0.0678696	ATP-dependent RNA helicase, putative	N/A
Tb927.4.2400	127.793	26	2.10942e-15	57.0389	8	1.76957e-09	37.147	5	5.59641e-07	0.254079	hypothetical protein, conserved	TZP157
Tb927.4.2410	60.36	26	0.000149984	52.9016	8	1.12679e-08	0.848799	5	0.973817	0.105242	Glycosyl hydrolase family 65 central catalytic domain/Haloacid dehalogenase-like hydrolase, putative	N/A
Tb927.4.2420	2.06702	26	1	1.62621	8	0.990409	0.272534	5	0.998128	0.0647116	hypothetical protein, conserved	N/A
Tb927.4.2430	12.6803	26	0.98664	10.1917	8	0.251831	0.535635	5	0.99076	0.0802507	Endonuclease/Exonuclease/phosphatase family, putative	LCCR4
Tb927.4.2440	18.8352	26	0.843313	13.1325	8	0.107371	4.62328	5	0.46356	0.0881429	SET domain containing protein, putative	N/A
Tb927.4.2450	364.537	26	0	268.545	8	0	48.2466	5	3.16316e-09	0.194608	protein disulfide isomerase 1	PDI-1
Tb927.4.2460	4.22099	26	1	0.823833	8	0.999135	2.09368	5	0.836036	0.108654	kinatase, putative	N/A
Tb927.4.2470	29.5738	26	0.285643	23.6833	8	0.00258927	2.764	5	0.736313	0.112303	hypothetical protein, conserved	N/A
Tb927.4.2480	18.826	26	0.843691	10.0071	8	0.264527	2.15594	5	0.827173	0.110826	8-oxoguanine DNA glycosylase, putative	N/A
Tb927.4.2490	13.2663	26	0.981459	0.704617	8	0.999515	9.82293	5	0.0804109	0.153306	hypothetical protein, conserved	N/A
Tb927.4.2500	21.5968	26	0.710544	12.3306	8	0.13705	0.087032	5	0.999885	0.09704	eukaryotic translation initiation factor 2-alpha kinase 2	EIF2AK2
Tb927.4.2510	7.2542	26	0.999892	0.589028	8	0.999752	1.41355	5	0.922825	0.212769	multidrug resistance-associated protein, putative	MRPA
Tb927.4.2520	9.83719	26	0.998245	0.536839	8	0.999825	1.89233	5	0.863833	0.135226	Silent information regulator 2 related protein 3	SIR2rp3
Tb927.4.2530	2378.47	26	0	2117.45	8	0	200.501	5	0	0.315561	hypothetical protein, conserved	N/A
Tb927.4.2540	11.0878	26	0.995254	1.25178	8	0.996103	2.68245	5	0.748802	0.11816	Neural precursor cell-expressed, developmently downregulated 8	NEDD8
Tb927.4.2550	4.66545	26	0.999999	4.08223	8	0.849629	0.397505	5	0.995398	0.0462588	hypothetical protein, conserved	N/A
Tb927.4.2560	19.8169	26	0.800152	16.6549	8	0.0339097	0.568743	5	0.98939	0.125092	cardiolipin synthetase	CLS
Tb927.4.2570	0.916616	26	1	0.0913781	8	1	0.174187	5	0.999367	0.0388335	hypothetical protein, conserved	N/A
Tb927.4.2580	43.0587	26	0.0190407	39.3383	8	4.25353e-06	0.900997	5	0.970149	0.0953421	hypothetical protein, conserved	N/A
Tb927.4.2590	27.76	26	0.370369	2.21625	8	0.973654	11.1662	5	0.0481819	0.151928	hypothetical protein, conserved	N/A
Tb927.4.2600	4.26983	26	1	1.28125	8	0.995772	1.00434	5	0.962215	0.28874	SUMO-interacting motif-containing protein	N/A
Tb927.4.2610	8.24356	26	0.999638	5.73718	8	0.676644	1.00393	5	0.962249	0.068326	hypothetical protein	N/A
Tb927.4.2620	8.18089	26	0.999663	3.05613	8	0.930786	1.11142	5	0.953088	0.118405	hypothetical protein, conserved	N/A
Tb927.4.2630	88.5799	26	9.39892e-09	83.4468	8	9.88098e-15	2.51564	5	0.774137	0.111441	ATP-dependent DEAD/H RNA helicase, putative	N/A
Tb927.4.2640	38.7568	26	0.0514244	6.82555	8	0.555567	7.52703	5	0.184301	0.17713	hypothetical protein, conserved	N/A
Tb927.4.2650	34.5891	26	0.120825	28.5738	8	0.000376591	1.20059	5	0.944821	0.103121	Regulator of chromosome condensation (RCC1) repeat, putative	N/A
Tb927.4.2660	1.88913	26	1	0.246702	8	0.999991	0.263097	5	0.99828	0.0545391	hypothetical protein, conserved	N/A
Tb927.4.2670	5.78525	26	0.999989	1.83321	8	0.985705	3.16184	5	0.675051	0.0632916	pyroglutamyl-peptidase I, putative	PPI
Tb927.4.2680	13.3809	26	0.980291	5.17827	8	0.738364	0.868713	5	0.972445	0.108693	Zeta toxin, putative	N/A
Tb4.NT.21	NA	NA	NA	0.0686137	8	1	0.00640896	5	1	0.506882	Noncoding RNA, putative	N/A
Tb927.4.2700	2.29199	26	1	1.02863	8	0.998061	0.512912	5	0.991643	0.0406905	Hydroxymethylglutaryl-CoA lyase, mitochondrial, putative	N/A
Tb927.4.2710	44.105	26	0.0147278	40.6341	8	2.44002e-06	2.32319	5	0.802855	0.0937428	ubiquitin-conjugating enzyme E2, putative	N/A
Tb927.4.2720	58.5761	26	0.000259796	41.3186	8	1.81724e-06	0.00131649	5	1	0.142994	ATP dependent DEAD-box helicase	RH
Tb927.4.2730	13.8592	26	0.974809	10.2012	8	0.251188	2.37989	5	0.794465	0.0579698	kinesin, putative	N/A
Tb927.4.2740	1672.81	26	0	1256.5	8	0	188.03	5	0	0.366339	p25-alpha, putative	N/A
Tb927.4.2750	7.05232	26	0.999918	1.20592	8	0.996583	3.00615	5	0.699037	0.0447128	hypothetical protein, conserved	N/A
Tb927.4.2760	22.5126	26	0.660348	21.2936	8	0.00640717	0.035835	5	0.999987	0.0409168	Protein of unknown function (DUF3808), putative	N/A
Tb927.4.2770	80.8707	26	1.53817e-07	71.1533	8	2.89535e-12	2.97928	5	0.70318	0.106902	hypothetical protein, conserved	N/A
Tb927.4.2780	2.4347	26	1	0.68309	8	0.999568	0.0500068	5	0.999971	0.058625	hypothetical protein, conserved	N/A
Tb927.4.2790	18.0647	26	0.873408	17.2685	8	0.0274312	0.0734682	5	0.999924	0.0534421	kinetoplast ribosomal PPR-repeat containing protein 12	KRIPP12
Tb927.4.2800	10.2803	26	0.99745	0.389811	8	0.999949	8.86606	5	0.114527	0.107967	R3H-associated N-terminal domain containing protein, putative	N/A
Tb927.4.2810	16.5888	26	0.92098	1.54253	8	0.991979	3.68553	5	0.595518	0.103457	hypothetical protein	N/A
Tb927.4.2820	30.0344	26	0.26619	4.86266	8	0.772149	18.244	5	0.00265562	0.143163	hypothetical protein, conserved	N/A
Tb927.4.2830	4.61426	26	0.999999	1.23669	8	0.996266	1.47715	5	0.915692	0.0777524	hypothetical protein, conserved	N/A
Tb927.4.2840	144.727	26	0	36.8602	8	1.22107e-05	74.1436	5	1.39888e-14	0.285243	hypothetical protein, conserved	N/A
Tb927.4.2850	12.2867	26	0.989438	4.99841	8	0.757746	0.761969	5	0.979395	0.0829067	hypothetical protein, conserved	N/A
Tb927.4.2860	1.25617	26	1	0.0588362	8	1	0.287693	5	0.997868	0.042215	Vacuolar protein sorting associated protein 22, putative	VPS22
Tb927.4.2870	15.2034	26	0.953501	9.67939	8	0.288254	1.59763	5	0.901536	0.129679	hypothetical protein, conserved	N/A
Tb927.4.2880	29.9989	26	0.267656	21.9694	8	0.00497285	4.21904	5	0.51833	0.0959898	Nucleoporin NUP225	NUP225
Tb927.4.2890	35.6439	26	0.0984141	28.4669	8	0.000393143	2.03467	5	0.844327	0.0915399	hypothetical protein, conserved	N/A
Tb927.4.2900	4.69913	26	0.999999	3.54787	8	0.895443	0.507806	5	0.991835	0.0513526	hypothetical protein, conserved	N/A
Tb927.4.2910	20.8725	26	0.748517	0.174536	8	0.999998	7.01134	5	0.219798	0.113385	hypothetical protein, conserved	N/A
Tb927.4.2920	25.6247	26	0.483874	4.21482	8	0.83724	11.9802	5	0.0350596	0.231497	hypothetical protein, conserved	N/A
Tb927.4.2930	42.32	26	0.0227487	31.9135	8	9.65241e-05	2.29312	5	0.807277	0.144364	OsmC-like protein, putative	N/A
Tb927.4.2935	6.70968	26	0.99995	2.07408	8	0.978656	0.506758	5	0.991874	0.112011	hypothetical protein	N/A
Tb927.4.2950	NA	NA	NA	0.0420238	8	1	NA	NA	NA	3.51672	mitochondrial DNA polymerase I protein A, putative	POLIA
Tb927.4.2960	4.82596	26	0.999998	1.87513	8	0.984604	0.148754	5	0.999569	0.38845	mediator of rna polymerase ii transcription subunit 8	MED-T8
Tb927.4.3040	45.1314	26	0.0113863	31.5711	8	0.000111138	4.35763	5	0.499155	0.123388	Enriched in surface-labeled proteome protein 11	ESP11
Tb927.4.3060	NA	NA	NA	0.0549383	8	1	0.213884	5	0.998957	0.274143	hypothetical protein, conserved	N/A
Tb927.4.3070	16.1518	26	0.932482	15.3391	8	0.052877	0.508471	5	0.99181	0.035582	hypothetical protein, conserved	N/A
Tb927.4.3130	8.39261	26	0.999573	4.06159	8	0.851525	1.23182	5	0.941788	0.0788116	Component of motile flagella 18	CMF18
Tb927.4.3140	3.16562	26	1	0.845308	8	0.99905	1.06054	5	0.957536	0.0502966	Ribosome maturation protein SDO1	SDO1
Tb927.4.3150	56.9003	26	0.000431391	50.5349	8	3.2249e-08	3.35111	5	0.646026	0.139392	KKT-interacting protein 10	KKIP10
Tb927.4.3160	21.7259	26	0.703594	9.25351	8	0.321364	0.705247	5	0.982679	0.100362	dihydroxyacetone phosphate acyltransferase, putative	DAT
Tb927.4.3170	23.0664	26	0.629186	1.62032	8	0.990525	1.35718	5	0.92894	0.154864	hypothetical protein, conserved	N/A
Tb927.4.3180	15.3239	26	0.95112	3.41916	8	0.905373	2.71608	5	0.743658	0.168385	hypothetical protein, conserved	N/A
Tb927.4.3190	11.3834	26	0.994146	10.8983	8	0.207527	0.264878	5	0.998252	0.0458221	ubiquitin-conjugating enzyme E2, putative	N/A
Tb927.4.3200	NA	NA	NA	1.52948	8	0.992207	1.19679	5	0.945185	9.92399	hypothetical protein, conserved	N/A
Tb927.4.3220	NA	NA	NA	NA	NA	NA	NA	NA	NA	NA	hypothetical protein, conserved	N/A
Tb927.4.3280	6.34311	26	0.999972	0.579045	8	0.999768	4.25833	5	0.512853	0.494414	expression site-associated gene 2 (ESAG2) protein, putative	N/A
Tb927.4.3290	NA	NA	NA	NA	NA	NA	NA	NA	NA	NA	Trypanosomal VSG domain containing protein, putative	N/A
Tb927.4.3300	5.30318	26	0.999996	0.0648186	8	1	0.12443	5	0.999722	0.079597	mitochondrial ATP-dependent zinc metallopeptidase, putative	N/A
Tb927.4.3310	28.9486	26	0.313427	27.4364	8	0.000594166	1.14853	5	0.949719	0.0564459	TPR repeat/SET domain containing protein, putative	N/A
Tb927.4.3320	109.946	26	2.69929e-12	37.7021	8	8.5447e-06	26.859	5	6.07635e-05	0.179389	uracil phosphoribosyltransferase, putative	N/A
Tb927.4.3330	10.4981	26	0.996963	3.89004	8	0.866906	4.02164	5	0.546304	0.122606	EF-hand domain pair, putative	N/A
Tb927.4.3340	11.1448	26	0.995055	6.28074	8	0.615817	0.843959	5	0.974145	0.209009	hypothetical protein, conserved	N/A
Tb927.4.3350	17.6372	26	0.888571	8.5161	8	0.384744	3.98545	5	0.551512	0.106592	Carnosine N-methyltransferase, putative	CARNMT1
Tb927.4.3360	23.5374	26	0.602401	18.2307	8	0.019562	4.54066	5	0.474462	0.117388	hypothetical protein, conserved	N/A
Tb927.4.3370	12.0284	26	0.991012	7.82354	8	0.450894	3.65776	5	0.599663	0.087536	hypothetical protein, conserved	N/A
Tb927.4.3380	39.7361	26	0.0413995	24.1634	8	0.00215155	6.50133	5	0.260445	0.192545	myosin IB heavy chain, putative	MYO1
Tb927.4.3390	19.4563	26	0.816598	8.27564	8	0.407018	7.03457	5	0.218082	0.117487	tuzin, putative	N/A
Tb927.4.3400	11.0964	26	0.995225	5.03244	8	0.754104	0.434724	5	0.994319	0.0600794	hypothetical protein, conserved	N/A
Tb927.4.3410	11.0556	26	0.995364	9.4464	8	0.306048	0.420102	5	0.994758	0.0543797	selenoprotein, putative	N/A
Tb927.4.3420	37.9754	26	0.0608803	16.2103	8	0.0394669	7.25449	5	0.202391	0.372792	wee1-like protein kinase	WEE1
Tb927.4.3430	8.14546	26	0.999676	7.41101	8	0.493004	0.153853	5	0.999532	0.0495456	Mitochondrial import inner membrane translocase subunit TIM12	TIM12
Tb927.4.3440	26.991	26	0.409804	4.76751	8	0.782111	6.76271	5	0.238894	0.157566	Basal body protein 50kDa	BB50
Tb927.4.3450	38.5367	26	0.0539491	31.4364	8	0.000117465	4.16729	5	0.52559	0.0957878	Mitochondrial ATP synthase subunit, putative	N/A
Tb927.4.3460	12.249	26	0.98968	11.6293	8	0.168527	0.422635	5	0.994683	0.040192	ubiquitin-conjugating enzyme E2, putative	N/A
Tb927.4.3470	12.0907	26	0.99065	2.1724	8	0.975265	6.46718	5	0.263376	0.131168	hypothetical protein, conserved	N/A
Tb927.4.3480	210.152	26	0	175.232	8	0	17.1409	5	0.00424023	0.215844	hypothetical protein	N/A
Tb927.4.3490	NA	NA	NA	0.315	8	0.999977	2.37782	5	0.794773	1.45789	DNA-directed RNA polymerases II and III subunit RPB6, putative	RPB6
Tb927.4.3500	97.2606	26	3.64854e-10	78.1832	8	1.13354e-13	9.0353	5	0.107665	0.177015	Amastin surface glycoprotein, putative	N/A
Tb927.4.3510	14.8822	26	0.959451	7.29583	8	0.505077	0.0933975	5	0.999863	0.117819	DNA-directed RNA polymerase subunit, putative	N/A
Tb927.4.3520	9.87661	26	0.998184	2.43577	8	0.964659	3.11467	5	0.682312	0.0966868	Amastin surface glycoprotein, putative	N/A
Tb927.4.3530	38.8144	26	0.0507806	26.813	8	0.00076151	3.80557	5	0.577735	0.162879	hypothetical protein, conserved	N/A
Tb927.4.3540	4.03275	26	1	0.239363	8	0.999992	2.0328	5	0.844589	0.0739071	hypothetical protein, conserved	N/A
Tb927.4.3550	43.6688	26	0.0164035	37.7028	8	8.54208e-06	3.2328	5	0.664145	0.0742418	60S ribosomal protein L13a, putative	N/A
Tb927.4.3560	20.9606	26	0.743994	14.3827	8	0.0723208	0.285493	5	0.997907	0.115894	protein phoshatase 1, putative	N/A
Tb927.4.3590	7.83463	26	0.999775	4.55999	8	0.803402	2.04701	5	0.842602	0.210557	translation elongation factor 1-beta, putative	N/A
Tb927.4.3610	6.67013	26	0.999953	0.101819	8	1	2.19472	5	0.821598	0.141966	protein phosphatase 1, putative	N/A
Tb927.4.3620	12.1112	26	0.990528	6.82109	8	0.556053	1.77576	5	0.87922	0.0864892	serine threonine-protein phosphatase PP1, putative	PP1-6
Tb927.4.3630	32.3919	26	0.18048	23.9167	8	0.00236663	2.85767	5	0.721918	0.136507	serine threonine-protein phosphatase PP1, putative	PP1-5
Tb927.4.3650	10.3292	26	0.997347	1.84459	8	0.985411	1.92712	5	0.859135	0.157765	serine threonine-protein phosphatase PP1, putative	N/A
Tb927.4.3660	49.8203	26	0.0033031	33.1045	8	5.89749e-05	4.89497	5	0.428832	0.179848	hypothetical protein, conserved	N/A
Tb927.4.3670	20.4969	26	0.767441	19.0872	8	0.0144004	1.01635	5	0.961236	0.0682433	CBF/Mak21 family, putative	N/A
Tb927.4.3680	8.85786	26	0.999302	7.99204	8	0.434248	0.475605	5	0.992989	0.0621814	protein phosphatase 2C, putative	N/A
Tb927.4.3690	33.9881	26	0.135325	32.6445	8	7.13658e-05	0.945968	5	0.966805	0.0721455	Mitochondrial SSU ribosomal protein, putative	N/A
Tb927.4.3700	14.4406	26	0.966727	6.58254	8	0.582268	2.09275	5	0.836169	0.108287	hypothetical protein, conserved	N/A
Tb927.4.3710	13.9393	26	0.973791	6.90328	8	0.547103	2.09062	5	0.836469	0.150749	Predicted membrane protein, putative	N/A
Tb927.4.3720	NA	NA	NA	7.10987	8	0.524826	0.414065	5	0.994933	0.335744	Uncharacterized conserved protein (DUF2039), putative	N/A
Tb927.4.3730	1.23657	26	1	0.140471	8	0.999999	0.464584	5	0.993363	0.0509896	hypothetical protein, conserved	N/A
Tb927.4.3740	156.037	26	0	44.8534	8	3.92311e-07	47.4556	5	4.58722e-09	0.237781	flagellar attachment zone protein 1	FAZ1
Tb927.4.3750	1.88243	26	1	0.0189154	8	1	1.37331	5	0.92721	0.0557141	receptor-type adenylate cyclase GRESAG 4, putative	N/A
Tb927.4.3760	21.7132	26	0.704283	9.37317	8	0.3118	12.0464	5	0.0341579	0.0829983	hypothetical protein	N/A
Tb927.4.3770	33.1774	26	0.157012	25.6952	8	0.00118413	2.67288	5	0.750263	0.0863332	calcium/calmodulin-dependent protein kinase, putative	N/A
Tb927.4.3780	3.96551	26	1	0.385854	8	0.999951	0.0737483	5	0.999923	0.0644519	hypothetical protein, conserved	N/A
Tb927.4.3790	6.34526	26	0.999971	2.26314	8	0.971863	0.747429	5	0.980265	0.0333328	ubiquitin carboxyl-terminal hydrolase, putative	N/A
Tb927.4.3800	3.64111	26	1	0.390828	8	0.999948	0.0832085	5	0.999897	0.100346	hypothetical protein, conserved	N/A
Tb927.4.3810	11.3572	26	0.994252	4.81212	8	0.777455	3.58725	5	0.610228	0.0862079	DNA-directed RNA polymerase II subunit 2, putative	RPB2
Tb927.4.3820	8.64443	26	0.99944	6.04442	8	0.642256	1.36828	5	0.927752	0.0829282	hypothetical protein, conserved	N/A
Tb927.4.3830	22.611	26	0.65485	16.3079	8	0.0381793	3.45667	5	0.629954	0.116177	hypothetical protein, conserved	N/A
Tb927.4.3840	104.697	26	2.09818e-11	99.1425	8	0	0.0412265	5	0.999982	0.139921	nucleolar protein, putative	N/A
Tb927.4.3850	91.1248	26	3.66368e-09	84.5405	8	5.88418e-15	1.00471	5	0.962185	0.0976007	NLE (NUC135) domain/WD domain, G-beta repeat, putative	N/A
Tb927.4.3860	4.54022	26	0.999999	3.07258	8	0.92972	0.609007	5	0.987587	0.0601539	receptor-type adenylate cyclase GRESAG 4, putative	N/A
Tb927.4.3870	NA	NA	NA	1.00129	8	0.99824	0.0537761	5	0.999965	0.694954	receptor-type adenylate cyclase GRESAG 4, putative	N/A
Tb927.4.3880	4.04553	26	1	0.129043	8	0.999999	3.1069	5	0.683509	0.0430608	receptor-type adenylate cyclase GRESAG 4, putative	N/A
Tb927.4.3890	5.34069	26	0.999995	3.99662	8	0.857428	0.120662	5	0.999742	0.0255621	ATP-dependent RNA helicase, putative	N/A
Tb927.4.3900	11.6649	26	0.992907	10.9017	8	0.207331	0.374477	5	0.996004	0.0558794	hypothetical protein, conserved	N/A
Tb927.4.3910	48.62	26	0.00457616	40.0953	8	3.07538e-06	1.90936	5	0.861539	0.097736	Kinesin-13 4a, putative	KIN13-4a
Tb927.4.3920	80.3677	26	1.83976e-07	68.5282	8	9.64273e-12	2.90557	5	0.714541	0.187636	CRAL/TRIO domain containing protein, putative	N/A
Tb927.4.3930	56.0632	26	0.000553872	52.971	8	1.09251e-08	1.32404	5	0.932439	0.0797138	amino acid transporter, putative	N/A
Tb927.4.3940	150.049	26	0	112.296	8	0	25.9244	5	9.23001e-05	0.188576	Calpain-like protein 2	CALP2
Tb927.4.3950	95.2221	26	7.89313e-10	34.3894	8	3.45294e-05	49.6234	5	1.65483e-09	0.171439	cytoskeleton-associated protein CAP5.5, putative	CAP5.5
Tb927.4.3960	1.25751	26	1	0.0247331	8	1	1.03879	5	0.959377	0.0279107	hypothetical protein, conserved	N/A
Tb927.4.3970	9.36175	26	0.998858	5.66771	8	0.684397	0.987203	5	0.963591	0.0708432	hypothetical protein, conserved	N/A
Tb927.4.3980	16.5833	26	0.921133	11.3525	8	0.182515	4.64018	5	0.461349	0.0781285	chaperone protein DnaJ, putative	J41
Tb927.4.3990	14.9751	26	0.957789	5.72489	8	0.678016	5.85271	5	0.320816	0.177501	amino acid transporter, putative	N/A
Tb927.4.4000	3.5037	26	1	0.457187	8	0.999905	0.881562	5	0.971542	0.105792	amino acid transporter, putative	N/A
Tb927.4.4010	0.44604	26	1	0.0059417	8	1	0.0591573	5	0.999956	0.157152	amino acid transporter, putative	N/A
Tb927.4.4020	48.7628	26	0.0044034	37.012	8	1.14504e-05	11.5121	5	0.0421208	0.0847514	amino acid transporter, putative	N/A
Tb927.4.4030	25.7274	26	0.478166	22.5489	8	0.00399434	1.16602	5	0.948095	0.110521	CCCH zinc finger in TRM13 protein/U11-48K-like CHHC zinc finger/Methyltransferase TRM13, putative	N/A
Tb927.4.4040	77.4473	26	5.15722e-07	47.7423	8	1.10658e-07	14.9561	5	0.0105516	0.33486	hypothetical protein, conserved	N/A
Tb927.4.4050	4.99298	26	0.999998	0.451076	8	0.99991	0.66119	5	0.985031	0.0427577	glycosomal transporter (GAT1)	GAT1
Tb927.4.4060	12.2651	26	0.989578	7.54653	8	0.47897	1.09391	5	0.954641	0.0738372	hypothetical protein, conserved	N/A
Tb927.4.4070	16.196	26	0.93137	4.93605	8	0.764389	4.28685	5	0.508898	0.113122	mevalonate kinase, putative	N/A
Tb927.4.4080	7.04308	26	0.999919	4.54036	8	0.805382	0.452087	5	0.993773	0.124468	C-5 sterol desaturase, putative	N/A
Tb927.4.4090	27.6083	26	0.377999	25.9332	8	0.00107828	0.618552	5	0.987138	0.0958914	hypothetical protein, conserved	N/A
Tb927.4.4100	27.9892	26	0.358991	17.4347	8	0.0258882	8.40486	5	0.135289	0.1528	hypothetical protein, conserved	N/A
Tb927.4.4110	23.2947	26	0.616228	14.4693	8	0.0703236	6.3382	5	0.274687	0.162167	hypothetical protein, conserved	N/A
Tb927.4.4120	3.9789	26	1	1.25228	8	0.996098	0.0554032	5	0.999962	0.119303	Cleavage stimulating factor 64, putative	CSTF64
Tb927.4.4130	270.257	26	0	97.6633	8	0	100.23	5	0	0.655554	Flagellar-associated protein 59, putative	N/A
Tb927.4.4140	12.1885	26	0.99006	7.09976	8	0.525908	0.999001	5	0.962646	0.283624	hypothetical protein, conserved	N/A
Tb927.4.4150	3.14286	26	1	0.0143905	8	1	1.76218	5	0.880975	0.0508571	mitochondrial RNA binding complex 1 subunit MRB4150	MRB4150
Tb927.4.4160	1.93848	26	1	0.88402	8	0.99888	0.703141	5	0.982796	0.0338404	RNA editing mediator complex protein 5	REMC5
Tb927.4.4170	16.301	26	0.928687	6.32172	8	0.611243	5.77823	5	0.328399	0.246933	rRNA methyltransferase, putative	N/A
Tb927.4.4180	98.1157	26	2.63571e-10	54.7484	8	4.94102e-09	31.5128	5	7.41816e-06	0.262573	SUMO-interacting motif-containing protein	N/A
Tb927.4.4190	9.36943	26	0.99885	4.88397	8	0.769902	0.775243	5	0.978585	0.0790924	C2 domain containing protein, putative	N/A
Tb927.4.4200	10.4892	26	0.996984	5.24614	8	0.730974	5.14874	5	0.397999	0.0955796	hypothetical protein, conserved	N/A
Tb927.4.4210	31.6332	26	0.205527	24.0866	8	0.00221638	4.68967	5	0.454914	0.0915521	ATP-dependent zinc metalloprotease AFG3-like, putative	N/A
Tb927.4.4220	5.72628	26	0.99999	0.542599	8	0.999818	1.54939	5	0.9073	0.0664324	small GTP-binding rab protein, putative	TbRX2
Tb927.4.4230	10.8055	26	0.996149	3.22893	8	0.91918	4.22997	5	0.516804	0.0773279	RNA-binding protein, putative	RBP31
Tb927.4.4240	3.52239	26	1	0.275194	8	0.999987	1.04181	5	0.959123	0.0558484	hypothetical protein, conserved	N/A
Tb927.4.4260	14.3326	26	0.968352	9.3214	8	0.315913	2.23914	5	0.815163	0.265322	hypothetical protein, conserved	N/A
Tb927.4.4270	NA	NA	NA	1.30895	8	0.995444	NA	NA	NA	4.01003	UDP-Gal or UDP-GlcNAc-dependent glycosyltransferase, putative	N/A
Tb927.4.4280	17.7096	26	0.886083	15.7646	8	0.0458754	1.45673	5	0.918009	0.0984694	hypothetical protein, conserved	N/A
Tb927.4.4290	4.32335	26	1	0.945117	8	0.998572	1.50081	5	0.912977	0.0556053	UDP-Gal or UDP-GlcNAc-dependent glycosyltransferase, putative	N/A
Tb927.4.4300	17.2285	26	0.902018	13.3584	8	0.100098	2.91769	5	0.712674	0.0756377	NADH dehydrogenase (ubiquinone) 1 beta subcomplex subunit, putative	N/A
Tb927.4.4310	9.61514	26	0.998559	3.95688	8	0.860993	0.541843	5	0.990511	0.076255	Nucleoporin NUP64	NUP64
Tb927.4.4320	1.28995	26	1	0.226082	8	0.999994	0.372491	5	0.996054	0.0598625	divalent cation tolerance protein, putative	N/A
Tb927.4.4330	21.821	26	0.698447	6.13501	8	0.632112	7.76183	5	0.16986	0.264953	kinetoplastid-specific phospho-protein phosphatase, putative	N/A
Tb927.4.4340	2.66149	26	1	1.46191	8	0.993322	0.0437891	5	0.999979	0.140974	Domain of unknown function (DUF4498), putative	N/A
Tb927.4.4350	28.047	26	0.35615	22.8642	8	0.00354307	0.390348	5	0.995591	0.106725	emp24/gp25L/p24 family/GOLD, putative	N/A
Tb927.4.4360	0.791769	26	1	0.00982523	8	1	0.575253	5	0.989108	0.0321393	monoglyceride lipase, putative	N/A
Tb927.4.4370	48.9876	26	0.00414392	17.2484	8	0.0276243	7.74413	5	0.170912	0.294024	hypothetical protein, conserved	N/A
Tb927.4.4380	43.6853	26	0.0163372	24.1492	8	0.00216342	6.1198	5	0.294736	0.118987	Pyrophosphate-energized vacuolar membrane proton pump 1	VP1
Tb927.4.4390	1.55584	26	1	0.779011	8	0.999296	0.00733727	5	1	0.0478187	hypothetical protein	N/A
Tb927.4.4400	5.70484	26	0.99999	3.67168	8	0.885465	0.090602	5	0.999873	0.0710429	hypothetical protein, conserved	N/A
Tb927.4.4410	28.3423	26	0.341821	19.8091	8	0.011083	3.56847	5	0.613054	0.172248	adenylyl cyclase	GRESAG 4.4
Tb927.4.4420	4.85245	26	0.999998	0.759506	8	0.999359	1.10074	5	0.954038	0.250607	adenylyl cyclase, pseudogene, putative	N/A
Tb927.4.4430	8.71211	26	0.999399	7.41773	8	0.492304	0.392318	5	0.995539	0.113422	adenylyl cyclase	GRESAG 4.4
Tb927.4.4440	41.5742	26	0.0271442	35.4478	8	2.21554e-05	4.02752	5	0.545461	0.0694889	adenylyl cyclase	GRESAG 4.4
Tb927.4.4450	13.5871	26	0.97805	9.86926	8	0.274322	1.52864	5	0.909741	0.126762	adenylyl cyclase	GRESAG 4.4
Tb927.4.4460	44.5332	26	0.0132371	29.9191	8	0.000218456	10.659	5	0.0585763	0.090977	adenylyl cyclase	GRESAG 4.4
Tb927.4.4470	21.8201	26	0.698497	13.2372	8	0.103945	0.0499917	5	0.999971	0.219276	adenylyl cyclase	GRESAG 4.4
Tb927.4.4480	15.69	26	0.943375	1.47209	8	0.993162	0.467737	5	0.993257	0.07436	hypothetical protein, conserved	N/A
Tb927.4.4490	35.9047	26	0.0934359	28.4384	8	0.000397683	3.25273	5	0.661086	0.0858276	multidrug resistance protein E	MRPE
Tb4.NT.45	9.12326	26	0.999091	5.23488	8	0.732203	1.13974	5	0.950526	0.196212	Noncoding RNA, putative	N/A
Tb927.4.4500	12.3507	26	0.989017	8.46102	8	0.389779	1.40098	5	0.924206	0.0723198	hypothetical protein, conserved	N/A
Tb927.4.4510	4.85344	26	0.999998	2.82463	8	0.944876	0.32367	5	0.997174	0.0587111	protein phosphatase 2C, putative	N/A
Tb927.4.4520	99.1648	26	1.76655e-10	61.0197	8	2.93949e-10	27.4816	5	4.59534e-05	0.150576	'Cold-shock' DNA-binding domain containing protein, putative	N/A
Tb927.4.4530	45.0808	26	0.0115333	10.249	8	0.247981	14.1388	5	0.0147514	0.161415	hypothetical protein, conserved	N/A
Tb927.4.4540	15.2032	26	0.953504	10.6532	8	0.222135	0.1526	5	0.999542	0.117988	zinc finger domain, LSD1 subclass, putative	N/A
Tb927.4.4550	47.2277	26	0.00662773	45.7367	8	2.66725e-07	0.838457	5	0.974516	0.0698935	hypothetical protein, conserved	N/A
Tb927.4.4560	16.5745	26	0.921375	10.3967	8	0.238277	2.58142	5	0.764187	0.0962377	hypothetical protein, conserved	N/A
Tb927.4.4570	58.2667	26	0.000285483	53.9047	8	7.20351e-09	1.5799	5	0.903669	0.0599927	hypothetical protein, conserved	N/A
Tb927.4.4580	144.855	26	0	119.757	8	0	11.5307	5	0.0418159	0.288404	hypothetical protein, conserved	N/A
Tb927.4.4590	4.66794	26	0.999999	2.13903	8	0.97645	0.424513	5	0.994627	0.056458	AGC family serine/threonine kinase, putative	N/A
Tb927.4.4600	43.5036	26	0.0170826	32.4237	8	7.81921e-05	1.95918	5	0.854763	0.118314	mitochondrial ribosomal protein l43	MRPL43
Tb927.4.4610	18.4642	26	0.858236	12.3242	8	0.137314	0.341764	5	0.996783	0.153526	LSU ribosomal protein, mitochondrial, putative	N/A
Tb927.4.4620	17.6504	26	0.888121	8.92216	8	0.348905	3.30027	5	0.653801	0.164429	cytochrome oxidase subunit VIII	COXVIII
Tb927.4.4630	4.75619	26	0.999999	3.01929	8	0.933141	0.254913	5	0.998406	0.141736	hypothetical protein, conserved	N/A
Tb927.4.4640	8.17694	26	0.999664	5.77145	8	0.672816	0.417603	5	0.994831	0.16082	hypothetical protein, conserved	N/A
Tb927.4.4650	9.74378	26	0.998383	7.20884	8	0.514277	1.90354	5	0.862325	0.0664203	diphthine synthase, putative	N/A
Tb927.4.4660	3.15947	26	1	2.2818	8	0.971131	0.412278	5	0.994985	0.0609971	Protein of unknown function DUF84, putative	N/A
Tb927.4.4670	16.1751	26	0.931896	4.91011	8	0.767139	4.452	5	0.486332	0.300853	MYND finger, putative	N/A
Tb927.4.4680	2.83471	26	1	2.27403	8	0.971437	0.0546021	5	0.999964	0.0630908	DNA replication complex GINS protein PSF3	psf3
Tb927.4.4690	497.934	26	0	329.326	8	0	71.7478	5	4.42979e-14	0.474506	hypothetical protein, conserved	N/A
Tb927.4.4700	555.17	26	0	369.668	8	0	96.5604	5	0	0.441533	hypothetical protein, conserved	N/A
Tb927.4.4710	60.2984	26	0.000152881	56.109	8	2.6863e-09	3.99616	5	0.549969	0.0799423	hypothetical protein, conserved	N/A
Tb927.4.4720	20.9735	26	0.743331	12.8725	8	0.116312	6.47916	5	0.262344	0.12451	kinetoplast ribosomal PPR-repeat containing protein 7	KRIPP7
Tb927.4.4730	39.9701	26	0.0392765	11.3988	8	0.180109	18.6113	5	0.00227028	0.114567	amino acid transporter, putative	AATP11
Tb927.4.4740	204.774	26	0	49.512	8	5.07109e-08	93.1076	5	0	0.267676	Sphingosine N-acyltransferase, putative	DHCS
Tb927.4.4750	42.2273	26	0.0232575	36.0155	8	1.7446e-05	0.621162	5	0.987014	0.129605	hypothetical protein, conserved	N/A
Tb927.4.4760	34.9525	26	0.11268	25.6703	8	0.00119573	5.0395	5	0.411079	0.13711	Cullin 6, putative	CUL6
Tb927.4.4770	17.3092	26	0.899446	2.07438	8	0.978646	9.3445	5	0.0960873	0.171966	hypothetical protein	N/A
Tb927.4.4780	9.46457	26	0.998744	0.154342	8	0.999999	7.86475	5	0.163849	0.0607627	hypothetical protein	N/A
Tb04.3I12.100	8.71466	26	0.999398	0.0511475	8	1	3.3525	5	0.645814	0.456116	hypothetical protein	N/A
Tb927.4.4790	4.25037	26	1	1.25835	8	0.996031	0.775928	5	0.978543	0.100385	hypothetical protein, conserved	N/A
Tb927.4.4810	23.2417	26	0.619241	19.5801	8	0.0120468	2.20708	5	0.819813	0.10513	hypothetical protein, conserved	N/A
Tb927.4.4815	32.6264	26	0.173214	30.4756	8	0.00017412	0.212978	5	0.998968	0.0832643	hypothetical protein	N/A
Tb927.4.4820	3.81993	26	1	1.77669	8	0.987109	0.73134	5	0.981205	0.0735474	amino acid transporter 10, putative	AATP10
Tb927.4.4830	3.26961	26	1	0.00693993	8	1	1.34953	5	0.929754	0.201262	amino acid transporter, putative	N/A
Tb927.4.4860	5.10293	26	0.999997	4.00708	8	0.856484	0.541408	5	0.990529	0.102576	amino acid transporter 8, putative	AATP8
Tb927.4.4880	288.501	26	0	278.144	8	0	2.92424	5	0.711665	0.116046	RING-variant domain containing protein, putative	N/A
Tb927.4.4890	12.3594	26	0.988959	3.22755	8	0.919276	2.84094	5	0.724492	0.108829	CorA-like Mg2+ transporter protein, putative	N/A
Tb927.4.4900	85.5391	26	2.86205e-08	10.6481	8	0.222445	41.4542	5	7.59524e-08	0.31566	hypothetical protein	N/A
Tb927.4.4910	19.6567	26	0.807539	15.1057	8	0.0571226	0.483595	5	0.992712	0.0646507	3,2-trans-enoyl-CoA isomerase, mitochondrial precursor, putative	N/A
Tb927.4.4920	11.9952	26	0.9912	6.27306	8	0.616674	1.27314	5	0.937671	0.10553	hypothetical protein, conserved	N/A
Tb927.4.4930	27.89	26	0.363895	24.5201	8	0.00187379	1.76224	5	0.880967	0.0643476	symplekin, putative	N/A
Tb927.4.4940	149.03	26	0	125.363	8	0	6.43802	5	0.265899	0.19699	SUMO-interacting motif-containing protein	N/A
Tb927.4.4950	49.7826	26	0.00333734	34.3369	8	3.52943e-05	4.71004	5	0.452281	0.207674	Nucleolar protein 61	NOP61
Tb927.4.4960	15.3383	26	0.95083	8.64268	8	0.37333	5.25719	5	0.385305	0.0518435	zinc transporter, putative	ZnT
Tb927.4.4970	3.89331	26	1	1.66709	8	0.989574	1.14274	5	0.950252	0.0474805	myosin heavy chain kinase A, putative	N/A
Tb927.4.4980	15.9594	26	0.937175	11.9968	8	0.151347	0.209854	5	0.999004	0.108376	NADH-ubiquinone oxidoreductase complex I subunit, putative	N/A
Tb927.4.4990	10.0995	26	0.997804	9.39947	8	0.309725	0.366137	5	0.996211	0.042571	ubiquinol-cytochrome c reductase, putative	N/A
Tb927.4.5000	53.1393	26	0.00130136	12.4478	8	0.132314	22.1138	5	0.000498137	0.247872	TerD domain containing protein, putative	N/A
Tb927.4.5010	714.791	26	0	657.622	8	0	41.1503	5	8.7492e-08	0.282894	calreticulin, putative	N/A
Tb927.4.5020	13.6236	26	0.977634	7.61699	8	0.471748	4.06785	5	0.539689	0.264623	DNA-directed RNA polymerase II subunit RPB1	RPB1
Tb927.4.5030	42.369	26	0.022484	39.9489	8	3.27467e-06	0.0898039	5	0.999875	0.115563	protein phosphatase 1	PP1
Tb927.4.5040	12.3186	26	0.98923	8.13991	8	0.419924	0.053158	5	0.999966	0.0629879	dihydrolipoamide dehydrogenase	N/A
Tb927.4.5050	7.69911	26	0.999809	2.25217	8	0.972289	0.688485	5	0.983595	0.124293	dihydrolipoamide dehydrogenase, pseudogene, putative	N/A
Tb927.4.5060	3.71293	26	1	1.09376	8	0.997584	1.23047	5	0.941921	0.0883053	hypothetical protein	N/A
Tb927.4.5070	6.53419	26	0.999962	6.35954	8	0.607025	0.101824	5	0.99983	0.0211351	CRAL/TRIO domain containing protein, putative	N/A
Tb4.NT.58	NA	NA	NA	0.774627	8	0.999311	0.232368	5	0.998725	5.74818	Noncoding RNA, putative	N/A
Tb927.4.5080	33.2915	26	0.153809	28.808	8	0.000342653	4.07942	5	0.538039	0.0872989	hypothetical protein, conserved	N/A
Tb927.4.5090	17.6033	26	0.889726	13.7764	8	0.0877818	1.81874	5	0.873614	0.0701422	hypothetical protein	N/A
Tb927.4.5100	8.87912	26	0.999287	8.15504	8	0.418474	0.532075	5	0.990902	0.0453483	Endoplasmic Reticulum-Golgi Intermediate Compartment (ERGIC)/Endoplasmic reticulum vesicle transporter, putative	N/A
Tb927.4.5110	572.625	26	0	315.048	8	0	126.174	5	0	0.591882	kinetoplastid kinetochore protein 8	kkt8
Tb927.4.5120	188.253	26	0	149.966	8	0	16.1571	5	0.0064096	0.364674	hypothetical protein, conserved	N/A
Tb927.4.5130	20.8755	26	0.74836	13.8148	8	0.0867214	0.396469	5	0.995426	0.168103	KH domain/Domain of unknown function (DUF1771)/Smr domain containing protein, putative	N/A
Tb927.4.5150	4.96933	26	0.999998	1.31788	8	0.995335	1.80877	5	0.874922	0.110298	hypothetical protein, conserved	N/A
Tb927.4.5160	2.87795	26	1	1.85633	8	0.985104	0.923006	5	0.968534	0.0276396	hypothetical protein, conserved	N/A
Tb927.4.5170	5.11245	26	0.999997	2.11244	8	0.977369	1.32175	5	0.932678	0.120147	ribosomal protein L7/L12, putative	N/A
Tb927.4.5180	2.20003	26	1	1.26112	8	0.996001	0.121881	5	0.999736	0.0555663	tousled-like kinase I	TLK1
Tb927.4.5190	5.39759	26	0.999995	4.27183	8	0.831803	0.776135	5	0.97853	0.0587801	hypothetical protein, conserved	N/A
Tb927.4.5200	2.96228	26	1	0.101879	8	1	1.17647	5	0.947114	0.0407351	Nucleoporin NUP62	NUP62
Tb927.4.5210	5.46838	26	0.999994	3.02245	8	0.932941	1.42682	5	0.921357	0.0888692	hypothetical protein, conserved	N/A
Tb927.4.5220	4.88426	26	0.999998	2.23781	8	0.97284	0.143742	5	0.999604	0.0882683	hypothetical protein	N/A
Tb927.4.5230	2.82046	26	1	2.19763	8	0.974346	0.418181	5	0.994814	0.0289534	hypothetical protein, conserved	N/A
Tb927.4.5240	21.8474	26	0.697016	21.3053	8	0.00637923	0.340572	5	0.99681	0.0327237	UDP-Gal or UDP-GlcNAc-dependent glycosyltransferase, putative	N/A
Tb927.4.5310	104.033	26	2.71448e-11	81.0815	8	2.9643e-14	16.0855	5	0.00660405	0.110236	Repressor of differentiation kinase 2	RDK2
Tb927.4.5320	17.2148	26	0.902451	8.67479	8	0.370468	2.0683	5	0.839616	0.162768	Component of IIS longevity pathway SMK-1, putative	N/A
Tb927.4.5330	9.83662	26	0.998246	4.23586	8	0.835241	3.48661	5	0.625415	0.100691	hypothetical protein	N/A
Tb927.4.5335	18.5749	26	0.853869	13.3862	8	0.099234	0.718455	5	0.98194	0.0838642	hypothetical protein	N/A
Tb927.4.5340	120.812	26	3.57492e-14	101.171	8	0	10.8359	5	0.0547334	0.15807	Flagellum attachment zone protein 11	FAZ11
Tb927.4.5350	9.71391	26	0.998426	1.50357	8	0.992648	5.09843	5	0.403987	0.133314	3-methylcrotonyl-CoA carboxylase, pseudogene, putative (pseudogene)	N/A
Tb04.24M18.150	33.9293	26	0.136813	27.471	8	0.000586037	3.12123	5	0.681301	0.240879	hypothetical protein, conserved	N/A
Tb927.4.5370	4.90537	26	0.999998	0.351621	8	0.999965	0.532099	5	0.990901	0.162893	Component of motile flagella 39	CMF39
Tb927.4.5380	39.7044	26	0.041695	13.2138	8	0.104702	10.6746	5	0.0582267	0.107782	Cilia- and flagella-associated protein 43	CFAP43
Tb927.4.5390	22.1383	26	0.681104	13.2214	8	0.104457	6.78551	5	0.237087	0.109351	serine/threonine-protein kinase NrkA	NRKA
Tb927.4.5430	11.7494	26	0.992498	1.59171	8	0.991078	9.63198	5	0.0863602	0.150219	variant surface glycoprotein (VSG, atypical), putative	N/A
Tb927.4.5450	NA	NA	NA	NA	NA	NA	NA	NA	NA	NA	variant surface glycoprotein, degenerate	N/A
Tb927.4.5560	NA	NA	NA	12.8892	8	0.115719	NA	NA	NA	7.35947	variant surface glycoprotein (VSG), putative	N/A
Tb927.4.5650	NA	NA	NA	0.0705305	8	1	3.00437e-18	5	1	212.67	variant surface glycoprotein, degenerate	N/A
Tb927.4.5680	5.10056	26	0.999997	0.217274	8	0.999995	4.37392	5	0.496927	0.3015	variant surface glycoprotein, degenerate	N/A
Tb927.5.110	228.63	26	0	186.2	8	0	13.3662	5	0.0201784	0.247355	variant surface glycoprotein (VSG)-related, putative	N/A
Tb927.5.120	1.72479	26	1	0.000677257	8	1	0.330459	5	0.997031	0.177895	expression site-associated gene 9 (ESAG9) protein, putative	N/A
Tb927.5.140	1.65415	26	1	0.843984	8	0.999055	0.212352	5	0.998975	0.134622	hypothetical protein, conserved	N/A
Tb927.5.160	NA	NA	NA	0.0593371	8	1	1.02636	5	0.960411	17.5221	retrotransposon hot spot protein (RHS, pseudogene), putative	N/A
Tb927.5.170	20.7484	26	0.75483	16.44	8	0.0364978	0.299529	5	0.997652	0.237753	hypothetical protein, conserved	N/A
Tb927.5.220	NA	NA	NA	18.1332	8	0.0202495	0.427325	5	0.994543	0.404193	variant surface glycoprotein, degenerate	N/A
Tb927.5.240	NA	NA	NA	14.2894	8	0.0745279	NA	NA	NA	2.7848	variant surface glycoprotein, degenerate	N/A
Tb927.5.270	5.12991	26	0.999997	0.921358	8	0.998698	2.3973	5	0.791876	0.384235	variant surface glycoprotein, interrupted	N/A
Tb927.5.280	4.62037	26	0.999999	0.780352	8	0.999292	0.0654914	5	0.999943	0.484829	retrotransposon hot spot protein 3 (RHS3), interrupted, degenerate	N/A
Tb927.5.290	43.0841	26	0.0189239	40.409	8	2.68786e-06	1.92021	5	0.860072	0.0701987	galactose kinase, degenerate	N/A
Tb927.5.300	5.63682	26	0.999992	2.92863	8	0.938756	0.0163081	5	0.999998	0.179667	thymine-7-hydroxylase, putative	TLP5
Tb927.5.310	75.2342	26	1.11461e-06	68.8882	8	8.1779e-12	3.05452	5	0.69158	0.10136	invariant surface glycoprotein, putative	N/A
Tb927.5.285b	4.51811	26	0.999999	3.01489	8	0.93342	1.45898	5	0.917755	0.0777712	expression site associated gene (ESAG) 4 protein, putative	N/A
Tb927.5.286b	NA	NA	NA	1.7208	8	0.988408	NA	NA	NA	2.52588	adenosine transporter 1	AT1
Tb927.5.287b	12.2203	26	0.989861	1.44667	8	0.993558	1.95387	5	0.855491	0.196287	galactokinase (pseudogene)	N/A
Tb927.5.289b	1.61105	26	1	1.23482	8	0.996286	0.110709	5	0.999791	0.165648	hypothetical protein	N/A
Tb927.5.293b	71.4115	26	4.12441e-06	50.9716	8	2.65736e-08	5.02811	5	0.412459	0.168628	hypothetical protein	N/A
Tb927.5.294b	10.134	26	0.99774	0.721386	8	0.999471	1.90914	5	0.861569	0.212186	hypothetical protein	N/A
Tb927.5.295b	NA	NA	NA	2.02663	8	0.980185	0.227974	5	0.998783	0.337702	retrotransposon hotspot (RHS) protein 1	RHS1
Tb927.5.297b	NA	NA	NA	3.59817	8	0.891439	NA	NA	NA	0.508546	hypothetical protein	N/A
Tb927.5.320	NA	NA	NA	2.80804	8	0.94582	NA	NA	NA	4.86874	receptor-type adenylate cyclase GRESAG 4, putative	N/A
Tb927.5.340	12.9656	26	0.984278	10.6916	8	0.219792	0.55122	5	0.990128	0.100037	expression site-associated gene 5 (ESAG5) protein, putative	N/A
Tb927.5.360	21.5526	26	0.712908	13.0278	8	0.110896	4.02832	5	0.545346	0.236068	75 kDa invariant surface glycoprotein	ISG75
Tb927.5.390	NA	NA	NA	3.41957	8	0.905341	3.58451	5	0.61064	1.76141	75 kDa invariant surface glycoprotein, putative	ISG75
Tb927.5.400	NA	NA	NA	0.00398861	8	1	NA	NA	NA	14.3511	75 kDa invariant surface glycoprotein, putative	ISG75
Tb927.5.410	NA	NA	NA	1.1332	8	0.997259	0.591495	5	0.988389	0.886036	invariant surface glycoprotein, putative	N/A
Tb927.5.420	2.88207	26	1	0.00639141	8	1	2.11766	5	0.832637	0.158869	invariant surface glycoprotein, putative	N/A
Tb927.5.440	NA	NA	NA	1.59575	8	0.991001	NA	NA	NA	2.61897	trans-sialidase, putative	N/A
Tb927.5.450	13.4306	26	0.979766	3.0978	8	0.928071	7.33331	5	0.197008	0.130857	NADH dehydrogenase [ubiquinone] flavoprotein 1, mitochondrial	NUBM
Tb927.5.460	7.27465	26	0.999889	3.61629	8	0.889979	0.313605	5	0.997379	0.142036	hypothetical protein, conserved	N/A
Tb927.5.470	9.13256	26	0.999083	3.83592	8	0.871616	4.67136	5	0.457288	0.0570458	riboflavin transporter	RibJ
Tb927.5.480	5.12755	26	0.999997	2.23028	8	0.973126	2.3326	5	0.801467	0.0526468	hypothetical protein, conserved	N/A
Tb927.5.490	20.1844	26	0.782739	15.3189	8	0.0532332	4.40264	5	0.493015	0.123345	methyltransferase, putative	N/A
Tb927.5.500	NA	NA	NA	3.66194	8	0.886264	0.161809	5	0.999471	7.8058	hypothetical protein, conserved	N/A
Tb927.5.510	69.7851	26	7.12982e-06	57.5886	8	1.38212e-09	7.22962	5	0.204116	0.137621	putative succinate dehydrogenase subunit	SDH10
Tb927.5.520	7.71618	26	0.999805	3.20561	8	0.920799	1.70515	5	0.88825	0.0847964	stomatin-like protein, putative	N/A
Tb927.5.530	5.54215	26	0.999993	4.00069	8	0.857061	1.03204	5	0.959941	0.0351689	hypothetical protein, conserved	N/A
Tb927.5.540	4.0961	26	1	2.69648	8	0.951939	0.167208	5	0.999427	0.0506962	hypothetical protein	N/A
Tb927.5.550	3.21489	26	1	0.316979	8	0.999977	1.60439	5	0.900718	0.156924	V-type proton ATPase subunit D, putative	VAd
Tb927.5.560	8.49271	26	0.999524	5.97696	8	0.649813	1.41341	5	0.922841	0.0647256	hypothetical protein, conserved	N/A
Tb927.5.570	4.97556	26	0.999998	2.54296	8	0.959698	2.30757	5	0.805154	0.0368961	hypothetical protein, conserved	N/A
Tb927.5.580	9.11052	26	0.999102	3.57448	8	0.893333	0.842819	5	0.974222	0.162924	prefoldin subunit, putative	N/A
Tb927.5.590	10.0292	26	0.99793	5.9823	8	0.649215	2.80884	5	0.729429	0.0613623	protein phosphatase 1, regulatory subunit, putative	N/A
Tb927.5.600	10.0416	26	0.997909	4.4682	8	0.812606	0.19984	5	0.999116	0.120068	hypothetical protein, conserved	N/A
Tb927.5.610	169.142	26	0	152.783	8	0	2.43824	5	0.785766	0.0827459	acidic phosphatase, putative	N/A
Tb5.NT.17	1.42729	26	1	0.185131	8	0.999997	0.020176	5	0.999997	0.11465	Noncoding RNA, putative	N/A
Tb927.5.620	8.69902	26	0.999407	6.07936	8	0.638343	0.812673	5	0.976218	0.0876613	invariant surface glycoprotein, putative	N/A
Tb927.5.630	175.301	26	0	164.264	8	0	6.3641	5	0.272384	0.159272	acidic phosphatase, putative	N/A
Tb927.5.640	21.6379	26	0.708335	13.0215	8	0.111112	4.95079	5	0.421915	0.105818	trans-sialidase, putative	N/A
Tb927.5.650	6.98113	26	0.999926	4.00544	8	0.856633	1.40732	5	0.923511	0.0679179	receptor-type adenylate cyclase GRESAG 4, putative	N/A
Tb927.5.660	7.71157	26	0.999806	2.21311	8	0.973771	0.0151468	5	0.999999	0.12428	Trypanosomal VSG domain containing protein, putative	N/A
Tb05.30F7.410	17.1611	26	0.904137	10.594	8	0.22578	1.73883	5	0.883972	0.238571	hypothetical protein	N/A
Tb927.5.670	12.8721	26	0.985084	6.75122	8	0.563697	0.505191	5	0.991932	0.120992	hypothetical protein, conserved	N/A
Tb927.5.680	59.3414	26	0.00020549	56.7448	8	2.01941e-09	1.14369	5	0.950164	0.0851634	hypothetical protein, conserved	N/A
Tb927.5.690	7.54779	26	0.999842	5.7057	8	0.680159	0.847254	5	0.973922	0.090416	MICOS complex subunit MIC17	MIC17
Tb927.5.700	28.7604	26	0.322089	20.1685	8	0.00971716	2.64248	5	0.754901	0.0983588	F-box-like, putative	N/A
Tb927.5.710	4.54518	26	0.999999	0.660306	8	0.999619	3.39954	5	0.63864	0.0674603	hypothetical protein, conserved	N/A
Tb927.5.720	7.14854	26	0.999907	4.51674	8	0.807756	0.486565	5	0.992607	0.160711	hypothetical protein	N/A
Tb927.5.730	8.85154	26	0.999306	5.79172	8	0.670549	0.988381	5	0.963497	0.0677796	hypothetical protein	N/A
Tb927.5.740	39.3156	26	0.0454716	31.9441	8	9.53128e-05	3.19843	5	0.669425	0.134817	hypothetical protein, conserved	N/A
Tb927.5.750	16.404	26	0.925986	15.323	8	0.0531612	0.711277	5	0.982344	0.0633985	hypothetical protein, conserved	N/A
Tb927.5.760	5.35099	26	0.999995	1.13237	8	0.997266	2.50082	5	0.776372	0.0325157	Cell cycle sequence binding phosphoprotein, putative	CSBPII_45
Tb927.5.770	22.006	26	0.688366	16.2982	8	0.0383058	1.24542	5	0.940447	0.122718	hypothetical protein, conserved	mt-SAF8
Tb927.5.780	22.2354	26	0.675751	19.9754	8	0.0104295	1.18876	5	0.945951	0.0547622	hypothetical protein, conserved	N/A
Tb927.5.790	28.2035	26	0.348519	20.0624	8	0.0101025	3.75424	5	0.585314	0.124098	casein kinase I isoform 1	CK1.1
Tb927.5.800	737.837	26	0	509.577	8	0	172.148	5	0	0.196798	casein kinase I, isoform 2	CK1.2
Tb927.5.810	1447.7	26	0	1383.37	8	0	26.6485	5	6.67742e-05	0.103278	zinc finger CCCH domain containing protein 11	ZC3H11
Tb927.5.820	28.246	26	0.34646	18.9322	8	0.0152263	4.86875	5	0.432107	0.226564	hypothetical protein, conserved	N/A
Tb927.5.830	31.3787	26	0.214467	16.5398	8	0.035274	2.7497	5	0.738508	0.247037	Tripartite attachment complex protein 65	TAC65
Tb927.5.840	141.104	26	0	124.155	8	0	2.55133	5	0.768745	0.218865	Nucleolar protein 111	NOP111
Tb927.5.850	202.4	26	0	84.6625	8	5.66214e-15	61.8492	5	5.03875e-12	0.288149	hypothetical protein, conserved	N/A
Tb927.5.860	78.9919	26	2.99547e-07	54.2809	8	6.08934e-09	11.338	5	0.0450751	0.211552	Selenoprotein T, putative	SelT
Tb927.5.890	12.7115	26	0.986396	2.69133	8	0.952212	6.25943	5	0.281787	0.147635	oligosaccharyl transferase subunit, putative	OST
Tb927.5.900	6.42481	26	0.999968	0.143166	8	0.999999	2.02513	5	0.845657	0.151661	oligosaccharyl transferase subunit, putative	N/A
Tb927.5.910	43.8159	26	0.0158197	38.0619	8	7.33273e-06	0.199862	5	0.999115	0.121569	oligosaccharyl transferase subunit, putative	N/A
Tb927.5.920	12.207	26	0.989945	11.1834	8	0.19152	0.21407	5	0.998955	0.0596386	rhodanese-like domain containing protein, putative	N/A
Tb927.5.930	30.2386	26	0.257842	20.1474	8	0.0097924	4.3752	5	0.496753	0.15582	NADH-dependent fumarate reductase	FRDg
Tb927.5.940	109.282	26	3.50464e-12	87.8029	8	1.33227e-15	14.1858	5	0.0144714	0.205116	NADH-dependent fumarate reductase, putative	N/A
Tb927.5.950	13.1478	26	0.982612	6.65713	8	0.574036	4.80134	5	0.440603	0.115543	monothiol glutaredoxin, putative	N/A
Tb927.5.960	25.3382	26	0.4999	12.8017	8	0.118855	6.22623	5	0.284824	0.243871	atpase family aaa domain-containing protein 1	N/A
Tb927.5.970	14.7418	26	0.961875	3.81763	8	0.873191	8.69483	5	0.121873	0.117789	class I transcription factor A, subunit 6	CITFA-6
Tb927.5.980	33.6903	26	0.143	30.1958	8	0.000195176	1.98041	5	0.851849	0.102482	2OG-Fe(II) oxygenase superfamily, putative	N/A
Tb927.5.990	23.4558	26	0.60705	0.00437317	8	1	8.91717	5	0.112414	0.189104	hypothetical protein, conserved	N/A
Tb927.5.1000	476.965	26	0	427.084	8	0	26.01	5	8.88374e-05	0.285579	ubiquitin-conjugating enzyme E2, putative	N/A
Tb927.5.1010	2.34253	26	1	2.09778	8	0.977867	0.0338875	5	0.999989	0.0262077	hypothetical protein, conserved	N/A
Tb927.5.1020	36.3493	26	0.0854294	27.2609	8	0.00063724	0.246683	5	0.998527	0.0889885	disulfide isomerase, putative	N/A
Tb927.5.1030	57.2229	26	0.000391543	37.7237	8	8.46655e-06	10.5487	5	0.0610998	0.197332	Iron-sulfur assembly protein 2	Isa2
Tb927.5.1040	14.2405	26	0.969694	4.36688	8	0.822599	4.38876	5	0.494903	0.176305	hypothetical protein	N/A
Tb927.5.1050	18.7445	26	0.847034	3.31951	8	0.912737	6.05134	5	0.301255	0.109966	hypothetical protein	N/A
Tb927.5.1060	24.1806	26	0.565639	15.943	8	0.0432027	4.97476	5	0.418968	0.133594	mitochondrial processing peptidase, beta subunit, putative	N/A
Tb927.5.1070	7.73493	26	0.999801	0.640346	8	0.999661	2.75478	5	0.737729	0.0853034	OTU-like cysteine protease, putative	N/A
Tb927.5.1080	65.316	26	3.10925e-05	57.7255	8	1.29953e-09	1.74135	5	0.883649	0.137564	RNA-binding protein, putative	RBP22
Tb927.5.1090	44.6807	26	0.0127566	8.24133	8	0.410258	26.1659	5	8.28599e-05	0.143634	threonyl-tRNA synthetase, putative	N/A
Tb927.5.1100	56.0708	26	0.000552628	47.5379	8	1.21069e-07	7.00819	5	0.220032	0.109847	peroxisome targeting signal 1 receptor	PEX5
Tb927.5.1110	49.5598	26	0.00354708	32.9099	8	6.39336e-05	9.30616	5	0.097458	0.0654374	60S ribosomal protein L8, putative	N/A
Tb927.5.1120	64.5612	26	3.96799e-05	11.0999	8	0.196103	29.0509	5	2.26607e-05	0.197727	Phage tail fibre repeat, putative	TZP656
Tb927.5.1130	21.8322	26	0.697842	13.4559	8	0.0970974	3.01725	5	0.697326	0.122692	hypothetical protein, conserved	N/A
Tb927.5.1140	13.9131	26	0.974127	10.827	8	0.211693	1.13728	5	0.950751	0.0450141	choline/ethanolamine kinase	C/EK1
Tb927.5.1145	3.50449	26	1	1.27991	8	0.995788	0.925353	5	0.968359	0.0772579	hypothetical protein	N/A
Tb927.5.1150	65.0912	26	3.34402e-05	60.7052	8	3.38884e-10	1.56942	5	0.904922	0.138451	RNA helicase Prp43	N/A
Tb927.5.1160	148.219	26	0	114.569	8	0	13.3051	5	0.0206814	0.28167	Degradation arginine-rich protein for mis-folding, putative	N/A
Tb927.5.1170	13.658	26	0.977237	12.6908	8	0.122942	0.78515	5	0.977971	0.112774	hypothetical protein, conserved	N/A
Tb927.5.1180	16.561	26	0.921746	12.1507	8	0.144607	0.944014	5	0.966954	0.135502	hypothetical protein, conserved	N/A
Tb927.5.1200	27.1951	26	0.39916	19.5641	8	0.0121174	7.48226	5	0.187172	0.0781871	exosome complex component CSL4	CSL4
Tb927.5.1210	19.9329	26	0.794724	9.94205	8	0.269117	7.76112	5	0.169902	0.143469	short-chain dehydrogenase, putative	N/A
Tb927.5.1220	118.495	26	9.05942e-14	28.895	8	0.000330838	54.4468	5	1.69631e-10	0.22878	hypothetical protein, conserved	N/A
Tb927.5.1230	2.57534	26	1	1.14357	8	0.997169	0.439496	5	0.994172	1.11622	hypothetical protein, conserved	N/A
Tb927.5.1240	18.3038	26	0.864444	15.6873	8	0.0470813	0.00913507	5	1	0.0967592	LicD family, putative	N/A
Tb927.5.1250	10.0618	26	0.997873	7.72724	8	0.460557	1.67704	5	0.89178	0.0489744	GAF domain/TIP41-like family, putative	N/A
Tb927.5.1260	14.7624	26	0.961526	10.1568	8	0.254192	1.47336	5	0.916123	0.0722184	Sulfate transporter N-terminal domain with GLY motif/Sulfate transporter family, putative	N/A
Tb927.5.1270	12.2947	26	0.989386	8.13856	8	0.420054	0.0902764	5	0.999874	0.0845312	Acidic leucine-rich nuclear phosphoprotein 32 family member	N/A
Tb927.5.1280	40.1503	26	0.037707	25.7083	8	0.00117805	4.97256	5	0.419238	0.180438	alanine racemase, putative	N/A
Tb927.5.1290	38.3099	26	0.0566627	17.9007	8	0.0219831	16.9979	5	0.00450379	0.139208	hypothetical protein, conserved	N/A
Tb927.5.1300	15.3854	26	0.949872	11.713	8	0.164475	0.228316	5	0.998778	0.061604	V-type proton ATPase subunit a, putative	VAa
Tb927.5.1310	11.2929	26	0.994505	5.80559	8	0.668998	4.40732	5	0.492379	0.0843381	protoheme IX farnesyltransferase, putative	N/A
Tb927.5.1320	10.2016	26	0.99761	7.13909	8	0.521703	1.04299	5	0.959025	0.0675904	Kinetochore interacting protein 2	KKIP2
Tb927.5.1330	6.8918	26	0.999935	0.346997	8	0.999967	5.31615	5	0.378527	0.0700083	hypothetical protein, conserved	N/A
Tb927.5.1340	17.1738	26	0.903738	11.6018	8	0.169875	2.72247	5	0.74268	0.237604	pre-mRNA splicing factor, putative	SYF1
Tb927.5.1350	4.47417	26	0.999999	3.00585	8	0.93399	0.637242	5	0.986235	0.056581	hypothetical protein, conserved	N/A
Tb927.5.1360	23.2213	26	0.620398	13.9581	8	0.0828641	4.34274	5	0.501195	0.131407	nucleoside 2-deoxyribosyltransferase	NDRT
Tb927.5.1370	2.66003	26	1	0.768495	8	0.999331	0.616504	5	0.987235	0.0682252	peptidyl-prolyl cis-trans isomerase, putative	N/A
Tb927.5.1380	9.50276	26	0.998699	5.99508	8	0.647783	2.7026	5	0.74572	0.0652989	hypothetical protein	N/A
Tb927.5.1390	7.03539	26	0.99992	1.91619	8	0.983474	2.48073	5	0.779394	0.120915	64 kDa invariant surface glycoprotein	ISG64
Tb927.5.1400	9.47688	26	0.998729	4.3448	8	0.824752	3.6628	5	0.598909	0.0927275	hypothetical protein	N/A
Tb927.5.1410	11.2768	26	0.994568	5.47109	8	0.706241	3.78951	5	0.580102	0.190935	64 kDa invariant surface glycoprotein	ISG64
Tb927.5.1420	13.5045	26	0.978969	8.08538	8	0.425174	1.72437	5	0.885816	0.205692	hypothetical protein	N/A
Tb927.5.1430	11.8808	26	0.991824	10.5193	8	0.230453	1.19771	5	0.945097	0.0412501	64 kDa invariant surface glycoprotein	ISG64
Tb927.5.1440	7.80292	26	0.999784	3.68109	8	0.88469	2.9079	5	0.714183	0.0719242	hypothetical protein	N/A
Tb927.5.1450	6.71115	26	0.99995	5.8605	8	0.662855	0.669806	5	0.984585	0.0387223	receptor-type adenylate cyclase GRESAG 4, putative	N/A
Tb927.5.1460	472.891	26	0	427.952	8	0	26.6216	5	6.75831e-05	0.246876	Possible lysine decarboxylase, putative	N/A
Tb927.5.1470	56.9205	26	0.000428784	41.5351	8	1.65527e-06	13.4079	5	0.0198419	0.102134	NADH-cytochrome b5 reductase, putative	B5R
Tb927.5.1480	27.372	26	0.39003	23.1174	8	0.00321679	2.18265	5	0.823339	0.0647598	hypothetical protein	N/A
Tb927.5.1490	10.2307	26	0.997552	6.94124	8	0.542986	0.843806	5	0.974156	0.393257	Eukaryotic translation initiation factor 4 gamma 1	eif4g1
Tb927.5.1500	14.8431	26	0.960137	7.6683	8	0.466524	5.08573	5	0.405508	0.0853405	hypothetical protein, conserved	N/A
Tb927.5.1510	21.5815	26	0.711362	14.5318	8	0.0689153	1.39361	5	0.925011	0.0847205	Mitochondrial SSU ribosomal protein, putative	mS23
Tb927.5.1520	24.5233	26	0.54607	19.0428	8	0.0146323	0.0880765	5	0.999881	0.104446	ATP-dependent protease ATPase subunit HslU1	HslU1
Tb927.5.1530	10.6196	26	0.99666	1.12301	8	0.997345	6.00324	5	0.305904	0.0822236	Flavin-binding monooxygenase-like, putative	N/A
Tb927.5.1540	7.54035	26	0.999844	0.987432	8	0.998327	1.15452	5	0.949166	0.0655581	hypothetical protein, conserved	N/A
Tb927.5.1550	844.801	26	0	500.485	8	0	203.431	5	0	0.500032	mitochondrial carrier protein	MCP23
Tb927.5.1560	129.173	26	1.22125e-15	125.73	8	0	1.26482	5	0.93851	0.139922	ATP-dependent DEAD/H RNA helicase, putative	N/A
Tb927.5.1570	17.655	26	0.887963	12.6792	8	0.123374	3.52937	5	0.618949	0.0627892	zinc finger CCCH domain containing protein 12	ZC3H12
Tb927.5.1580	16.1956	26	0.93138	13.0535	8	0.110022	0.000614056	5	1	0.0574278	zinc finger CCCH domain containing protein 13	ZC3H13
Tb927.5.1590	28.0443	26	0.35628	25.7195	8	0.00117286	0.000930808	5	1	0.083098	hypothetical protein, conserved	N/A
Tb927.5.1600	27.0969	26	0.404266	17.2217	8	0.0278811	6.08726	5	0.29782	0.0955637	hypothetical protein, conserved	N/A
Tb927.5.1610	59.3277	26	0.000206355	31.0099	8	0.000139935	25.5299	5	0.000110055	0.094524	60S ribosomal protein L13a, putative	N/A
Tb927.5.1620	32.5857	26	0.17446	28.4671	8	0.000393121	0.28571	5	0.997903	0.0653648	hypothetical protein, conserved	N/A
Tb927.5.1630	23.8132	26	0.586644	16.7307	8	0.0330385	2.48663	5	0.778508	0.0824854	hypothetical protein, conserved	N/A
Tb927.5.1640	172.063	26	0	110.408	8	0	28.0441	5	3.5683e-05	0.370847	hypothetical protein, conserved	N/A
Tb927.5.1650	18.3955	26	0.860914	13.8258	8	0.08642	2.33281	5	0.801436	0.0586568	CMGC/DYRK protein kinase, putative	N/A
Tb927.5.1660	24.8866	26	0.525401	19.6574	8	0.0117129	1.01709	5	0.961176	0.0762907	pyruvate dehydrogenase phosphatase, putative	PDP
Tb927.5.1670	11.5167	26	0.993583	7.70412	8	0.462893	2.26969	5	0.810708	0.0788807	hypothetical protein, conserved	N/A
Tb927.5.1680	114.445	26	4.55858e-13	75.6652	8	3.62932e-13	27.2251	5	5.15639e-05	0.192454	hypothetical protein, conserved	N/A
Tb927.5.1690	73.9767	26	1.7198e-06	33.2393	8	5.57647e-05	22.572	5	0.000407456	0.181882	hypothetical protein, conserved	N/A
Tb927.5.1700	39.2087	26	0.0465613	8.74989	8	0.363833	20.9255	5	0.00083674	0.27819	replication Factor A 28 kDa subunit, putative	N/A
Tb927.5.1710	104.497	26	2.26765e-11	88.4132	8	9.99201e-16	11.1884	5	0.0477696	0.17805	ATP synthase F1 subunit p18, mitochondrial	P18
Tb927.5.1720	26.2748	26	0.448084	22.4869	8	0.00408941	0.634821	5	0.986353	0.0837781	hypothetical protein, conserved	N/A
Tb927.5.1730	0.758137	26	1	0.151362	8	0.999999	0.155263	5	0.999522	0.0483097	Ecotin-like protein	ISP
Tb927.5.1740	66.9701	26	1.81284e-05	59.7029	8	5.33041e-10	3.89835	5	0.564142	0.0951449	hypothetical protein	N/A
Tb927.5.1750	11.5427	26	0.993468	10.0882	8	0.258893	0.11256	5	0.999783	0.0837654	conserved protein, unknown function	N/A
Tb927.5.1760	16.6779	26	0.918491	11.7953	8	0.160575	0.168805	5	0.999414	0.129667	Isoprenylcysteine alpha-carbonyl methylesterase, putative	N/A
Tb927.5.1770	27.176	26	0.40015	19.6335	8	0.0118154	3.27669	5	0.657413	0.0975728	RNA pseudouridylate synthase, putative	N/A
Tb927.5.1780	3.88102	26	1	0.402407	8	0.999942	2.4679	5	0.781321	0.0408581	hypothetical protein, conserved	N/A
Tb927.5.1790	28.5639	26	0.331282	23.8025	8	0.00247316	1.79611	5	0.876577	0.0896145	Mitochondrial SSU ribosomal protein, putative	mS54
Tb927.5.1800	14.4379	26	0.966768	3.51869	8	0.897734	7.87314	5	0.163367	0.0999671	hypothetical protein, conserved	N/A
Tb927.5.1810	301.959	26	0	285.251	8	0	1.58765	5	0.902738	0.0870799	lysosomal/endosomal membrane protein p67	p67
Tb927.5.1820	24.4736	26	0.548902	19.8477	8	0.0109279	1.82993	5	0.872141	0.0578565	60S acidic ribosomal protein, putative	N/A
Tb927.5.1830	23.4546	26	0.607123	20.3793	8	0.0089923	1.7433	5	0.8834	0.0687658	lysosomal/endosomal membrane protein p67	p67
Tb927.5.1840	1.92954	26	1	0.693001	8	0.999544	1.06584	5	0.957083	0.0268513	hypothetical protein, conserved	N/A
Tb927.5.1850	28.9298	26	0.314286	25.2207	8	0.00142615	0.946935	5	0.966731	0.0875588	hypothetical protein, conserved	N/A
Tb927.5.1860	11.3699	26	0.994201	5.31877	8	0.723026	2.47507	5	0.780245	0.0775146	hypothetical protein, conserved	N/A
Tb927.5.1870	24.8931	26	0.525033	24.6867	8	0.00175638	0.0182885	5	0.999998	0.0383039	Fidgetin, putative	N/A
Tb927.5.1880	48.3903	26	0.00486724	21.0895	8	0.00691336	10.493	5	0.0624123	0.401765	inhibitor of serine peptidase (ISP), putative	ISP2
Tb927.5.1890	12.1734	26	0.990153	11.2721	8	0.186755	0.302974	5	0.997587	0.0494786	hypothetical protein, conserved	N/A
Tb927.5.1900	50.8195	26	0.00250668	11.7643	8	0.162033	24.9866	5	0.000140168	0.199385	Outer dynein arm docking complex protein 1, putative	dDC1
Tb927.5.1910	14.5549	26	0.964941	11.4032	8	0.179881	0.00485525	5	1	0.0542693	hypothetical protein, conserved	N/A
Tb927.5.1920	7.88364	26	0.999762	4.36714	8	0.822573	2.43655	5	0.78602	0.079494	hypothetical protein, conserved	N/A
Tb927.5.1930	238.447	26	0	204.682	8	0	15.4768	5	0.0085081	0.284493	signal peptidase subunit, putative	N/A
Tb927.5.1940	85.5095	26	2.89294e-08	34.7935	8	2.91559e-05	5.7297	5	0.333415	0.436033	hypothetical protein, conserved	N/A
Tb927.5.1950	28.3608	26	0.340936	20.9311	8	0.00733284	4.88598	5	0.429953	0.0570474	hypothetical protein, conserved	N/A
Tb927.5.1960	24.3125	26	0.558104	12.2915	8	0.138663	4.10763	5	0.534026	0.111587	hypothetical protein, conserved	N/A
Tb927.5.1970	41.6571	26	0.0266201	9.14825	8	0.329944	27.2676	5	5.05898e-05	0.223197	hypothetical protein	N/A
Tb927.5.1980	21.9007	26	0.694116	3.07299	8	0.929694	7.61315	5	0.178884	0.143143	Galactose oxidase, central domain/Kelch motif containing protein, putative	N/A
Tb927.5.1990	919.277	26	0	836.346	8	0	63.342	5	2.47291e-12	0.227684	hypothetical protein, conserved	N/A
Tb927.5.2000	373.871	26	0	272.8	8	0	80.8179	5	5.55112e-16	0.213334	hypothetical protein	N/A
Tb927.5.2010	127.485	26	2.44249e-15	97.8513	8	0	21.4055	5	0.000678911	0.239491	hypothetical protein	N/A
Tb927.5.2020	23.2573	26	0.618353	19.2044	8	0.0138038	0.736002	5	0.980935	0.0779329	hypothetical protein, conserved	N/A
Tb927.5.2030	36.7026	26	0.0794843	20.9796	8	0.00720186	5.44721	5	0.363769	0.178717	hypothetical protein, conserved	N/A
Tb927.5.2040	9.87885	26	0.998181	1.68926	8	0.989102	1.08001	5	0.955858	0.256802	hypothetical protein, conserved	N/A
Tb927.5.2050	31.3223	26	0.216484	27.4935	8	0.00058079	0.847106	5	0.973932	0.107591	Putative methyltransferase, putative	N/A
Tb927.5.2060	29.6152	26	0.283859	26.3705	8	0.000907421	1.9673	5	0.853652	0.100489	Cell division cycle 5-like protein	CDC5L
Tb927.5.2070	11.013	26	0.995506	9.62961	8	0.29199	0.0116154	5	0.999999	0.0635162	LSU ribosomal protein, mitochondrial, putative	N/A
Tb927.5.2080	8.76448	26	0.999366	6.84493	8	0.553453	0.432847	5	0.994376	0.0615646	GMP reductase	GMPR
Tb927.5.2090	17.4882	26	0.893594	11.141	8	0.193839	5.43258	5	0.365395	0.0499908	kinesin, putative	KIN2A
Tb927.5.2100	13.0141	26	0.983847	12.012	8	0.150671	0.274712	5	0.998092	0.0392464	RNA-binding protein, putative	RBP30
Tb927.5.2110	11.3604	26	0.994239	4.34863	8	0.824379	0.00353329	5	1	0.160349	G-patch domain containing protein, putative	N/A
Tb927.5.2120	18.0603	26	0.873568	10.7991	8	0.213343	1.50934	5	0.91199	0.12134	hypothetical protein, conserved	N/A
Tb927.5.2130	11.0804	26	0.99528	7.71267	8	0.462028	1.12485	5	0.951881	0.0574373	Lariat debranching enzyme, C-terminal domain containing protein, putative	N/A
Tb927.5.2140	10.0372	26	0.997916	5.61427	8	0.69035	0.000392833	5	1	0.0955666	regulator of nonsense transcripts 1	UPF1
Tb927.5.2150	8.45947	26	0.999541	7.32646	8	0.501855	0.918004	5	0.968905	0.0414667	hypothetical protein, conserved	N/A
Tb927.5.2160	102.656	26	4.62362e-11	87.6752	8	1.33227e-15	8.66403	5	0.123239	0.230116	conserved protein	N/A
Tb927.5.2170	4.25286	26	1	2.55681	8	0.959029	0.944649	5	0.966906	0.0672103	conserved protein	N/A
Tb927.5.2260	37.3427	26	0.0696003	33.9561	8	4.13772e-05	0.582389	5	0.988795	0.167878	conserved protein	N/A
Tb927.5.2270	6.31266	26	0.999973	0.889887	8	0.998853	2.13431	5	0.830266	0.0987679	Component of motile flagella 44	CMF44
Tb927.5.2280	1.40431	26	1	0.342387	8	0.999969	0.360333	5	0.996352	0.0444338	acetyltransferase, putative	N/A
Tb927.5.2290	20.9125	26	0.746467	15.187	8	0.0556097	0.0799871	5	0.999906	0.0666394	ATP-dependent RNA helicase, putative	N/A
Tb927.5.2300	43.6788	26	0.0163632	18.4733	8	0.0179448	15.3991	5	0.0087864	0.238164	formin, putative	N/A
Tb927.5.2310	21.4164	26	0.720163	19.2352	8	0.0136512	0.11044	5	0.999793	0.109249	Phosphorylated CTD interacting factor 1 WW domain containing protein, putative	N/A
Tb927.5.2320	58.6915	26	0.000250799	50.0603	8	3.97908e-08	1.23987	5	0.940996	0.101122	Mak10 subunit, NatC N(alpha)-terminal acetyltransferase, putative	N/A
Tb927.5.2325	55.9997	26	0.000564424	26.804	8	0.000764222	22.3159	5	0.000455921	0.196514	hypothetical protein	N/A
Tb927.5.2330	15.0862	26	0.955737	9.20467	8	0.325326	5.03349	5	0.411807	0.0687323	hypothetical protein, conserved	N/A
Tb927.5.2340	4.7112	26	0.999999	2.88926	8	0.941113	1.06456	5	0.957192	0.0628547	hypothetical protein, conserved	N/A
Tb927.5.2350	7.34301	26	0.999879	2.75912	8	0.948553	0.864507	5	0.972738	0.0919822	glycosyltransferase (GlcNAc), putative	N/A
Tb927.5.2360	8.2188	26	0.999648	6.4958	8	0.591874	0.290244	5	0.997823	0.0986598	hypothetical protein, conserved	N/A
Tb927.5.2370	9.16768	26	0.999051	8.47344	8	0.38864	0.166351	5	0.999434	0.0614864	hydrolase, alpha/beta fold family, putative	N/A
Tb927.5.2380	4.19072	26	1	2.43584	8	0.964656	0.974812	5	0.964572	0.0793768	hydrolase, alpha/beta fold family, putative	N/A
Tb927.5.2390	12.3813	26	0.988811	4.57714	8	0.801667	1.46019	5	0.917617	0.0776396	hypothetical protein, conserved	N/A
Tb927.5.2400	28.4633	26	0.336045	4.82028	8	0.7766	13.1086	5	0.022382	0.0776111	Peptidase C19, ubiquitin carboxyl-terminal hydrolase, putative	N/A
Tb927.5.2410	31.2782	26	0.218071	0.0199631	8	1	18.0519	5	0.0028821	0.118604	kinesin, putative	KIN-E
Tb927.5.2420	14.5286	26	0.965358	3.58816	8	0.892241	9.67775	5	0.0848984	0.11139	NOL1/NOP2/sun family, putative	N/A
Tb5.NT.60	10.3885	26	0.997217	5.46134	8	0.70732	3.19993	5	0.669194	0.85324	Noncoding RNA, putative	N/A
Tb927.5.2430	14.9763	26	0.957767	13.8403	8	0.0860238	0.470374	5	0.993168	0.0604405	membrane transporter protein, putative	N/A
Tb5.NT.61	15.9397	26	0.937644	3.9649	8	0.860276	3.31782	5	0.651114	0.504015	Noncoding RNA, putative	N/A
Tb927.5.2440	32.2809	26	0.183998	3.03776	8	0.931966	20.2759	5	0.00110917	0.141524	Centrosomal protein of 164 kDa, putative	CEP164A
Tb927.5.2450	26.0845	26	0.458465	18.7312	8	0.0163651	0.0102591	5	0.999999	0.084418	5'-3' exoribonuclease B, putative (pseudogene)	XRNB
Tb927.5.2460	3.59222	26	1	1.80885	8	0.986321	0.0684983	5	0.999936	0.0461022	hypothetical protein, conserved	N/A
Tb927.5.2470	6.44501	26	0.999967	5.08754	8	0.74818	0.622415	5	0.986954	0.0312928	hypothetical protein, conserved	N/A
Tb927.5.2480	65.2407	26	3.18597e-05	57.6559	8	1.34089e-09	1.43934	5	0.919962	0.112848	hypothetical protein, conserved	N/A
Tb927.5.2490	4.07335	26	1	2.63229	8	0.955276	0.455229	5	0.993671	0.0507253	hypothetical protein, conserved, frameshift	N/A
Tb927.5.2500	90.1035	26	5.3529e-09	50.0692	8	3.96345e-08	7.85945	5	0.164154	0.266472	hypothetical protein, conserved	N/A
Tb927.5.2510	33.6723	26	0.143474	24.3071	8	0.00203516	8.07777	5	0.152001	0.0926635	hypothetical protein, conserved	N/A
Tb927.5.2520	60.824	26	0.000129815	55.9595	8	2.87258e-09	0.0682708	5	0.999937	0.112692	TPR repeat, putative	N/A
Tb927.5.2530	91.1453	26	3.63583e-09	84.0508	8	7.43849e-15	1.71885	5	0.886517	0.105617	RNA cytidine acetyltransferase	NAT10
Tb927.5.2550	69.9472	26	6.75302e-06	53.3063	8	9.40813e-09	8.51792	5	0.129908	0.161389	hypothetical protein, conserved	N/A
Tb927.5.2560	23.5332	26	0.602636	12.4519	8	0.132151	2.21456	5	0.818731	0.37323	hypothetical protein, conserved	N/A
Tb927.5.2570	24.1721	26	0.566123	4.26684	8	0.832281	14.7933	5	0.0112831	0.149401	eukaryotic translation initiation factor 3 subunit b	EIF3B
Tb927.5.2580	12.6149	26	0.98714	5.53859	8	0.698761	2.44186	5	0.785225	0.109456	hypothetical protein, conserved	N/A
Tb927.5.2590	18.5443	26	0.855083	15.8982	8	0.0438601	0.00565357	5	1	0.130502	Macro domain containing protein, putative	N/A
Tb927.5.2600	6.97022	26	0.999927	6.60078	8	0.580252	0.2402	5	0.998619	0.0459358	methyltransferase domain containing protein, putative	N/A
Tb927.5.2610	2.81266	26	1	0.477423	8	0.999888	1.20608	5	0.944293	0.0534331	hypothetical protein, conserved	N/A
Tb927.5.2620	37.3403	26	0.0696362	34.2954	8	3.59128e-05	2.00853	5	0.847964	0.0338763	hypothetical protein, conserved	N/A
Tb927.5.2630	7.88844	26	0.99976	7.24252	8	0.510707	0.61771	5	0.987178	0.0471863	hypothetical protein, conserved	N/A
Tb927.5.2640	49.7509	26	0.00336646	43.4856	8	7.11519e-07	0.182802	5	0.999288	0.136556	nicotinamide/nicotinic acid mononucleotide adenylyltransferase	N/A
Tb927.5.2650	9.56793	26	0.998619	0.59915	8	0.999736	1.53412	5	0.909099	0.102619	L-galactonolactone oxidase	ALO
Tb927.5.2660	141.028	26	0	126.452	8	0	6.68238	5	0.245354	0.170591	NUC130/3NT domain/SDA1, putative	N/A
Tb927.5.2670	12.6833	26	0.986616	7.18622	8	0.516681	2.81388	5	0.728653	0.105831	hypothetical protein, conserved	N/A
Tb927.5.2680	21.1581	26	0.733758	3.24556	8	0.918016	5.30654	5	0.379626	0.109163	hypothetical protein, conserved	N/A
Tb927.5.2690	4.79265	26	0.999998	0.245022	8	0.999991	0.00216411	5	1	0.101576	inositol-1(or 4)-monophosphatase 1, putative	IMPase 1
Tb927.5.2700	7.70351	26	0.999808	3.36485	8	0.909422	0.230704	5	0.998747	0.118795	otubain cysteine peptidase, Clan CA, family C65, putative	N/A
Tb927.5.2710	20.4907	26	0.767751	14.0068	8	0.0815872	1.84939	5	0.869568	0.0763479	hypothetical protein, conserved	N/A
Tb927.5.2720	13.3486	26	0.980625	6.51696	8	0.589527	0.239318	5	0.998631	0.0948013	zinc finger protein ZPR1	ZPR1
Tb927.5.2730	23.2471	26	0.61893	20.3946	8	0.00894196	0.627745	5	0.986698	0.0953802	hypothetical protein, conserved	N/A
Tb927.5.2740	19.8594	26	0.798171	2.69533	8	0.952	10.2447	5	0.0685905	0.136344	Rab-GTPase-TBC domain containing protein, putative	N/A
Tb927.5.2750	44.273	26	0.0141255	37.9573	8	7.66635e-06	0.0158192	5	0.999998	0.0746694	Alpha/beta hydrolase family, putative	N/A
Tb927.5.2760	7.63339	26	0.999824	0.0171797	8	1	3.48063	5	0.62632	0.122946	UDP-Gal or UDP-GlcNAc-dependent glycosyltransferase, putative	N/A
Tb927.5.2770	36.8188	26	0.0776075	34.9377	8	2.74464e-05	0.125997	5	0.999713	0.0569029	SET domain containing protein, putative	N/A
Tb927.5.2780	58.3527	26	0.000278105	29.9469	8	0.000215999	12.4735	5	0.0288454	0.317595	mitochondrial DNA polymerase beta	N/A
Tb927.5.2790	17.6616	26	0.887737	13.7241	8	0.0892459	0.058998	5	0.999956	0.134869	mitochondrial DNA polymerase beta-PAK	Pol beta-PAK
Tb927.5.2800	19.4164	26	0.818378	15.4805	8	0.0504481	2.01664	5	0.846838	0.080086	Beta-lactamase superfamily domain containing protein, putative	N/A
Tb927.5.2810	9.79654	26	0.998307	9.58553	8	0.295329	0.0119209	5	0.999999	0.0396714	hypothetical protein, conserved	N/A
Tb927.5.2820	10.4422	26	0.997095	3.59369	8	0.891798	5.4452	5	0.363992	0.102024	Serine/threonine-protein kinase NEK6, putative	NEK6
Tb927.5.2830	9.65146	26	0.998511	6.3459	8	0.608546	1.18862	5	0.945965	0.211064	hypothetical protein, conserved	N/A
Tb927.5.2840	7.91827	26	0.999751	4.77898	8	0.780917	1.1479	5	0.949777	0.081679	hypothetical protein, conserved	N/A
Tb927.5.2850	456.377	26	0	169.841	8	0	157.291	5	0	0.336221	radial spoke protein RSP2, putative	N/A
Tb927.5.2860	7.523	26	0.999847	6.63081	8	0.576937	0.367647	5	0.996174	0.0504034	Protein of unknown function (DUF2453), putative	N/A
Tb927.5.2870	35.8642	26	0.0941957	9.66961	8	0.288985	13.5696	5	0.0185876	0.430253	hypothetical protein	N/A
Tb927.5.2880	5.22204	26	0.999996	0.522297	8	0.999843	0.700723	5	0.982929	0.0899309	chaperone protein DnaJ, putative	J14
Tb927.5.2890	18.7135	26	0.848297	8.15984	8	0.418014	7.45521	5	0.188926	0.102379	AAA domain (dynein-related subfamily)/von Willebrand factor type A domain containing protein, putative	N/A
Tb927.5.2900	54.2545	26	0.000942836	9.47438	8	0.30387	23.2856	5	0.000297654	0.25258	histone deacetylase 4	HDAC4
Tb5.NT.67	3.17788	26	1	0.193604	8	0.999997	0.0215593	5	0.999996	0.134949	Noncoding RNA, putative	N/A
Tb927.5.2910	17.2339	26	0.901847	15.9598	8	0.0429587	0.468327	5	0.993237	0.112169	hypothetical protein, conserved	N/A
Tb927.5.2920	9.44133	26	0.998771	1.45816	8	0.993381	5.66773	5	0.339904	0.125905	Ring finger domain containing protein, putative	N/A
Tb927.5.2930	24.868	26	0.526456	21.743	8	0.00541488	0.572333	5	0.989235	0.0614391	Mitochondrial ATP synthase subunit, putative	N/A
Tb927.5.2940	23.9484	26	0.578915	20.0725	8	0.0100651	0.834099	5	0.974808	0.0540484	stress-induced protein sti1, putative	STI1
Tb927.5.2950	141.833	26	0	86.711	8	2.10942e-15	27.9649	5	3.69785e-05	0.193234	Component of motile flagella 3	CMF3
Tb927.5.2960	5.82427	26	0.999988	1.44179	8	0.993633	1.06655	5	0.957022	0.0706522	phosphoribosylpyrophosphate synthetase, putative	PRS
Tb927.5.2970	38.1932	26	0.058104	15.4827	8	0.0504126	12.0396	5	0.0342491	0.225287	suppressive immunomodulating factor	TSIF
Tb927.5.2980	11.1773	26	0.994938	2.28403	8	0.971043	3.28308	5	0.656433	0.0688371	Exocyst complex component Sec3, putative	N/A
Tb927.5.2990	6.77271	26	0.999945	2.80388	8	0.946056	3.54817	5	0.616112	0.0835695	hypothetical protein, conserved	N/A
Tb927.5.3000	5.1986	26	0.999996	2.87885	8	0.941729	0.00099038	5	1	0.1087	Thiopurine S-methyltransferase (TPMT), putative	N/A
Tb927.5.3010	14.6214	26	0.963872	8.57196	8	0.37968	0.108878	5	0.9998	0.0988278	Guide RNA binding complex protein 6	GRBC6
Tb927.5.3020	14.8279	26	0.9604	13.4357	8	0.0977119	1.07137	5	0.956607	0.0449218	hypothetical protein, conserved	N/A
Tb927.5.3030	19.6788	26	0.806526	12.2976	8	0.138412	2.72118	5	0.742878	0.0757798	Intraflagellar transport protein 121	IFT121
Tb927.5.3040	12.2813	26	0.989473	11.0141	8	0.200903	0.392734	5	0.995527	0.099583	MIX protein	N/A
Tb927.5.3050	3.26719	26	1	1.69117	8	0.989061	0.556852	5	0.989893	0.0616092	poly(adp-ribose) polymerase	PARP
Tb927.5.3060	4.11672	26	1	1.86746	8	0.984809	0.00176481	5	1	0.0940833	hypothetical protein, conserved	N/A
Tb927.5.3070	12.6721	26	0.986703	4.56613	8	0.802781	2.29646	5	0.806786	0.0970977	Zinc finger, C3HC4 type (RING finger), putative	N/A
Tb927.5.3080	10.1459	26	0.997718	0.208965	8	0.999995	8.81124	5	0.116834	0.083902	hypothetical protein, conserved	N/A
Tb927.5.3090	29.8353	26	0.274491	24.4489	8	0.0019263	0.052261	5	0.999967	0.11035	Mitochondrial ATP synthase subunit, putative	N/A
Tb927.5.3100	28.6945	26	0.325156	8.43531	8	0.392142	9.82037	5	0.080488	0.0759378	hypothetical protein	N/A
Tb927.5.3110	4.05638	26	1	3.66102	8	0.88634	0.122991	5	0.99973	0.0392018	Mitochondrial ribosomal protein L49	MRPL49
Tb927.5.3120	65.6474	26	2.7922e-05	56.2999	8	2.46581e-09	3.08083	5	0.687525	0.0832434	eukaryotic translation initiation factor 2 beta subunit, putative	EIF2B
Tb927.5.3130	8.84221	26	0.999313	4.27163	8	0.831822	0.218636	5	0.9989	0.153874	hypothetical protein	N/A
Tb927.5.3140	7.76635	26	0.999793	2.42487	8	0.965142	3.6433	5	0.601824	0.0852297	hypothetical protein, conserved	N/A
Tb927.5.3150	8.6534	26	0.999435	2.66444	8	0.953622	4.64843	5	0.460273	0.0490679	protein kinase , putative	N/A
Tb927.5.3160	118.906	26	7.68274e-14	112.57	8	0	0.268056	5	0.998201	0.115993	CMGC/CLK family protein kinase, putative	N/A
Tb927.5.3170	16.135	26	0.9329	10.0339	8	0.262655	4.63665	5	0.46181	0.0731536	ribose-phosphate pyrophosphokinase, putative	PRPS5
Tb927.5.3180	8.34562	26	0.999594	4.77022	8	0.781829	2.01208	5	0.847471	0.116947	hypothetical protein, conserved	N/A
Tb927.5.3190	43.6577	26	0.0164484	21.3199	8	0.00634444	7.71772	5	0.172494	0.157955	hypothetical protein, conserved	N/A
Tb927.5.3200	4.17551	26	1	1.26582	8	0.995948	0.0766907	5	0.999916	0.0639774	hypothetical protein, conserved	N/A
Tb927.5.3210	23.5877	26	0.599526	18.5668	8	0.0173561	2.58281	5	0.763976	0.0595118	small ubiquitin-related modifier	SUMO
Tb927.5.3220	27.9632	26	0.36027	20.1354	8	0.00983578	6.09128	5	0.297438	0.104843	signal peptidase type I, putative	N/A
Tb927.5.3230	58.3828	26	0.000275571	37.7328	8	8.43411e-06	4.90201	5	0.427956	0.12012	hypothetical protein, conserved	N/A
Tb927.5.3240	4.75649	26	0.999999	2.56449	8	0.958656	1.68478	5	0.890811	0.0396241	hypothetical protein, conserved	N/A
Tb927.5.3250	17.156	26	0.904294	6.7402	8	0.564905	8.66393	5	0.123243	0.0652463	hypothetical protein, conserved	N/A
Tb927.5.3260	30.4239	26	0.250421	17.4777	8	0.025502	4.64762	5	0.460378	0.281012	WD domain, G-beta repeat, putative	N/A
Tb927.5.3270	29.8873	26	0.272307	26.4896	8	0.000865657	0.0820244	5	0.9999	0.0644168	Autophagy protein Apg6, putative	N/A
Tb5.NT.75	5.46587	26	0.999994	1.6119	8	0.99069	1.63395	5	0.897113	0.555548	Noncoding RNA, putative	N/A
Tb927.5.3280	23.9678	26	0.577808	4.06073	8	0.851603	11.27	5	0.0462822	0.137474	Basal body protein	BBP135
Tb927.5.3290	19.8924	26	0.796626	1.99354	8	0.981209	14.8957	5	0.0108172	0.094931	Protein of unknown function, putative	N/A
Tb927.5.3300	33.4463	26	0.14954	28.7767	8	0.000347017	0.00831337	5	1	0.0808843	hypothetical protein, conserved	N/A
Tb927.5.3310	28.8754	26	0.316778	7.83232	8	0.450019	6.24603	5	0.28301	0.187283	hypothetical protein, conserved	N/A
Tb927.5.3320	13.1862	26	0.982245	6.68691	8	0.570758	2.78186	5	0.733572	0.0744095	Pseudokinase, putative	N/A
Tb927.5.3330	63.4547	26	5.65835e-05	53.3299	8	9.30975e-09	3.80624	5	0.577636	0.113147	hypothetical protein, conserved	N/A
Tb927.5.3340	14.9304	26	0.958594	11.7811	8	0.161241	0.77404	5	0.97866	0.246453	Mitochondrial import inner membrane translocase subunit 11	TIM11
Tb927.5.3350	8.94238	26	0.99924	4.79115	8	0.779647	3.36281	5	0.64424	0.0538366	iron superoxide dismutase A, mitochondrial	FeSODA
Tb927.5.3360	5.80108	26	0.999989	2.70357	8	0.951562	1.86897	5	0.866962	0.0742369	mitochondrial ribosomal protein L2	MRPL2
Tb927.5.3370	10.0766	26	0.997846	1.57899	8	0.991317	2.65861	5	0.752441	0.0809154	hypothetical protein	N/A
Tb927.5.3380	37.7795	26	0.0634748	5.71155	8	0.679506	14.2351	5	0.0141831	0.137246	ADG2, putative	N/A
Tb927.5.3390	18.5822	26	0.853578	10.391	8	0.238647	1.78217	5	0.878389	0.144704	ADG1, pseudogene	N/A
Tb927.5.3400	36.5276	26	0.082384	14.9819	8	0.0594976	11.2367	5	0.0468829	0.111507	calcium-translocating P-type ATPase	N/A
Tb927.5.3410	20.0947	26	0.787046	15.4912	8	0.0502689	4.46478	5	0.48461	0.0742053	Mitochondrial ribosomal protein L9	MRPL9
[truncated: 7,070 more rows]

## Sheet: Diff-asso gene DE in ZC3H20 KO
Analysis of genes associated with WT slender to stumpy differentiation as identified in Fig. 2d
For each differenation gene, its assocaition with the ZC3H20 KO lineage (Fig. 5b) is shown (waldStat_ZC3H20 KO_lineage) and p-value (pvalue_ZC3H20_KO_lineage).
Association with WT slender to stumpy differentiation trajectory (waldStat_WT_lineage) is shown for comparison and the gene module as shown in Fig. 2d. WaldStats are plotted for each gene associated with both lineages (pvalue < 0.05) in Fig. 5c.
Differentiation genes	pvalue_ZC3H20_KO_lineage	waldStat_ ZC3H20_KO_lineage	waldStat_ WT_lineage	Gene module
Tb927.1.2120	0	133.337	71.0764	A
Tb927.8.4190	0	453.274	242.498	A
Tb927.10.9730	0	155.83	100.087	A
Tb927.1.2600	0	149.039	139.847	B
Tb927.1.2670	0	196.77	237.734	B
Tb927.1.4310	0	392.048	979.942	B
Tb927.2.2160	0	199.178	248.135	B
Tb927.2.6100	0	177.178	228.508	B
Tb927.3.870	0	109.929	182.069	B
Tb927.3.2050	0	395.141	530.853	B
Tb927.3.2310	0	141.813	525.54	B
Tb927.3.2475	0	112.502	107.819	B
Tb927.3.3490	0	230.912	335.569	B
Tb927.3.3690	0	125.573	235.969	B
Tb927.3.4290	0	235.64	341.367	B
Tb927.3.5200	0	120.705	110.745	B
Tb927.3.5220	0	96.3342	194.134	B
Tb927.3.5370	0	258.895	562.035	B
Tb927.4.4130	0	100.23	97.6633	B
Tb927.4.4740	0	93.1076	49.512	B
Tb927.4.5110	0	126.174	315.048	B
Tb927.5.1550	0	203.431	500.485	B
Tb927.5.2850	0	157.291	169.841	B
Tb927.5.4170	0	161.926	282.84	B
Tb927.5.4180	0	89.7409	115.167	B
Tb927.6.620	0	90.3463	50.0375	B
Tb927.6.3180	0	431.917	671.591	B
Tb927.7.610	0	245.77	264.131	B
Tb927.7.2110	0	178.307	163.587	B
Tb927.7.2850	0	93.0954	146.747	B
Tb927.7.2920	0	166.326	242.147	B
Tb927.7.2930	0	135.438	298.412	B
Tb927.7.3330	0	103.412	306.284	B
Tb927.7.6630	0	161.095	153.099	B
Tb927.7.6690	0	334.409	522.965	B
Tb927.8.710	0	517.865	509.608	B
Tb8.NT.11	0	1121.82	1296.08	B
Tb927.8.1150	0	158.889	288.2	B
Tb927.8.1680	0	158.745	186.769	B
Tb927.8.3560	0	106.753	130.27	B
Tb927.8.4580	0	90.64	75.8854	B
Tb927.8.5010	0	172.988	270.758	B
Tb927.8.6240	0	236.019	917.913	B
Tb927.9.1340	0	128.852	186.392	B
Tb927.9.6130	0	91.6243	179.359	B
Tb927.9.14290	0	179.124	349.875	B
Tb927.10.880	0	215.719	352.83	B
Tb927.10.890	0	119.777	186.731	B
Tb927.10.2190	0	435.697	1198.43	B
Tb927.10.3390	0	299.092	213.103	B
Tb927.10.3400	0	125.785	293.647	B
Tb927.10.3420	0	136.956	331.041	B
Tb927.10.3640	0	203.325	313.651	B
Tb927.10.8330	0	93.4643	170.944	B
Tb927.10.8830	0	352.227	431.18	B
Tb927.10.8890	0	163.882	140.276	B
Tb927.10.8950	0	159.573	174.505	B
Tb927.10.8980	0	488.033	534.934	B
Tb927.10.10580	0	335.734	903.519	B
Tb927.10.10590	0	598.212	1327.26	B
Tb927.10.13100	0	92.8405	73.0751	B
Tb927.11.890	0	320.411	257.376	B
Tb927.11.1030	0	163.503	326.819	B
Tb927.11.1110	0	206.688	415.593	B
Tb927.11.1860	0	223.793	421.193	B
Tb927.11.1870	0	114.768	259.623	B
Tb927.11.2700	0	233.917	493.73	B
Tb927.11.4180	0	361.221	872.366	B
Tb927.11.5000	0	126.57	201.913	B
Tb927.11.5640	0	97.9564	105.057	B
Tb927.11.6550	0	559.128	473.169	B
Tb927.11.7350	0	359.409	1010.76	B
Tb927.11.7580	0	190.181	82.751	B
Tb927.11.7600	0	156.804	198.518	B
Tb927.11.8060	0	92.5972	143.867	B
Tb927.11.8220	0	92.1034	166.215	B
Tb927.11.8370	0	93.9923	89.1238	B
Tb927.11.10620	0	113.914	249.419	B
Tb927.11.12210	0	205.027	606.676	B
Tb927.11.12410	0	222.852	554.407	B
Tb927.11.14300	0	99.8555	156.77	B
Tb927.11.14750	0	166.214	234.344	B
Tb927.11.14840	0	650.194	1345.57	B
Tb927.11.15800	0	140.178	56.6324	B
Tb927.11.16400	0	237.73	509.519	B
Tb1.NT.27	0	347.421	1516.03	C
Tb927.2.2770	0	288.153	778.479	C
Tb927.3.930	0	220.459	1153.3	C
Tb927.3.1120	0	86.8652	286.056	C
Tb927.4.4700	0	96.5604	369.668	C
Tb927.6.3840	0	134.256	739.268	C
Tb927.7.1590	0	161.28	180.312	C
Tb927.8.1550	0	449.631	665.614	C
Tb927.8.2550	0	189.37	169.495	C
Tb927.8.5120	0	177.907	113.171	C
Tb927.8.6660	0	195.571	702.217	C
Tb927.9.2800	0	109.273	242.987	C
Tb927.9.6210	0	425.627	3037.69	C
Tb927.9.9940	0	114.039	325.967	C
Tb927.9.13785	0	222.92	880.069	C
Tb927.10.830	0	155.347	315.966	C
Tb927.10.870	0	119.824	85.7548	C
Tb927.10.8930	0	128.972	134.224	C
Tb927.10.9570	0	195.046	564.747	C
Tb927.10.12670	0	186.775	468.819	C
Tb927.10.12820	0	90.0471	853.956	C
Tb927.10.14490	0	103.07	418.071	C
Tb927.10.14500	0	212.238	415.37	C
Tb927.11.510	0	136.04	309.861	C
Tb927.11.2540	0	92.1893	220.009	C
Tb927.11.3250	0	250.15	1519.94	C
Tb927.11.7510	0	160.902	1320.27	C
Tb927.11.9860	0	105.848	502.29	C
Tb927.11.13020	0	98.4725	260.103	C
Tb927.11.13500	0	258.697	1006.75	C
Tb927.11.14880	0	157.165	380.458	C
Tb927.11.16200	0	92.7425	78.3733	C
Tb927.1.2390	0	575.899	4652.3	D
Tb927.3.2960	0	136.259	1340.2	D
Tb927.3.3270	0	148.925	4405.35	D
Tb927.4.1300	0	194.204	798.823	D
Tb927.4.2530	0	200.501	2117.45	D
Tb927.4.2740	0	188.03	1256.5	D
Tb927.6.4280	0	681.261	4122.37	D
Tb927.6.4300	0	92.4892	431.011	D
Tb927.7.2650	0	89.3203	555.947	D
Tb927.7.5790	0	155.529	727.249	D
Tb927.8.3530	0	87.4864	419.257	D
Tb927.8.6760	0	107.606	1144.16	D
Tb927.8.7410	0	106.4	1221.84	D
Tb927.8.7970	0	174.157	938.071	D
Tb927.9.2470	0	174.109	484.711	D
Tb927.9.6290	0	149.92	1174.31	D
Tb927.9.10230	0	122.911	830.075	D
Tb927.9.12570	0	219.508	1131.35	D
Tb927.10.2010	0	218.042	1878.85	D
Tb927.10.4570	0	124.362	262.172	D
Tb927.10.8940	0	569.622	5990.72	D
Tb927.10.14140	0	368.378	2930.25	D
Tb927.10.14890	0	128.763	2531.2	D
Tb927.10.15760	0	159.325	589.12	D
Tb927.11.880	0	199.087	3756.21	D
Tb927.11.7800	0	85.7414	364.024	D
Tb08.27P2.260	0	443.317	7043.95	D
Tb10.v4.0163	0	380.215	6549.47	D
Tb927.6.3750	0	140.783	263.556	E
Tb927.10.6510	0	100.129	192.614	E
Tb927.11.13270	0	193.83	138.552	E
Tb927.3.2230	0	102.432	264.464	G
Tb927.4.1910	0	140.968	245.316	G
Tb927.10.7410	0	88.802	266.364	G
Tb927.11.11560	0	104.214	32.3856	G
Tb927.2.2670	0	218.74	204.298	unsorted
Tb927.6.4140	0	384.696	1040.1	unsorted
Tb927.11.1800	0	199.692	362.262	unsorted
Tb927.11.11010	0	212.381	584.085	unsorted
Tb927.11.15100	0	301.318	560.264	unsorted
Tb11.v5.0172	1.11022e-16	85.3741	101.345	B
Tb927.11.9100	1.11022e-16	83.6561	66.5426	B
Tb927.7.5480	1.11022e-16	84.4634	157.61	C
Tb927.8.3990	1.11022e-16	83.8579	146.163	C
Tb927.10.1350	1.11022e-16	83.7319	29.8749	C
Tb927.10.530	1.11022e-16	85.5815	245.721	D
Tb927.10.11300	1.11022e-16	84.9137	657.812	D
Tb927.4.2080	2.22045e-16	82.6868	313.751	B
Tb927.7.6360	2.22045e-16	83.1558	179.71	B
Tb927.10.8970	2.22045e-16	82.6195	162.491	B
Tb927.11.2610	4.44089e-16	81.3458	465.826	D
Tb927.5.2000	5.55112e-16	80.8179	272.8	D
Tb927.2.4580	6.66134e-16	80.4572	442.501	C
Tb927.1.2490	7.77156e-16	80.2399	218.353	B
Tb927.3.5350	1.66533e-15	78.5524	156.363	B
Tb927.10.15350	2.10942e-15	78.1036	819.591	C
Tb927.10.11780	3.10862e-15	77.2641	65.1349	C
Tb927.11.5340	4.88498e-15	76.3202	63.8614	B
Tb927.7.5740	5.44009e-15	76.1252	99.0476	B
Tb927.9.9810	6.88338e-15	75.6389	346.672	C
Tb927.11.13110	1.02141e-14	74.7973	130.35	B
Tb927.4.2840	1.39888e-14	74.1436	36.8602	B
Tb927.1.3310	1.44329e-14	74.0877	49.3865	E
Tb927.8.2630	1.56541e-14	73.9206	46.2147	A
Tb927.11.1150	2.14273e-14	73.2629	189.033	B
Tb927.3.2020	3.13083e-14	72.4755	91.5754	B
Tb927.7.920	3.44169e-14	72.2739	279.026	C
Tb927.7.7150	4.38538e-14	71.7715	120.709	B
Tb927.4.4690	4.42979e-14	71.7478	329.326	C
Tb927.8.3250	5.31797e-14	71.3669	258.511	C
Tb927.11.7840	9.12603e-14	70.2425	75.536	B
Tb927.11.6370	1.00808e-13	70.0351	207.697	C
Tb927.11.4620	1.25011e-13	69.5848	467.488	D
Tb927.9.2030	1.37779e-13	69.3818	201.965	B
Tb927.8.8330	1.38334e-13	69.3742	531.564	D
Tb927.11.10940	1.46771e-13	69.2509	115.421	B
Tb927.5.4480	2.23377e-13	68.3735	66.9565	C
Tb927.10.16070	2.26708e-13	68.3426	51.4555	C
Tb927.6.3800	2.33702e-13	68.279	71.0085	G
Tb927.3.3300	4.311e-13	66.999	52.6826	B
Tb927.7.5410	4.77396e-13	66.7857	197.927	B
Tb927.7.1300	5.12368e-13	66.6377	619.158	D
Tb927.8.3550	5.15588e-13	66.6246	74.7618	B
Tb927.8.6980	8.753e-13	65.5175	145.524	B
Tb927.1.3830	9.75664e-13	65.2901	573.383	D
Tb927.10.15250	1.15696e-12	64.9333	485.601	C
Tb927.10.3410	1.32716e-12	64.646	46.1216	B
Tb927.9.11600	2.20068e-12	63.5865	545.17	D
Tb927.9.4420	2.28961e-12	63.5034	108.529	C
Tb927.1.4650	2.29605e-12	63.4975	2308.48	E
Tb927.5.1990	2.47291e-12	63.342	836.346	D
Tb927.11.1880	3.76621e-12	62.46	156.542	B
Tb927.5.850	5.03875e-12	61.8492	84.6625	B
Tb927.11.1430	5.19218e-12	61.7863	264.08	B
Tb927.10.7230	6.50791e-12	61.3122	368.445	C
Tb927.11.2710	8.02725e-12	60.8716	69.3889	B
Tb927.11.15910	8.96394e-12	60.6398	902.838	C
Tb927.3.5010	1.1907e-11	60.0432	54.3207	B
Tb927.11.5510	1.39239e-11	59.7144	91.5653	B
Tb927.8.890	1.74831e-11	59.2358	687.183	D
Tb927.9.13440	1.78124e-11	59.1965	173.563	B
Tb927.10.6520	3.35425e-11	57.8647	81.5638	B
Tb927.10.2880	3.44019e-11	57.8114	117.115	B
Tb927.11.14850	3.63692e-11	57.6943	84.1883	B
Tb927.8.730	3.7096e-11	57.6527	318.796	G
Tb927.11.6560	4.28265e-11	57.3501	70.4841	B
Tb927.8.7070	6.44285e-11	56.4895	51.9677	B
Tb927.5.3460	7.57923e-11	56.147	69.8225	B
Tb927.6.1660	8.57557e-11	55.8866	31.9079	A
Tb927.9.15650	1.04686e-10	55.4658	45.2363	B
Tb927.8.6370	1.24176e-10	55.1054	62.8696	B
Tb927.9.9100	1.44966e-10	54.7786	131.373	C
Tb927.3.5520	2.55029e-10	53.5852	99.304	B
Tb927.1.3560	3.0243e-10	53.2247	70.6509	B
Tb927.8.2460	3.28128e-10	53.0523	55.8226	B
Tb927.11.9920	3.49267e-10	52.9202	1400.52	D
Tb927.11.9540	4.36524e-10	52.4483	46.8486	B
Tb927.9.15400	5.09062e-10	52.1229	78.2409	B
Tb927.9.8350	6.92913e-10	51.4698	70.1767	A
Tb927.3.1670	7.35161e-10	51.3444	20.3263	B
Tb927.6.3470	1.03697e-09	50.6152	42.6542	B
Tb927.7.2660	1.04251e-09	50.6039	1000.02	E
Tb927.3.1900	1.16172e-09	50.3743	89.628	B
Tb927.2.5000	1.61468e-09	49.6755	49.8773	B
Tb927.10.4990	2.19676e-09	49.0216	55.0718	B
Tb927.4.2450	3.16316e-09	48.2466	268.545	C
Tb927.7.2290	3.67794e-09	47.9258	108.064	B
Tb927.9.8190	7.25089e-09	46.4802	45.9708	B
Tb927.3.950	8.70257e-09	46.0911	21.2517	B
Tb927.7.6250	9.48906e-09	45.9065	55.3866	B
Tb927.2.6000	1.1174e-08	45.5577	499.468	C
Tb927.8.8280	1.21384e-08	45.381	91.9489	C
Tb927.9.4500	1.22435e-08	45.3625	128.741	unsorted
Tb927.8.3790	1.43551e-08	45.0228	81.7962	B
Tb927.6.1790	1.54837e-08	44.8611	598.556	D
Tb927.11.8160	1.79345e-08	44.547	201.757	C
Tb927.10.620	1.80593e-08	44.5322	15.5493	B
Tb927.9.3650	2.2091e-08	44.1013	79.3722	B
Tb927.6.2850	2.69477e-08	43.6761	53.2151	B
Tb927.10.12180	3.02467e-08	43.4288	48.8446	B
Tb927.10.7890	3.04191e-08	43.4167	59.9197	E
Tb927.11.4690	3.40442e-08	43.1755	50.7341	B
Tb927.3.3600	4.33697e-08	42.6567	31.9418	G
Tb927.11.1230	4.77474e-08	42.4505	106.422	unsorted
Tb927.8.3590	5.41466e-08	42.1807	168.308	C
Tb927.11.7560	5.83649e-08	42.0197	216.681	C
Tb927.11.5680	5.94908e-08	41.9787	32.9284	B
Tb927.11.11435	6.51926e-08	41.7823	125.788	B
Tb927.4.5010	8.7492e-08	41.1503	657.622	D
Tb927.10.15180	1.5043e-07	39.9843	116.846	G
Tb927.10.12920	1.60479e-07	39.845	64.2063	B
Tb927.10.13240	1.63209e-07	39.8087	24.0609	C
Tb927.2.3420	1.84803e-07	39.5409	72.1378	B
Tb927.5.4380	1.95866e-07	39.4156	69.6394	B
Tb927.9.13070	2.0365e-07	39.3315	738.934	D
Tb927.10.14160	2.10396e-07	39.2612	521.347	C
Tb927.7.4370	2.14851e-07	39.2161	78.5189	B
Tb927.11.12070	2.22124e-07	39.1443	31.0199	B
Tb927.9.1750	2.62424e-07	38.7845	99.8339	C
Tb927.6.1220	2.63486e-07	38.7758	42.1347	A
Tb927.10.5770	2.76229e-07	38.6738	319.404	C
Tb927.10.540	2.79673e-07	38.647	239.424	D
Tb927.10.7920	4.03362e-07	37.8557	13.0968	B
Tb927.10.3920	5.07144e-07	37.3603	76.8132	C
Tb927.4.2400	5.59641e-07	37.147	57.0389	C
Tb927.11.6230	6.74307e-07	36.7432	450.347	D
Tb927.8.4400	7.36667e-07	36.5514	44.2572	B
Tb927.10.14150	7.70317e-07	36.4545	810.507	D
Tb927.7.5320	9.75211e-07	35.9427	45.6796	C
Tb927.11.2140	1.15781e-06	35.5699	68.2503	C
Tb927.7.760	1.16273e-06	35.5606	119.904	C
Tb927.2.3930	1.16682e-06	35.553	35.8635	B
Tb927.10.2810	1.19401e-06	35.5029	97.8974	C
Tb927.10.2890	1.22979e-06	35.4387	207.473	D
Tb927.11.12540	1.30783e-06	35.305	38.0984	C
Tb927.4.870	1.52211e-06	34.9749	332.731	C
Tb927.9.15230	1.52428e-06	34.9718	33.5004	B
Tb11.v5.0381	1.72133e-06	34.7071	563.707	I
Tb927.10.6040	1.80265e-06	34.6066	370.165	D
Tb927.10.5810	1.87922e-06	34.516	926.045	D
Tb927.11.4480	2.06336e-06	34.3122	89.9566	B
Tb927.10.10140	2.57605e-06	33.8282	237.936	D
Tb927.10.10460	2.73361e-06	33.6986	91.9749	B
Tb927.2.5270	3.17684e-06	33.3704	60.7987	B
Tb927.6.3150	3.59039e-06	33.1029	126.655	C
Tb927.7.750	3.79641e-06	32.9809	71.2461	B
Tb927.8.8250	3.9102e-06	32.9163	96.3843	G
Tb927.9.5040	4.07826e-06	32.8242	107.529	C
Tb927.11.15190	4.37296e-06	32.6715	58.8918	B
Tb927.11.2400	4.86831e-06	32.4366	153.243	C
Tb927.9.11140	5.00892e-06	32.3742	46.3029	B
Tb927.9.11820	5.40409e-06	32.2078	36.2611	A
Tb927.11.12980	6.33692e-06	31.8586	74.709	C
Tb927.9.5100	6.99753e-06	31.6409	84.9704	C
Tb927.4.4180	7.41816e-06	31.5128	54.7484	C
Tb927.9.11830	7.50235e-06	31.488	12.0646	B
Tb927.7.5660	8.13232e-06	31.3108	38.9863	B
Tb927.11.1090	8.81859e-06	31.1327	59.6948	B
Tb05.5K5.130	1.00775e-05	30.8392	65.2491	C
Tb927.4.1680	1.03771e-05	30.7747	60.449	B
Tb927.11.14370	1.05877e-05	30.7305	100.643	C
Tb927.11.5520	1.10482e-05	30.6368	355.759	D
Tb927.11.3990	1.14955e-05	30.5493	86.8403	C
Tb927.10.12800	1.37838e-05	30.1492	1756.37	D
Tb927.3.3500	1.54357e-05	29.8995	38.088	B
Tb927.11.16720	1.61185e-05	29.804	30.2629	A
Tb927.10.7120	2.27166e-05	29.0454	107.364	B
Tb927.11.15130	2.34098e-05	28.9789	59.7773	B
Tb927.11.9440	2.3875e-05	28.9353	32.0478	B
Tb927.11.8210	2.77092e-05	28.6053	68.4614	D
Tb927.9.5730	3.09938e-05	28.3569	273.4	G
Tb927.10.11630	3.12765e-05	28.3368	205.534	I
Tb11.v5.0419	3.36756e-05	28.1727	59.045	C
Tb927.5.4150	3.49809e-05	28.0883	19.4836	B
Tb927.5.1640	3.5683e-05	28.0441	110.408	B
Tb927.5.2950	3.69785e-05	27.9649	86.711	B
Tb927.10.10370	3.85374e-05	27.8731	62.7887	C
Tb927.11.6530	4.19012e-05	27.687	57.4404	C
Tb927.10.2950	4.43882e-05	27.5588	69.5162	C
Tb927.9.13110	4.55406e-05	27.5017	43.4154	B
Tb927.2.560	4.8809e-05	27.3474	366.701	G
Tb927.5.1680	5.15639e-05	27.2251	75.6652	C
Tb927.9.15460	5.31701e-05	27.1567	189.247	I
Tb927.8.760	5.6029e-05	27.04	111.252	G
Tb927.11.2790	5.83933e-05	26.9478	82.9469	B
Tb927.9.4250	6.01788e-05	26.8806	47.1096	B
Tb927.5.810	6.67742e-05	26.6485	1383.37	I
Tb927.5.1460	6.75831e-05	26.6216	427.952	D
Tb927.11.2570	7.25975e-05	26.4616	48.5698	B
Tb927.11.8140	8.43665e-05	26.1256	38.4409	B
Tb927.5.1000	8.88374e-05	26.01	427.084	D
Tb927.4.3940	9.23001e-05	25.9244	112.296	G
Tb11.v5.1011	9.45676e-05	25.87	950.613	I
Tb927.11.2440	9.72887e-05	25.8064	32.4771	B
Tb927.8.4780	9.85092e-05	25.7785	161.052	C
Tb927.11.4550	0.000104048	25.6559	44.5741	B
Tb927.11.11920	0.000113254	25.4656	40.8652	B
Tb927.9.6110	0.000120523	25.326	30.4685	B
Tb927.10.2370	0.000142011	24.9572	94.0864	G
Tb927.9.8990	0.000148721	24.8533	35.7707	C
Tb927.10.1390	0.000177832	24.4506	204.781	D
Tb927.8.6750	0.000180998	24.4107	204.29	F
Tb927.3.4090	0.000184103	24.3724	906.929	D
Tb927.11.10800	0.000192454	24.2723	58.6035	B
Tb11.v5.0744	0.000194521	24.2482	10.4136	G
Tb927.8.3770	0.000217135	23.9998	388.427	G
Tb927.3.4180	0.000235786	23.8134	102.945	G
Tb927.10.7690	0.000250904	23.6728	90.5208	B
Tb927.10.1400	0.000254655	23.6392	383.143	C
Tb927.5.2900	0.000297654	23.2856	9.47438	B
Tb927.6.3290	0.000306059	23.2225	79.4842	B
Tb927.10.9640	0.000328804	23.0597	24.9492	B
Tb2.NT.8	0.000329429	23.0554	196.042	E
Tb927.5.1690	0.000407456	22.572	33.2393	B
Tb927.3.3200	0.000456517	22.3129	51.4332	B
Tb11.v5.0902	0.000460944	22.2909	59.7202	D
Tb927.7.5940	0.000468919	22.2518	1207.56	H
Tb927.9.1440	0.000471699	22.2383	267.088	D
Tb927.11.7380	0.00047979	22.1995	413.005	D
Tb927.10.13110	0.000483415	22.1823	70.1494	C
Tb927.11.4880	0.000484405	22.1777	34.9289	C
Tb927.6.5180	0.000500498	22.1031	107.041	G
Tb927.9.12980	0.00056477	21.827	45.8391	C
Tb927.11.13940	0.00059436	21.7102	65.8522	F
Tb927.8.770	0.000595488	21.7058	104.447	G
Tb927.2.5160	0.000647158	21.5153	129.049	C
Tb927.5.2010	0.000678911	21.4055	97.8513	D
Tb927.11.9980	0.000699473	21.3371	202.793	unsorted
Tb927.8.1900	0.000745501	21.1908	10.7476	B
Tb927.7.5160	0.000761291	21.1427	24.093	B
Tb927.10.2560	0.000811569	20.9957	101.298	G
Tb927.10.12710	0.000842841	20.9088	542.67	D
Tb927.9.8240	0.00088465	20.7974	25.3979	B
Tb927.11.14800	0.000955121	20.6209	44.5925	C
Tb927.6.510	0.00108864	20.319	623.734	F
Tb927.11.14950	0.0011445	20.2034	165.509	G
Tb11.v5.0685	0.00131536	19.8815	658.952	D
Tb927.3.3970	0.00147735	19.6122	44.8794	G
Tb927.10.9040	0.00152876	19.5328	62.7249	G
Tb927.11.1100	0.00158525	19.4485	6.58156	B
Tb927.11.11520	0.00164121	19.3679	206.138	C
Tb927.10.2360	0.00165927	19.3424	260.608	G
Tb927.8.4870	0.00177891	19.1804	13.8143	B
Tb927.10.15280	0.00202915	18.8736	84.2483	B
Tb927.1.2470	0.00207101	18.8259	62.0889	B
Tb05.5K5.160	0.0021972	18.6878	20.8524	B
Tb927.3.4720	0.00253622	18.3519	383.558	D
Tb927.3.3530	0.00255755	18.3323	26.3966	B
Tb927.9.13380	0.00270907	18.1973	618.963	D
Tb927.10.9430	0.00321733	17.793	57.3875	G
Tb927.11.15870	0.00329402	17.7375	18.8195	G
Tb927.8.3060	0.0034805	17.6077	31.1061	E
Tb927.5.3530	0.00349807	17.5958	16.3556	B
Tb05.5K5.220	0.00361171	17.5203	30.7858	B
Tb05.5K5.40	0.00367986	17.4762	91.298	C
Tb927.2.4590	0.00399052	17.2846	98.3023	D
Tb927.10.7350	0.00400846	17.274	54.4352	C
Tb927.4.3480	0.00424023	17.1409	175.232	D
Tb927.6.1210	0.00474279	16.8751	11.4668	B
Tb927.9.11850	0.00517915	16.6658	29.3611	G
Tb927.3.5180	0.00537755	16.5763	607.176	D
Tb927.11.6020	0.00542145	16.5569	11.3476	B
Tb11.v5.0537	0.00551286	16.5171	333.68	D
Tb927.8.2430	0.00603326	16.3018	44.7502	G
Tb927.4.5120	0.0064096	16.1571	149.966	G
[truncated: 1,369 more rows]

## Sheet: Early differentiation DE test
Early differentially expressed genes were identified as those with significant change (pvalue < 0.05) between the start of the trajectory and the point just after the branch (indicated by yellow dots in Fig. 5a).
[truncated: 589 more rows]

[truncated: 1 more sheets: WT only, early DE]
